# Supplementary material for: LncRNA TP53TG1 plays an anti-oncogenic role in cervical cancer by synthetically regulating transcriptome profile in HeLa cells
Source: Front Genet. 2022 Oct 4;13:981030. doi: 10.3389/fgene.2022.981030 (PMC9576931; doi:10.3389/fgene.2022.981030)
Supplement: Supplementary file 1 [file Table2.xls]

## Sheet: expressed_gene_FPKM
expressed_gene_FPKM
Gene	NC_1	NC_2	NC_3	OE_TP53TG1_1	OE_TP53TG1_2	OE_TP53TG1_3	Symbol	Chr	GeneType	Description
ENSG00000250286.2	0	0	0	0	0.01	0	RP11-94C24.8	chr17	lncRNA	--
ENSG00000177294.7	0	0	0	0.02	0	0	FBXO39	chr17	protein_coding	F-box protein 39
ENSG00000169679.15	0.21	0.42	0.28	0.96	1.31	0.56	BUB1	chr2	protein_coding	BUB1 mitotic checkpoint serine/threonine kinase
ENSG00000126878.13	0.66	0.53	0.66	0.73	0.77	0.7	AIF1L	chr9	protein_coding	allograft inflammatory factor 1 like
ENSG00000102931.8	3.34	3.52	2.04	4.82	5.8	3.6	ARL2BP	chr16	protein_coding	ADP ribosylation factor like GTPase 2 binding protein
ENSG00000086475.15	7.79	8.98	7.32	11.49	12.2	7.81	SEPHS1	chr10	protein_coding	selenophosphate synthetase 1
ENSG00000255046.1	0.3	0.14	0.31	0.03	0.03	0.17	RP11-297N6.4	chr8	lncRNA	--
ENSG00000215156.5	0	0	0	0.02	0.01	0	RP11-1023L17.2	chr5	processed_pseudogene	--
ENSG00000248690.8	0.17	0.23	0.19	0.18	0.08	0.11	HAS2-AS1	chr8	lncRNA	HAS2 antisense RNA 1
ENSG00000230064.1	0	0	0	0.2	0	0	RP11-244N20.7	chr9	processed_pseudogene	--
ENSG00000231925.12	42.96	47.89	42.79	63.2	61	53.99	TAPBP	chr6	protein_coding	TAP binding protein
ENSG00000158966.16	0.05	0.08	0	0.14	0.2	0.06	CACHD1	chr1	protein_coding	cache domain containing 1
ENSG00000240233.3	0	0.71	2.24	0	0.06	0.74	RN7SL587P	chr14	misc_RNA	RNA, 7SL, cytoplasmic 587, pseudogene
ENSG00000286176.2	0.11	0.05	0.05	0.09	0.12	0.09	RP11-1406H17.2	chr4	lncRNA	--
ENSG00000103495.14	180.72	184.84	187.03	181.31	178.54	157.01	MAZ	chr16	protein_coding	MYC associated zinc finger protein
ENSG00000137965.11	2.27	3.42	2.09	16.56	19.82	8.16	IFI44	chr1	protein_coding	interferon induced protein 44
ENSG00000133706.19	1.84	2.18	2.02	2.55	3.04	2.07	LARS1	chr5	protein_coding	leucyl-tRNA synthetase 1
ENSG00000183801.8	0	0.14	0.14	0.17	0.18	0.15	OLFML1	chr11	protein_coding	olfactomedin like 1
ENSG00000054179.12	0	0.07	0.07	0.01	0.06	0.01	ENTPD2	chr9	protein_coding	ectonucleoside triphosphate diphosphohydrolase 2
ENSG00000225213.2	0	0	0	0	0.03	0.05	RP11-197M22.2	chr10	lncRNA	--
ENSG00000185722.18	0.83	1.06	0.6	1.47	2.19	1.36	ANKFY1	chr17	protein_coding	ankyrin repeat and FYVE domain containing 1
ENSG00000238110.1	0	0	0	0	0.05	0.03	RP11-350E12.5	chr9	processed_pseudogene	--
ENSG00000273769.5	0	0.03	0	0.08	0.05	0.01	LCA10	chrX	lncRNA	--
ENSG00000277892.1	0.6	0.35	0.3	0	0.29	0	MIR6746	chr11	miRNA	microRNA 6746
ENSG00000274570.5	0.01	0	0.03	0	0	0	SPDYE10P	chr7	lncRNA	speedy/RINGO cell cycle regulator family member E10, pseudogene
ENSG00000220267.1	0	0.02	0	0	0.02	0	ACTBP8	chr6	processed_pseudogene	ACTB pseudogene 8
ENSG00000109686.19	0.8	0.75	0.69	1.01	1.46	0.81	SH3D19	chr4	protein_coding	SH3 domain containing 19
ENSG00000213064.10	0.6	1.05	0.57	1.49	1.59	1.1	SFT2D2	chr1	protein_coding	SFT2 domain containing 2
ENSG00000286158.1	0	0	0	0	0.03	0	RP5-1103G7.11	chr20	lncRNA	--
ENSG00000264229.1	0	2.08	1.2	1.5	0.57	1.94	RNU4ATAC	chr2	snRNA	RNA, U4atac small nuclear (U12-dependent splicing)
ENSG00000267388.1	0	0	0	0.03	0	0	AF038458.5	chr19	lncRNA	--
ENSG00000286797.1	0.05	0.06	0.01	0.01	0.12	0.02	RP11-175O15.1	chr2	lncRNA	--
ENSG00000142513.6	0	0	0	0	0.01	0	ACP4	chr19	protein_coding	acid phosphatase 4
ENSG00000239921.6	0.01	0	0	0	0.01	0	LINC01471	chr3	lncRNA	long intergenic non-protein coding RNA 1471
ENSG00000280367.1	0	0	0	0	0.01	0	RP11-121L10.2	chr11	TEC	--
ENSG00000197774.14	1.06	0.96	0.86	1.2	1.9	1.18	EME2	chr16	protein_coding	essential meiotic structure-specific endonuclease subunit 2
ENSG00000232233.1	0.07	0	0	0.07	0.11	0.05	LINC02043	chr3	lncRNA	long intergenic non-protein coding RNA 2043
ENSG00000159224.4	0.88	0.37	0.21	0.42	0.3	0.19	GIP	chr17	protein_coding	gastric inhibitory polypeptide
ENSG00000104983.8	2.01	2.25	1.89	2.66	2.95	2.67	CCDC61	chr19	protein_coding	coiled-coil domain containing 61
ENSG00000174990.8	3.6	4.18	2.55	5.49	6.72	4.28	CA5A	chr16	protein_coding	carbonic anhydrase 5A
ENSG00000284607.1	0.04	0.03	0.05	0.01	0.06	0.07	CTA-14H9.7	chr6	lncRNA	--
ENSG00000258342.2	0	0	0	0.02	0	0	RP11-116N8.1	chr14	lncRNA	--
ENSG00000284776.1	3.72	2.92	2.41	7.08	9.03	4.39	RP11-555E18.2	chr20	protein_coding	--
ENSG00000228886.1	0	0	0	0.49	0	0	RP11-290D2.3	chr13	lncRNA	--
ENSG00000183579.16	0.1	0.23	0.2	0.36	0.49	0.3	ZNRF3	chr22	protein_coding	zinc and ring finger 3
ENSG00000271147.8	0.09	0.19	0.02	0.18	0.23	0.19	ARMCX5-GPRASP2	chrX	lncRNA	ARMCX5-GPRASP2 readthrough
ENSG00000257831.1	0.04	0	0.06	0.04	0.02	0	RP11-596D21.1	chr14	lncRNA	--
ENSG00000213906.10	0.19	0.19	0.04	0.2	0.24	0.09	LTB4R2	chr14	protein_coding	leukotriene B4 receptor 2
ENSG00000047579.20	3.77	4.56	3.28	5.28	5.83	4.2	DTNBP1	chr6	protein_coding	dystrobrevin binding protein 1
ENSG00000253517.1	0	0	0	0	0.01	0	XRCC6P4	chr8	processed_pseudogene	X-ray repair cross complementing 6 pseudogene 4
ENSG00000144566.11	0.71	1.09	1.02	2.13	2.42	1.51	RAB5A	chr3	protein_coding	RAB5A, member RAS oncogene family
ENSG00000204603.7	0	0	0	0	0	0.01	LINC01257	chr12	lncRNA	long intergenic non-protein coding RNA 1257
ENSG00000125356.7	154.1	193.9	145.85	303.77	301.63	226.79	NDUFA1	chrX	protein_coding	NADH:ubiquinone oxidoreductase subunit A1
ENSG00000237807.4	0.02	0.01	0	0.01	0.03	0.01	RP11-400K9.4	chr8	lncRNA	--
ENSG00000115520.8	1.08	0.87	1.34	2.14	3.07	1.49	COQ10B	chr2	protein_coding	coenzyme Q10B
ENSG00000265321.1	0	0	0	0	0.22	0	MIR4263	chr2	miRNA	microRNA 4263
ENSG00000259441.2	0	0.08	0	0	0	0	MRPL15P1	chr15	processed_pseudogene	mitochondrial ribosomal protein L15 pseudogene 1
ENSG00000148488.17	0	0	0	0	0	0.01	ST8SIA6	chr10	protein_coding	ST8 alpha-N-acetyl-neuraminide alpha-2,8-sialyltransferase 6
ENSG00000178467.18	4.96	4.8	4.01	7.89	8.88	5.72	P4HTM	chr3	protein_coding	prolyl 4-hydroxylase, transmembrane
ENSG00000168993.15	1.19	0.88	0.93	0.68	0.57	1.21	CPLX1	chr4	protein_coding	complexin 1
ENSG00000117713.20	0.92	1.04	1.08	1.5	1.85	0.77	ARID1A	chr1	protein_coding	AT-rich interaction domain 1A
ENSG00000203581.7	0	0	0	0	0.04	0	OR1F2P	chr16	unprocessed_pseudogene	olfactory receptor family 1 subfamily F member 2 pseudogene
ENSG00000272515.1	0.06	0.53	0.14	0.44	0.19	0.29	RP11-29P20.1	chr13	lncRNA	--
ENSG00000177200.18	0.02	0.08	0.08	0.1	0.19	0.09	CHD9	chr16	protein_coding	chromodomain helicase DNA binding protein 9
ENSG00000213260.3	0	0	0	0	0	0.03	YWHAZP5	chr10	processed_pseudogene	tyrosine 3-monooxygenase/tryptophan 5-monooxygenase activation protein zeta pseudogene 5
ENSG00000105364.14	30.11	31.69	30.74	26.66	24.73	26.31	MRPL4	chr19	protein_coding	mitochondrial ribosomal protein L4
ENSG00000265451.1	0	0	0	0.11	0.21	0	CLASP1-AS1	chr2	lncRNA	CLASP1 antisense RNA 1
ENSG00000269307.1	0.08	0	0	0	0.02	0	CTD-2278I10.6	chr19	protein_coding	--
ENSG00000126890.14	2.84	3.62	2	2.93	1.85	1.76	CTAG2	chrX	protein_coding	cancer/testis antigen 2
ENSG00000268903.1	0	0.03	0	0	0	0	RP11-34P13.15	chr1	processed_pseudogene	--
ENSG00000219409.2	0	0	0	0	0.02	0	RP11-106E7.1	chr6	processed_pseudogene	--
ENSG00000167216.18	0	0.08	0.06	0.02	0.09	0.02	KATNAL2	chr18	protein_coding	katanin catalytic subunit A1 like 2
ENSG00000223501.9	5.42	6.93	5.61	8.68	9.19	6.46	VPS52	chr6	protein_coding	VPS52 subunit of GARP complex
ENSG00000273784.5	0.46	0.82	0.75	1.2	1.85	0.77	RP11-78J21.7	chr13	lncRNA	--
ENSG00000261427.6	0.13	0.17	0.02	0.23	0.22	0	CTD-2349B8.1	chr16	lncRNA	--
ENSG00000275160.1	0.61	0.41	0.29	0.29	0.59	0.87	RP11-187C18.3	chr9	processed_pseudogene	--
ENSG00000234141.1	0	0.06	0	0.19	0.03	0.03	AC009473.1	chr7	lncRNA	--
ENSG00000183765.23	2.87	3.06	2.59	5.14	5.05	3.96	CHEK2	chr22	protein_coding	checkpoint kinase 2
ENSG00000122543.11	0	0	0.14	0	0	0	OCM	chr7	protein_coding	oncomodulin
ENSG00000249119.1	0.22	0	0.47	0.04	0.42	0.4	MTND6P4	chr5	processed_pseudogene	MT-ND6 pseudogene 4
ENSG00000240280.7	0	0.02	0	0	0.02	0	TCAM1P	chr17	transcribed_unitary_pseudogene	testicular cell adhesion molecule 1, pseudogene
ENSG00000251357.4	1118.85	1027.61	1089.51	822.44	724.28	979.97	AP000350.10	chr22	protein_coding	--
ENSG00000197879.17	12.65	15.72	11.56	18.31	24.32	13.77	MYO1C	chr17	protein_coding	myosin IC
ENSG00000120156.22	0.02	0.09	0.08	0.35	0.69	0.23	TEK	chr9	protein_coding	TEK receptor tyrosine kinase
ENSG00000179526.17	36.35	32.32	41.38	32.23	28.98	31.36	SHARPIN	chr8	protein_coding	SHANK associated RH domain interactor
ENSG00000010379.16	0	0	0	0.05	0.02	0	SLC6A13	chr12	protein_coding	solute carrier family 6 member 13
ENSG00000158669.11	16.7	16.76	15.99	16.7	16.66	14.99	GPAT4	chr8	protein_coding	glycerol-3-phosphate acyltransferase 4
ENSG00000235376.5	0	0	0	0	0	0.01	RPEL1	chr10	protein_coding	ribulose-5-phosphate-3-epimerase like 1
ENSG00000259285.1	0	0	0.09	0	0	0	CTD-2330J20.2	chr15	lncRNA	--
ENSG00000234284.7	0	0.01	0	0.01	0.01	0.01	ZNF879	chr5	protein_coding	zinc finger protein 879
ENSG00000135315.12	0.05	0.13	0.06	0.17	0.28	0.08	CEP162	chr6	protein_coding	centrosomal protein 162
ENSG00000101096.20	0.06	0.15	0.05	0.15	0.18	0.07	NFATC2	chr20	protein_coding	nuclear factor of activated T cells 2
ENSG00000227150.1	0.68	0.79	0.07	0.2	0.32	0.14	RP11-473E2.3	chr9	lncRNA	--
ENSG00000125170.11	4.86	5.53	4.83	5.77	5.8	5.7	DOK4	chr16	protein_coding	docking protein 4
ENSG00000152700.14	0.61	1	0.58	1.69	2.3	0.92	SAR1B	chr5	protein_coding	secretion associated Ras related GTPase 1B
ENSG00000165996.14	0.8	1.57	0.97	2.23	2.64	1.47	HACD1	chr10	protein_coding	3-hydroxyacyl-CoA dehydratase 1
ENSG00000259326.1	0	0	0.03	0	0	0	RP11-102L12.2	chr15	lncRNA	--
ENSG00000260156.1	0	0	0	0	0.03	0	RP11-394B2.6	chr16	lncRNA	--
ENSG00000085832.17	0.36	0.47	0.55	0.53	0.65	0.62	EPS15	chr1	protein_coding	epidermal growth factor receptor pathway substrate 15
ENSG00000248936.1	0	0	0	0.18	0	0	RP11-36B15.1	chr4	lncRNA	--
ENSG00000258592.1	0	0	0	0.04	0	0.04	RP11-108M12.3	chr14	lncRNA	--
ENSG00000250506.8	0	0	0	0	0.01	0	CDK3	chr17	protein_coding	cyclin dependent kinase 3
ENSG00000108840.16	2.92	3.27	3.15	4.15	4.73	2.96	HDAC5	chr17	protein_coding	histone deacetylase 5
ENSG00000151893.15	1.16	1.56	1.08	1.89	2.13	1.57	CACUL1	chr10	protein_coding	CDK2 associated cullin domain 1
ENSG00000204592.9	22.1	28.18	23.3	43.25	52.62	33.93	HLA-E	chr6	protein_coding	major histocompatibility complex, class I, E
ENSG00000155918.8	0.1	0.1	0	0.41	0.51	0.52	RAET1L	chr6	protein_coding	retinoic acid early transcript 1L
ENSG00000201763.1	0	0	0	0.3	0	0.15	RNA5SP267	chr8	rRNA_pseudogene	RNA, 5S ribosomal pseudogene 267
ENSG00000163320.12	1.26	1.93	1.32	2.07	2.63	1.82	CGGBP1	chr3	protein_coding	CGG triplet repeat binding protein 1
ENSG00000288096.1	0.01	0	0	0	0.01	0	CTD-3065J16.12	chr8	lncRNA	--
ENSG00000270629.6	0.32	0.34	0.29	0.56	0.67	0.34	NBPF14	chr1	protein_coding	NBPF member 14
ENSG00000272674.4	0.05	0	0	0.09	0.12	0.02	PCDHB16	chr5	protein_coding	protocadherin beta 16
ENSG00000179922.6	0.96	2	1.87	2.56	2.64	1.73	ZNF784	chr19	protein_coding	zinc finger protein 784
ENSG00000119772.18	0.77	0.82	0.77	1.12	1.33	0.83	DNMT3A	chr2	protein_coding	DNA methyltransferase 3 alpha
ENSG00000280279.1	0	0	0.01	0	0	0	LINC02887	chr17	lncRNA	long intergenic non-protein coding RNA 2887
ENSG00000271892.1	0	0	0	0.09	0	0	CTD-2228A4.1	chr5	lncRNA	--
ENSG00000212559.1	1.33	1.88	0.59	0.88	0	0.29	RNA5SP35	chr13	rRNA_pseudogene	RNA, 5S ribosomal pseudogene 35
ENSG00000250714.3	0.08	0.12	0.12	0.03	0.06	0.08	RP11-1149O23.4	chr8	lncRNA	--
ENSG00000145002.12	0	0.11	0	0.15	0.09	0.01	FAM86B2	chr8	protein_coding	family with sequence similarity 86 member B2
ENSG00000105255.11	1.74	1.8	2.01	1.79	2.14	1.55	FSD1	chr19	protein_coding	fibronectin type III and SPRY domain containing 1
ENSG00000267601.1	10.21	7.5	7.95	7.61	7.48	7.59	RP11-323N12.5	chr17	lncRNA	--
ENSG00000091073.20	4.26	4.34	4.61	4.54	5.19	4.6	DTX2	chr7	protein_coding	deltex E3 ubiquitin ligase 2
ENSG00000269318.1	0.04	0	0	0.04	0.08	0.03	AC007292.3	chr19	lncRNA	--
ENSG00000240596.1	0	0	0	0.04	0	0	KCNAB1-AS2	chr3	lncRNA	KCNAB1 antisense RNA 2
ENSG00000008517.19	57.53	57.01	59.41	48.36	47.18	48.74	IL32	chr16	protein_coding	interleukin 32
ENSG00000187997.11	0	0	0	0.01	0.01	0	C17orf99	chr17	protein_coding	chromosome 17 open reading frame 99
ENSG00000006042.12	0	0	0	0	0.02	0.01	TMEM98	chr17	protein_coding	transmembrane protein 98
ENSG00000183833.16	0.04	0	0	0	0.01	0	CFAP91	chr3	protein_coding	cilia and flagella associated protein 91
ENSG00000169228.14	17.51	20.6	15.53	19.07	23.17	17.29	RAB24	chr5	protein_coding	RAB24, member RAS oncogene family
ENSG00000185115.6	0.76	0.9	0.65	2.07	3.45	1.29	NSMCE3	chr15	protein_coding	NSE3 homolog, SMC5-SMC6 complex component
ENSG00000143493.13	2.73	3.31	3.19	3.92	4.51	3.51	INTS7	chr1	protein_coding	integrator complex subunit 7
ENSG00000255993.1	0.01	0	0	0	0	0.01	PSMC1P9	chr12	processed_pseudogene	proteasome 26S subunit, ATPase 1 pseudogene 9
ENSG00000259563.1	0.19	0.18	0.27	0.27	0	0.08	CTD-2329K10.1	chr15	lncRNA	--
ENSG00000148204.12	0	0.01	0	0	0.01	0.02	CRB2	chr9	protein_coding	crumbs cell polarity complex component 2
ENSG00000130032.17	0.01	0.01	0.01	0	0	0	PRRG3	chrX	protein_coding	proline rich and Gla domain 3
ENSG00000210127.1	13.51	13.73	18.23	12.66	6.85	14.84	MT-TA	chrM	Mt_tRNA	mitochondrially encoded tRNA-Ala (GCN)
ENSG00000106868.17	0.46	0.75	0.38	1.58	2.17	1.11	SUSD1	chr9	protein_coding	sushi domain containing 1
ENSG00000179083.7	0.47	0.25	0.41	0.34	0.3	0.27	FAM133A	chrX	protein_coding	family with sequence similarity 133 member A
ENSG00000148082.10	0.03	0.02	0.02	0.05	0.09	0.08	SHC3	chr9	protein_coding	SHC adaptor protein 3
ENSG00000215256.4	0.73	0.63	0.61	1.04	1.12	0.78	DHRS4-AS1	chr14	lncRNA	DHRS4 antisense RNA 1
ENSG00000074181.9	4.51	4.85	3.65	8.45	11.79	6.61	NOTCH3	chr19	protein_coding	notch receptor 3
ENSG00000109586.12	0.05	0.1	0.16	0.39	0.65	0.24	GALNT7	chr4	protein_coding	polypeptide N-acetylgalactosaminyltransferase 7
ENSG00000162441.12	1.48	1.99	1.65	2.16	1.93	1.25	LZIC	chr1	protein_coding	leucine zipper and CTNNBIP1 domain containing
ENSG00000114767.7	33.08	37.45	38.26	33.49	33.95	26.94	RRP9	chr3	protein_coding	ribosomal RNA processing 9, U3 small nucleolar RNA binding protein
ENSG00000198113.3	5.96	9.81	6.54	13.5	17.86	9.65	TOR4A	chr9	protein_coding	torsin family 4 member A
ENSG00000256811.1	0	0	0.18	0	0.04	0	RP11-7M8.2	chr12	lncRNA	--
ENSG00000263883.1	0	0	0	0	0	0.26	EEF1DP7	chr17	transcribed_processed_pseudogene	eukaryotic translation elongation factor 1 delta pseudogene 7
ENSG00000178772.7	0	0	0	0.01	0.01	0	CPN2	chr3	protein_coding	carboxypeptidase N subunit 2
ENSG00000272476.1	0.16	0.39	0.32	0.49	0.41	0.17	RP1-191J18.66	chr6	lncRNA	--
ENSG00000287391.1	0	0	0	0	0.01	0	RP11-730G13.1	chr15	lncRNA	--
ENSG00000198746.13	22.49	21.7	20.75	18.17	19.37	19.73	GPATCH3	chr1	protein_coding	G-patch domain containing 3
ENSG00000085998.14	5.21	5.41	5.43	5.33	7	5.1	POMGNT1	chr1	protein_coding	protein O-linked mannose N-acetylglucosaminyltransferase 1 (beta 1,2-)
ENSG00000130487.9	0.21	0.38	0.26	0.51	0.61	0.58	KLHDC7B	chr22	protein_coding	kelch domain containing 7B
ENSG00000134453.16	1.47	2.18	1.89	4.32	7	2.52	RBM17	chr10	protein_coding	RNA binding motif protein 17
ENSG00000281641.3	0.05	0	0	0.01	0.02	0.08	SAMD12-AS1	chr8	lncRNA	SAMD12 antisense RNA 1
ENSG00000168264.11	3.18	4.32	2.53	9.67	12.3	5.89	IRF2BP2	chr1	protein_coding	interferon regulatory factor 2 binding protein 2
ENSG00000270804.1	2.01	2.66	2.46	4.04	4.12	1.78	CTD-2583A14.11	chr19	transcribed_processed_pseudogene	--
ENSG00000056998.20	0.02	0.09	0	0.06	0.05	0.04	GYG2	chrX	protein_coding	glycogenin 2
ENSG00000215595.2	0	0	0	0.05	0	0	C20orf202	chr20	protein_coding	chromosome 20 open reading frame 202
ENSG00000226328.7	2.02	1.95	2.05	3.08	3.42	2.54	NUP50-DT	chr22	lncRNA	NUP50 divergent transcript
ENSG00000035687.10	0.65	0.55	0.46	1.6	1.79	1.18	ADSS2	chr1	protein_coding	adenylosuccinate synthase 2
ENSG00000144451.19	0.36	0.37	0.47	0.45	0.38	0.46	SPAG16	chr2	protein_coding	sperm associated antigen 16
ENSG00000134548.11	0	0.01	0.02	0.04	0.02	0.01	SPX	chr12	protein_coding	spexin hormone
ENSG00000007062.12	0.01	0	0	0.03	0.02	0	PROM1	chr4	protein_coding	prominin 1
ENSG00000236352.1	0	0	0.02	0	0.02	0	AC005220.3	chr20	lncRNA	--
ENSG00000249459.11	1.62	1.17	1.83	0.5	0.25	0.77	ZNF286B	chr17	transcribed_unprocessed_pseudogene	zinc finger protein 286B (pseudogene)
ENSG00000275450.1	0	0	0	0	0.01	0	PTGER4P2-CDK2AP2P2	chr9	lncRNA	PTGER4P2-CDK2AP2P2 readthrough, transcribed pseudogene
ENSG00000196526.11	2.09	2.51	2.23	3.99	5.11	3.05	AFAP1	chr4	protein_coding	actin filament associated protein 1
ENSG00000286015.1	0	0.09	0.01	0.06	0.09	0.06	RP11-438F14.11	chr1	protein_coding	--
ENSG00000155906.20	0.83	0.75	0.75	1.04	1.05	0.64	RMND1	chr6	protein_coding	required for meiotic nuclear division 1 homolog
ENSG00000280381.1	0.11	0.2	0.24	0.06	0.04	0.18	RP11-197N18.8	chr12	TEC	--
ENSG00000139926.16	0.1	0.1	0.09	0.25	0.21	0.16	FRMD6	chr14	protein_coding	FERM domain containing 6
ENSG00000198393.8	0.03	0.05	0.09	0.09	0.1	0.09	ZNF26	chr12	protein_coding	zinc finger protein 26
ENSG00000104967.8	0.01	0	0	0.01	0.01	0	NOVA2	chr19	protein_coding	NOVA alternative splicing regulator 2
ENSG00000109118.14	1.51	2.13	1.48	3.09	3.82	2.31	PHF12	chr17	protein_coding	PHD finger protein 12
ENSG00000071203.9	0	0	0	0	0.03	0.02	MS4A12	chr11	protein_coding	membrane spanning 4-domains A12
ENSG00000213999.17	1.91	2.61	1.84	3.52	4.17	2.96	MEF2B	chr19	protein_coding	myocyte enhancer factor 2B
ENSG00000185090.15	5.83	6.68	5.53	7.77	9.78	5.97	MANEAL	chr1	protein_coding	mannosidase endo-alpha like
ENSG00000233597.3	0	0	0	0.07	0.09	0.13	RP11-343B5.1	chr3	processed_pseudogene	--
ENSG00000152804.11	0.91	1.2	0.61	1.57	2.22	1.15	HHEX	chr10	protein_coding	hematopoietically expressed homeobox
ENSG00000144824.21	0.24	0.26	0.34	0.26	0.33	0.24	PHLDB2	chr3	protein_coding	pleckstrin homology like domain family B member 2
ENSG00000286207.1	0	0.04	0	0.04	0.07	0.05	RP11-17G11.2	chr2	lncRNA	--
ENSG00000188092.15	0.43	0.47	0.52	0.56	0.62	0.24	GPR89B	chr1	protein_coding	G protein-coupled receptor 89B
ENSG00000130005.13	10.47	10.9	11.79	10.39	9.25	10.52	GAMT	chr19	protein_coding	guanidinoacetate N-methyltransferase
ENSG00000172671.20	0.05	0.04	0	0.03	0.1	0.06	ZFAND4	chr10	protein_coding	zinc finger AN1-type containing 4
ENSG00000147457.14	4.91	4.41	5.05	5.11	5.36	5.04	CHMP7	chr8	protein_coding	charged multivesicular body protein 7
ENSG00000130300.9	0	0	0.06	0.01	0.17	0.01	PLVAP	chr19	protein_coding	plasmalemma vesicle associated protein
ENSG00000120337.10	0	0.03	0	0	0.01	0.03	TNFSF18	chr1	protein_coding	TNF superfamily member 18
ENSG00000163104.18	0.09	0.27	0.19	0.37	0.56	0.26	SMARCAD1	chr4	protein_coding	SWI/SNF-related, matrix-associated actin-dependent regulator of chromatin, subfamily a, containing DEAD/H box 1
ENSG00000213347.10	2.81	2.9	2.59	3.98	4.09	3.3	MXD3	chr5	protein_coding	MAX dimerization protein 3
ENSG00000119125.17	0.98	1.02	0.84	2.08	2.87	1.21	GDA	chr9	protein_coding	guanine deaminase
ENSG00000144935.16	0	0.16	0.02	0.05	0.11	0.1	TRPC1	chr3	protein_coding	transient receptor potential cation channel subfamily C member 1
ENSG00000117174.11	0.29	0.37	0.24	0.51	0.9	0.54	ZNHIT6	chr1	protein_coding	zinc finger HIT-type containing 6
ENSG00000259330.3	1.01	0.64	0.53	1.75	2.12	1.25	INAFM2	chr15	protein_coding	InaF motif containing 2
ENSG00000214432.9	0.01	0.04	0.01	0.05	0.05	0	VPS33B-DT	chr15	lncRNA	VPS33B divergent transcript
ENSG00000134121.10	0	0	0	0	0	0.01	CHL1	chr3	protein_coding	cell adhesion molecule L1 like
ENSG00000161558.11	1.66	1.71	1.27	1.81	2.19	1.66	TMEM143	chr19	protein_coding	transmembrane protein 143
ENSG00000011260.14	3.77	5.14	4.55	6.16	7.18	3.93	UTP18	chr17	protein_coding	UTP18 small subunit processome component
ENSG00000023041.12	1.02	1.47	1.1	1.97	2.59	1.55	ZDHHC6	chr10	protein_coding	zinc finger DHHC-type palmitoyltransferase 6
ENSG00000225407.3	0.06	0	0.03	0	0	0	CTD-2384B11.2	chr5	lncRNA	--
ENSG00000163607.17	0.18	0.16	0.49	0.41	0.6	0.29	GTPBP8	chr3	protein_coding	GTP binding protein 8 (putative)
ENSG00000108262.16	14.17	14.47	14.02	14.49	15.21	13.24	GIT1	chr17	protein_coding	GIT ArfGAP 1
ENSG00000165682.14	0	0	0	0.01	0	0	CLEC1B	chr12	protein_coding	C-type lectin domain family 1 member B
ENSG00000260855.1	0	0	0	0.01	0.01	0	RP11-439E19.10	chr1	lncRNA	--
ENSG00000253485.3	0	0	0	0.03	0.02	0	PCDHGA5	chr5	protein_coding	protocadherin gamma subfamily A, 5
ENSG00000198242.14	153.69	211.37	152.8	336.53	427.55	239.55	RPL23A	chr17	protein_coding	ribosomal protein L23a
ENSG00000133110.15	0	0.01	0.05	0	0.07	0.07	POSTN	chr13	protein_coding	periostin
ENSG00000138346.15	0.02	0.08	0.09	0.14	0.25	0.05	DNA2	chr10	protein_coding	DNA replication helicase/nuclease 2
ENSG00000167483.19	0	0	0	0.02	0	0	NIBAN3	chr19	protein_coding	niban apoptosis regulator 3
ENSG00000272762.5	0.42	0.36	0.56	0.52	1.2	0.38	RP11-155D18.12	chr3	lncRNA	--
ENSG00000141401.12	12.93	13.44	13.37	16.92	15.5	15.76	IMPA2	chr18	protein_coding	inositol monophosphatase 2
ENSG00000237074.2	0	0.07	0	0	0.01	0	RP11-6J21.2	chr1	lncRNA	--
ENSG00000287191.1	0.08	0	0.1	0.05	0	0	RP11-262P8.1	chr15	lncRNA	--
ENSG00000107077.19	0.17	0.13	0.21	0.32	0.58	0.21	KDM4C	chr9	protein_coding	lysine demethylase 4C
ENSG00000105887.11	3.83	5.76	4.18	6.14	7.3	5.16	MTPN	chr7	protein_coding	myotrophin
ENSG00000265445.1	0	0	0	0.05	0.15	0	RP11-849N15.1	chr17	lncRNA	--
ENSG00000146966.13	0	0	0	0	0.02	0.02	DENND2A	chr7	protein_coding	DENN domain containing 2A
ENSG00000286104.1	0.02	0.08	0.01	0.08	0.05	0.02	LLNLR-271E8.1	chr19	lncRNA	--
ENSG00000108352.13	0.3	0.26	0.33	0.33	0.48	0.2	RAPGEFL1	chr17	protein_coding	Rap guanine nucleotide exchange factor like 1
ENSG00000101935.11	1.08	1.69	1.15	1.46	1.68	1.36	AMMECR1	chrX	protein_coding	AMMECR nuclear protein 1
ENSG00000275216.2	55.59	56.22	56.51	49	54.81	51.98	RP11-54H7.4	chr13	lncRNA	--
ENSG00000270133.1	0	0	0	0	0.04	0	CTC-303L1.2	chr5	lncRNA	--
ENSG00000286106.1	0.02	0	0.02	0.09	0.03	0	NOTCH2NLR	chr1	protein_coding	notch 2 N-terminal like R (pseudogene)
ENSG00000214195.4	0	0	0	0	0.07	0	HMGN2P31	chr9	processed_pseudogene	high mobility group nucleosomal binding domain 2 pseudogene 31
ENSG00000213421.4	0.02	0	0	0	0	0	RP11-84O12.2	chr1	processed_pseudogene	--
ENSG00000254960.2	0	0.09	0.08	0.08	0	0.08	KIRREL3-AS2	chr11	lncRNA	KIRREL3 antisense RNA 2
ENSG00000241269.1	0	0.04	0	0	0	0	AC093620.5	chr7	lncRNA	--
ENSG00000134369.15	1.3	1.8	1.27	2.1	2.59	1.5	NAV1	chr1	protein_coding	neuron navigator 1
ENSG00000105889.16	0.02	0.03	0	0.03	0.04	0.02	STEAP1B	chr7	protein_coding	STEAP family member 1B
ENSG00000227755.1	0.02	0	0	0	0	0	AP000344.4	chr22	transcribed_processed_pseudogene	--
ENSG00000280128.1	0.16	0.11	0.2	0.25	0.29	0.09	XXbac-BPG283O16.9	chr6	TEC	--
ENSG00000117597.18	0.38	0.51	0.39	0.84	1.1	0.57	UTP25	chr1	protein_coding	UTP25 small subunit processor component
ENSG00000117523.17	2.94	4.02	3.26	4.41	2.91	2.78	PRRC2C	chr1	protein_coding	proline rich coiled-coil 2C
ENSG00000260265.1	0	0	0	0	0.04	0.06	LINC02562	chr4	lncRNA	long intergenic non-protein coding RNA 2562
ENSG00000272795.1	0	0	0	0	0.05	0	GAR1-DT	chr4	lncRNA	GAR1 divergent transcript
ENSG00000153048.11	8.95	10.2	9.04	12.24	12.63	10.52	CARHSP1	chr16	protein_coding	calcium regulated heat stable protein 1
ENSG00000213930.12	3.03	3.03	2.91	3.73	3.91	3.29	GALT	chr9	protein_coding	galactose-1-phosphate uridylyltransferase
ENSG00000286171.1	1.59	0.28	0.49	0.24	0.82	0.97	RNY5	chr7	lncRNA	RNA, Ro60-associated Y5
ENSG00000122692.9	7.38	7.44	6.28	7.7	8.17	7.23	SMU1	chr9	protein_coding	SMU1 DNA replication regulator and spliceosomal factor
ENSG00000261140.1	0	0.29	0	0.08	0	0	RP11-20I23.6	chr16	lncRNA	--
ENSG00000136908.18	122.76	110.85	116.78	101.31	82.3	102.9	DPM2	chr9	protein_coding	dolichyl-phosphate mannosyltransferase subunit 2, regulatory
ENSG00000273637.1	0.96	1.13	1.25	1.81	1.47	1.5	RP5-864K19.7	chr1	lncRNA	--
ENSG00000284052.1	0.16	0.12	0.15	0.31	0.25	0.25	RP11-284E5.1	chr2	lncRNA	--
ENSG00000119686.10	0.32	0.67	0.57	1.39	1.67	0.72	FLVCR2	chr14	protein_coding	FLVCR heme transporter 2
ENSG00000205622.11	0.02	0.01	0	0.01	0.01	0	AF064858.6	chr21	lncRNA	--
ENSG00000234835.1	0	0	0.03	0	0	0	PHBP13	chr13	processed_pseudogene	prohibitin pseudogene 13
ENSG00000257167.2	0.53	1.2	0.63	1.9	2.33	1.1	TMPO-AS1	chr12	lncRNA	TMPO antisense RNA 1
ENSG00000104450.13	0.09	0.1	0.17	0.24	0.19	0.13	SPAG1	chr8	protein_coding	sperm associated antigen 1
ENSG00000080503.24	0.21	0.23	0.28	0.43	0.6	0.28	SMARCA2	chr9	protein_coding	SWI/SNF related, matrix associated, actin dependent regulator of chromatin, subfamily a, member 2
ENSG00000166181.13	3.43	3.83	3.72	4.35	4.73	3.6	API5	chr11	protein_coding	apoptosis inhibitor 5
ENSG00000070495.15	5.01	6.12	4.52	6.91	8.62	5.86	JMJD6	chr17	protein_coding	jumonji domain containing 6, arginine demethylase and lysine hydroxylase
ENSG00000240303.8	0.16	0.19	0.23	0.51	0.85	0.19	ACAD11	chr3	protein_coding	acyl-CoA dehydrogenase family member 11
ENSG00000197077.14	0.36	0.62	0.36	0.94	1.12	0.63	KIAA1671	chr22	protein_coding	KIAA1671
ENSG00000253848.1	0.25	0	0	0.11	0.03	0.07	RP11-10N23.5	chr8	lncRNA	--
ENSG00000156381.9	1.74	1.78	1.54	2.53	2.79	1.9	ANKRD9	chr14	protein_coding	ankyrin repeat domain 9
ENSG00000183793.14	1.36	1.45	0.72	1.82	2.68	1.46	NPIPA5	chr16	protein_coding	nuclear pore complex interacting protein family member A5
ENSG00000162745.11	0.06	0.05	0.01	0.12	0.29	0.14	OLFML2B	chr1	protein_coding	olfactomedin like 2B
ENSG00000123080.12	7.82	10.16	8.11	18.29	23.7	11.55	CDKN2C	chr1	protein_coding	cyclin dependent kinase inhibitor 2C
ENSG00000111249.14	0	0	0	0.01	0	0	CUX2	chr12	protein_coding	cut like homeobox 2
ENSG00000205309.14	0.18	0.29	0.29	0.22	0.23	0.14	NT5M	chr17	protein_coding	5',3'-nucleotidase, mitochondrial
ENSG00000128694.12	0.13	0.22	0.09	0.53	0.53	0.29	OSGEPL1	chr2	protein_coding	O-sialoglycoprotein endopeptidase like 1
ENSG00000230918.2	0	0.02	0	0	0.02	0	DPP4-DT	chr2	lncRNA	DPP4 divergent transcript
ENSG00000070367.16	0.17	0.23	0.14	0.28	0.35	0.27	EXOC5	chr14	protein_coding	exocyst complex component 5
ENSG00000243646.10	0.02	0.04	0.03	0.02	0.02	0.06	IL10RB	chr21	protein_coding	interleukin 10 receptor subunit beta
ENSG00000129255.16	36.93	39.89	38.75	37.87	41.38	37.31	MPDU1	chr17	protein_coding	mannose-P-dolichol utilization defect 1
ENSG00000258466.5	0.9	0.69	0.73	1.8	3.39	1.49	RP11-1012A1.4	chr14	protein_coding	--
ENSG00000214050.8	0.01	0.03	0.02	0.08	0.08	0.05	FBXO16	chr8	protein_coding	F-box protein 16
ENSG00000188779.12	0.09	0.14	0.05	0.13	0.13	0.15	SKOR1	chr15	protein_coding	SKI family transcriptional corepressor 1
ENSG00000159110.21	1.41	1.68	1.2	2.73	3.74	2.14	IFNAR2	chr21	protein_coding	interferon alpha and beta receptor subunit 2
ENSG00000287486.1	0.07	0	0	0	0	0	CTD-3080P12.4	chr5	lncRNA	--
ENSG00000119844.15	0.71	0.65	0.91	0.45	0.56	0.66	AFTPH	chr2	protein_coding	aftiphilin
ENSG00000111788.10	0.05	0.07	0	0.22	0.37	0.02	RP11-22B23.1	chr12	unprocessed_pseudogene	--
ENSG00000237605.2	0.2	0.12	0	0.2	0.06	0.08	DYRK3-AS1	chr1	lncRNA	DYRK3 antisense RNA 1
ENSG00000176753.5	0	0	0	0	0.01	0.01	C15orf56	chr15	lncRNA	--
ENSG00000240057.6	0	0.01	0	0	0.01	0.01	RP11-572M11.4	chr3	lncRNA	--
ENSG00000101928.13	1.8	1.88	2.59	2.1	1.83	1.66	MOSPD1	chrX	protein_coding	motile sperm domain containing 1
ENSG00000214578.5	0	0.16	0	0	0	0	HMGN2P15	chr17	processed_pseudogene	high mobility group nucleosomal binding domain 2 pseudogene 15
ENSG00000138777.20	2.28	3.59	2.78	3.39	4.21	3.25	PPA2	chr4	protein_coding	inorganic pyrophosphatase 2
ENSG00000255624.3	0.05	0.11	0.05	0.02	0.06	0.09	C10orf88B	chr10	transcribed_processed_pseudogene	C10orf88B (pseudogene)
ENSG00000202526.1	0	0.19	0	0.16	0	0	RNA5S13	chr1	rRNA	RNA, 5S ribosomal 13
ENSG00000251046.2	0	0	0	0.01	0	0	ZNF969P	chr4	processed_pseudogene	zinc finger protein 969, pseudogene
ENSG00000005102.14	4.89	6.31	4.12	13.62	14.84	9.9	MEOX1	chr17	protein_coding	mesenchyme homeobox 1
ENSG00000074266.22	0.24	0.59	0.54	1.08	1.16	0.6	EED	chr11	protein_coding	embryonic ectoderm development
ENSG00000282458.1	0.04	0.04	0	0.01	0.06	0.03	WASH5P	chr19	transcribed_processed_pseudogene	WASP family homolog 5, pseudogene
ENSG00000176386.9	2.3	5.05	3.44	7.01	8.96	3.7	CDC26	chr9	protein_coding	cell division cycle 26
ENSG00000251201.8	0.11	0.18	0.12	0.22	0.41	0.21	TMED7-TICAM2	chr5	protein_coding	TMED7-TICAM2 readthrough
ENSG00000232177.1	10.69	11.93	17.38	6.75	7.06	15.81	MTND4P24	chrX	processed_pseudogene	MT-ND4 pseudogene 24
ENSG00000064726.10	0.84	1.39	0.98	2.43	2.7	1.73	BTBD1	chr15	protein_coding	BTB domain containing 1
ENSG00000082213.18	1.1	1.29	1.36	3	3.23	1.68	C5orf22	chr5	protein_coding	chromosome 5 open reading frame 22
ENSG00000270116.1	0	0.08	0	0	0	0	AP001429.1	chr21	lncRNA	--
ENSG00000173227.14	10.71	10.84	11.25	13.3	14.71	12.63	SYT12	chr11	protein_coding	synaptotagmin 12
ENSG00000274997.2	1	0.67	0.71	0.5	0.92	0.25	H2AC12	chr6	protein_coding	H2A clustered histone 12
ENSG00000257195.1	0	0	0	0.04	0	0.02	HNRNPA1P50	chr12	processed_pseudogene	heterogeneous nuclear ribonucleoprotein A1 pseudogene 50
ENSG00000261654.1	0	0	0	0.01	0.02	0.01	RP11-96K19.4	chr1	lncRNA	--
ENSG00000177700.6	256.82	255.56	247.7	271.49	212.82	264.18	POLR2L	chr11	protein_coding	RNA polymerase II, I and III subunit L
ENSG00000242028.8	0.02	0	0	0	0.02	0.01	HYPK	chr15	protein_coding	huntingtin interacting protein K
ENSG00000269791.6	0	0	0	0.03	0	0	SSX4B	chrX	protein_coding	SSX family member 4B
ENSG00000129467.14	0	0	0	0	0	0.01	ADCY4	chr14	protein_coding	adenylate cyclase 4
ENSG00000263280.2	0.36	0.26	0.43	0.42	0.81	0.56	LA16c-325D7.2	chr16	lncRNA	--
ENSG00000124357.13	3.72	4.61	3.76	4.36	5.11	4.52	NAGK	chr2	protein_coding	N-acetylglucosamine kinase
ENSG00000157110.16	7.66	8.28	6.81	12.18	13.72	10.37	RBPMS	chr8	protein_coding	RNA binding protein, mRNA processing factor
ENSG00000226432.3	0	0	0	0.02	0.08	0	CTD-2015B23.2	chr5	processed_pseudogene	--
ENSG00000189007.16	0.35	0.42	0.39	0.56	0.7	0.31	ADAT2	chr6	protein_coding	adenosine deaminase tRNA specific 2
ENSG00000166887.16	3.47	3.75	3.55	5.24	5.99	4.28	VPS39	chr15	protein_coding	VPS39 subunit of HOPS complex
ENSG00000160062.15	1.52	0.97	1.67	0.68	0.65	0.94	ZBTB8A	chr1	protein_coding	zinc finger and BTB domain containing 8A
ENSG00000156414.19	0.21	0.21	0.2	0.47	0.62	0.29	TDRD9	chr14	protein_coding	tudor domain containing 9
ENSG00000278619.5	2.63	3.04	2.72	3.29	4.35	3.31	MRM1	chr17	protein_coding	mitochondrial rRNA methyltransferase 1
ENSG00000134882.16	11.32	12.42	10.54	14.44	14.54	12.09	UBAC2	chr13	protein_coding	UBA domain containing 2
ENSG00000224805.2	0.23	0.6	0.63	0.55	0.28	0.6	LINC00853	chr1	lncRNA	long intergenic non-protein coding RNA 853
ENSG00000100796.18	1.1	1.33	1	2.04	2.56	1.5	PPP4R3A	chr14	protein_coding	protein phosphatase 4 regulatory subunit 3A
ENSG00000251381.8	1.59	1.86	1.76	2.22	2.16	2.02	LINC00958	chr11	lncRNA	long intergenic non-protein coding RNA 958
ENSG00000270179.1	0	0.17	0	0.06	0.09	0	RP11-159N11.4	chr11	lncRNA	--
ENSG00000272049.1	0.13	0	0	0.19	0.09	0	RP11-480D4.6	chr5	lncRNA	--
ENSG00000243364.8	4.86	5.12	3.38	8.3	10.17	4.93	EFNA4	chr1	protein_coding	ephrin A4
ENSG00000268149.1	0	0.05	0.04	0.3	0.29	0	CTD-3193O13.13	chr19	lncRNA	--
ENSG00000129518.9	1.09	1.85	2.05	2.92	4.45	2.23	EAPP	chr14	protein_coding	E2F associated phosphoprotein
ENSG00000215644.10	0.14	0.04	0	0.38	0.6	0.04	GCGR	chr17	protein_coding	glucagon receptor
ENSG00000240654.6	0	0	0	0	0.01	0	C1QTNF9	chr13	protein_coding	C1q and TNF related 9
ENSG00000166126.11	0.14	0.04	0.04	0.08	0.1	0.04	AMN	chr14	protein_coding	amnion associated transmembrane protein
ENSG00000101901.12	0.24	0.26	0.18	0.61	0.86	0.28	ALG13	chrX	protein_coding	ALG13 UDP-N-acetylglucosaminyltransferase subunit
ENSG00000166946.14	0.91	0.82	0.88	1.18	1.87	0.97	CCNDBP1	chr15	protein_coding	cyclin D1 binding protein 1
ENSG00000005810.19	0.36	0.34	0.47	0.41	0.67	0.28	MYCBP2	chr13	protein_coding	MYC binding protein 2
ENSG00000176896.8	0.14	0.15	0.11	0.06	0.12	0.13	TCEANC	chrX	protein_coding	transcription elongation factor A N-terminal and central domain containing
ENSG00000278828.1	0.66	1.05	0.46	1.15	1.57	1.35	H3C10	chr6	protein_coding	H3 clustered histone 10
ENSG00000137692.12	0.2	0.37	0.24	0.75	0.87	0.36	DCUN1D5	chr11	protein_coding	defective in cullin neddylation 1 domain containing 5
ENSG00000278238.1	0	0	0.27	0.31	0.36	0.68	RP11-245D16.4	chr13	lncRNA	--
ENSG00000143643.13	0.5	0.49	0.51	1.09	1.49	0.85	TTC13	chr1	protein_coding	tetratricopeptide repeat domain 13
ENSG00000144744.17	0.18	0.43	0.27	0.68	1.36	0.49	UBA3	chr3	protein_coding	ubiquitin like modifier activating enzyme 3
ENSG00000010810.17	1.32	1.68	0.89	1.93	2.69	1.48	FYN	chr6	protein_coding	FYN proto-oncogene, Src family tyrosine kinase
ENSG00000166451.14	2.35	3.9	2.54	4.89	5.12	3.52	CENPN	chr16	protein_coding	centromere protein N
ENSG00000147874.11	0.19	0.16	0.14	0.42	0.65	0.33	HAUS6	chr9	protein_coding	HAUS augmin like complex subunit 6
ENSG00000154099.18	0.01	0	0	0.01	0	0.02	DNAAF1	chr16	protein_coding	dynein axonemal assembly factor 1
ENSG00000170779.11	9.89	11.08	8.35	13.15	15.11	10.26	CDCA4	chr14	protein_coding	cell division cycle associated 4
ENSG00000048471.14	0.2	0.39	0.24	0.34	0.54	0.31	SNX29	chr16	protein_coding	sorting nexin 29
ENSG00000103335.22	7.93	8.35	7.28	8.82	10.69	7.7	PIEZO1	chr16	protein_coding	piezo type mechanosensitive ion channel component 1
ENSG00000237852.1	0.36	0	0.36	0.04	0	0	RP4-630A11.3	chr1	lncRNA	--
ENSG00000023318.8	2.7	3.77	3.63	5.65	7.08	4.31	ERP44	chr9	protein_coding	endoplasmic reticulum protein 44
ENSG00000286996.1	0.05	0	0	0	0.03	0	RP11-256B12.2	chr3	lncRNA	--
ENSG00000099804.9	51.92	56.79	50.51	54.23	55.04	49.55	CDC34	chr19	protein_coding	cell division cycle 34, ubiqiutin conjugating enzyme
ENSG00000107951.15	0.19	0.3	0.31	0.54	0.61	0.48	MTPAP	chr10	protein_coding	mitochondrial poly(A) polymerase
ENSG00000271394.1	0	0	0.08	0.08	0	0	7SK	chr17	misc_RNA	--
ENSG00000155008.15	0.37	0.47	0.26	0.56	0.68	0.53	APOOL	chrX	protein_coding	apolipoprotein O like
ENSG00000146587.18	0.09	0.16	0.07	0.19	0.25	0.13	RBAK	chr7	protein_coding	RB associated KRAB zinc finger
ENSG00000050438.17	0	0	0.01	0	0.01	0	SLC4A8	chr12	protein_coding	solute carrier family 4 member 8
ENSG00000228526.7	0.02	0.04	0.05	0.16	0.29	0.04	MIR34AHG	chr1	lncRNA	MIR34A host gene
ENSG00000175216.15	1.13	2.02	1.1	3.41	5.29	1.57	CKAP5	chr11	protein_coding	cytoskeleton associated protein 5
ENSG00000270016.1	0	0	0	0	0.04	0	RP11-932O9.8	chr15	lncRNA	--
ENSG00000230721.1	0	0	0	0.03	0	0	RP4-612B15.2	chr1	processed_pseudogene	--
ENSG00000145337.5	2.21	3.65	1.57	6.94	9.3	2.76	PYURF	chr4	protein_coding	PIGY upstream open reading frame
ENSG00000151694.14	5.45	4.05	6.41	2.13	1.62	2.55	ADAM17	chr2	protein_coding	ADAM metallopeptidase domain 17
ENSG00000132383.12	5.62	6.3	6	9.15	11.1	6.02	RPA1	chr17	protein_coding	replication protein A1
ENSG00000197756.10	390.39	383.36	412.59	347.85	297.31	378.64	RPL37A	chr2	protein_coding	ribosomal protein L37a
ENSG00000137601.17	0.1	0.12	0.03	0.11	0.16	0.1	NEK1	chr4	protein_coding	NIMA related kinase 1
ENSG00000242852.7	0	0.04	0	0.07	0.06	0.03	ZNF709	chr19	protein_coding	zinc finger protein 709
ENSG00000149972.11	0	0	0.01	0.03	0	0	CNTN5	chr11	protein_coding	contactin 5
ENSG00000136999.5	1.38	2.04	1.22	3.23	6.96	2.01	CCN3	chr8	protein_coding	cellular communication network factor 3
ENSG00000285547.1	0.76	1.36	1.04	1.97	2.86	1.38	AL135749.6	chrX	protein_coding	--
ENSG00000087302.9	27.03	29.5	28.57	29.16	31.4	29.59	RTRAF	chr14	protein_coding	RNA transcription, translation and transport factor
ENSG00000227038.3	0.05	0	0	0.01	0	0	GTF2IP7	chr7	transcribed_unprocessed_pseudogene	general transcription factor IIi pseudogene 7
ENSG00000234438.5	0	0	0	0	0.01	0	KBTBD13	chr15	protein_coding	kelch repeat and BTB domain containing 13
ENSG00000278599.6	0.02	0.01	0	0.03	0.07	0.01	TBC1D3E	chr17	protein_coding	TBC1 domain family member 3E
ENSG00000172428.11	26.94	31.32	27.26	34.25	32.43	27.25	COPS9	chr2	protein_coding	COP9 signalosome subunit 9
ENSG00000274776.1	0	0	0	0.01	0	0	RP11-687F6.5	chr18	lncRNA	--
ENSG00000156697.13	7.49	9.09	8.36	12.53	16.63	9.49	UTP14A	chrX	protein_coding	UTP14A small subunit processome component
ENSG00000185499.16	21.71	20.51	20.62	25.12	29.7	24.59	MUC1	chr1	protein_coding	mucin 1, cell surface associated
ENSG00000272144.1	0.13	0	0	0.73	0.43	0.13	CTD-2035E11.5	chr5	lncRNA	--
ENSG00000200788.1	0	0	0	0	0.16	0	Y_RNA	chr9	misc_RNA	--
ENSG00000114923.17	0.06	0.05	0.06	0.05	0.08	0	SLC4A3	chr2	protein_coding	solute carrier family 4 member 3
ENSG00000243501.5	0.28	0.42	0.19	0.3	0.34	0.27	RP11-257K9.8	chr6	protein_coding	--
ENSG00000143919.15	0.9	1.23	0.76	1.8	1.42	1.27	CAMKMT	chr2	protein_coding	calmodulin-lysine N-methyltransferase
ENSG00000215187.12	0.08	0.02	0	0.01	0.03	0	FAM166B	chr9	protein_coding	family with sequence similarity 166 member B
ENSG00000006016.12	2.76	3.65	2.87	9.1	15.15	3.94	CRLF1	chr19	protein_coding	cytokine receptor like factor 1
ENSG00000182718.18	141.3	172.05	139.45	163.54	170.07	154.36	ANXA2	chr15	protein_coding	annexin A2
ENSG00000278540.5	1.78	2.19	1.77	2.82	3.89	2.38	ACACA	chr17	protein_coding	acetyl-CoA carboxylase alpha
ENSG00000147065.17	70.34	84.5	68.43	102.45	110.5	74.38	MSN	chrX	protein_coding	moesin
ENSG00000124839.13	0.25	0.17	0.26	0.42	0.3	0.23	RAB17	chr2	protein_coding	RAB17, member RAS oncogene family
ENSG00000176593.8	0	0	0.01	0	0	0	CTD-2368P22.1	chr19	lncRNA	--
ENSG00000129159.9	0	0	0	0	0.01	0	KCNC1	chr11	protein_coding	potassium voltage-gated channel subfamily C member 1
ENSG00000224891.1	0	0	0	0	0.02	0	ARL14EPP1	chr2	processed_pseudogene	ARL14EP pseudogene 1
ENSG00000112078.14	1.78	2.16	1.23	3.67	4.73	2.85	KCTD20	chr6	protein_coding	potassium channel tetramerization domain containing 20
ENSG00000237187.9	0.09	0.15	0.11	0.21	0.26	0.19	NR2F1-AS1	chr5	lncRNA	NR2F1 antisense RNA 1
ENSG00000115163.15	3.01	3.11	2.65	4.1	4.58	2.54	CENPA	chr2	protein_coding	centromere protein A
ENSG00000168259.17	5.23	5.22	5.34	5.23	5.13	4.79	DNAJC7	chr17	protein_coding	DnaJ heat shock protein family (Hsp40) member C7
ENSG00000181016.9	0	0	0	0	0.01	0	LSMEM1	chr7	protein_coding	leucine rich single-pass membrane protein 1
ENSG00000236366.3	0	0.01	0	0	0	0	RP11-440G9.1	chr6	lncRNA	--
ENSG00000223393.2	0.02	0.02	0.01	0.18	0.14	0.08	RP5-858B6.3	chr1	lncRNA	--
ENSG00000257222.1	0	0	0	0.05	0.05	0	RP11-554E23.4	chr12	lncRNA	--
ENSG00000197579.8	0.16	0.34	0.33	0.64	0.94	0.23	TOPORS	chr9	protein_coding	TOP1 binding arginine/serine rich protein, E3 ubiquitin ligase
ENSG00000285827.1	9.87	12.21	10.61	14.02	12.93	12.39	RP11-770J1.8	chr11	protein_coding	--
ENSG00000266149.1	0.12	0	0	0	0	0	RP11-789C17.3	chr18	lncRNA	--
ENSG00000214548.18	0.27	0.25	0.23	0.54	0.93	0.3	MEG3	chr14	lncRNA	maternally expressed 3
ENSG00000173705.9	0.02	0.08	0.05	0.2	0.23	0.03	SUSD5	chr3	protein_coding	sushi domain containing 5
ENSG00000258555.6	0.14	0.1	0.08	0.24	0.36	0.19	SPECC1L-ADORA2A	chr22	protein_coding	SPECC1L-ADORA2A readthrough (NMD candidate)
ENSG00000177697.19	53.49	63.09	51.04	64.66	64.96	56.08	CD151	chr11	protein_coding	CD151 molecule (Raph blood group)
ENSG00000277247.1	0	0	0	0.04	0	0	RP11-785D18.3	chr12	lncRNA	--
ENSG00000241431.1	1.79	1.86	1.56	1.04	1.08	1.79	RPL37P6	chr8	transcribed_processed_pseudogene	ribosomal protein L37 pseudogene 6
ENSG00000164715.6	0.14	0.53	0.17	1.28	1.63	0.63	LMTK2	chr7	protein_coding	lemur tyrosine kinase 2
ENSG00000214517.10	10.61	11.24	10.11	13.63	15.31	10.99	PPME1	chr11	protein_coding	protein phosphatase methylesterase 1
ENSG00000140443.15	1.1	2.11	0.93	2.84	4.15	1.9	IGF1R	chr15	protein_coding	insulin like growth factor 1 receptor
ENSG00000138744.16	0.37	0.59	0.41	0.95	1.54	0.6	NAAA	chr4	protein_coding	N-acylethanolamine acid amidase
ENSG00000267140.1	4.98	5.71	4.44	10.69	12.87	8.79	RP11-322E11.6	chr18	protein_coding	--
ENSG00000167283.8	12.21	13.01	12.75	11.36	9.57	10.44	ATP5MG	chr11	protein_coding	ATP synthase membrane subunit g
ENSG00000068912.14	1.82	2.31	1.3	3.61	4.22	2.63	ERLEC1	chr2	protein_coding	endoplasmic reticulum lectin 1
ENSG00000023228.14	1.27	1.74	1.04	2.72	3.8	1.81	NDUFS1	chr2	protein_coding	NADH:ubiquinone oxidoreductase core subunit S1
ENSG00000265800.1	0	0	0	0	0.23	0	RP11-649A18.5	chr17	lncRNA	--
ENSG00000198075.10	0	0.01	0	0	0	0	SULT1C4	chr2	protein_coding	sulfotransferase family 1C member 4
ENSG00000167863.12	58.23	73.3	60.98	78.28	70.14	75.02	ATP5PD	chr17	protein_coding	ATP synthase peripheral stalk subunit d
ENSG00000155066.16	0.04	0.03	0.03	0.1	0.08	0.06	PROM2	chr2	protein_coding	prominin 2
ENSG00000196290.16	3.36	5.23	3.03	7.75	9.55	4.69	NIF3L1	chr2	protein_coding	NGG1 interacting factor 3 like 1
ENSG00000253270.1	0	0	0	0.12	0.19	0.16	RP11-1105O14.1	chr8	lncRNA	--
ENSG00000151503.13	0.37	0.38	0.31	0.83	1.18	0.54	NCAPD3	chr11	protein_coding	non-SMC condensin II complex subunit D3
ENSG00000285588.1	2.81	3.28	2.23	3.16	3.97	3.38	RP11-576O3.1	chr13	lncRNA	--
ENSG00000196544.8	11.79	10.3	10.34	10.7	9.83	10.28	BORCS6	chr17	protein_coding	BLOC-1 related complex subunit 6
ENSG00000181524.6	0.36	0.68	0.63	0.5	0.6	0.23	RPL24P4	chr6	processed_pseudogene	RPL24 pseudogene 4
ENSG00000242477.1	0.03	0	0.03	0.15	0.14	0.15	CTD-2161E19.1	chr5	processed_pseudogene	--
ENSG00000141298.19	0.84	0.68	0.65	1.25	1.38	0.82	SSH2	chr17	protein_coding	slingshot protein phosphatase 2
ENSG00000100580.8	0.27	0.32	0.28	0.41	0.46	0.49	TMED8	chr14	protein_coding	transmembrane p24 trafficking protein family member 8
ENSG00000223575.2	0.64	0.21	0.32	0	0	0.22	RBMX2P3	chr1	processed_pseudogene	RBMX2 pseudogene 3
ENSG00000231690.3	0	0.06	0.01	0	0.05	0	LINC00574	chr6	lncRNA	long intergenic non-protein coding RNA 574
ENSG00000219928.2	0	0.25	1.97	0.55	0.52	1.2	RP11-40C6.2	chr9	processed_pseudogene	--
ENSG00000232855.7	0	0	0	0	0	0.01	AF131217.1	chr21	lncRNA	--
ENSG00000225531.1	0	0.03	0	0	0.02	0	RP11-196I18.3	chr9	processed_pseudogene	--
ENSG00000236801.1	0.6	1.12	1.01	0.88	1.07	0.96	RPL24P8	chr9	processed_pseudogene	RPL24 pseudogene 8
ENSG00000171448.9	0.03	0.09	0.04	0.15	0.23	0.16	ZBTB26	chr9	protein_coding	zinc finger and BTB domain containing 26
ENSG00000258945.1	0	0	0	0.15	0.25	0	RP11-497E19.2	chr14	lncRNA	--
ENSG00000247624.6	0	0	0	0.01	0.02	0	CPEB2-DT	chr4	lncRNA	CPEB2 divergent transcript
ENSG00000167257.11	0.87	1.33	0.68	1.62	2.25	1.16	RNF214	chr11	protein_coding	ring finger protein 214
ENSG00000178631.7	0	0.02	0	0	0	0	ACTG1P1	chr3	processed_pseudogene	actin gamma 1 pseudogene 1
ENSG00000228259.3	0	0	0	0	0.02	0	RP11-1379J22.7	chr5	unprocessed_pseudogene	--
ENSG00000182771.19	0	0.02	0.02	0.08	0.05	0.05	GRID1	chr10	protein_coding	glutamate ionotropic receptor delta type subunit 1
ENSG00000102531.16	0.24	0.45	0.42	0.73	0.96	0.7	FNDC3A	chr13	protein_coding	fibronectin type III domain containing 3A
ENSG00000235770.6	0	0	0	0.02	0	0.01	LINC00607	chr2	lncRNA	long intergenic non-protein coding RNA 607
ENSG00000125505.17	12.37	17.19	13.75	22.82	28.7	17.19	MBOAT7	chr19	protein_coding	membrane bound O-acyltransferase domain containing 7
ENSG00000244165.2	14.93	13.16	15.46	11.42	9.58	11.72	P2RY11	chr19	protein_coding	purinergic receptor P2Y11
ENSG00000185989.11	4.38	5.41	4.8	8.48	10.15	6.56	RASA3	chr13	protein_coding	RAS p21 protein activator 3
ENSG00000101158.15	12.09	13.31	11.87	13.51	15.58	11.62	NELFCD	chr20	protein_coding	negative elongation factor complex member C/D
ENSG00000224769.1	0	0	0	0	0.01	0	MUC20P1	chr3	unprocessed_pseudogene	mucin 20, cell surface associated pseudogene 1
ENSG00000101544.9	1.38	1.27	0.93	1.48	2.02	1.07	ADNP2	chr18	protein_coding	ADNP homeobox 2
ENSG00000171863.15	77.96	99.91	76.86	114.23	114.11	97.22	RPS7	chr2	protein_coding	ribosomal protein S7
ENSG00000276250.1	0	0.42	0	0.27	1.24	0	CTD-2349P21.12	chr17	lncRNA	--
ENSG00000171307.19	13.97	14.19	13.95	15.61	17.63	13.53	ZDHHC16	chr10	protein_coding	zinc finger DHHC-type palmitoyltransferase 16
ENSG00000273111.6	0.01	0	0	0	0	0	LYPD4	chr19	protein_coding	LY6/PLAUR domain containing 4
ENSG00000180720.8	0.35	0.37	0.35	0.37	0.17	0.16	CHRM4	chr11	protein_coding	cholinergic receptor muscarinic 4
ENSG00000180581.7	0	0	0	0	0.28	0.07	SRP9P1	chr10	processed_pseudogene	signal recognition particle 9 pseudogene 1
ENSG00000135063.20	0.22	0.2	0.11	0.2	0.39	0.21	FAM189A2	chr9	protein_coding	family with sequence similarity 189 member A2
ENSG00000243538.1	0	0	0.05	0	0.1	0	RPS26P28	chr5	processed_pseudogene	ribosomal protein S26 pseudogene 28
ENSG00000253953.3	0	0	0	0.02	0	0	PCDHGB4	chr5	protein_coding	protocadherin gamma subfamily B, 4
ENSG00000151093.8	1.59	1.83	1.29	2.02	2.96	1.23	OXSM	chr3	protein_coding	3-oxoacyl-ACP synthase, mitochondrial
ENSG00000148730.7	2.96	2.99	3.06	4.51	4.35	3.71	EIF4EBP2	chr10	protein_coding	eukaryotic translation initiation factor 4E binding protein 2
ENSG00000259516.2	0	0.02	0	0	0.07	0.04	ANP32AP1	chr15	transcribed_processed_pseudogene	acidic nuclear phosphoprotein 32 family member A pseudogene 1
ENSG00000240429.1	0	0	0	0	0	0.04	LRRFIP1P1	chr3	processed_pseudogene	LRR binding FLII interacting protein 1 pseudogene 1
ENSG00000174628.16	0.28	0.54	0.64	0.43	0.42	0.59	IQCK	chr16	protein_coding	IQ motif containing K
ENSG00000214321.3	0	0	0	0.04	0	0	CBX1P4	chrX	processed_pseudogene	chromobox 1 pseudogene 4
ENSG00000052841.15	0.6	0.84	0.5	1.58	2.23	1.07	TTC17	chr11	protein_coding	tetratricopeptide repeat domain 17
ENSG00000204866.8	0	0.04	0.1	0.13	0.04	0.12	IGFL2	chr19	protein_coding	IGF like family member 2
ENSG00000242992.3	0.03	0.36	0.24	0.07	0.72	0.34	FTH1P4	chr3	processed_pseudogene	ferritin heavy chain 1 pseudogene 4
ENSG00000104327.7	0.03	0	0	0	0.02	0	CALB1	chr8	protein_coding	calbindin 1
ENSG00000286893.1	0	0.04	0	0	0	0	RP11-20G13.6	chr15	lncRNA	--
ENSG00000170242.19	0.5	0.7	0.51	1.06	1.33	0.88	USP47	chr11	protein_coding	ubiquitin specific peptidase 47
ENSG00000261173.1	0	0.09	0.15	0.11	0.25	0.15	DNAJA2-DT	chr16	lncRNA	DNAJA2 divergent transcript
ENSG00000167380.17	0.25	0.56	0.39	1	1.39	0.6	ZNF226	chr19	protein_coding	zinc finger protein 226
ENSG00000240505.9	0	0	0	0	0.01	0	TNFRSF13B	chr17	protein_coding	TNF receptor superfamily member 13B
ENSG00000152422.16	0.28	0.31	0.63	0.48	0.43	0.25	XRCC4	chr5	protein_coding	X-ray repair cross complementing 4
ENSG00000250565.7	0.03	0.11	0.1	0.25	0.2	0.06	ATP6V1E2	chr2	protein_coding	ATPase H+ transporting V1 subunit E2
ENSG00000185818.8	1.5	1.46	1.27	1.46	1.48	1.02	NAT8L	chr4	protein_coding	N-acetyltransferase 8 like
ENSG00000173611.18	0.39	0.22	0.3	0.21	0.17	0.19	SCAI	chr9	protein_coding	suppressor of cancer cell invasion
ENSG00000164669.13	0	0.01	0.01	0.04	0.07	0.03	INTS4P1	chr7	transcribed_unprocessed_pseudogene	integrator complex subunit 4 pseudogene 1
ENSG00000141564.15	3.09	3.43	3.03	4.09	5.08	3.6	RPTOR	chr17	protein_coding	regulatory associated protein of MTOR complex 1
ENSG00000227838.1	0	0	0.21	0.05	0.04	0	RP1-213J1P__B.1	chr22	lncRNA	--
ENSG00000224961.3	0	0	0	0.02	0	0	LINC01752	chr20	lncRNA	long intergenic non-protein coding RNA 1752
ENSG00000147257.15	0	0	0	0.01	0.01	0	GPC3	chrX	protein_coding	glypican 3
ENSG00000249149.2	0.02	0	0	0	0.04	0	RP11-79P5.3	chr5	transcribed_processed_pseudogene	--
ENSG00000162733.19	0.02	0.02	0.03	0.04	0.06	0.05	DDR2	chr1	protein_coding	discoidin domain receptor tyrosine kinase 2
ENSG00000005189.20	1.28	1.54	1.29	1.71	2.09	1.28	REXO5	chr16	protein_coding	RNA exonuclease 5
ENSG00000273442.1	0	0	0	0	0.05	0	AC006946.17	chr22	lncRNA	--
ENSG00000236499.2	0.13	0.2	0.03	0.09	0.14	0.03	LINC00896	chr22	lncRNA	long intergenic non-protein coding RNA 896
ENSG00000142168.15	90.3	113.12	96.16	150.92	141.76	124.89	SOD1	chr21	protein_coding	superoxide dismutase 1
ENSG00000235919.4	0.87	0.75	0.43	1.1	1.69	0.93	ASH1L-AS1	chr1	lncRNA	ASH1L antisense RNA 1
ENSG00000282870.1	0	0	0	0	0.02	0.05	FRG1DP	chr20	unprocessed_pseudogene	FSHD region gene 1 family member D, pseudogene
ENSG00000205808.7	0.31	0.17	0.07	0.38	0.88	0.27	PLPP6	chr9	protein_coding	phospholipid phosphatase 6
ENSG00000180964.17	5.42	7.53	6.22	8.77	8.92	6.97	TCEAL8	chrX	protein_coding	transcription elongation factor A like 8
ENSG00000066136.20	6.69	8.42	7.15	9.69	11.04	8.07	NFYC	chr1	protein_coding	nuclear transcription factor Y subunit gamma
ENSG00000232212.1	0	0	0	0	0.08	0	LINC01701	chr1	lncRNA	long intergenic non-protein coding RNA 1701
ENSG00000254959.6	0.28	0.2	0.18	0.28	0.47	0.24	INMT-MINDY4	chr7	protein_coding	INMT-MINDY4 readthrough (NMD candidate)
ENSG00000155034.19	5.74	5.63	5.87	4.48	4.79	4.43	FBXL18	chr7	protein_coding	F-box and leucine rich repeat protein 18
ENSG00000254870.5	0	0.04	0	0.01	0.04	0.04	ATP6V1G2-DDX39B	chr6	protein_coding	ATP6V1G2-DDX39B readthrough (NMD candidate)
ENSG00000197013.10	0	0	0	0	0	0.01	ZNF429	chr19	protein_coding	zinc finger protein 429
ENSG00000285077.2	0.18	0.16	0.15	0.15	0.43	0.22	ARHGAP11B	chr15	protein_coding	Rho GTPase activating protein 11B
ENSG00000196923.14	72.28	74.81	67.44	79.02	83.05	71.36	PDLIM7	chr5	protein_coding	PDZ and LIM domain 7
ENSG00000231503.4	0.38	0.96	0.44	1.59	2.1	0.82	PTMAP4	chr12	processed_pseudogene	prothymosin alpha pseudogene 4
ENSG00000204978.3	0	0	0	0	0.06	0.02	ERICH4	chr19	protein_coding	glutamate rich 4
ENSG00000158019.21	5.38	7.48	6.47	7.81	7.6	6.29	BABAM2	chr2	protein_coding	BRISC and BRCA1 A complex member 2
ENSG00000107798.18	0.25	0.4	0.23	1.11	1.84	0.76	LIPA	chr10	protein_coding	lipase A, lysosomal acid type
ENSG00000285081.1	0	0	0	0	0.01	0	RP5-964C11.1	chr7	lncRNA	--
ENSG00000100129.18	17.14	23.43	17.09	30.12	40.67	21.89	EIF3L	chr22	protein_coding	eukaryotic translation initiation factor 3 subunit L
ENSG00000171552.14	19.22	21.2	19.69	23.89	22.8	18.23	BCL2L1	chr20	protein_coding	BCL2 like 1
ENSG00000259644.1	0	0.08	0	0.01	0.04	0	RP11-680F8.4	chr15	lncRNA	--
ENSG00000154582.17	12.44	13.64	13.29	12.92	12.51	11.84	ELOC	chr8	protein_coding	elongin C
ENSG00000209482.1	0	0	0	0.6	0.96	0.2	SNORD83A	chr22	snoRNA	small nucleolar RNA, C/D box 83A
ENSG00000281348.1	0.48	0.16	0.24	0.27	0.95	0.27	CTD-2574D22.6	chr16	protein_coding	--
ENSG00000152520.14	0.15	0.18	0.15	0.2	0.29	0.18	PAN3	chr13	protein_coding	poly(A) specific ribonuclease subunit PAN3
ENSG00000130755.13	0.05	0.22	0.12	0.04	0.16	0.1	GMFG	chr19	protein_coding	glia maturation factor gamma
ENSG00000104964.15	88.44	90.36	84.37	90.32	93.32	94.17	TLE5	chr19	protein_coding	TLE family member 5, transcriptional modulator
ENSG00000166575.17	0.06	0.07	0.11	0.15	0.13	0.08	TMEM135	chr11	protein_coding	transmembrane protein 135
ENSG00000216368.2	0.02	0	0	0	0	0.05	RP3-486D24.1	chr6	processed_pseudogene	--
ENSG00000078808.19	41.07	52.97	42.55	73.28	83.35	56.69	SDF4	chr1	protein_coding	stromal cell derived factor 4
ENSG00000105793.16	0.09	0.24	0.14	0.23	0.46	0.23	GTPBP10	chr7	protein_coding	GTP binding protein 10
ENSG00000270181.3	0.85	1.12	0.69	3.07	4.26	1.87	BIVM-ERCC5	chr13	protein_coding	BIVM-ERCC5 readthrough
ENSG00000156052.11	1.42	1.73	1.75	1.12	0.77	0.95	GNAQ	chr9	protein_coding	G protein subunit alpha q
ENSG00000169727.12	20.75	19.88	21.08	20.7	23.54	16.74	GPS1	chr17	protein_coding	G protein pathway suppressor 1
ENSG00000173681.16	0	0.05	0.01	0.12	0.14	0.07	BCLAF3	chrX	protein_coding	BCLAF1 and THRAP3 family member 3
ENSG00000234261.4	0	0	0	0.02	0	0	RP11-146I2.1	chr6	lncRNA	--
ENSG00000213551.7	6.76	8.15	5.56	11.46	14.13	8.43	DNAJC9	chr10	protein_coding	DnaJ heat shock protein family (Hsp40) member C9
ENSG00000120071.15	0.09	0.12	0.1	0.44	0.51	0.23	KANSL1	chr17	protein_coding	KAT8 regulatory NSL complex subunit 1
ENSG00000231702.2	0	0	0.12	0	0	0	RP11-54O7.10	chr1	processed_pseudogene	--
ENSG00000077514.9	0.62	0.77	0.42	1.41	1.89	0.77	POLD3	chr11	protein_coding	DNA polymerase delta 3, accessory subunit
ENSG00000241416.1	0	0.02	0	0.02	0.02	0	KRT8P13	chr3	processed_pseudogene	keratin 8 pseudogene 13
ENSG00000235100.4	0	0	0	0	0.01	0	RP11-80H5.9	chr10	lncRNA	--
ENSG00000140983.14	8.69	8.95	10.22	10.97	13.74	9.06	RHOT2	chr16	protein_coding	ras homolog family member T2
ENSG00000251400.1	0.01	0	0.01	0.02	0.06	0	ALDH7A1P1	chr5	processed_pseudogene	aldehyde dehydrogenase 7 family member A1 pseudogene 1
ENSG00000226403.2	0	0	0	0	0.05	0	RP11-31F19.1	chr9	lncRNA	--
ENSG00000101444.13	15.9	19.03	16.56	22.9	30.33	17.68	AHCY	chr20	protein_coding	adenosylhomocysteinase
ENSG00000066697.15	3.96	6.02	4.17	8.11	9.99	5.68	MSANTD3	chr9	protein_coding	Myb/SANT DNA binding domain containing 3
ENSG00000105855.10	0.08	0.15	0.07	0.24	0.31	0.2	ITGB8	chr7	protein_coding	integrin subunit beta 8
ENSG00000051825.15	0.2	0.31	0.24	0.44	0.39	0.23	MPHOSPH9	chr12	protein_coding	M-phase phosphoprotein 9
ENSG00000104219.13	0.25	0.29	0.18	0.39	0.56	0.28	ZDHHC2	chr8	protein_coding	zinc finger DHHC-type palmitoyltransferase 2
ENSG00000164182.12	6.75	7.96	7.11	7.85	7.36	7.19	NDUFAF2	chr5	protein_coding	NADH:ubiquinone oxidoreductase complex assembly factor 2
ENSG00000222067.1	0	0	0.26	0	0	0	RNU4-86P	chr11	snRNA	RNA, U4 small nuclear 86, pseudogene
ENSG00000187147.18	8.32	8.45	8.44	9.16	10.83	8.29	RNF220	chr1	protein_coding	ring finger protein 220
ENSG00000126767.18	9.08	9.23	11.19	11.38	12.44	9.85	ELK1	chrX	protein_coding	ETS transcription factor ELK1
ENSG00000129472.15	0.81	0.47	0.45	0.84	1.08	0.67	RAB2B	chr14	protein_coding	RAB2B, member RAS oncogene family
ENSG00000197934.8	0	0	0	0.01	0	0	CYYR1-AS1	chr21	lncRNA	CYYR1 antisense RNA 1
ENSG00000137821.12	0.04	0.08	0.24	0.08	0.15	0.07	LRRC49	chr15	protein_coding	leucine rich repeat containing 49
ENSG00000278598.1	0	0	1.1	0	0	0	MIR6775	chr16	miRNA	microRNA 6775
ENSG00000243449.7	162.1	128.05	155.44	93.26	58.43	117.03	C4orf48	chr4	protein_coding	chromosome 4 open reading frame 48
ENSG00000187860.11	0.31	0.26	0.28	0.35	0.36	0.27	CCDC157	chr22	protein_coding	coiled-coil domain containing 157
ENSG00000286231.1	0.87	2.43	1.45	2.77	3.35	1.94	RP11-295M18.8	chr1	protein_coding	--
ENSG00000230749.5	0	0.07	0	0.08	0.03	0.09	MEIS1-AS2	chr2	lncRNA	MEIS1 antisense RNA 2
ENSG00000104205.16	0.04	0.03	0.06	0.01	0.1	0.04	SGK3	chr8	protein_coding	serum/glucocorticoid regulated kinase family member 3
ENSG00000170439.7	1.94	2.31	1.83	5.17	5.47	3.73	METTL7B	chr12	protein_coding	methyltransferase like 7B
ENSG00000147378.11	0	0	0	0.04	0.03	0	FATE1	chrX	protein_coding	fetal and adult testis expressed 1
ENSG00000234409.7	0.17	0.08	0.2	0.25	0.22	0.04	CCDC188	chr22	protein_coding	coiled-coil domain containing 188
ENSG00000234676.1	0	0.05	0	0	0	0.05	IFT74-AS1	chr9	lncRNA	IFT74 antisense RNA 1
ENSG00000284626.1	0.09	0.08	0.03	0.05	0.07	0.07	RP11-697E2.13	chr15	protein_coding	--
ENSG00000102738.8	0.79	1.22	0.76	2.09	3.66	1.35	MRPS31	chr13	protein_coding	mitochondrial ribosomal protein S31
ENSG00000110693.19	0	0	0.01	0	0	0	SOX6	chr11	protein_coding	SRY-box transcription factor 6
ENSG00000229562.1	0	0	0	0	0.01	0	ZFYVE9P1	chrX	processed_pseudogene	zinc finger FYVE-type containing 9 pseudogene 1
ENSG00000231924.10	0	0.02	0.05	0	0.03	0	PSG1	chr19	protein_coding	pregnancy specific beta-1-glycoprotein 1
ENSG00000099957.16	0.06	0.09	0.13	0.11	0.13	0.13	P2RX6	chr22	protein_coding	purinergic receptor P2X 6
ENSG00000217930.8	34.58	31.62	36.33	26.66	22.76	31.7	PAM16	chr16	protein_coding	presequence translocase associated motor 16
ENSG00000231848.1	0.37	0.29	0.04	0.37	0.24	0	KRTCAP2P1	chr2	processed_pseudogene	KRTCAP2 pseudogene 1
ENSG00000285994.1	0	0.02	0	0	0	0	RP11-495F22.1	chr10	lncRNA	--
ENSG00000115295.20	0.35	0.29	0.24	0.54	0.69	0.37	CLIP4	chr2	protein_coding	CAP-Gly domain containing linker protein family member 4
ENSG00000236312.3	0.32	0	0.05	0.05	0.1	0.05	RPL34P34	chr19	processed_pseudogene	ribosomal protein L34 pseudogene 34
ENSG00000278763.1	3.39	2.9	4.47	4.1	4.87	3.92	FAM27B	chr9	processed_pseudogene	family with sequence similarity 27 member B
ENSG00000188293.6	8.28	11.96	10.42	12.44	12	10.66	IGFL1	chr19	protein_coding	IGF like family member 1
ENSG00000204580.14	0.9	1.23	0.69	2.56	4.29	1.52	DDR1	chr6	protein_coding	discoidin domain receptor tyrosine kinase 1
ENSG00000145391.14	0.51	0.55	0.4	0.88	1.12	0.64	SETD7	chr4	protein_coding	SET domain containing 7, histone lysine methyltransferase
ENSG00000277745.1	0	0	0	0	0.06	0.03	H2AB3	chrX	protein_coding	H2A.B variant histone 3
ENSG00000247131.6	0	0.02	0	0	0	0	RP11-588G21.2	chr12	lncRNA	--
ENSG00000153815.17	3.96	3.97	4.86	4.31	4.16	3.6	CMIP	chr16	protein_coding	c-Maf inducing protein
ENSG00000141655.17	0.19	0.17	0.09	0.22	0.4	0.22	TNFRSF11A	chr18	protein_coding	TNF receptor superfamily member 11a
ENSG00000279091.1	0	0	0.02	0	0	0	RP11-461F11.2	chr15	TEC	--
ENSG00000277758.6	0	0	0.01	0	0.01	0	ABC7-42404400C24.1	chr10	protein_coding	--
ENSG00000167081.18	0.34	0.39	0.17	0.48	0.52	0.43	PBX3	chr9	protein_coding	PBX homeobox 3
ENSG00000105193.9	666.18	649.76	670.41	623.47	485.75	600.41	RPS16	chr19	protein_coding	ribosomal protein S16
ENSG00000164327.13	0.34	0.34	0.44	0.5	0.55	0.34	RICTOR	chr5	protein_coding	RPTOR independent companion of MTOR complex 2
ENSG00000223849.1	0	0.06	0.05	0.27	0.16	0.11	RP11-80I15.1	chr9	processed_pseudogene	--
ENSG00000170296.10	127.93	137.37	131.68	138.19	139.33	131.46	GABARAP	chr17	protein_coding	GABA type A receptor-associated protein
ENSG00000231419.6	0.01	0.05	0.01	0.05	0.11	0.07	LINC00689	chr7	lncRNA	long intergenic non-protein coding RNA 689
ENSG00000141552.18	25.47	26.91	25.66	27.56	23.74	26.16	ANAPC11	chr17	protein_coding	anaphase promoting complex subunit 11
ENSG00000247516.8	2.35	2.56	1.84	3.34	2.58	2.71	MIR4458HG	chr5	lncRNA	MIR4458 host gene
ENSG00000148848.15	0.9	0.95	0.75	1.31	1.79	0.9	ADAM12	chr10	protein_coding	ADAM metallopeptidase domain 12
ENSG00000206149.10	0.1	0.06	0.01	0.37	0.38	0.13	HERC2P9	chr15	transcribed_unprocessed_pseudogene	hect domain and RLD 2 pseudogene 9
ENSG00000178105.11	0.57	0.66	0.35	0.63	0.87	0.58	DDX10	chr11	protein_coding	DEAD-box helicase 10
ENSG00000164828.18	9.15	10	9.71	9.39	10.74	8.94	SUN1	chr7	protein_coding	Sad1 and UNC84 domain containing 1
ENSG00000253520.1	0	0	0	0.13	0	0	RP11-798K23.5	chr5	processed_pseudogene	--
ENSG00000237520.1	0	0	0	0	0	0.04	RP11-443B7.2	chr1	lncRNA	--
ENSG00000122335.17	0.08	0.13	0.07	0.09	0.13	0.11	SERAC1	chr6	protein_coding	serine active site containing 1
ENSG00000100410.8	27.65	34.15	25.23	43.09	43.17	32.76	PHF5A	chr22	protein_coding	PHD finger protein 5A
ENSG00000102290.23	0	0	0	0.01	0.02	0.02	PCDH11X	chrX	protein_coding	protocadherin 11 X-linked
ENSG00000288550.2	1.03	1.33	0.75	2.25	2.65	1.35	RP11-1020A11.3	chr3	protein_coding	--
ENSG00000077348.9	16.9	25.5	19.38	31.16	29.56	22.92	EXOSC5	chr19	protein_coding	exosome component 5
ENSG00000234825.3	0.02	0.02	0.02	0.07	0.09	0.03	XRCC6P2	chrX	processed_pseudogene	X-ray repair cross complementing 6 pseudogene 2
ENSG00000270871.1	0	0.05	0.04	0	0.04	0	AC015849.19	chr17	lncRNA	--
ENSG00000270781.1	7.77	3.88	8.99	3.53	3.75	6.68	RP11-501C14.9	chr17	processed_pseudogene	--
ENSG00000259948.2	0	0.03	0	0.06	0.03	0.03	RP11-326A19.5	chr15	processed_pseudogene	--
ENSG00000122484.9	0.08	0.11	0.07	0.17	0.22	0.12	RPAP2	chr1	protein_coding	RNA polymerase II associated protein 2
ENSG00000181625.17	1.02	1.06	0.68	1.02	1.02	1.22	SLX1B	chr16	protein_coding	SLX1 homolog B, structure-specific endonuclease subunit
ENSG00000261898.2	0	0	0	0.12	0.19	0.04	RP11-314A20.5	chr17	lncRNA	--
ENSG00000244968.7	0	0	0.02	0.03	0.03	0.01	LIFR-AS1	chr5	lncRNA	LIFR antisense RNA 1
ENSG00000273979.1	0	0.08	0	0	0	0	Metazoa_SRP	chr22	misc_RNA	--
ENSG00000055163.20	2.33	2.56	2.51	3.18	3.53	3.24	CYFIP2	chr5	protein_coding	cytoplasmic FMR1 interacting protein 2
ENSG00000271228.1	0.56	0	0	0	0	0	CTC-336P14.1	chr2	lncRNA	--
ENSG00000257511.1	0	0.04	0	0.02	0.05	0	RP11-278C7.1	chr12	processed_pseudogene	--
ENSG00000205981.8	1.52	1.53	1.57	2.54	2.8	1.58	DNAJC19	chr3	protein_coding	DnaJ heat shock protein family (Hsp40) member C19
ENSG00000170085.18	0.15	0.21	0.19	0.45	0.67	0.24	SIMC1	chr5	protein_coding	SUMO interacting motifs containing 1
ENSG00000272854.1	0.08	0	0.3	0.34	0.18	0.08	RP4-593H12.1	chr7	lncRNA	--
ENSG00000175470.20	2.25	2.62	2.52	3.64	4.66	2.92	PPP2R2D	chr10	protein_coding	protein phosphatase 2 regulatory subunit Bdelta
ENSG00000121152.10	0.82	1.65	0.61	3.41	5.45	1.73	NCAPH	chr2	protein_coding	non-SMC condensin I complex subunit H
ENSG00000006625.18	5.65	9.95	6.55	13.75	16.22	8.12	GGCT	chr7	protein_coding	gamma-glutamylcyclotransferase
ENSG00000112685.14	0.47	0.77	0.45	1	1.43	0.73	EXOC2	chr6	protein_coding	exocyst complex component 2
ENSG00000279456.1	0	0.04	0	0	0	0	RP11-87H9.5	chr9	TEC	--
ENSG00000241882.1	2.34	0.81	1.47	0.8	0.3	0.87	RP11-637O11.2	chr3	lncRNA	--
ENSG00000206418.5	0.81	0.76	0.52	1.25	1.96	0.97	RAB12	chr18	protein_coding	RAB12, member RAS oncogene family
ENSG00000168404.13	1.12	1.59	1.3	2.31	3.09	1.41	MLKL	chr16	protein_coding	mixed lineage kinase domain like pseudokinase
ENSG00000262211.1	0	0	0.02	0	0	0	CTD-2031P19.5	chr5	lncRNA	--
ENSG00000152936.11	0	0	0.01	0	0.01	0	LMNTD1	chr12	protein_coding	lamin tail domain containing 1
ENSG00000111450.14	0.51	0.98	0.69	1.53	2.44	1.29	STX2	chr12	protein_coding	syntaxin 2
ENSG00000219329.1	0	0	0	0	0	0.03	RP11-397G5.2	chr6	processed_pseudogene	--
ENSG00000187266.14	0.59	0.39	0.54	0.72	1.07	0.48	EPOR	chr19	protein_coding	erythropoietin receptor
ENSG00000213445.10	4.74	4.91	4.64	5.69	7.24	4.95	SIPA1	chr11	protein_coding	signal-induced proliferation-associated 1
ENSG00000256826.1	0	0	0	0.07	0	0	ATP5MFP4	chr17	processed_pseudogene	ATP synthase membrane subunit f pseudogene 4
ENSG00000234336.7	0.05	0.03	0.03	0.03	0.06	0.01	JAZF1-AS1	chr7	lncRNA	JAZF1 antisense RNA 1
ENSG00000196756.13	6.86	7.21	6.41	7.43	7.1	6.4	SNHG17	chr20	lncRNA	small nucleolar RNA host gene 17
ENSG00000230291.5	0.09	0.56	0.04	0.04	0.13	0.09	RP11-244J10.1	chr12	processed_pseudogene	--
ENSG00000170906.16	113.74	94.49	120.69	79.5	56.16	96.79	NDUFA3	chr19	protein_coding	NADH:ubiquinone oxidoreductase subunit A3
ENSG00000288025.1	0	0	0	0.01	0.01	0	RP11-489G11.6	chr4	lncRNA	--
ENSG00000259993.1	0	0	0.03	0	0	0	RP11-261B23.1	chr15	processed_pseudogene	--
ENSG00000081665.14	0	0	0	0	0.02	0	ZNF506	chr19	protein_coding	zinc finger protein 506
ENSG00000149609.6	0.03	0.05	0	0.03	0.02	0.06	C20orf144	chr20	protein_coding	chromosome 20 open reading frame 144
ENSG00000163499.12	0.16	0	0.03	0.09	0.01	0.07	CRYBA2	chr2	protein_coding	crystallin beta A2
ENSG00000223734.2	0	0	0	0	0.06	0.17	LAPTM4A-DT	chr2	lncRNA	LAPTM4A divergent transcript
ENSG00000117479.15	0.1	0.26	0.07	0.32	0.63	0.25	SLC19A2	chr1	protein_coding	solute carrier family 19 member 2
ENSG00000234076.1	0	0	0	0	0.03	0.05	TPRG1-AS1	chr3	lncRNA	TPRG1 antisense RNA 1
ENSG00000164919.11	10.94	14.17	10.38	17.96	18.02	15.65	COX6C	chr8	protein_coding	cytochrome c oxidase subunit 6C
ENSG00000102934.10	0.08	0.1	0.12	0.15	0.15	0.12	PLLP	chr16	protein_coding	plasmolipin
ENSG00000160633.13	15.53	18.78	15.32	20.71	25.18	17.48	SAFB	chr19	protein_coding	scaffold attachment factor B
ENSG00000284762.1	0.01	0.04	0.05	0.11	0.27	0.09	CTC-337B15.3	chr5	protein_coding	--
ENSG00000179776.19	0	0	0	0	0.01	0	CDH5	chr16	protein_coding	cadherin 5
ENSG00000133878.9	0	0.09	0.05	0.06	0.07	0.13	DUSP26	chr8	protein_coding	dual specificity phosphatase 26
ENSG00000160282.15	0.09	0.01	0	0.03	0.04	0.04	FTCD	chr21	protein_coding	formimidoyltransferase cyclodeaminase
ENSG00000198755.11	240.11	308.19	245.89	394.58	424.37	292.29	RPL10A	chr6	protein_coding	ribosomal protein L10a
ENSG00000276853.1	0.12	0.07	0.09	0.06	0.28	0.14	RP11-305O6.4	chr12	lncRNA	--
ENSG00000167971.16	0.18	0.27	0.22	0.4	0.48	0.19	CASKIN1	chr16	protein_coding	CASK interacting protein 1
ENSG00000243176.6	0.01	0.1	0.04	0.03	0.08	0.07	RP11-550I24.2	chr3	lncRNA	--
ENSG00000237975.7	0	0	0	0.01	0	0	FLG-AS1	chr1	lncRNA	FLG antisense RNA 1
ENSG00000196743.9	4.59	5.73	4.98	8.23	10.29	6.32	GM2A	chr5	protein_coding	GM2 ganglioside activator
ENSG00000267952.1	4.02	5.8	3.22	8.66	12.74	5.74	CTD-2207O23.12	chr19	protein_coding	--
ENSG00000149218.5	0.44	0.76	0.43	1.18	1.72	0.86	ENDOD1	chr11	protein_coding	endonuclease domain containing 1
ENSG00000163930.10	19.72	22.56	22.35	22.3	24.24	18.78	BAP1	chr3	protein_coding	BRCA1 associated protein 1
ENSG00000187944.5	0	0	0	0	0.04	0.09	C2orf66	chr2	protein_coding	chromosome 2 open reading frame 66
ENSG00000185873.8	0.01	0	0	0	0	0	TMPRSS11B	chr4	protein_coding	transmembrane serine protease 11B
ENSG00000251664.5	0	0	0	0	0	0.01	PCDHA12	chr5	protein_coding	protocadherin alpha 12
ENSG00000265272.2	0	0	0	0	0.07	0	RN7SL693P	chr19	misc_RNA	RNA, 7SL, cytoplasmic 693, pseudogene
ENSG00000250786.2	0.14	0.16	0.04	0.08	0.17	0.19	SNHG18	chr5	lncRNA	small nucleolar RNA host gene 18
ENSG00000279573.1	0.12	0.12	0.26	0.09	0	0.05	RP11-855A2.1	chr17	TEC	--
ENSG00000143190.23	0.93	1.35	0.92	1.25	1.03	1.16	POU2F1	chr1	protein_coding	POU class 2 homeobox 1
ENSG00000177888.8	0.11	0.12	0.1	0.2	0.2	0.11	ZBTB41	chr1	protein_coding	zinc finger and BTB domain containing 41
ENSG00000167323.12	1.92	2.81	2.16	3.68	4.13	2.63	STIM1	chr11	protein_coding	stromal interaction molecule 1
ENSG00000132274.16	0.03	0.05	0.07	0.19	0.32	0.2	TRIM22	chr11	protein_coding	tripartite motif containing 22
ENSG00000130287.14	0	0.01	0	0.03	0	0	NCAN	chr19	protein_coding	neurocan
ENSG00000282977.1	0	0.04	0	0.23	0.09	0	PCBP2-OT1	chr12	lncRNA	PCBP2 overlapping transcript 1
ENSG00000250539.1	0.13	0.43	0.16	1.13	2.06	0.64	KRT8P33	chr5	processed_pseudogene	keratin 8 pseudogene 33
ENSG00000263731.1	1.09	1.7	0.67	1.25	1.83	0.76	RP11-498C9.15	chr17	lncRNA	--
ENSG00000068796.19	3.74	3.08	4.38	1.83	1.51	2.59	KIF2A	chr5	protein_coding	kinesin family member 2A
ENSG00000236527.1	0	0.17	0	0.07	0.31	0	ARF4P2	chr20	processed_pseudogene	ADP ribosylation factor 4 pseudogene 2
ENSG00000176788.9	181.31	253.15	179.9	409.49	437.63	242.64	BASP1	chr5	protein_coding	brain abundant membrane attached signal protein 1
ENSG00000129354.12	11.38	10.91	10.57	12.5	12.33	9.92	AP1M2	chr19	protein_coding	adaptor related protein complex 1 subunit mu 2
ENSG00000174599.5	0	0	0	0	0.11	0.02	TRAM1L1	chr4	protein_coding	translocation associated membrane protein 1 like 1
ENSG00000056050.7	3.79	4.25	3.24	6.41	6.19	4.43	HPF1	chr4	protein_coding	histone PARylation factor 1
ENSG00000243824.1	0.08	0.49	0.19	0.15	0.26	0.23	RPL12P6	chr14	processed_pseudogene	ribosomal protein L12 pseudogene 6
ENSG00000158560.14	0.02	0	0.01	0.04	0	0.04	DYNC1I1	chr7	protein_coding	dynein cytoplasmic 1 intermediate chain 1
ENSG00000178974.11	0.15	0.27	0.16	0.54	0.78	0.32	FBXO34	chr14	protein_coding	F-box protein 34
ENSG00000135916.16	7.81	14.65	7.75	19.84	24.53	13.78	ITM2C	chr2	protein_coding	integral membrane protein 2C
ENSG00000261799.1	0.02	0	0.01	0.02	0.16	0.02	RP11-283I3.6	chr12	lncRNA	--
ENSG00000176933.5	1.53	0.67	0.81	0.1	0.24	0.42	TOB2P1	chr6	processed_pseudogene	transducer of ERBB2, 2 pseudogene 1
ENSG00000141526.18	64.47	69.79	64.08	81.61	90.04	71.9	SLC16A3	chr17	protein_coding	solute carrier family 16 member 3
ENSG00000268889.1	0	0	0	0	0.13	0	CTD-2616J11.14	chr19	lncRNA	--
ENSG00000231192.3	0	0	0	0	0	0.01	OR5H1	chr3	protein_coding	olfactory receptor family 5 subfamily H member 1
ENSG00000101443.18	1.57	1.04	1.4	2.3	1.89	2.22	WFDC2	chr20	protein_coding	WAP four-disulfide core domain 2
ENSG00000275485.1	0	0.13	0	0.38	0.07	0	RP11-261P13.6	chr13	lncRNA	--
ENSG00000071243.16	0.19	0.33	0.28	0.39	0.54	0.23	ING3	chr7	protein_coding	inhibitor of growth family member 3
ENSG00000285978.1	0	0.05	0.02	0.03	0.02	0.03	CTD-2537M22.2	chr5	protein_coding	--
ENSG00000263873.1	0.09	0	0.09	0.48	0.32	0.09	THY1-AS1	chr11	lncRNA	THY1 antisense RNA 1
ENSG00000278999.1	0	0	0	0	0.01	0	AC008985.1	chr19	TEC	--
ENSG00000141639.12	0.01	0.04	0.02	0.24	0.27	0.08	MAPK4	chr18	protein_coding	mitogen-activated protein kinase 4
ENSG00000159692.16	14.97	14.91	15.03	15.91	14.76	14.83	CTBP1	chr4	protein_coding	C-terminal binding protein 1
ENSG00000147883.12	2.91	3.99	2.66	6.91	9.55	4.16	CDKN2B	chr9	protein_coding	cyclin dependent kinase inhibitor 2B
ENSG00000139726.11	1.61	2.09	1.63	2.27	3.45	1.88	DENR	chr12	protein_coding	density regulated re-initiation and release factor
ENSG00000278275.2	0	0	0	0.01	0.03	0	RP11-55J15.2	chr8	transcribed_processed_pseudogene	--
ENSG00000129535.13	0.05	0.14	0.05	0.05	0.08	0.06	NRL	chr14	protein_coding	neural retina leucine zipper
ENSG00000234139.4	0	0	0.06	0	0	0.03	RP4-550H1.4	chr20	lncRNA	--
ENSG00000210077.1	31.71	23.63	33.7	28.63	22.14	39.57	MT-TV	chrM	Mt_tRNA	mitochondrially encoded tRNA-Val (GUN)
ENSG00000272916.5	0.33	0.27	0.34	0.45	0.57	0.36	RP11-574K11.31	chr10	protein_coding	--
ENSG00000152778.10	0.79	0.87	0.79	1.73	1.99	1.41	IFIT5	chr10	protein_coding	interferon induced protein with tetratricopeptide repeats 5
ENSG00000253208.1	0	0	0	0.05	0.16	0	PSME2P5	chr8	processed_pseudogene	proteasome activator subunit 2 pseudogene 5
ENSG00000277501.1	0	0	0	0	0.2	0	RP11-697E22.2	chr17	lncRNA	--
ENSG00000285304.1	4.72	6.21	5.18	10.05	13.59	7.1	RP1-37E16.13	chr22	protein_coding	--
ENSG00000280326.1	0	0	0	0	0	0.01	RP11-642A1.1	chr8	TEC	--
ENSG00000274561.1	0	0.2	0.38	0	0.12	0	RP11-147L13.12	chr17	lncRNA	--
ENSG00000175164.16	0	0	0	0.01	0.01	0.01	ABO	chr9	protein_coding	ABO, alpha 1-3-N-acetylgalactosaminyltransferase and alpha 1-3-galactosyltransferase
ENSG00000136141.15	0.16	0.1	0.04	0.24	0.45	0.2	LRCH1	chr13	protein_coding	leucine rich repeats and calponin homology domain containing 1
ENSG00000162894.12	3.19	3.6	3.37	5.81	6.19	4.23	FCMR	chr1	protein_coding	Fc fragment of IgM receptor
ENSG00000079246.16	26.31	32.66	27.47	42.42	50.51	32.04	XRCC5	chr2	protein_coding	X-ray repair cross complementing 5
ENSG00000258933.1	0	0	0	0	0.02	0	LINC02279	chr14	lncRNA	long intergenic non-protein coding RNA 2279
ENSG00000248124.8	0.05	0.13	0.08	0.34	0.35	0.16	RRN3P1	chr16	transcribed_unprocessed_pseudogene	RRN3 pseudogene 1
ENSG00000109536.12	12.32	13.6	14.21	12.53	13.35	14.05	FRG1	chr4	protein_coding	FSHD region gene 1
ENSG00000171469.11	0.18	0.41	0.44	0.54	0.64	0.38	ZNF561	chr19	protein_coding	zinc finger protein 561
ENSG00000243027.3	0	0	0	0	0	0.19	RN7SL354P	chr15	misc_RNA	RNA, 7SL, cytoplasmic 354, pseudogene
ENSG00000285085.1	0.16	0.52	0.77	0.14	0.29	0.3	XXbac-BPG300A18.14	chr6	protein_coding	--
ENSG00000204099.12	0.17	0.33	0.21	0.66	0.61	0.74	NEU4	chr2	protein_coding	neuraminidase 4
ENSG00000164975.15	0.74	1.06	0.88	1.51	1.95	1.01	SNAPC3	chr9	protein_coding	small nuclear RNA activating complex polypeptide 3
ENSG00000260052.1	0	0	0.04	0.14	0.13	0.25	CTC-527H23.3	chr16	lncRNA	--
ENSG00000201059.1	0	0.56	0	0	0	0	RNA5SP336	chr11	rRNA_pseudogene	RNA, 5S ribosomal pseudogene 336
ENSG00000260490.2	0.26	0	0	0.07	0.18	0	MYL12BP1	chr15	processed_pseudogene	MYL12B pseudogene 1
ENSG00000140694.17	1.8	1.92	1.81	2.1	2.32	1.93	PARN	chr16	protein_coding	poly(A)-specific ribonuclease
ENSG00000272104.1	0	0	0	0.05	0	0	XXcos-LUCA11.5	chr3	protein_coding	--
ENSG00000214857.4	0.36	0.11	0.18	0.18	0.61	0.63	SEM1P1	chr5	processed_pseudogene	SEM1 pseudogene 1
ENSG00000182896.13	0	0	0	0	0.03	0	TMEM95	chr17	protein_coding	transmembrane protein 95
ENSG00000221829.10	6.04	7.64	6.45	9.08	10.8	7.97	FANCG	chr9	protein_coding	FA complementation group G
ENSG00000259682.1	0	0.06	0	0	0	0	RP11-702L15.4	chr15	lncRNA	--
ENSG00000167536.14	8.29	7.29	7	7.74	7.06	7.35	DHRS13	chr17	protein_coding	dehydrogenase/reductase 13
ENSG00000140830.9	4.32	4.7	3.52	4.78	5.38	3.4	TXNL4B	chr16	protein_coding	thioredoxin like 4B
ENSG00000130725.8	141.55	150.67	147.95	140.42	139.09	130.08	UBE2M	chr19	protein_coding	ubiquitin conjugating enzyme E2 M
ENSG00000148180.21	7.8	10.79	7.18	11.02	11.54	9.59	GSN	chr9	protein_coding	gelsolin
ENSG00000185495.10	0.26	0.25	0.38	0.39	0.5	0.27	SEPTIN7P13	chr1	transcribed_unprocessed_pseudogene	septin 7 pseudogene 13
ENSG00000031691.7	0.04	0.13	0.09	0.32	0.44	0.24	CENPQ	chr6	protein_coding	centromere protein Q
ENSG00000274248.1	1.15	0.52	1.31	1.02	0.7	0.82	AJ011932.1	chr21	lncRNA	--
ENSG00000207425.1	1.71	0.88	0.95	2.09	5.28	1.71	Y_RNA	chr16	misc_RNA	--
ENSG00000198865.10	1.03	0.91	0.53	0.66	0.73	0.8	CCDC152	chr5	protein_coding	coiled-coil domain containing 152
ENSG00000235298.1	0	0	0	0.05	0.05	0.05	RP11-575L7.8	chr9	lncRNA	--
ENSG00000148057.16	0	0.36	0.04	0.34	0.66	0.36	IDNK	chr9	protein_coding	IDNK gluconokinase
ENSG00000282851.2	1.76	2.32	1.42	2.76	3.3	2.46	BISPR	chr19	lncRNA	BST2 interferon stimulated positive regulator
ENSG00000185838.14	1.29	1.34	1.18	1.27	1.54	0.93	GNB1L	chr22	protein_coding	G protein subunit beta 1 like
ENSG00000047188.16	0.16	0.16	0.08	0.19	0.4	0.14	YTHDC2	chr5	protein_coding	YTH domain containing 2
ENSG00000247095.3	0.56	0.77	0.16	0.86	1.36	0.43	MIR210HG	chr11	lncRNA	MIR210 host gene
ENSG00000239532.1	0.04	0	0	0.04	0	0.2	RP11-9D8.1	chr4	processed_pseudogene	--
ENSG00000207217.1	0.28	1.31	0.42	0	0.67	1.4	SNORA80D	chr7	snoRNA	small nucleolar RNA, H/ACA box 80D
ENSG00000272416.1	0	0	0	0.05	0	0	CTD-2081C10.7	chr5	lncRNA	--
ENSG00000125149.12	1.22	1.63	1.46	1.85	2.18	1.4	C16orf70	chr16	protein_coding	--
ENSG00000260306.1	0	0	0	0.08	0.01	0	RP11-645C24.5	chr16	lncRNA	--
ENSG00000115806.13	7.11	8.74	7.53	13.07	14.25	9.42	GORASP2	chr2	protein_coding	golgi reassembly stacking protein 2
ENSG00000099899.15	8.16	7	7.63	7.92	10.86	6.78	TRMT2A	chr22	protein_coding	tRNA methyltransferase 2 homolog A
ENSG00000273972.1	0.35	0.04	0	0.07	0.1	0	CTD-2306A12.1	chr15	lncRNA	--
ENSG00000232015.2	0	0	0	0	0	0.15	HSPE1P25	chr1	processed_pseudogene	heat shock protein family E (Hsp10) member 1 pseudogene 25
ENSG00000237429.1	0	0	0	0	0.06	0	RP1-159A19.4	chr1	lncRNA	--
ENSG00000103034.14	0.17	0.23	0.18	0.35	0.41	0.24	NDRG4	chr16	protein_coding	NDRG family member 4
ENSG00000100012.12	0	0	0	0.01	0	0	SEC14L3	chr22	protein_coding	SEC14 like lipid binding 3
ENSG00000139116.19	0.2	0.21	0.23	0.18	0.28	0.13	KIF21A	chr12	protein_coding	kinesin family member 21A
ENSG00000164330.17	1.9	1.98	2.58	1.25	0.97	1.44	EBF1	chr5	protein_coding	EBF transcription factor 1
ENSG00000181126.13	0.01	0.02	0	0	0	0	HLA-V	chr6	transcribed_unprocessed_pseudogene	major histocompatibility complex, class I, V (pseudogene)
ENSG00000152193.8	0.15	0.35	0.27	0.45	0.58	0.33	OBI1	chr13	protein_coding	ORC ubiquitin ligase 1
ENSG00000262358.1	0.14	0.06	0	0.43	0.23	0.19	CTD-3195I5.4	chr17	lncRNA	--
ENSG00000269976.1	0	0.35	0	0.22	0.12	0	RP11-130L8.2	chr2	lncRNA	--
ENSG00000141582.15	8.04	13.02	7.69	19.16	21.66	13.07	CBX4	chr17	protein_coding	chromobox 4
ENSG00000102547.19	0.42	0.5	0.37	0.44	0.43	0.33	CAB39L	chr13	protein_coding	calcium binding protein 39 like
ENSG00000103375.11	0	0	0.01	0	0	0	AQP8	chr16	protein_coding	aquaporin 8
ENSG00000139117.14	0.01	0.06	0.04	0.33	0.46	0.23	CPNE8	chr12	protein_coding	copine 8
ENSG00000158773.14	3.71	4.49	4.88	7.33	9.56	5.78	USF1	chr1	protein_coding	upstream transcription factor 1
ENSG00000116221.15	154.83	158.76	164.83	139.08	130.73	141.11	MRPL37	chr1	protein_coding	mitochondrial ribosomal protein L37
ENSG00000286747.1	0	0	0	0.04	0.04	0	RP11-107G24.4	chr1	lncRNA	--
ENSG00000203650.9	0	0.01	0.04	0.03	0.05	0.04	LINC01285	chrX	lncRNA	long intergenic non-protein coding RNA 1285
ENSG00000274265.5	0.42	0.74	0.53	0.63	0.93	0.72	CH17-189H20.1	chr1	lncRNA	--
ENSG00000120254.16	7.81	10.68	8.97	14.02	16.11	10.16	MTHFD1L	chr6	protein_coding	methylenetetrahydrofolate dehydrogenase (NADP+ dependent) 1 like
ENSG00000144043.12	8.7	12.4	9.74	12.17	13.26	9.63	TEX261	chr2	protein_coding	testis expressed 261
ENSG00000272945.1	0.03	0	0	0	0.03	0	CTD-3216D2.5	chr20	lncRNA	--
ENSG00000111780.8	7.72	7.06	7.28	5.09	4.98	5.29	AL021546.6	chr12	protein_coding	--
ENSG00000264019.1	0	0	0	0.04	0.03	0.04	RP11-6N17.6	chr17	lncRNA	--
ENSG00000139496.16	0.18	0.2	0.1	0.32	0.36	0.21	NUP58	chr13	protein_coding	nucleoporin 58
ENSG00000214401.4	0.49	1.02	0.64	0.99	1.23	0.76	KANSL1-AS1	chr17	lncRNA	KANSL1 antisense RNA 1
ENSG00000197694.18	28.02	32.72	27.71	37.08	39.13	32.2	SPTAN1	chr9	protein_coding	spectrin alpha, non-erythrocytic 1
ENSG00000171720.10	13.97	15.41	14.26	13.54	14.04	13.55	HDAC3	chr5	protein_coding	histone deacetylase 3
ENSG00000235381.1	0	0.01	0.04	0.01	0.01	0.07	RP11-477D19.2	chr6	lncRNA	--
ENSG00000128789.21	1.75	3.71	2.92	5.69	7.32	4.22	PSMG2	chr18	protein_coding	proteasome assembly chaperone 2
ENSG00000163565.19	0.65	1.14	0.68	2.5	4.51	1.6	IFI16	chr1	protein_coding	interferon gamma inducible protein 16
ENSG00000234753.5	1.08	0.92	0.82	1.18	0.82	1.06	FOXP4-AS1	chr6	lncRNA	FOXP4 antisense RNA 1
ENSG00000286938.1	0	0	0	0.07	0.02	0	RP11-758P17.4	chr7	lncRNA	--
ENSG00000197385.6	0.04	0.06	0.06	0.07	0.18	0.06	ZNF860	chr3	protein_coding	zinc finger protein 860
ENSG00000170476.16	0	0.03	0.07	0	0.04	0.03	MZB1	chr5	protein_coding	marginal zone B and B1 cell specific protein
ENSG00000164087.8	13.27	15.19	14.95	14.22	13.21	12.32	POC1A	chr3	protein_coding	POC1 centriolar protein A
ENSG00000197948.11	1.96	1.9	1.58	1.91	2.2	1.6	FCHSD1	chr5	protein_coding	FCH and double SH3 domains 1
ENSG00000264743.2	0	0	0.13	0	0.19	0	DPRXP4	chr17	processed_pseudogene	divergent-paired related homeobox pseudogene 4
ENSG00000122779.18	0.34	0.45	0.45	0.58	0.81	0.49	TRIM24	chr7	protein_coding	tripartite motif containing 24
ENSG00000259352.1	0	0	0.09	0	0.04	0.18	RP11-109D20.2	chr15	lncRNA	--
ENSG00000087086.15	4918.16	5270.25	4927.63	5303.24	4199.06	4729.45	FTL	chr19	protein_coding	ferritin light chain
ENSG00000173141.5	25.59	26.12	27.37	25.01	23.44	26.12	MRPL57	chr13	protein_coding	mitochondrial ribosomal protein L57
ENSG00000104331.9	1.34	2.06	1.35	2.46	3.31	2.04	BPNT2	chr8	protein_coding	3'(2'), 5'-bisphosphate nucleotidase 2
ENSG00000234492.4	0	0	0	0.01	0.01	0.01	RPL34-DT	chr4	lncRNA	RPL34 divergent transcript
ENSG00000134627.12	0.02	0.06	0.08	0.19	0.23	0.12	PIWIL4	chr11	protein_coding	piwi like RNA-mediated gene silencing 4
ENSG00000182613.3	0	0	0	0	0	0.01	OR2V2	chr5	protein_coding	olfactory receptor family 2 subfamily V member 2
ENSG00000102172.16	38.74	48.48	45	48.15	50.05	37.41	SMS	chrX	protein_coding	spermine synthase
ENSG00000075914.13	15.26	14.16	14.96	13.47	13.23	13.2	EXOSC7	chr3	protein_coding	exosome component 7
ENSG00000234072.1	0.16	0.28	0.18	0.52	1	0.35	AC074117.10	chr2	lncRNA	--
ENSG00000226180.3	0.26	0.26	0.22	0.26	0.38	0.5	RP11-278A23.1	chr16	lncRNA	--
ENSG00000124613.9	0	0.02	0	0.01	0.03	0	ZNF391	chr6	protein_coding	zinc finger protein 391
ENSG00000207650.1	0	0.23	0	0.2	0.19	0.39	MIR570	chr3	miRNA	microRNA 570
ENSG00000264230.9	0.51	0.78	0.4	1.25	1.72	0.84	ANXA8L1	chr10	protein_coding	annexin A8 like 1
ENSG00000269153.1	0.03	0.03	0	0	0	0	LYPLA2P2	chr19	processed_pseudogene	LYPLA2 pseudogene 2
ENSG00000274629.1	0	0	0	0	0.07	0	RP11-92F20.1	chr2	lncRNA	--
ENSG00000273344.1	0.05	0.27	0.25	0.7	0.66	0.71	PAXIP1-DT	chr7	lncRNA	PAXIP1 divergent transcript
ENSG00000103148.17	8.07	7.66	7.2	8.3	8.67	6.13	NPRL3	chr16	protein_coding	NPR3 like, GATOR1 complex subunit
ENSG00000117697.15	0.13	0.17	0.17	0.32	0.44	0.32	NSL1	chr1	protein_coding	NSL1 component of MIS12 kinetochore complex
ENSG00000167553.16	305.3	323.25	308.1	271.49	246.53	249.35	TUBA1C	chr12	protein_coding	tubulin alpha 1c
ENSG00000212517.1	0.46	0	0.46	0.31	0	0	ENSG10010135905.1	chr20	snoRNA	--
ENSG00000072803.18	0.79	1.65	0.89	2.37	2.62	1.49	FBXW11	chr5	protein_coding	F-box and WD repeat domain containing 11
ENSG00000273216.1	0	0	0	0	0.5	0.04	AC002059.10	chr22	lncRNA	--
ENSG00000241933.1	0	0	0	0.01	0	0.01	DENND6A-DT	chr3	lncRNA	DENND6A divergent transcript
ENSG00000102144.15	30.94	41.33	30.53	62.41	80.05	40.42	PGK1	chrX	protein_coding	phosphoglycerate kinase 1
ENSG00000145375.9	0.22	0.36	0.17	0.47	0.6	0.33	SPATA5	chr4	protein_coding	spermatogenesis associated 5
ENSG00000198752.11	3.26	3.73	2.82	5.75	7.45	3.48	CDC42BPB	chr14	protein_coding	CDC42 binding protein kinase beta
ENSG00000178295.15	0.14	0.11	0.08	0.23	0.28	0.21	GEN1	chr2	protein_coding	GEN1 Holliday junction 5' flap endonuclease
ENSG00000156709.15	1.59	1.71	1.89	3.24	4.75	2.02	AIFM1	chrX	protein_coding	apoptosis inducing factor mitochondria associated 1
ENSG00000165271.17	7.66	8.12	6.56	11.24	14.31	7.87	NOL6	chr9	protein_coding	nucleolar protein 6
ENSG00000197498.13	2.45	3.92	2.57	4.09	4.61	3.32	RPF2	chr6	protein_coding	ribosome production factor 2 homolog
ENSG00000273189.1	5.05	6.37	4.6	8.45	8.45	6.59	CTD-3148I10.15	chr19	lncRNA	--
ENSG00000272478.1	0.43	0.2	0.34	0.77	1.56	0.68	RP1-317E23.7	chr1	lncRNA	--
ENSG00000164896.20	10.04	11.52	10.03	11.51	14.57	10.34	FASTK	chr7	protein_coding	Fas activated serine/threonine kinase
ENSG00000065518.8	45.8	59.98	44.67	78.97	77.8	59.07	NDUFB4	chr3	protein_coding	NADH:ubiquinone oxidoreductase subunit B4
ENSG00000127561.15	0.61	0.9	0.34	1.14	1.42	0.84	SYNGR3	chr16	protein_coding	synaptogyrin 3
ENSG00000223725.6	0	0	0	0	0.01	0	AC007879.5	chr2	lncRNA	--
ENSG00000163611.11	0	0.02	0.02	0.02	0.03	0.01	SPICE1	chr3	protein_coding	spindle and centriole associated protein 1
ENSG00000256427.2	0	0	0	0	0.03	0	RP11-118B22.2	chr12	lncRNA	--
ENSG00000288630.1	0.04	0.08	0.01	0	0	0	RP11-231C14.10	chr16	lncRNA	--
ENSG00000174109.5	11.89	15.61	12.44	19.98	22.64	15.73	C16orf91	chr16	protein_coding	chromosome 16 open reading frame 91
ENSG00000288547.3	0.22	0.11	0.18	0.48	0.7	0.32	C3orf36	chr3	lncRNA	chromosome 3 putative open reading frame 36
ENSG00000270124.1	0	0	0	0	0	0.03	RP11-118F19.1	chr16	lncRNA	--
ENSG00000279520.1	0	0.02	0	0.03	0.09	0.01	RP11-20I23.2	chr16	TEC	--
ENSG00000183309.12	0.31	0.71	0.45	1.26	1.49	0.89	ZNF623	chr8	protein_coding	zinc finger protein 623
ENSG00000196576.16	7.84	9.87	8	19.85	30.29	10.99	PLXNB2	chr22	protein_coding	plexin B2
ENSG00000120049.20	0.01	0.01	0	0.16	0.18	0.03	KCNIP2	chr10	protein_coding	potassium voltage-gated channel interacting protein 2
ENSG00000239405.1	0	0	0	0.09	0	0	TMED10P2	chr3	processed_pseudogene	transmembrane p24 trafficking protein 10 pseudogene 2
ENSG00000244491.1	0.91	0.86	0.95	0.62	0.71	0.99	RP3-508I15.18	chr22	lncRNA	--
ENSG00000113448.19	0.37	0.46	0.3	0.97	1.17	0.77	PDE4D	chr5	protein_coding	phosphodiesterase 4D
ENSG00000187595.16	0	0.01	0	0	0.01	0.01	ZNF385C	chr17	protein_coding	zinc finger protein 385C
ENSG00000155974.13	0	0	0	0.03	0.01	0	GRIP1	chr12	protein_coding	glutamate receptor interacting protein 1
ENSG00000203325.3	0.03	0.11	0.06	0.03	0	0.27	RP11-277A4.4	chr1	lncRNA	--
ENSG00000286675.1	0	0	0	0.02	0	0	RP11-594N15.4	chr8	lncRNA	--
ENSG00000170954.12	0.01	0	0	0	0	0	ZNF415	chr19	protein_coding	zinc finger protein 415
ENSG00000257588.1	0.13	0.2	0	0.11	0.16	0.06	RP11-469H8.6	chr12	lncRNA	--
ENSG00000287929.1	0	0	0.18	0	0.02	0.04	RP11-548N1.2	chr1	lncRNA	--
ENSG00000231969.2	0	0.02	0	0.01	0.02	0	MMADHC-DT	chr2	lncRNA	MMADHC divergent transcript
ENSG00000072110.16	6.12	7.33	6.42	11.09	14.79	7.11	ACTN1	chr14	protein_coding	actinin alpha 1
ENSG00000179447.2	0	0.07	0	0	0	0	SLC24A3-AS1	chr20	lncRNA	SLC24A3 antisense RNA 1
ENSG00000277308.1	0	0	0	0	0.07	0	Metazoa_SRP	chr10	misc_RNA	--
ENSG00000179409.11	3.54	5.09	4.22	6.26	7.76	4.67	GEMIN4	chr17	protein_coding	gem nuclear organelle associated protein 4
ENSG00000276141.4	0	0.01	0	0.02	0.01	0	WHAMMP3	chr15	transcribed_unprocessed_pseudogene	WAS protein homolog associated with actin, golgi membranes and microtubules pseudogene 3
ENSG00000166896.9	0	0.05	0	0.06	0.17	0.09	ATP23	chr12	protein_coding	ATP23 metallopeptidase and ATP synthase assembly factor homolog
ENSG00000267348.3	0.28	0.18	0.1	0.26	0.29	0.28	GEMIN7-AS1	chr19	lncRNA	GEMIN7 antisense RNA 1
ENSG00000275371.1	0	0.02	0.04	0	0	0	RP11-455F5.6	chr16	lncRNA	--
ENSG00000197956.10	3365.52	3396.6	3565.55	3217.41	2617.6	3348.61	S100A6	chr1	protein_coding	S100 calcium binding protein A6
ENSG00000255867.1	0	0.02	0	0	0.01	0	DENND5B-AS1	chr12	lncRNA	DENND5B antisense RNA 1
ENSG00000234584.1	0	0	0	0	0.1	0	AC019186.1	chr2	lncRNA	--
ENSG00000158850.15	6.14	7.25	6.59	7.97	9.18	6.57	B4GALT3	chr1	protein_coding	beta-1,4-galactosyltransferase 3
ENSG00000111652.10	12.78	14.13	13.11	16.79	18.88	15.15	COPS7A	chr12	protein_coding	COP9 signalosome subunit 7A
ENSG00000288605.1	0.06	0	0	0.01	0.04	0	RP11-84E24.4	chr17	lncRNA	--
ENSG00000162819.12	0.87	1.04	0.99	1.41	1.49	1.1	BROX	chr1	protein_coding	BRO1 domain and CAAX motif containing
ENSG00000138496.17	0.34	0.41	0.39	1.8	2.17	1.2	PARP9	chr3	protein_coding	poly(ADP-ribose) polymerase family member 9
ENSG00000166405.15	0	0.02	0.02	0.02	0.01	0	RIC3	chr11	protein_coding	RIC3 acetylcholine receptor chaperone
ENSG00000110075.15	5.33	5.31	5.31	5.43	4.76	4.98	PPP6R3	chr11	protein_coding	protein phosphatase 6 regulatory subunit 3
ENSG00000100296.14	5.26	5.39	5.3	6.69	7.42	5.17	THOC5	chr22	protein_coding	THO complex 5
ENSG00000257509.1	0	0	0	0.04	0.07	0	RP11-762I7.4	chr12	lncRNA	--
ENSG00000207277.1	0	0.37	0	0	0.15	0	RNA5SP284	chr9	rRNA_pseudogene	RNA, 5S ribosomal pseudogene 284
ENSG00000167136.7	108.13	100.37	104.06	78.13	66.87	81.88	ENDOG	chr9	protein_coding	endonuclease G
ENSG00000172818.10	0.02	0	0	0	0	0	OVOL1	chr11	protein_coding	ovo like transcriptional repressor 1
ENSG00000280148.1	0	0	0	0.01	0	0	RP3-468K18.7	chr6	protein_coding	--
ENSG00000075391.17	0.18	0.2	0.09	0.35	0.42	0.23	RASAL2	chr1	protein_coding	RAS protein activator like 2
ENSG00000010818.10	0.46	0.69	0.59	0.64	0.79	0.47	HIVEP2	chr6	protein_coding	HIVEP zinc finger 2
ENSG00000120063.10	0.18	0.35	0.17	0.49	0.58	0.29	GNA13	chr17	protein_coding	G protein subunit alpha 13
ENSG00000164100.9	0	0.04	0.02	0.01	0.01	0.01	NDST3	chr4	protein_coding	N-deacetylase and N-sulfotransferase 3
ENSG00000166900.17	1.43	1.83	1.47	1.9	1.93	1.43	STX3	chr11	protein_coding	syntaxin 3
ENSG00000064961.19	46.03	46.01	43.11	48.99	55.44	50.32	HMG20B	chr19	protein_coding	high mobility group 20B
ENSG00000182899.17	290.09	297.4	333.88	277.03	234.16	298.12	RPL35A	chr3	protein_coding	ribosomal protein L35a
ENSG00000182578.14	0	0	0	0.01	0.01	0.01	CSF1R	chr5	protein_coding	colony stimulating factor 1 receptor
ENSG00000197483.10	5.72	5.46	6.65	4.14	5.14	4.69	ZNF628	chr19	protein_coding	zinc finger protein 628
ENSG00000183066.14	0	0	0.04	0.01	0.01	0	WBP2NL	chr22	protein_coding	WBP2 N-terminal like
ENSG00000279267.1	0	0.03	0.02	0	0.05	0	RP11-395L14.18	chr2	TEC	--
ENSG00000158106.14	0.71	0.82	0.69	0.96	1.4	1.03	RHPN1	chr8	protein_coding	rhophilin Rho GTPase binding protein 1
ENSG00000260018.1	6.28	2.66	4.94	2.55	2.69	3.82	RP11-505K9.1	chr16	lncRNA	--
ENSG00000271452.1	0	0	0	0	0.08	0	RP11-342K6.2	chr2	lncRNA	--
ENSG00000236810.6	0.04	0.47	0.19	0.58	0.67	0.33	ELOA-AS1	chr1	lncRNA	ELOA antisense RNA 1
ENSG00000169253.3	0	0	0.3	0	0.23	0.12	RP11-220D10.1	chr9	processed_pseudogene	--
ENSG00000159339.13	0	0	0	0.05	0	0	PADI4	chr1	protein_coding	peptidyl arginine deiminase 4
ENSG00000179157.4	0.03	0	0.03	0.03	0	0	RPS2P28	chr6	processed_pseudogene	ribosomal protein S2 pseudogene 28
ENSG00000185133.14	0.61	0.52	0.57	0.69	1.08	0.61	INPP5J	chr22	protein_coding	inositol polyphosphate-5-phosphatase J
ENSG00000168421.13	0.02	0.02	0	0.04	0	0	RHOH	chr4	protein_coding	ras homolog family member H
ENSG00000118596.12	0.11	0.11	0.08	0.19	0.2	0.08	SLC16A7	chr12	protein_coding	solute carrier family 16 member 7
ENSG00000198573.7	0.28	0.05	0.47	0.19	0.09	0.05	SPANXC	chrX	protein_coding	SPANX family member C
ENSG00000138621.12	5.45	4.58	5	5.22	4.7	4.73	PPCDC	chr15	protein_coding	phosphopantothenoylcysteine decarboxylase
ENSG00000172409.7	1.95	3.37	1.66	4.53	5.1	3.16	CLP1	chr11	protein_coding	cleavage factor polyribonucleotide kinase subunit 1
ENSG00000164916.11	2.52	3.03	1.85	4.07	4.81	2.86	FOXK1	chr7	protein_coding	forkhead box K1
ENSG00000137106.18	16.62	20.18	16.62	22.84	24.32	19.84	GRHPR	chr9	protein_coding	glyoxylate and hydroxypyruvate reductase
ENSG00000153495.11	0	0	0	0	0.06	0	TEX29	chr13	protein_coding	testis expressed 29
ENSG00000278420.1	0.31	0	0	0	0	0	MIR6819	chr22	miRNA	microRNA 6819
ENSG00000110429.14	0.2	0.17	0.16	0.3	0.31	0.16	FBXO3	chr11	protein_coding	F-box protein 3
ENSG00000197457.10	2.4	4.24	2.7	4.92	5.77	3.3	STMN3	chr20	protein_coding	stathmin 3
ENSG00000273846.1	0	0.21	0	0	0.06	0	Metazoa_SRP	chr22	misc_RNA	--
ENSG00000199638.1	0	0	0.32	0	0	0	RNA5SP319	chr10	rRNA_pseudogene	RNA, 5S ribosomal pseudogene 319
ENSG00000120563.10	0	0	0	0	0.05	0	LYZL1	chr10	protein_coding	lysozyme like 1
ENSG00000279176.1	0	0	0.07	0.01	0	0	RP11-43D4.3	chr12	TEC	--
ENSG00000100416.15	3.66	4.38	2.98	5.61	8.02	4.88	TRMU	chr22	protein_coding	tRNA mitochondrial 2-thiouridylase
ENSG00000250258.1	0.33	0.05	0	0.08	0.16	0.04	CTC-431G16.2	chr5	lncRNA	--
ENSG00000264324.1	14.77	16.35	14.06	15.99	17.69	14.47	RP11-287D1.3	chr2	protein_coding	--
ENSG00000088179.9	0.09	0.09	0.06	0.14	0.21	0.12	PTPN4	chr2	protein_coding	protein tyrosine phosphatase non-receptor type 4
ENSG00000026025.16	36.45	70.42	33.19	115.12	168.24	61.97	VIM	chr10	protein_coding	vimentin
ENSG00000168255.20	1.66	1.55	2.16	1.88	2.2	1.79	POLR2J3	chr7	protein_coding	RNA polymerase II subunit J3
ENSG00000258334.1	0.12	0.08	0.04	0.11	0.08	0.1	RP11-161H23.9	chr12	lncRNA	--
ENSG00000100234.12	6.15	8.24	6.28	14.04	18.67	9.4	TIMP3	chr22	protein_coding	TIMP metallopeptidase inhibitor 3
ENSG00000201901.1	0	0	0	0	0	0.06	RN7SKP48	chr4	misc_RNA	RN7SK pseudogene 48
ENSG00000185015.8	0.17	0.2	0.25	0.32	0.38	0.26	CA13	chr8	protein_coding	carbonic anhydrase 13
ENSG00000158805.12	1.58	1.59	1.64	2.54	3.69	1.79	ZNF276	chr16	protein_coding	zinc finger protein 276
ENSG00000076258.10	0	0	0.08	0.04	0.01	0.04	FMO4	chr1	protein_coding	flavin containing dimethylaniline monoxygenase 4
ENSG00000143256.5	116.2	152.2	132.88	172.36	180.41	153.47	PFDN2	chr1	protein_coding	prefoldin subunit 2
ENSG00000234857.2	7.17	11.99	6.58	20.27	32.15	12.51	HNRNPUL2-BSCL2	chr11	protein_coding	HNRNPUL2-BSCL2 readthrough (NMD candidate)
ENSG00000136143.16	0.18	0.25	0.1	0.35	0.46	0.19	SUCLA2	chr13	protein_coding	succinate-CoA ligase ADP-forming subunit beta
ENSG00000146701.12	76.06	96.93	76.01	116.62	103.77	85.13	MDH2	chr7	protein_coding	malate dehydrogenase 2
ENSG00000249852.1	0	0	0	0	0.01	0	AC145676.2	chr7	TEC	--
ENSG00000205758.12	0.47	0.58	0.39	0.57	0.7	0.5	CRYZL1	chr21	protein_coding	crystallin zeta like 1
ENSG00000175387.16	0.33	0.4	0.38	0.57	0.76	0.41	SMAD2	chr18	protein_coding	SMAD family member 2
ENSG00000128203.7	0	0.15	0.12	0.19	0.15	0.15	ASPHD2	chr22	protein_coding	aspartate beta-hydroxylase domain containing 2
ENSG00000256206.2	7.39	11.93	7.18	26.48	38.76	15.88	RP11-140L24.4	chr11	protein_coding	--
ENSG00000126895.15	0.63	0.44	0.21	0.39	0.48	0.21	AVPR2	chrX	protein_coding	arginine vasopressin receptor 2
ENSG00000285641.1	8.14	10.03	7.42	13.08	14.44	11.47	RP11-422P24.14	chr1	protein_coding	--
ENSG00000275464.5	0.16	0.24	0.19	0.32	0.49	0.15	CH507-9B2.5	chr21	protein_coding	--
ENSG00000250535.1	0	0	0	0.36	0	0	STK19B	chr6	unprocessed_pseudogene	serine/threonine kinase 19B (pseudogene)
ENSG00000241127.8	0.56	0.9	0.8	1.78	2.42	1.17	YAE1	chr7	protein_coding	YAE1 maturation factor of ABCE1
ENSG00000104142.11	26.75	27.1	26.88	25.6	24.67	25.5	VPS18	chr15	protein_coding	VPS18 core subunit of CORVET and HOPS complexes
ENSG00000233133.1	0	0	0	0	0.1	0	AC104451.2	chr3	unprocessed_pseudogene	--
ENSG00000207579.1	0	0	0	0	0.19	0	MIR662	chr16	miRNA	microRNA 662
ENSG00000185246.18	0.03	0.09	0.14	0.18	0.29	0.06	PRPF39	chr14	protein_coding	pre-mRNA processing factor 39
ENSG00000264301.1	0.58	0.25	0.21	0.07	0.03	0.2	LINC01444	chr18	lncRNA	long intergenic non-protein coding RNA 1444
ENSG00000272953.1	0.36	0.42	0	0.75	0.89	0.18	RP11-1275H24.2	chr7	lncRNA	--
ENSG00000144746.7	2.16	4.73	3.87	6.52	8.03	3.81	ARL6IP5	chr3	protein_coding	ADP ribosylation factor like GTPase 6 interacting protein 5
ENSG00000101084.18	11.49	13.61	12	15.71	15.98	12.58	RAB5IF	chr20	protein_coding	RAB5 interacting factor
ENSG00000139155.9	0	0.04	0.02	0.04	0.07	0.02	SLCO1C1	chr12	protein_coding	solute carrier organic anion transporter family member 1C1
ENSG00000220205.9	27.3	24.78	28.73	30.89	27.56	27.16	VAMP2	chr17	protein_coding	vesicle associated membrane protein 2
ENSG00000127589.4	0.22	0.21	0.35	0.43	0.35	0.32	TUBBP1	chr8	transcribed_processed_pseudogene	tubulin beta pseudogene 1
ENSG00000280069.1	0	0	0	0.06	0	0	CTD-2349P21.3	chr17	TEC	--
ENSG00000182307.14	32.94	33.94	35.81	30.23	32.7	30.02	C8orf33	chr8	protein_coding	chromosome 8 open reading frame 33
ENSG00000233673.7	0	0	0	0.04	0	0	ANAPC1P1	chr2	transcribed_unprocessed_pseudogene	ANAPC1 pseudogene 1
ENSG00000173409.14	0.6	1.63	0.61	2.39	3.38	1.33	ARV1	chr1	protein_coding	ARV1 homolog, fatty acid homeostasis modulator
ENSG00000248323.7	3.27	2.46	3.79	2.06	1.69	2.36	LUCAT1	chr5	lncRNA	lung cancer associated transcript 1
ENSG00000269524.1	0	0	0	0.11	0	0.05	CTB-83J4.1	chr19	lncRNA	--
ENSG00000175274.19	0.45	0.35	0.44	0.36	0.44	0.34	TP53I11	chr11	protein_coding	tumor protein p53 inducible protein 11
ENSG00000236307.2	0	0.15	0	0.04	0.04	0	EEF1E1P1	chr2	processed_pseudogene	eukaryotic translation elongation factor 1 epsilon 1 pseudogene 1
ENSG00000112414.15	0.02	0.08	0.03	0.15	0.31	0.14	ADGRG6	chr6	protein_coding	adhesion G protein-coupled receptor G6
ENSG00000173838.12	0.05	0.04	0.06	0.07	0.04	0.03	MARCHF10	chr17	protein_coding	membrane associated ring-CH-type finger 10
ENSG00000114654.8	0	0	0	0.02	0.01	0.05	EFCC1	chr3	protein_coding	EF-hand and coiled-coil domain containing 1
ENSG00000230695.1	0	0.5	0.73	0	0.14	0	AC012462.1	chr2	lncRNA	--
ENSG00000168961.17	0.13	0.17	0.13	0.28	0.49	0.39	LGALS9	chr17	protein_coding	galectin 9
ENSG00000267069.1	0.34	0.54	0.57	0.67	0.55	0.62	RP11-64C12.8	chr18	lncRNA	--
ENSG00000241837.7	14.57	17.88	16.71	18.82	17.5	17.85	ATP5PO	chr21	protein_coding	ATP synthase peripheral stalk subunit OSCP
ENSG00000250838.1	2.93	2.99	2.98	3.77	1.74	2.44	RP11-501C14.5	chr17	lncRNA	--
ENSG00000086205.18	0	0	0	0.01	0.02	0	FOLH1	chr11	protein_coding	folate hydrolase 1
ENSG00000215149.3	0	0	0.12	0	0	0.09	KRT18P32	chr1	processed_pseudogene	keratin 18 pseudogene 32
ENSG00000107104.20	1.18	1.03	0.85	0.83	1.03	0.74	KANK1	chr9	protein_coding	KN motif and ankyrin repeat domains 1
ENSG00000063854.13	4.8	5.54	4.31	6.3	6.55	5.13	HAGH	chr16	protein_coding	hydroxyacylglutathione hydrolase
ENSG00000101126.18	3.25	3.18	3.41	3.7	4.31	3.24	ADNP	chr20	protein_coding	activity dependent neuroprotector homeobox
ENSG00000274918.1	0.21	0.05	0.04	0	0	0	RP11-54G14.1	chr18	lncRNA	--
ENSG00000122432.18	0.07	0.05	0.12	0.05	0.06	0.06	SPATA1	chr1	protein_coding	spermatogenesis associated 1
ENSG00000164687.11	6.19	9.8	6.07	16.05	19.62	11.83	FABP5	chr8	protein_coding	fatty acid binding protein 5
ENSG00000235159.1	0	0	0	0.09	0.06	0.02	RP6-109B7.4	chr22	lncRNA	--
ENSG00000269560.1	0	0	0	0	0.1	0.07	CTD-2192J16.21	chr19	lncRNA	--
ENSG00000250999.2	0	0.14	0.15	0.44	0.12	0.29	RP11-1379J22.5	chr5	lncRNA	--
ENSG00000258515.1	0	0	0	0	0.08	0	RP11-203M5.7	chr14	lncRNA	--
ENSG00000144559.10	1.24	1.64	1.41	2.13	2.67	1.63	TAMM41	chr3	protein_coding	TAM41 mitochondrial translocator assembly and maintenance homolog
ENSG00000103018.17	7.9	9.29	8.81	13.61	14.39	9.72	CYB5B	chr16	protein_coding	cytochrome b5 type B
ENSG00000130706.13	211.62	208.44	216.47	177.77	181.19	189.78	ADRM1	chr20	protein_coding	ADRM1 26S proteasome ubiquitin receptor
ENSG00000288271.1	0.01	0	0	0.01	0	0	RP11-526D8.13	chr9	lncRNA	--
ENSG00000221953.5	0	0	0	0.03	0.07	0	C1orf229	chr1	lncRNA	--
ENSG00000273580.1	0	0	0	0	0.03	0	RP11-609L3.2	chr7	unprocessed_pseudogene	--
ENSG00000287115.1	0.18	0	0.14	0.28	0.37	0.28	RP11-107E5.5	chr2	lncRNA	--
ENSG00000164002.12	1.15	1.58	0.81	3.22	3.04	1.71	EXO5	chr1	protein_coding	exonuclease 5
ENSG00000106927.12	0.04	0.37	0	0.23	0.36	0.14	AMBP	chr9	protein_coding	alpha-1-microglobulin/bikunin precursor
ENSG00000161642.18	6.34	7.22	6.62	9.24	8.81	7.86	ZNF385A	chr12	protein_coding	zinc finger protein 385A
ENSG00000183011.14	101.54	84.16	97.9	68.27	59.59	79.54	NAA38	chr17	protein_coding	N-alpha-acetyltransferase 38, NatC auxiliary subunit
ENSG00000255847.5	0	0	0	0	0.01	0	RP11-167N4.2	chr11	lncRNA	--
ENSG00000221611.1	4.6	0.97	5.24	3.13	0.4	3.54	ENSG10010134689.1	chr12	snoRNA	--
ENSG00000109046.15	0.22	0.34	0.21	0.8	1.28	0.3	WSB1	chr17	protein_coding	WD repeat and SOCS box containing 1
ENSG00000168229.4	0	0	0	0.01	0	0	PTGDR	chr14	protein_coding	prostaglandin D2 receptor
ENSG00000112305.15	3.7	3.04	3.84	1.99	1.89	2.39	SMAP1	chr6	protein_coding	small ArfGAP 1
ENSG00000125462.19	0.02	0.03	0.05	0.04	0.03	0.03	MIR9-1HG	chr1	lncRNA	MIR9-1 host gene
ENSG00000164292.13	0.48	0.74	0.36	1.04	1.41	0.6	RHOBTB3	chr5	protein_coding	Rho related BTB domain containing 3
ENSG00000285382.1	1.12	1.12	0.68	1.06	1.21	1	RP11-503P21.4	chr20	protein_coding	--
ENSG00000224358.1	0	0.06	0	0.12	0.03	0	TMCO1-AS1	chr1	lncRNA	TMCO1 antisense RNA 1
ENSG00000204271.13	0.06	0.07	0.07	0.14	0.23	0.07	SPIN3	chrX	protein_coding	spindlin family member 3
ENSG00000260865.1	0.27	0	0	0	0	0.16	CTA-331F8.1	chr16	transcribed_processed_pseudogene	--
ENSG00000152207.8	0	0	0	0.05	0.01	0	CYSLTR2	chr13	protein_coding	cysteinyl leukotriene receptor 2
ENSG00000081189.16	0.14	0.22	0.23	0.31	0.39	0.21	MEF2C	chr5	protein_coding	myocyte enhancer factor 2C
ENSG00000205918.9	0.02	0	0	0	0	0	PDPK2P	chr16	transcribed_unprocessed_pseudogene	3-phosphoinositide dependent protein kinase 2, pseudogene
ENSG00000230852.2	0	0	0	0	0.02	0	LINC02857	chr6	lncRNA	long intergenic non-protein coding RNA 2857
ENSG00000245275.8	0.04	0	0	0.02	0.04	0.02	SAP30L-AS1	chr5	lncRNA	SAP30L antisense RNA 1 (head to head)
ENSG00000271601.4	4.25	4.73	3.77	5.82	5.74	4.12	LIX1L	chr1	protein_coding	limb and CNS expressed 1 like
ENSG00000279119.1	0	0	0	0	0.25	0	CTB-58E17.10	chr17	TEC	--
ENSG00000226972.2	0	0	0	0.04	0	0	RPL12P19	chr2	processed_pseudogene	ribosomal protein L12 pseudogene 19
ENSG00000125733.18	10.68	13.51	8.89	18.04	24.22	12.73	TRIP10	chr19	protein_coding	thyroid hormone receptor interactor 10
ENSG00000116741.8	0.91	1.36	1.25	2.07	2.39	1.63	RGS2	chr1	protein_coding	regulator of G protein signaling 2
ENSG00000159842.16	2.83	3.34	2.87	3.62	3.97	2.68	ABR	chr17	protein_coding	ABR activator of RhoGEF and GTPase
ENSG00000179344.16	0	0	0	0.04	0.03	0.01	HLA-DQB1	chr6	protein_coding	major histocompatibility complex, class II, DQ beta 1
ENSG00000119509.13	0.18	0.4	0.29	0.56	0.77	0.43	INVS	chr9	protein_coding	inversin
ENSG00000256663.1	0.25	0.08	0	0	0.1	0	RP11-424C20.2	chr12	processed_pseudogene	--
ENSG00000204681.11	0.13	0.25	0.17	0.41	0.49	0.19	GABBR1	chr6	protein_coding	gamma-aminobutyric acid type B receptor subunit 1
ENSG00000148303.17	1498.09	1664.2	1545.36	1719.77	1581.48	1525.28	RPL7A	chr9	protein_coding	ribosomal protein L7a
ENSG00000253307.1	0.1	0.22	0	0.48	0.27	0.19	RP11-10J21.4	chr8	lncRNA	--
ENSG00000166349.10	0	0.01	0	0	0.01	0	RAG1	chr11	protein_coding	recombination activating 1
ENSG00000123124.14	0.04	0.24	0.08	0.35	0.39	0.27	WWP1	chr8	protein_coding	WW domain containing E3 ubiquitin protein ligase 1
ENSG00000249310.2	0	0	0.06	0.03	0	0	APOBEC3B-AS1	chr22	lncRNA	APOBEC3B antisense RNA 1
ENSG00000138411.13	0.03	0.04	0.04	0.03	0.06	0.06	HECW2	chr2	protein_coding	HECT, C2 and WW domain containing E3 ubiquitin protein ligase 2
ENSG00000135976.20	0	0	0	0.01	0.04	0.01	ANKRD36	chr2	protein_coding	ankyrin repeat domain 36
ENSG00000063169.11	2.35	2.15	1.84	2.21	2.41	1.98	BICRA	chr19	protein_coding	BRD4 interacting chromatin remodeling complex associated protein
ENSG00000162482.5	0.02	0.18	0.77	0.8	0.66	0.33	AKR7A3	chr1	protein_coding	aldo-keto reductase family 7 member A3
ENSG00000134504.14	0.31	0.38	0.48	0.84	1.12	0.66	KCTD1	chr18	protein_coding	potassium channel tetramerization domain containing 1
ENSG00000147689.16	2.52	2.99	2.77	4.73	5.13	4.14	FAM83A	chr8	protein_coding	family with sequence similarity 83 member A
ENSG00000144040.13	0.94	0.75	0.78	0.85	1.35	0.77	SFXN5	chr2	protein_coding	sideroflexin 5
ENSG00000131095.14	0.01	0	0	0.01	0	0.01	GFAP	chr17	protein_coding	glial fibrillary acidic protein
ENSG00000287782.1	0	0	0	0.04	0.1	0.12	RP11-269P11.2	chr9	lncRNA	--
ENSG00000213669.2	0	0	0	0	0.04	0	RP11-476B13.2	chr9	processed_pseudogene	--
ENSG00000244232.3	0	0	0	0	0.06	0	RN7SL698P	chr3	misc_RNA	RNA, 7SL, cytoplasmic 698, pseudogene
ENSG00000229983.1	0.34	0.56	0.37	0.34	0.18	0.15	RP11-15I11.2	chr1	lncRNA	--
ENSG00000165416.15	0.75	1.14	0.87	1.52	1.56	1.13	SUGT1	chr13	protein_coding	SGT1 homolog, MIS12 kinetochore complex assembly cochaperone
ENSG00000241641.1	1.15	1.58	2.12	1.01	0.84	1.5	RPS23P6	chr16	processed_pseudogene	ribosomal protein S23 pseudogene 6
ENSG00000261678.3	0	0	0	0	0.03	0	SCRT1	chr8	protein_coding	scratch family transcriptional repressor 1
ENSG00000269906.1	0.37	0.3	1.17	1.39	1.17	0.94	RP11-248J18.2	chr14	lncRNA	--
ENSG00000267711.1	0	0	0	0	0.23	0.1	RP11-686D22.5	chr17	lncRNA	--
ENSG00000239831.1	0	0	0.06	0.11	0.05	0	RNF7P1	chr3	processed_pseudogene	ring finger protein 7 pseudogene 1
ENSG00000249637.2	0.21	0.49	0.41	0.69	0.41	0.48	CTC-329D1.2	chr5	lncRNA	--
ENSG00000163485.17	0.07	0.02	0.09	0.1	0.09	0.14	ADORA1	chr1	protein_coding	adenosine A1 receptor
ENSG00000101442.10	1.27	2	1.8	2.6	2.59	1.79	ACTR5	chr20	protein_coding	actin related protein 5
ENSG00000006715.16	1.71	1.46	2.02	0.81	0.86	1.24	VPS41	chr7	protein_coding	VPS41 subunit of HOPS complex
ENSG00000206028.1	0	0	0.06	0.04	0.01	0.02	CTA-373H7.7	chr22	lncRNA	--
ENSG00000253399.1	0.39	0.35	0	0.04	0.04	0	AC078852.2	chr4	lncRNA	--
ENSG00000119446.14	0.59	1.53	0.9	2.04	2.8	1.87	RBM18	chr9	protein_coding	RNA binding motif protein 18
ENSG00000185973.12	0.34	0.54	0.27	0.59	0.71	0.5	TMLHE	chrX	protein_coding	trimethyllysine hydroxylase, epsilon
ENSG00000206077.14	0.02	0.03	0	0.12	0.17	0.04	ZDHHC11B	chr5	protein_coding	zinc finger DHHC-type containing 11B
ENSG00000187257.16	1.33	0.84	1.12	0.71	0.52	0.5	RSBN1L	chr7	protein_coding	round spermatid basic protein 1 like
ENSG00000154822.18	0.21	0.37	0.27	0.67	0.66	0.69	PLCL2	chr3	protein_coding	phospholipase C like 2
ENSG00000157514.17	5.41	5.05	5.81	6.39	6.35	5.74	TSC22D3	chrX	protein_coding	TSC22 domain family member 3
ENSG00000285737.1	0.47	0.26	0.36	0.17	0.07	0.28	LINC02680	chr10	lncRNA	long intergenic non-protein coding RNA 2680
ENSG00000132485.14	1.83	2.29	1.89	3.4	3.37	2.28	ZRANB2	chr1	protein_coding	zinc finger RANBP2-type containing 2
ENSG00000197275.14	0.14	0.1	0	0.12	0.31	0.14	RAD54B	chr8	protein_coding	RAD54 homolog B
ENSG00000148925.11	0.22	0.36	0.37	0.68	0.89	0.54	BTBD10	chr11	protein_coding	BTB domain containing 10
ENSG00000253347.1	0	0	0	0	0.11	0	CTD-2026D20.2	chr17	lncRNA	--
ENSG00000164621.5	0	0.13	0.09	0.37	0.11	0.02	SMAD5-AS1	chr5	lncRNA	SMAD5 antisense RNA 1
ENSG00000070785.17	7.62	8.25	8.18	7.72	7.96	7.64	EIF2B3	chr1	protein_coding	eukaryotic translation initiation factor 2B subunit gamma
ENSG00000086102.19	2.14	2.73	2.52	4.34	5.27	2.83	NFX1	chr9	protein_coding	nuclear transcription factor, X-box binding 1
ENSG00000101193.8	4.18	5.17	4.31	6.16	7.35	4.64	GID8	chr20	protein_coding	GID complex subunit 8 homolog
ENSG00000235292.2	0.01	0	0	0.01	0.02	0	RP4-796I8.1	chr20	lncRNA	--
ENSG00000166797.11	1.8	3.14	1.43	5.78	8.48	3.77	CIAO2A	chr15	protein_coding	cytosolic iron-sulfur assembly component 2A
ENSG00000127080.10	1.7	1.69	1.62	3.12	3.62	2.13	IPPK	chr9	protein_coding	inositol-pentakisphosphate 2-kinase
ENSG00000279412.1	0	0	0	0	0	0.02	RP11-394B2.5	chr16	TEC	--
ENSG00000266994.1	0.03	0.08	0	0	0.07	0.07	RP11-127I20.7	chr16	lncRNA	--
ENSG00000240445.6	0.17	0.1	0.14	0.12	0.19	0.1	FOXO3B	chr17	protein_coding	forkhead box O3B
ENSG00000185607.5	0	0.04	0	0.08	0.13	0.07	ACTBP7	chr15	processed_pseudogene	ACTB pseudogene 7
ENSG00000220848.5	0.18	0.14	0.19	0.28	0.18	0.36	RPS18P9	chr6	transcribed_processed_pseudogene	ribosomal protein S18 pseudogene 9
ENSG00000100395.15	11.93	13.38	12.27	13.77	15.36	12.45	L3MBTL2	chr22	protein_coding	L3MBTL histone methyl-lysine binding protein 2
ENSG00000175787.17	0.04	0.01	0.03	0.09	0.26	0.1	ZNF169	chr9	protein_coding	zinc finger protein 169
ENSG00000226445.2	0	0	0.01	0.02	0.02	0.01	XXyac-YX65C7_A.2	chr6	lncRNA	--
ENSG00000242952.1	0	0	0.04	0	0	0.02	RPSAP3	chr14	transcribed_processed_pseudogene	ribosomal protein SA pseudogene 3
ENSG00000180479.14	0	0.05	0	0.03	0.04	0	ZNF571	chr19	protein_coding	zinc finger protein 571
ENSG00000160271.16	0.61	0.72	0.5	1.34	1.85	0.78	RALGDS	chr9	protein_coding	ral guanine nucleotide dissociation stimulator
ENSG00000181790.11	0	0.01	0.03	0.01	0.01	0.02	ADGRB1	chr8	protein_coding	adhesion G protein-coupled receptor B1
ENSG00000103657.14	0.16	0.34	0.23	0.69	0.97	0.46	HERC1	chr15	protein_coding	HECT and RLD domain containing E3 ubiquitin protein ligase family member 1
ENSG00000188522.15	5.58	6.75	5.84	6.37	7.3	5.34	FAM83G	chr17	protein_coding	family with sequence similarity 83 member G
ENSG00000065060.17	0.48	0.62	0.69	0.76	1.15	0.6	UHRF1BP1	chr6	protein_coding	UHRF1 binding protein 1
ENSG00000261205.2	0.13	0	0	0	0.03	0	NIFKP4	chr15	processed_pseudogene	nucleolar protein interacting with the FHA domain of MKI67 pseudogene 4
ENSG00000233431.1	0	0	0	0.02	0.09	0.14	LINC02596	chr1	lncRNA	long intergenic non-protein coding RNA 2596
ENSG00000179562.3	1.64	2.56	1.58	2.56	2.84	2.07	GCC1	chr7	protein_coding	GRIP and coiled-coil domain containing 1
ENSG00000004799.8	0.9	1.22	1.03	2.26	2.79	2	PDK4	chr7	protein_coding	pyruvate dehydrogenase kinase 4
ENSG00000287538.1	0	0	0	0	0.03	0	RP11-347H15.7	chr11	lncRNA	--
ENSG00000101294.18	54.52	59.2	58.15	55.04	54.41	54.64	HM13	chr20	protein_coding	histocompatibility minor 13
ENSG00000103512.15	5.39	8.11	6.24	12.37	15.76	8.09	NOMO1	chr16	protein_coding	NODAL modulator 1
ENSG00000138663.9	0.71	0.9	0.68	2.16	2.4	1.9	COPS4	chr4	protein_coding	COP9 signalosome subunit 4
ENSG00000256139.2	0	0	0	0	0.06	0	RP11-968O1.5	chr12	lncRNA	--
ENSG00000259523.1	0.46	0.36	0.76	0.21	0.33	0.18	RP11-680F8.3	chr15	lncRNA	--
ENSG00000164056.11	0	0.03	0.1	0.03	0.09	0.03	SPRY1	chr4	protein_coding	sprouty RTK signaling antagonist 1
ENSG00000129083.13	0.77	1.23	0.67	3	3.94	1.42	COPB1	chr11	protein_coding	COPI coat complex subunit beta 1
ENSG00000230943.3	0	0.02	0.06	0.05	0.05	0.03	LINC02541	chr6	lncRNA	long intergenic non-protein coding RNA 2541
ENSG00000154856.13	0	0	0	0.02	0.01	0.01	APCDD1	chr18	protein_coding	APC down-regulated 1
ENSG00000146232.17	4.41	4.9	4.02	5.97	5.69	4.76	NFKBIE	chr6	protein_coding	NFKB inhibitor epsilon
ENSG00000122035.7	0	0.24	0	0.1	0.19	0.14	RASL11A	chr13	protein_coding	RAS like family 11 member A
ENSG00000104918.8	0	0	0	0	0.04	0	RETN	chr19	protein_coding	resistin
ENSG00000101665.10	0.08	0.21	0.07	0.73	1.23	0.38	SMAD7	chr18	protein_coding	SMAD family member 7
ENSG00000008283.16	4.48	5.85	4.6	7.06	7.53	5.5	CYB561	chr17	protein_coding	cytochrome b561
ENSG00000279081.2	0	0	0	0	0.02	0	RP11-341D18.8	chr13	processed_pseudogene	--
ENSG00000171055.15	0.36	0.36	0.41	0.5	0.41	0.28	FEZ2	chr2	protein_coding	fasciculation and elongation protein zeta 2
ENSG00000140365.16	33.09	33.52	29.99	32.56	29.51	31.91	COMMD4	chr15	protein_coding	COMM domain containing 4
ENSG00000183421.12	1	0.84	0.72	1.51	3.22	1.32	RIPK4	chr21	protein_coding	receptor interacting serine/threonine kinase 4
ENSG00000186510.12	0.1	0.03	0.02	0.04	0.14	0.02	CLCNKA	chr1	protein_coding	chloride voltage-gated channel Ka
ENSG00000159063.14	5.18	6.35	5.98	6.53	6.11	6.04	ALG8	chr11	protein_coding	ALG8 alpha-1,3-glucosyltransferase
ENSG00000140287.11	0.06	0.01	0	0	0	0.01	HDC	chr15	protein_coding	histidine decarboxylase
ENSG00000228065.11	0	0.02	0.03	0.03	0.01	0.01	LINC01515	chr10	lncRNA	long intergenic non-protein coding RNA 1515
ENSG00000102699.6	0.27	0.52	0.33	1.23	2.29	0.68	PARP4	chr13	protein_coding	poly(ADP-ribose) polymerase family member 4
ENSG00000156374.16	0.23	0.46	0.26	0.88	0.65	0.35	PCGF6	chr10	protein_coding	polycomb group ring finger 6
ENSG00000285600.1	0.43	0.32	0.41	0.3	0.58	0.28	RP11-427I6.5	chr3	lncRNA	--
ENSG00000235350.1	0	0	0	0.06	0	0	AF196972.3	chrX	unprocessed_pseudogene	--
ENSG00000278981.1	0.06	0	0	0	0	0	RP11-9N12.2	chr4	lncRNA	--
ENSG00000176387.7	0.24	0.14	0.21	0.18	0.22	0.18	HSD11B2	chr16	protein_coding	hydroxysteroid 11-beta dehydrogenase 2
ENSG00000260507.1	0.05	0	0	0	0	0	RP11-356C4.3	chr16	lncRNA	--
ENSG00000003987.14	0.01	0.01	0	0.01	0.02	0	MTMR7	chr8	protein_coding	myotubularin related protein 7
ENSG00000164438.6	16.79	20.19	15.79	20.32	23.92	16.33	TLX3	chr5	protein_coding	T cell leukemia homeobox 3
ENSG00000230650.1	0	0	0	0	0.01	0.01	AC112229.1	chr2	processed_pseudogene	--
ENSG00000160410.15	18.54	15.63	17.15	14.8	15.56	15.61	SHKBP1	chr19	protein_coding	SH3KBP1 binding protein 1
ENSG00000279058.2	0.02	0	0	0.06	0.1	0	AGAP14P	chr10	unprocessed_pseudogene	ArfGAP with GTPase domain, ankyrin repeat and PH domain 14, pseudogene
ENSG00000100330.16	0.7	0.91	0.54	1.44	1.72	1.08	MTMR3	chr22	protein_coding	myotubularin related protein 3
ENSG00000164938.14	0.05	0.09	0.04	0.31	0.23	0.12	TP53INP1	chr8	protein_coding	tumor protein p53 inducible nuclear protein 1
ENSG00000236088.10	0.01	0.02	0	0.08	0.11	0.03	COX10-AS1	chr17	lncRNA	COX10 antisense RNA 1
ENSG00000176124.15	0.14	0.23	0.12	0.29	0.3	0.14	DLEU1	chr13	lncRNA	deleted in lymphocytic leukemia 1
ENSG00000129667.13	0.53	0.75	0.53	0.67	0.92	0.67	RHBDF2	chr17	protein_coding	rhomboid 5 homolog 2
ENSG00000137133.11	50.18	46.4	49.21	50.95	46.47	49.8	HINT2	chr9	protein_coding	histidine triad nucleotide binding protein 2
ENSG00000125901.6	37.58	43.24	35.55	48.51	50.9	42.32	MRPS26	chr20	protein_coding	mitochondrial ribosomal protein S26
ENSG00000231880.2	0	0.36	0.07	0.21	0.33	0.03	RP11-76I23.7	chr11	lncRNA	--
ENSG00000011021.23	0.85	0.98	0.67	1.56	2.57	1.14	CLCN6	chr1	protein_coding	chloride voltage-gated channel 6
ENSG00000240053.8	0.03	0	0	0.03	0.04	0.04	LY6G5B	chr6	protein_coding	lymphocyte antigen 6 family member G5B
ENSG00000106829.20	0.38	0.37	0.31	0.61	0.96	0.42	TLE4	chr9	protein_coding	TLE family member 4, transcriptional corepressor
ENSG00000126903.16	8.8	10.2	8.13	12.44	14.43	10.21	SLC10A3	chrX	protein_coding	solute carrier family 10 member 3
ENSG00000170873.19	0.08	0.07	0.07	0.1	0.15	0.12	MTSS1	chr8	protein_coding	MTSS I-BAR domain containing 1
ENSG00000272425.1	0	0	0	0	0.01	0	RP11-363E6.4	chr8	lncRNA	--
ENSG00000269293.3	1.24	0.91	1.13	1.03	1.03	1.17	ZSCAN16-AS1	chr6	lncRNA	ZSCAN16 antisense RNA 1
ENSG00000284664.1	0	0.02	0.01	0	0	0	RP11-712C19.2	chr14	lncRNA	--
ENSG00000266261.1	0	0	0	0.03	0.03	0	RP11-640I15.1	chr17	lncRNA	--
ENSG00000111785.21	0.24	0.25	0.22	0.44	0.62	0.23	RIC8B	chr12	protein_coding	RIC8 guanine nucleotide exchange factor B
ENSG00000267004.1	0	0	0	0	0.38	0.2	CTD-2659N19.4	chr19	lncRNA	--
ENSG00000162231.14	1.82	2.8	1.85	7.07	11.32	3.43	NXF1	chr11	protein_coding	nuclear RNA export factor 1
ENSG00000168067.12	2.28	2.12	1.73	2.13	2.6	2.35	MAP4K2	chr11	protein_coding	mitogen-activated protein kinase kinase kinase kinase 2
ENSG00000180448.11	4.09	3.72	4.61	3.91	4.38	3.5	ARHGAP45	chr19	protein_coding	Rho GTPase activating protein 45
ENSG00000257108.2	0	0	0	0.04	0.08	0	NHLRC4	chr16	protein_coding	NHL repeat containing 4
ENSG00000252995.1	0	0.22	0	0	0	0	RNU6-667P	chr15	snRNA	RNA, U6 small nuclear 667, pseudogene
ENSG00000214376.6	0	0	0	0.02	0.01	0	VSTM5	chr11	protein_coding	V-set and transmembrane domain containing 5
ENSG00000226945.1	0.19	0.04	0.06	0	0	0	RP11-564A8.4	chr1	processed_pseudogene	--
ENSG00000273314.1	0.09	0.57	0.1	0.67	0.48	0.21	RP5-1136G13.2	chr7	lncRNA	--
ENSG00000259744.1	0.15	0.06	0	0.43	0.31	0.08	RP11-138H8.6	chr15	lncRNA	--
ENSG00000115539.14	4.04	5.31	4.29	8.83	10.61	5.9	PDCL3	chr2	protein_coding	phosducin like 3
ENSG00000159720.12	17.94	19.26	16.03	19.38	20.5	18.28	ATP6V0D1	chr16	protein_coding	ATPase H+ transporting V0 subunit d1
ENSG00000169499.15	2.13	3.21	2.89	3.21	4.34	3.17	PLEKHA2	chr8	protein_coding	pleckstrin homology domain containing A2
ENSG00000126705.15	1.98	2.75	2.73	3.1	3.52	2.82	AHDC1	chr1	protein_coding	AT-hook DNA binding motif containing 1
ENSG00000171903.17	0.8	1.21	0.92	1.33	1.62	0.99	CYP4F11	chr19	protein_coding	cytochrome P450 family 4 subfamily F member 11
ENSG00000115107.20	2.94	4.06	2.9	6.2	8.03	3.98	STEAP3	chr2	protein_coding	STEAP3 metalloreductase
ENSG00000232457.4	0	0	0	0	0	0.04	SLC16A6P1	chr17	transcribed_unprocessed_pseudogene	SLC16A6 pseudogene 1
ENSG00000064692.20	0.02	0.01	0.04	0.2	0.23	0.07	SNCAIP	chr5	protein_coding	synuclein alpha interacting protein
ENSG00000137509.12	0.46	0.77	0.61	1.33	1.78	1.03	PRCP	chr11	protein_coding	prolylcarboxypeptidase
ENSG00000204934.10	0.35	0.31	0.27	0.47	0.33	0.28	ATP6V0E2-AS1	chr7	lncRNA	ATP6V0E2 antisense RNA 1
ENSG00000001084.13	0.29	0.35	0.36	0.75	1.14	0.7	GCLC	chr6	protein_coding	glutamate-cysteine ligase catalytic subunit
ENSG00000100664.11	2.66	3.59	3.15	4.54	5.95	3.44	EIF5	chr14	protein_coding	eukaryotic translation initiation factor 5
ENSG00000186660.15	2.19	2.73	2.71	4.85	5.69	3.33	ZFP91	chr11	protein_coding	ZFP91 zinc finger protein, atypical E3 ubiquitin ligase
ENSG00000267416.1	2.69	0.5	1.04	0.87	0.7	1.3	HEATR6-DT	chr17	lncRNA	HEATR6 divergent transcript
ENSG00000064932.16	4.18	4.95	3.2	7.06	10.25	5.1	SBNO2	chr19	protein_coding	strawberry notch homolog 2
ENSG00000288066.1	0	0.03	0	0	0	0	CTD-2021K4.2	chr2	lncRNA	--
ENSG00000230832.3	0	0.05	0.23	0	0	0.03	SSBL4P	chr1	processed_pseudogene	small RNA binding exonuclease protection factor La like 4, pseudogene
ENSG00000177710.6	0.14	0.15	0.01	0.01	0.01	0.06	SLC35G5	chr8	protein_coding	solute carrier family 35 member G5
ENSG00000243830.2	0.09	0.14	0.03	0.34	0.3	0.18	RP11-113C12.2	chr12	processed_pseudogene	--
ENSG00000165359.16	0.04	0.05	0	0.03	0.07	0.04	INTS6L	chrX	protein_coding	integrator complex subunit 6 like
ENSG00000232719.1	0.01	0	0	0	0	0	RP11-13J8.1	chr2	lncRNA	--
ENSG00000046604.14	14.6	8.93	17.49	4.17	1.9	6.47	DSG2	chr18	protein_coding	desmoglein 2
ENSG00000023572.10	0.97	1.87	0.99	2.54	2	1.63	GLRX2	chr1	protein_coding	glutaredoxin 2
ENSG00000067064.12	4.58	5.3	4.54	9.04	8.71	6.15	IDI1	chr10	protein_coding	isopentenyl-diphosphate delta isomerase 1
ENSG00000225096.3	0.01	0	0	0	0.01	0	XXbac-BPG55C20.7	chr6	lncRNA	--
ENSG00000167549.19	0.61	0.43	0.32	0.86	0.9	0.66	CORO6	chr17	protein_coding	coronin 6
ENSG00000137880.6	10.03	10.44	9.84	16.07	15.12	13.89	GCHFR	chr15	protein_coding	GTP cyclohydrolase I feedback regulator
ENSG00000146540.15	56.04	51.28	53.48	40.4	36.85	45.07	C7orf50	chr7	protein_coding	chromosome 7 open reading frame 50
ENSG00000242578.1	0	0	0	0	0.03	0	RP11-469J4.3	chr3	lncRNA	--
ENSG00000176845.13	46.77	53.63	48.49	60.21	58.87	54.03	METRNL	chr17	protein_coding	meteorin like, glial cell differentiation regulator
ENSG00000235420.7	0	0	0	0	0.02	0	RPL29P30	chr15	transcribed_processed_pseudogene	ribosomal protein L29 pseudogene 30
ENSG00000228519.3	0.63	0.22	0.25	0.34	0.36	0.16	RANBP1P1	chrX	processed_pseudogene	RANBP1 pseudogene 1
ENSG00000174405.14	0.05	0.04	0.02	0.22	0.18	0.07	LIG4	chr13	protein_coding	DNA ligase 4
ENSG00000145632.15	5.13	5.67	5.36	9.32	11.31	7.15	PLK2	chr5	protein_coding	polo like kinase 2
ENSG00000231253.2	0	0.01	0	0.01	0	0	LINC01640	chr22	lncRNA	long intergenic non-protein coding RNA 1640
ENSG00000225578.1	0	0	0.03	0.14	0.19	0	NCBP2-AS1	chr3	lncRNA	NCBP2 antisense RNA 1
ENSG00000265791.1	0.49	0	0.25	0.12	0	0.06	CTD-2349P21.10	chr17	lncRNA	--
ENSG00000285751.1	0	0	0.03	0	0	0	RP11-313M3.2	chr11	lncRNA	--
ENSG00000281566.3	0	0.01	0.02	0.01	0.03	0.04	RP11-485F13.1	chrX	lncRNA	--
ENSG00000135678.12	0.53	0.65	0.5	1.04	1.46	0.97	CPM	chr12	protein_coding	carboxypeptidase M
ENSG00000225200.2	2.43	2.53	3.19	1.36	1.1	2.06	AB019441.29	chr14	processed_pseudogene	--
ENSG00000132613.15	7.47	9.22	7.97	10.85	13.39	8.61	MTSS2	chr16	protein_coding	MTSS I-BAR domain containing 2
ENSG00000273901.1	0	0	0.15	0.24	0	0	CTD-2619J13.27	chr19	lncRNA	--
ENSG00000249987.1	0	0	0.02	0	0	0.02	RPS4XP20	chr19	processed_pseudogene	ribosomal protein S4X pseudogene 20
ENSG00000131759.18	4.95	5.94	4.75	6.66	7.66	5.36	RARA	chr17	protein_coding	retinoic acid receptor alpha
ENSG00000126787.13	0.3	0.79	0.35	0.83	0.88	0.54	DLGAP5	chr14	protein_coding	DLG associated protein 5
ENSG00000144036.16	0.27	0.25	0.18	0.37	0.44	0.2	EXOC6B	chr2	protein_coding	exocyst complex component 6B
ENSG00000229661.1	0	0.22	0	0	0	0	BUD31P2	chrX	processed_pseudogene	BUD31 homolog pseudogene 2
ENSG00000175130.7	36.08	44.71	38.15	46.27	44.12	36.52	MARCKSL1	chr1	protein_coding	MARCKS like 1
ENSG00000273499.1	0	0	1.19	0.3	0	0	ENSG10010138551.1	chr12	snoRNA	--
ENSG00000170899.11	0.19	0.19	0.34	0.33	0.52	0.32	GSTA4	chr6	protein_coding	glutathione S-transferase alpha 4
ENSG00000260755.1	0.04	0	0	0.11	0.14	0	RP11-403P17.3	chr16	lncRNA	--
ENSG00000090612.22	0.08	0.13	0.19	0.11	0.09	0.12	ZNF268	chr12	protein_coding	zinc finger protein 268
ENSG00000132432.14	51.77	58.47	55.44	49.21	39.23	48.43	SEC61G	chr7	protein_coding	SEC61 translocon subunit gamma
ENSG00000272902.2	0	0.08	0.03	0.12	0.07	0.02	TBC1D8-AS1	chr2	lncRNA	TBC1D8 antisense RNA 1
ENSG00000277715.1	0.09	0.07	0	0.24	0.43	0.1	RP11-651L5.3	chr12	lncRNA	--
ENSG00000272948.2	0	0	0	0.37	0.33	0.16	AP001412.1	chr21	lncRNA	--
ENSG00000272221.1	0.28	0.57	0.71	1.51	1.75	1.24	XXbac-BPG181B23.7	chr6	lncRNA	--
ENSG00000204049.1	0	0	0.03	0	0	0	RP11-126H7.4	chr10	lncRNA	--
ENSG00000178177.16	0.08	0.08	0.12	0.14	0.1	0.1	LCORL	chr4	protein_coding	ligand dependent nuclear receptor corepressor like
ENSG00000277249.1	0	0	0	0	0.27	0	MIR6784	chr17	miRNA	microRNA 6784
ENSG00000214922.9	0.15	0.2	0.14	0.3	0.42	0.13	HLA-F-AS1	chr6	lncRNA	HLA-F antisense RNA 1
ENSG00000156639.12	4.3	4.85	4.61	6.33	7.46	4.62	ZFAND3	chr6	protein_coding	zinc finger AN1-type containing 3
ENSG00000178233.18	0	0	0	0	0	0.02	TMEM151B	chr6	protein_coding	transmembrane protein 151B
ENSG00000122711.9	3.97	4.6	7.17	14.97	11.62	12.14	SPINK4	chr9	protein_coding	serine peptidase inhibitor Kazal type 4
ENSG00000182871.16	0.52	0.77	0.72	0.8	1.26	0.76	COL18A1	chr21	protein_coding	collagen type XVIII alpha 1 chain
ENSG00000233926.1	0	0	0	0	0.01	0	RP11-154D17.1	chr9	lncRNA	--
ENSG00000135333.15	0.03	0.07	0.04	0.12	0.13	0.1	EPHA7	chr6	protein_coding	EPH receptor A7
ENSG00000179387.10	0.16	0.28	0.3	0.38	0.26	0.23	ELMOD2	chr4	protein_coding	ELMO domain containing 2
ENSG00000212694.8	1.09	1.29	1.19	2.13	2.36	1.64	LINC01089	chr12	lncRNA	long intergenic non-protein coding RNA 1089
ENSG00000179222.18	0.07	0.15	0.08	0.13	0.21	0.14	MAGED1	chrX	protein_coding	MAGE family member D1
ENSG00000100316.16	251.96	306.26	253.09	305.32	331.86	278.6	RPL3	chr22	protein_coding	ribosomal protein L3
ENSG00000233849.1	0.4	0.23	1.26	0.13	0.51	0.13	AC022201.5	chr2	lncRNA	--
ENSG00000259327.1	0	0	0	0.02	0.04	0	CTD-2184D3.6	chr15	lncRNA	--
ENSG00000243674.1	0	0	0.02	0	0	0	OR7E66P	chr3	unprocessed_pseudogene	olfactory receptor family 7 subfamily E member 66 pseudogene
ENSG00000140299.13	0.24	0.35	0.39	0.66	0.89	0.39	BNIP2	chr15	protein_coding	BCL2 interacting protein 2
ENSG00000149089.13	0.31	0.45	0.26	0.76	1.09	0.56	APIP	chr11	protein_coding	APAF1 interacting protein
ENSG00000223802.9	0.25	0.18	0.19	0.2	0.11	0.09	CERS1	chr19	protein_coding	ceramide synthase 1
ENSG00000124440.16	0	0.03	0.03	0.05	0.04	0.07	HIF3A	chr19	protein_coding	hypoxia inducible factor 3 subunit alpha
ENSG00000198690.10	0.2	0.25	0.21	0.36	0.63	0.31	FAN1	chr15	protein_coding	FANCD2 and FANCI associated nuclease 1
ENSG00000279162.1	0	0	0	0	0.03	0	CTD-3126B10.2	chr16	TEC	--
ENSG00000167987.11	3.95	4.45	2.98	5	6.18	4.13	VPS37C	chr11	protein_coding	VPS37C subunit of ESCRT-I
ENSG00000232300.1	0.15	0.05	0.17	0.03	0.03	0.02	FAM215B	chr17	lncRNA	family with sequence similarity 215 member B
ENSG00000110925.7	0.87	1.09	0.97	1.29	1.88	1.11	CSRNP2	chr12	protein_coding	cysteine and serine rich nuclear protein 2
ENSG00000184178.16	1.07	1.94	1.63	2.63	3.22	1.89	SCFD2	chr4	protein_coding	sec1 family domain containing 2
ENSG00000188375.5	0	0	0.02	0	0	0.12	H3-5	chr12	protein_coding	H3.5 histone
ENSG00000279481.1	0	0	0	0.02	0	0	RP11-181K12.1	chr4	TEC	--
ENSG00000148384.14	1.12	1.62	1.13	2.23	2.88	1.45	INPP5E	chr9	protein_coding	inositol polyphosphate-5-phosphatase E
ENSG00000261092.1	0	0.16	0	0	0	0	LINC02178	chr16	lncRNA	long intergenic non-protein coding RNA 2178
ENSG00000118094.12	0.14	0.17	0.19	0.18	0.19	0.14	TREH	chr11	protein_coding	trehalase
ENSG00000269907.1	0	0	0	0.12	0.06	0	PTMAP11	chr9	processed_pseudogene	prothymosin alpha pseudogene 11
ENSG00000272428.1	0	0	0	0	0.28	0	RP11-704J17.5	chr6	lncRNA	--
ENSG00000169851.15	1.15	1.37	1.14	2.98	4.76	1.93	PCDH7	chr4	protein_coding	protocadherin 7
ENSG00000226049.3	0.1	0.02	0.09	0.04	0.02	0.08	TLK2P1	chr17	processed_pseudogene	tousled like kinase 2 pseudogene 1
ENSG00000247735.2	0	0.08	0.12	0	0.09	0.03	CTD-2574D22.2	chr16	lncRNA	--
ENSG00000142856.17	0.41	0.64	0.52	1	1	0.59	ITGB3BP	chr1	protein_coding	integrin subunit beta 3 binding protein
ENSG00000146909.8	0.76	0.92	0.74	1.14	1.57	0.93	NOM1	chr7	protein_coding	nucleolar protein with MIF4G domain 1
ENSG00000271810.5	0	0.02	0.09	0.05	0.17	0.05	RP11-426L16.10	chr1	protein_coding	--
ENSG00000284808.1	0	0.02	0	0	0.01	0	RP11-430G17.4	chr1	lncRNA	--
ENSG00000164587.13	460.73	446.22	486.64	405.64	346.23	423.98	RPS14	chr5	protein_coding	ribosomal protein S14
ENSG00000155530.3	0	0	0	0.04	0.03	0.01	LRGUK	chr7	protein_coding	leucine rich repeats and guanylate kinase domain containing
ENSG00000245060.8	0.09	0.08	0.02	0.08	0.22	0.08	LINC00847	chr5	lncRNA	long intergenic non-protein coding RNA 847
ENSG00000181220.17	0.34	0.55	0.51	0.97	1.66	0.76	ZNF746	chr7	protein_coding	zinc finger protein 746
ENSG00000121542.12	1.16	1.33	1.19	1.55	1.62	1.28	SEC22A	chr3	protein_coding	SEC22 homolog A, vesicle trafficking protein
ENSG00000200816.1	0	0	2.45	0	0	0.29	SNORA38	chr6	snoRNA	small nucleolar RNA, H/ACA box 38
ENSG00000261736.1	0	0	0.13	0.1	0.03	0	AC002551.1	chr16	lncRNA	--
ENSG00000079785.16	1.57	2.84	1.77	4.66	6.69	3.32	DDX1	chr2	protein_coding	DEAD-box helicase 1
ENSG00000027697.15	1.91	1.78	1.82	3.29	4.31	2.45	IFNGR1	chr6	protein_coding	interferon gamma receptor 1
ENSG00000198728.11	6.49	6.51	6.11	9.37	11.55	7.27	LDB1	chr10	protein_coding	LIM domain binding 1
ENSG00000280011.1	0.01	0.01	0.01	0	0	0	RP4-671O14.7	chr22	lncRNA	--
ENSG00000251369.9	0.08	0.12	0.05	0.16	0.23	0.23	ZNF550	chr19	protein_coding	zinc finger protein 550
ENSG00000095787.24	1.4	1.54	1.23	2.14	2.29	1.78	WAC	chr10	protein_coding	WW domain containing adaptor with coiled-coil
ENSG00000185278.15	0	0.01	0.01	0.05	0.08	0.05	ZBTB37	chr1	protein_coding	zinc finger and BTB domain containing 37
ENSG00000232079.7	0	0	0	0	0.01	0	LINC01697	chr21	lncRNA	long intergenic non-protein coding RNA 1697
ENSG00000231684.3	0	0.07	0	0.17	0.11	0.06	EIF1P3	chr1	processed_pseudogene	eukaryotic translation initiation factor 1 pseudogene 3
ENSG00000204449.3	0	0	0	0	0	0.01	TRIM49C	chr11	protein_coding	tripartite motif containing 49C
ENSG00000287562.1	0.5	0.44	0.68	0.24	0.18	0.27	RP5-1120P11.6	chr6	lncRNA	--
ENSG00000273514.2	0	0	0	0	0	0.03	FOXD4L6	chr9	protein_coding	forkhead box D4 like 6
ENSG00000181873.13	0.86	0.68	0.74	0.64	0.74	0.56	IBA57	chr1	protein_coding	iron-sulfur cluster assembly factor IBA57
ENSG00000168283.14	0.03	0.17	0.3	0.23	0.39	0.14	BMI1	chr10	protein_coding	BMI1 proto-oncogene, polycomb ring finger
ENSG00000119471.15	5.29	6.53	6.02	6.78	8.34	6.51	HSDL2	chr9	protein_coding	hydroxysteroid dehydrogenase like 2
ENSG00000124596.17	0.87	0.81	0.86	1.06	1.42	1.09	OARD1	chr6	protein_coding	O-acyl-ADP-ribose deacylase 1
ENSG00000099984.11	0	0.06	0	0.05	0.15	0.03	GSTT2	chr22	polymorphic_pseudogene	glutathione S-transferase theta 2 (gene/pseudogene)
ENSG00000099617.4	0	0.02	0	0.05	0.02	0	EFNA2	chr19	protein_coding	ephrin A2
ENSG00000263884.1	0	0.03	0	0	0.05	0	THOC1-DT	chr18	lncRNA	THOC1 divergent transcript
ENSG00000004779.10	63.4	72.16	64.65	69.79	63.04	72.44	NDUFAB1	chr16	protein_coding	NADH:ubiquinone oxidoreductase subunit AB1
ENSG00000146457.16	1.09	1.86	1.48	2.71	3.76	1.66	WTAP	chr6	protein_coding	WT1 associated protein
ENSG00000136155.17	0	0	0	0	0.01	0	SCEL	chr13	protein_coding	sciellin
ENSG00000011426.11	0.63	0.78	0.5	1.54	1.64	0.85	ANLN	chr7	protein_coding	anillin actin binding protein
ENSG00000117601.15	0	0.05	0	0.02	0.05	0	SERPINC1	chr1	protein_coding	serpin family C member 1
ENSG00000228666.1	0.04	0.08	0	0	0.01	0.06	KRT18P1	chr6	processed_pseudogene	keratin 18 pseudogene 1
ENSG00000156599.11	5.77	7.98	7.31	11.61	15.41	8.03	ZDHHC5	chr11	protein_coding	zinc finger DHHC-type palmitoyltransferase 5
ENSG00000277948.1	0	0	0	0	0	0.2	ENSG10010138238.1	chr2	misc_RNA	--
ENSG00000222043.2	0.72	0.79	0.04	0.88	0.84	0.34	AC079305.10	chr2	lncRNA	--
ENSG00000224157.1	0.05	0.43	0	0.18	0.09	0	HCG14	chr6	lncRNA	HLA complex group 14
ENSG00000153561.13	0.75	0.86	0.66	1.21	1.1	0.87	RMND5A	chr2	protein_coding	required for meiotic nuclear division 5 homolog A
ENSG00000149100.13	3.59	5.08	3.07	6.49	8.15	5.42	EIF3M	chr11	protein_coding	eukaryotic translation initiation factor 3 subunit M
ENSG00000266962.2	9.43	8.44	9.7	11.41	13.18	9.64	HSD17B1-AS1	chr17	lncRNA	HSD17B1 antisense RNA 1
ENSG00000224967.1	0	0	0	0	0	0.05	AC009303.3	chr2	processed_pseudogene	--
ENSG00000171051.9	0	0	0	0.01	0.01	0	FPR1	chr19	protein_coding	formyl peptide receptor 1
ENSG00000139714.12	0.02	0.01	0.03	0.02	0	0.06	MORN3	chr12	protein_coding	MORN repeat containing 3
ENSG00000286636.1	0	0	0	0	0	0.02	RP11-44N21.5	chr14	lncRNA	--
ENSG00000173267.14	56.25	58.2	56.54	71.78	69.51	70.98	SNCG	chr10	protein_coding	synuclein gamma
ENSG00000237594.2	0.39	1.05	0.28	0.62	0.4	1.01	AP000251.3	chr21	lncRNA	--
ENSG00000182796.14	0.92	1.79	1.09	2.71	2.9	2.37	TMEM198B	chr12	transcribed_unitary_pseudogene	transmembrane protein 198B (pseudogene)
ENSG00000241945.8	0.48	0.53	0.33	0.7	0.6	0.45	PWP2	chr21	protein_coding	PWP2 small subunit processome component
ENSG00000142319.18	0	0	0	0.01	0	0.01	SLC6A3	chr5	protein_coding	solute carrier family 6 member 3
ENSG00000170369.4	0	0	0	0.03	0	0	CST2	chr20	protein_coding	cystatin SA
ENSG00000137070.18	0.64	0.73	1.04	1.35	1.74	1.22	IL11RA	chr9	protein_coding	interleukin 11 receptor subunit alpha
ENSG00000187079.20	0.71	0.83	0.55	1.64	1.74	0.92	TEAD1	chr11	protein_coding	TEA domain transcription factor 1
ENSG00000279504.1	0.29	0.22	0.15	0.41	0.35	0.22	AD001527.4	chr19	TEC	--
ENSG00000167535.8	0.83	0.88	0.74	1.22	1.38	0.81	CACNB3	chr12	protein_coding	calcium voltage-gated channel auxiliary subunit beta 3
ENSG00000063587.15	0.33	0.61	0.47	0.66	0.68	0.43	ZNF275	chrX	protein_coding	zinc finger protein 275
ENSG00000008838.20	11.57	12.06	10.99	12.77	14.64	11.92	MED24	chr17	protein_coding	mediator complex subunit 24
ENSG00000279187.1	0	0	0	0.03	0.01	0	RP11-455O6.5	chr17	TEC	--
ENSG00000137843.12	0.1	0.02	0.06	0.07	0.1	0.03	PAK6	chr15	protein_coding	p21 (RAC1) activated kinase 6
ENSG00000114742.14	1.65	1.83	1.79	2.37	2.29	2.08	WDR48	chr3	protein_coding	WD repeat domain 48
ENSG00000230797.3	0.06	0.07	0.01	0.13	0.13	0.06	YY2	chrX	protein_coding	YY2 transcription factor
ENSG00000157426.14	0.07	0.08	0.07	0.16	0.2	0.12	AASDH	chr4	protein_coding	aminoadipate-semialdehyde dehydrogenase
ENSG00000185220.12	0.02	0.08	0	0.16	0.51	0.16	PGBD2	chr1	protein_coding	piggyBac transposable element derived 2
ENSG00000118515.12	1.07	1.64	1.02	4.03	6.43	2.64	SGK1	chr6	protein_coding	serum/glucocorticoid regulated kinase 1
ENSG00000259205.2	0	0.04	0	0	0.02	0	PRKXP1	chr15	processed_pseudogene	PRKX pseudogene 1
ENSG00000167992.13	0	0.05	0	0.01	0.02	0.01	VWCE	chr11	protein_coding	von Willebrand factor C and EGF domains
ENSG00000205403.14	0.04	0	0	0.06	0.03	0.03	CFI	chr4	protein_coding	complement factor I
ENSG00000168497.5	0	0	0	0.07	0.03	0	CAVIN2	chr2	protein_coding	caveolae associated protein 2
ENSG00000285730.1	0	0	0	0	0.02	0	RP1-167A14.3	chr6	lncRNA	--
ENSG00000271134.1	0	0	0	0	0.05	0	IFITM3P9	chr2	processed_pseudogene	IFITM3 pseudogene 9
ENSG00000186676.3	0.09	0.1	0.01	0.09	0.1	0.09	EEF1GP1	chr7	processed_pseudogene	eukaryotic translation elongation factor 1 gamma pseudogene 1
ENSG00000230383.1	0.33	0.31	0.29	0.51	0.59	0.22	AC009245.3	chr7	processed_pseudogene	--
ENSG00000168612.5	4.64	3.29	5.05	3.14	3.15	3.94	ZSWIM1	chr20	protein_coding	zinc finger SWIM-type containing 1
ENSG00000283525.1	0	0	0	0.02	0.03	0	LLNLR-271C9.1	chr19	transcribed_unprocessed_pseudogene	--
ENSG00000175061.18	15.9	19.71	16.56	24	25.18	20.88	SNHG29	chr17	lncRNA	small nucleolar RNA host gene 29
ENSG00000126070.20	0.18	0.17	0.1	0.23	0.3	0.13	AGO3	chr1	protein_coding	argonaute RISC catalytic component 3
ENSG00000265533.1	0.01	0	0	0.01	0.02	0.01	DSEL-AS1	chr18	lncRNA	DSEL antisense RNA 1
ENSG00000237864.1	0	0	0	0	0.18	0	LINC00322	chr21	lncRNA	long intergenic non-protein coding RNA 322
ENSG00000146350.14	0	0.02	0	0	0.02	0.04	TBC1D32	chr6	protein_coding	TBC1 domain family member 32
ENSG00000272807.1	0	0.06	0	0.1	0.47	0	RP11-260M2.1	chr2	lncRNA	--
ENSG00000108511.10	0.96	1.08	0.64	1.91	2.38	1.18	HOXB6	chr17	protein_coding	homeobox B6
ENSG00000158717.11	2.18	1.98	1.85	2.41	2.21	1.86	RNF166	chr16	protein_coding	ring finger protein 166
ENSG00000286349.1	0	0	0	0	0.04	0	RP11-539G18.4	chr4	lncRNA	--
ENSG00000071462.12	35.06	34.34	37.05	34.32	28.98	33.35	BUD23	chr7	protein_coding	BUD23 rRNA methyltransferase and ribosome maturation factor
ENSG00000178026.13	0.17	0.35	0.34	0.38	0.76	0.45	LRRC75B	chr22	protein_coding	leucine rich repeat containing 75B
ENSG00000224203.2	0	0.09	0	0	0	0	RPS23P10	chr1	unprocessed_pseudogene	ribosomal protein S23 pseudogene 10
ENSG00000237015.1	0	0	0	0.05	0.09	0	CTA-984G1.5	chr22	lncRNA	--
ENSG00000259642.2	0.27	0.57	0.15	0.58	0.55	0.29	ST20-AS1	chr15	lncRNA	ST20 antisense RNA 1
ENSG00000171443.7	7.16	9.31	10.42	7.68	7.99	9.85	ZNF524	chr19	protein_coding	zinc finger protein 524
ENSG00000115457.10	0.05	0.07	0	0.1	0.09	0.13	IGFBP2	chr2	protein_coding	insulin like growth factor binding protein 2
ENSG00000087085.16	0.04	0.05	0.05	0.11	0.07	0.07	ACHE	chr7	protein_coding	acetylcholinesterase (Cartwright blood group)
ENSG00000272968.5	0.07	0.34	0.02	0.29	0.49	0.4	RBAK-RBAKDN	chr7	protein_coding	RBAK-RBAKDN readthrough
ENSG00000159128.15	5.47	6.55	5.01	10	9.83	7.95	IFNGR2	chr21	protein_coding	interferon gamma receptor 2
ENSG00000172867.4	0	0	0.07	0	0	0	KRT2	chr12	protein_coding	keratin 2
ENSG00000273047.1	0.1	0.08	0.1	0.19	0.28	0.16	RP4-583P15.14	chr20	protein_coding	--
ENSG00000220785.7	0.17	0.36	0.24	0.61	0.69	0.46	MTMR9LP	chr1	transcribed_unprocessed_pseudogene	myotubularin related protein 9 like, pseudogene
ENSG00000200376.1	0	0	0.32	0	0.15	0.16	RNU5E-10P	chr11	snRNA	RNA, U5E small nuclear 10, pseudogene
ENSG00000261790.2	0.44	0.14	0.22	0.23	0.23	0.21	AC005606.14	chr16	lncRNA	--
ENSG00000110274.16	0.9	1.02	0.99	1	1.31	0.71	CEP164	chr11	protein_coding	centrosomal protein 164
ENSG00000254180.2	0	0.03	0	0.01	0	0	AB015752.3	chr8	lncRNA	--
ENSG00000248874.5	0	0.18	0.13	0.16	0.38	0.31	C5orf17	chr5	lncRNA	--
ENSG00000282849.1	0	0	0	0.03	0.06	0	RP11-121P12.1	chr1	lncRNA	--
ENSG00000180011.7	0.79	1.29	0.62	1.99	2.15	1.25	ZADH2	chr18	protein_coding	zinc binding alcohol dehydrogenase domain containing 2
ENSG00000182512.5	11.48	14.58	13.82	17.76	20.85	13.55	GLRX5	chr14	protein_coding	glutaredoxin 5
ENSG00000267801.1	0.03	0.1	0.05	0.02	0.07	0.14	RP11-552F3.9	chr17	lncRNA	--
ENSG00000124212.6	0	0	0	0	0	0.01	PTGIS	chr20	protein_coding	prostaglandin I2 synthase
ENSG00000263938.1	0.34	0.09	0.1	0.32	0.05	0	RP11-579O24.3	chr17	lncRNA	--
ENSG00000227232.5	0.58	0.95	0.68	1.03	1.71	0.88	WASH7P	chr1	unprocessed_pseudogene	WASP family homolog 7, pseudogene
ENSG00000226520.1	0	0	0	0.1	0	0	KIRREL1-IT1	chr1	lncRNA	KIRREL1 intronic transcript 1
ENSG00000153006.16	6.27	5.26	7.2	3.73	2.32	4.45	SREK1IP1	chr5	protein_coding	SREK1 interacting protein 1
ENSG00000106605.11	13.71	16.39	15.98	19.86	21.77	18.92	BLVRA	chr7	protein_coding	biliverdin reductase A
ENSG00000123595.8	1.76	1.62	0.49	4.8	7.42	2.61	RAB9A	chrX	protein_coding	RAB9A, member RAS oncogene family
ENSG00000275106.1	0	0.2	0	0	0.02	0	RP11-309L24.10	chr7	TEC	--
ENSG00000259024.6	0.02	0.03	0	0.06	0.15	0.01	TVP23C-CDRT4	chr17	protein_coding	TVP23C-CDRT4 readthrough
ENSG00000121073.15	6.65	9.19	7.08	10.49	12.17	9.15	SLC35B1	chr17	protein_coding	solute carrier family 35 member B1
ENSG00000286966.1	108.61	129.62	98.83	158.17	168.16	135.64	RP1-127C7.8	chr1	lncRNA	--
ENSG00000171246.6	0.5	0.72	0.45	1.01	1.6	0.84	NPTX1	chr17	protein_coding	neuronal pentraxin 1
ENSG00000237976.1	1.91	2.14	1.36	2.37	2.3	3.62	RFX5-AS1	chr1	lncRNA	RFX5 antisense RNA 1
ENSG00000187957.8	0.41	0.56	0.59	1.52	2.17	0.87	DNER	chr2	protein_coding	delta/notch like EGF repeat containing
ENSG00000276728.1	0.15	0.39	0.18	0.38	1.01	0.49	AC142472.6	chr17	lncRNA	--
ENSG00000133195.11	0.41	0.62	0.56	0.72	0.9	0.66	SLC39A11	chr17	protein_coding	solute carrier family 39 member 11
ENSG00000135722.9	0.78	0.65	0.66	0.93	0.83	0.7	FBXL8	chr16	protein_coding	F-box and leucine rich repeat protein 8
ENSG00000261335.1	0	0.06	0	0	0.02	0.01	RP11-318A15.2	chr17	lncRNA	--
ENSG00000164022.18	1.43	1.61	1.48	2.15	2.55	1.6	AIMP1	chr4	protein_coding	aminoacyl tRNA synthetase complex interacting multifunctional protein 1
ENSG00000165917.10	0	0.04	0.05	0.07	0.12	0.04	RAPSN	chr11	protein_coding	receptor associated protein of the synapse
ENSG00000243517.1	0.22	0.62	0.38	0.34	0.66	0.41	RP11-627K11.1	chr12	processed_pseudogene	--
ENSG00000286312.1	0	0	0	0.07	0.02	0	RP11-484I6.9	chr13	lncRNA	--
ENSG00000136827.12	11.33	12.52	9.85	16.1	19.08	13.19	TOR1A	chr9	protein_coding	torsin family 1 member A
ENSG00000170315.14	243.1	350.37	214.59	505.89	600.67	365.13	UBB	chr17	protein_coding	ubiquitin B
ENSG00000241185.2	0.02	0	0	0	0	0	RPL21P122	chr17	transcribed_processed_pseudogene	ribosomal protein L21 pseudogene 122
ENSG00000233671.1	1.77	1.79	2.94	1.34	0.98	1.82	CENPNP1	chr2	processed_pseudogene	CENPN pseudogene 1
ENSG00000164970.15	5.06	5.34	4.58	6.78	9.37	6.09	FAM219A	chr9	protein_coding	family with sequence similarity 219 member A
ENSG00000124575.7	0.12	0.26	0.29	0.22	0.49	0.2	H1-3	chr6	protein_coding	H1.3 linker histone, cluster member
ENSG00000279118.1	0	0	0	0.07	0.03	0	RP11-517I3.2	chr5	TEC	--
ENSG00000213365.3	0.03	0	0	0	0	0	AP000593.6	chr11	processed_pseudogene	--
ENSG00000118557.16	0.09	0.02	0.02	0.06	0.07	0.05	PMFBP1	chr16	protein_coding	polyamine modulated factor 1 binding protein 1
ENSG00000213280.2	0.3	0.05	0.04	0.08	0.08	0.04	RP11-212P7.1	chr7	processed_pseudogene	--
ENSG00000113194.13	1.34	1.37	0.97	3.7	6.47	2.07	FAF2	chr5	protein_coding	Fas associated factor family member 2
ENSG00000173862.3	0	0	0	0	0.02	0	RP11-89N17.1	chr7	lncRNA	--
ENSG00000204904.7	0	0	0	0.04	0.03	0.07	LINC01545	chrX	lncRNA	long intergenic non-protein coding RNA 1545
ENSG00000133048.13	0	0.12	0.06	0.21	0.47	0.18	CHI3L1	chr1	protein_coding	chitinase 3 like 1
ENSG00000231638.1	0.08	0.08	0.05	0.07	0.05	0	LUARIS	chr7	lncRNA	lncRNA upregulator of antiviral response interferon signaling
ENSG00000277998.1	0	0	0	0.18	0.06	0	RP11-452N17.1	chr2	unprocessed_pseudogene	--
ENSG00000165458.14	44.47	46.17	43.79	52.93	65.85	44.12	INPPL1	chr11	protein_coding	inositol polyphosphate phosphatase like 1
ENSG00000146574.16	0.07	0.2	0.03	0.45	0.61	0.22	CCZ1B	chr7	protein_coding	CCZ1 homolog B, vacuolar protein trafficking and biogenesis associated
ENSG00000273654.1	0	0.01	0	0.01	0	0	CTB-52I2.4	chr19	transcribed_processed_pseudogene	--
ENSG00000277368.1	0.74	1.04	0.45	0.29	0.9	0.45	RP11-380N8.7	chr13	lncRNA	--
ENSG00000079215.15	0.06	0.03	0.04	0.09	0.14	0.1	SLC1A3	chr5	protein_coding	solute carrier family 1 member 3
ENSG00000188419.14	0.06	0.08	0	0.1	0.23	0.17	CHM	chrX	protein_coding	CHM Rab escort protein
ENSG00000277386.1	0	0	0	0.15	0.15	0.08	RP11-141M1.4	chr13	lncRNA	--
ENSG00000234523.1	0	0	0	0	0.31	0	NDUFB1P2	chr1	processed_pseudogene	NADH:ubiquinone oxidoreductase subunit B1 pseudogene 2
ENSG00000087253.13	0.57	0.55	0.45	0.99	1.16	0.66	LPCAT2	chr16	protein_coding	lysophosphatidylcholine acyltransferase 2
ENSG00000173218.15	0.49	0.77	0.45	1.38	1.83	0.67	VANGL1	chr1	protein_coding	VANGL planar cell polarity protein 1
ENSG00000182481.10	6.9	8.87	6.22	14.38	20.93	9.3	KPNA2	chr17	protein_coding	karyopherin subunit alpha 2
ENSG00000232363.1	0	0	0	0	0.03	0	RP1-102D24.5	chr22	lncRNA	--
ENSG00000142655.13	11.4	12.96	10.27	16.55	17.04	13.6	PEX14	chr1	protein_coding	peroxisomal biogenesis factor 14
ENSG00000287815.1	0	0	0	0.06	0.02	0	CTA-270D13.1	chr7	lncRNA	--
ENSG00000138772.13	1.41	2.22	1.28	4.97	8.73	2.72	ANXA3	chr4	protein_coding	annexin A3
ENSG00000139174.12	0.03	0.06	0.01	0.07	0.07	0.04	PRICKLE1	chr12	protein_coding	prickle planar cell polarity protein 1
ENSG00000120697.10	0.59	0.81	0.71	0.94	1.15	0.73	ALG5	chr13	protein_coding	ALG5 dolichyl-phosphate beta-glucosyltransferase
ENSG00000145723.17	0.11	0.07	0.05	0.05	0.14	0.1	GIN1	chr5	protein_coding	gypsy retrotransposon integrase 1
ENSG00000230897.1	0.12	0.53	0.29	0.83	0.79	0.54	RPS18P12	chr17	processed_pseudogene	ribosomal protein S18 pseudogene 12
ENSG00000269026.2	0	0	0	0.11	0.13	0	AC003006.7	chr19	protein_coding	--
ENSG00000285679.2	0	0.01	0	0.03	0.08	0	RP11-692P14.1	chrX	lncRNA	--
ENSG00000184117.12	5.73	6.54	7.18	9.76	11.6	7.12	NIPSNAP1	chr22	protein_coding	nipsnap homolog 1
ENSG00000137409.20	49.51	56.19	47.64	62.03	72.6	49.59	MTCH1	chr6	protein_coding	mitochondrial carrier 1
ENSG00000269106.1	0.09	0.43	0.19	0.09	0.62	0.19	CTD-2619J13.23	chr19	lncRNA	--
ENSG00000164253.14	1.61	1.64	1.68	1.78	1.9	1.68	WDR41	chr5	protein_coding	WD repeat domain 41
ENSG00000158006.14	2.17	1.77	2.31	1.72	1.64	1.55	PAFAH2	chr1	protein_coding	platelet activating factor acetylhydrolase 2
ENSG00000077522.15	0	0	0	0	0	0.01	ACTN2	chr1	protein_coding	actinin alpha 2
ENSG00000168488.19	15.47	20.44	16.42	23.8	34.35	18.23	ATXN2L	chr16	protein_coding	ataxin 2 like
ENSG00000153214.11	0.22	0.14	0.38	0.37	0.48	0.19	TMEM87B	chr2	protein_coding	transmembrane protein 87B
ENSG00000261717.5	0	0	0	0.18	0.82	0.21	RP11-77K12.1	chr16	protein_coding	--
ENSG00000275426.1	0	0	0	0	0.03	0	CH17-262A2.1	chr4	lncRNA	--
ENSG00000137203.15	1.57	1.75	1.5	2.21	2.68	1.5	TFAP2A	chr6	protein_coding	transcription factor AP-2 alpha
ENSG00000224893.7	0	0	0	0	0	0.01	LINC02840	chr6	lncRNA	long intergenic non-protein coding RNA 2840
ENSG00000233403.1	0	0	0	0.03	0	0	RP11-86A5.1	chrX	lncRNA	--
ENSG00000249485.1	0	0	0	0	0.01	0	RBBP4P1	chr5	processed_pseudogene	RBBP4 pseudogene 1
ENSG00000111432.5	0.16	0.14	0.03	1.45	1.6	0.85	FZD10	chr12	protein_coding	frizzled class receptor 10
ENSG00000149489.9	3.35	2.94	3.13	2.95	3.19	3.29	ROM1	chr11	protein_coding	retinal outer segment membrane protein 1
ENSG00000235077.1	0.61	0.19	0	0.33	0	0	AC073842.19	chr7	lncRNA	--
ENSG00000239149.1	0.25	0	0	0.12	0.24	0	SNORA59A	chr1	snoRNA	small nucleolar RNA, H/ACA box 59A
ENSG00000230778.2	0.05	0.04	0.03	0.02	0.04	0.02	ANKRD63	chr15	protein_coding	ankyrin repeat domain 63
ENSG00000180096.12	2.34	1.52	1.72	1.31	1.24	1.65	SEPTIN1	chr16	protein_coding	septin 1
ENSG00000152503.10	0.2	0.15	0.09	0.16	0.14	0.19	TRIM36	chr5	protein_coding	tripartite motif containing 36
ENSG00000110218.9	2.2	2.05	2.18	3.15	4.76	2.87	PANX1	chr11	protein_coding	pannexin 1
ENSG00000227337.1	0	0	0	0	0.04	0	RPL23AP43	chr3	processed_pseudogene	ribosomal protein L23a pseudogene 43
ENSG00000242779.7	0.07	0.03	0.02	0.02	0.02	0.05	ZNF702P	chr19	transcribed_processed_pseudogene	zinc finger protein 702, pseudogene
ENSG00000183856.11	1.81	2.03	1.86	3.12	4.32	1.93	IQGAP3	chr1	protein_coding	IQ motif containing GTPase activating protein 3
ENSG00000088280.19	0.96	0.84	1.09	1.24	1.64	0.95	ASAP3	chr1	protein_coding	ArfGAP with SH3 domain, ankyrin repeat and PH domain 3
ENSG00000267174.5	0.33	0.23	0.19	0.22	0.29	0.42	CTC-510F12.4	chr19	lncRNA	--
ENSG00000205221.12	0	0	0.01	0.01	0.04	0.06	VIT	chr2	protein_coding	vitrin
ENSG00000271447.6	0	0.06	0.25	0.21	0.23	0.18	MMP28	chr17	protein_coding	matrix metallopeptidase 28
ENSG00000278869.1	0	0.18	0.41	0	0.17	0.02	CITF22-49E9.3	chr22	lncRNA	--
ENSG00000262766.1	0.6	0	0	0.07	0.03	0	RP11-196G11.4	chr16	lncRNA	--
ENSG00000198198.17	0.67	0.6	0.69	0.79	0.98	0.7	SZT2	chr1	protein_coding	SZT2 subunit of KICSTOR complex
ENSG00000226334.1	0	0.09	0	0	0	0	RP11-217B7.2	chr9	lncRNA	--
ENSG00000116670.15	29.85	30.06	32.6	28.97	25.48	28.54	MAD2L2	chr1	protein_coding	mitotic arrest deficient 2 like 2
ENSG00000230583.7	0.1	0.07	0.02	0.05	0.04	0.01	GTF2IRD1P1	chr7	transcribed_unprocessed_pseudogene	GTF2I repeat domain containing 1 pseudogene 1
ENSG00000080802.19	0.73	1.13	0.78	1.18	1.65	1.06	CNOT4	chr7	protein_coding	CCR4-NOT transcription complex subunit 4
ENSG00000166897.16	0.87	0.93	0.61	1.05	1.04	0.71	ELFN2	chr22	protein_coding	extracellular leucine rich repeat and fibronectin type III domain containing 2
ENSG00000238042.5	0	0	0	0	0.02	0	LINC02257	chr1	lncRNA	long intergenic non-protein coding RNA 2257
ENSG00000130758.8	1.99	2.17	2.06	2.39	3.22	1.55	MAP3K10	chr19	protein_coding	mitogen-activated protein kinase kinase kinase 10
ENSG00000002822.16	6.98	6.51	6.76	5.67	6.96	6.48	MAD1L1	chr7	protein_coding	mitotic arrest deficient 1 like 1
ENSG00000106399.11	10.58	13.03	12.35	14.07	12.49	12.93	RPA3	chr7	protein_coding	replication protein A3
ENSG00000239291.1	0	0.22	0.33	0.02	0.07	0	RP5-867C24.1	chr17	processed_pseudogene	--
ENSG00000103356.18	1.31	1.32	1.06	1.84	2.3	1.16	EARS2	chr16	protein_coding	glutamyl-tRNA synthetase 2, mitochondrial
ENSG00000235978.6	1.16	1.04	0.88	1.38	0.54	1.21	AC018816.3	chr3	lncRNA	--
ENSG00000162409.11	0.21	0.18	0.23	0.36	0.38	0.34	PRKAA2	chr1	protein_coding	protein kinase AMP-activated catalytic subunit alpha 2
ENSG00000165169.11	1.91	1.93	1.8	1.87	1.85	1.51	DYNLT3	chrX	protein_coding	dynein light chain Tctex-type 3
ENSG00000212766.9	0.06	0	0	0.03	0.05	0.04	EWSAT1	chr15	lncRNA	Ewing sarcoma associated transcript 1
ENSG00000115041.13	0.02	0.05	0.03	0.09	0.15	0.08	KCNIP3	chr2	protein_coding	potassium voltage-gated channel interacting protein 3
ENSG00000137364.5	2.28	2.79	2.09	2.29	2.23	1.83	TPMT	chr6	protein_coding	thiopurine S-methyltransferase
ENSG00000249328.3	0.08	0.06	0.05	0.04	0.11	0.12	RP11-26J3.1	chr8	lncRNA	--
ENSG00000109501.15	3.42	3.11	3	3.69	3.98	3.09	WFS1	chr4	protein_coding	wolframin ER transmembrane glycoprotein
ENSG00000201772.1	0	0.16	0.42	0.55	0.4	1.11	SNORA5C	chr7	snoRNA	small nucleolar RNA, H/ACA box 5C
ENSG00000258056.2	0.79	0.49	0.77	1.13	1.74	0.8	RP11-644F5.11	chr12	lncRNA	--
ENSG00000105143.13	0	0	0	0	0.01	0	SLC1A6	chr19	protein_coding	solute carrier family 1 member 6
ENSG00000186409.18	0	0	0	0.02	0.01	0	CCDC30	chr1	protein_coding	coiled-coil domain containing 30
ENSG00000090971.5	48.93	43.62	48.73	34.95	30.85	40.6	NAT14	chr19	protein_coding	N-acetyltransferase 14 (putative)
ENSG00000187783.12	0	0	0	0.04	0	0	TMEM72	chr10	protein_coding	transmembrane protein 72
ENSG00000226284.1	0.11	0	0	0	0	0	ARPC3P1	chr20	processed_pseudogene	actin related protein 2/3 complex subunit 3 pseudogene 1
ENSG00000144120.13	2.06	2.89	2.14	3.89	3.4	3.41	TMEM177	chr2	protein_coding	transmembrane protein 177
ENSG00000123358.20	2.08	3.38	2.01	8.49	11.2	5.67	NR4A1	chr12	protein_coding	nuclear receptor subfamily 4 group A member 1
ENSG00000253563.2	0.09	0	0	0	0	0	NKX2-1-AS1	chr14	lncRNA	NKX2-1 antisense RNA 1
ENSG00000177738.4	1.97	1.58	2.14	2.41	2.66	2.4	CTD-2201E18.3	chr5	lncRNA	--
ENSG00000136682.15	0.4	0.27	0.17	0.42	0.47	0.25	CBWD2	chr2	protein_coding	COBW domain containing 2
ENSG00000261773.1	0.22	0.64	0.14	0.98	1.15	0.89	WI2-89031B12.1	chrX	lncRNA	--
ENSG00000120457.12	0	0.01	0	0	0.01	0.03	KCNJ5	chr11	protein_coding	potassium inwardly rectifying channel subfamily J member 5
ENSG00000235725.1	0.02	0	0.1	0.01	0	0.06	AC007389.3	chr2	lncRNA	--
ENSG00000063245.15	28.75	25.79	28.58	20.47	19.29	21.75	EPN1	chr19	protein_coding	epsin 1
ENSG00000231313.2	0	0.06	0	0.03	0	0	CLIC1P1	chr12	processed_pseudogene	chloride intracellular channel 1 pseudogene 1
ENSG00000235214.1	0.54	0	1.03	0.16	0	0.27	FAM83C-AS1	chr20	lncRNA	FAM83C antisense RNA 1
ENSG00000173457.11	454.53	440.33	445.25	335.5	326.13	339.54	PPP1R14B	chr11	protein_coding	protein phosphatase 1 regulatory inhibitor subunit 14B
ENSG00000151292.17	0.46	0.85	0.53	0.78	0.92	0.7	CSNK1G3	chr5	protein_coding	casein kinase 1 gamma 3
ENSG00000178917.17	0.02	0.03	0.06	0.13	0.2	0.06	ZNF852	chr3	protein_coding	zinc finger protein 852
ENSG00000163848.20	0.14	0.14	0.16	0.21	0.17	0.13	ZNF148	chr3	protein_coding	zinc finger protein 148
ENSG00000168348.4	0	0.02	0	0.01	0.02	0	INSM2	chr14	protein_coding	INSM transcriptional repressor 2
ENSG00000110400.11	1.71	1.67	1.32	1.55	1.79	1.59	NECTIN1	chr11	protein_coding	nectin cell adhesion molecule 1
ENSG00000267332.1	0	0.07	0.12	0	0	0.29	BOLA3P2	chr19	processed_pseudogene	bolA family member 3 pseudogene 2
ENSG00000196383.6	0	0	0.01	0	0	0	OR4Q2	chr14	polymorphic_pseudogene	olfactory receptor family 4 subfamily Q member 2 (gene/pseudogene)
ENSG00000228242.6	0.08	0.02	0.01	0.07	0.12	0.02	XPC-AS1	chr3	lncRNA	XPC antisense RNA 1
ENSG00000261595.1	0.03	0	0	0	0	0	PPM1J-DT	chr1	lncRNA	PPM1J divergent transcript
ENSG00000273167.1	0.03	0	0.01	0	0.01	0.03	RP11-307N16.6	chr13	protein_coding	--
ENSG00000273333.2	4.86	4.13	3.14	6.71	7.01	3.98	XXbac-BPG300A18.13	chr6	lncRNA	--
ENSG00000261652.3	0.39	1.28	1.56	2.88	3.01	1.33	C15orf65	chr15	protein_coding	chromosome 15 open reading frame 65
ENSG00000112624.12	0.04	0.04	0.04	0.26	0.32	0.14	BICRAL	chr6	protein_coding	BRD4 interacting chromatin remodeling complex associated protein like
ENSG00000101557.15	2.41	2.29	2.2	2.72	3.7	2.51	USP14	chr18	protein_coding	ubiquitin specific peptidase 14
ENSG00000274191.1	0.49	0.12	0.32	0.59	1.37	0.24	RP11-324E6.10	chr12	lncRNA	--
ENSG00000258789.1	0	0	0	0	0.03	0	RP11-507K2.3	chr14	lncRNA	--
ENSG00000284624.1	0.14	0.18	0.11	0.17	0.14	0.23	RP11-379B18.8	chr3	lncRNA	--
ENSG00000160688.19	14.29	12.15	14.63	12.72	14.54	12.03	FLAD1	chr1	protein_coding	flavin adenine dinucleotide synthetase 1
ENSG00000070031.4	0.04	0	0	0.07	0.1	0	SCT	chr11	protein_coding	secretin
ENSG00000243926.2	0.49	0.35	0.29	0.53	0.33	0.32	TIPARP-AS1	chr3	lncRNA	TIPARP antisense RNA 1
ENSG00000236017.8	0	0	0	0.03	0.07	0	ASMTL-AS1	chrX	lncRNA	ASMTL antisense RNA 1
ENSG00000170145.5	0.73	0.65	0.55	0.72	0.98	0.6	SIK2	chr11	protein_coding	salt inducible kinase 2
ENSG00000014216.16	16.67	18.57	15.43	21.19	25.8	17.57	CAPN1	chr11	protein_coding	calpain 1
ENSG00000072501.19	2	2.46	1.83	3.75	5.43	2.85	SMC1A	chrX	protein_coding	structural maintenance of chromosomes 1A
ENSG00000173239.14	0	0	0	0	0.01	0	LIPM	chr10	protein_coding	lipase family member M
ENSG00000213296.4	0	0.03	0	0	0	0	RP5-1106E3.1	chr7	processed_pseudogene	--
ENSG00000106701.13	0	0.03	0.01	0.02	0.04	0.03	FSD1L	chr9	protein_coding	fibronectin type III and SPRY domain containing 1 like
ENSG00000092010.15	33.82	44.81	37.07	76.78	78.8	60.29	PSME1	chr14	protein_coding	proteasome activator subunit 1
ENSG00000126107.15	7.75	8.41	8.1	8.71	11.57	8.31	HECTD3	chr1	protein_coding	HECT domain E3 ubiquitin protein ligase 3
ENSG00000120314.19	2.61	3.25	2	4.28	5.15	3.24	WDR55	chr5	protein_coding	WD repeat domain 55
ENSG00000113645.15	3.82	4.21	3.84	5.07	5.73	3.76	WWC1	chr5	protein_coding	WW and C2 domain containing 1
ENSG00000141384.13	0.07	0.09	0.1	0.18	0.17	0.12	TAF4B	chr18	protein_coding	TATA-box binding protein associated factor 4b
ENSG00000161204.11	8.73	9.52	7.81	11.22	13.21	9.11	ABCF3	chr3	protein_coding	ATP binding cassette subfamily F member 3
ENSG00000090447.12	1.57	1.82	1.68	1.91	2.12	1.63	TFAP4	chr16	protein_coding	transcription factor AP-4
ENSG00000266573.6	0.16	0.07	0.04	0.12	0.16	0.1	RP11-449D8.5	chr18	lncRNA	--
ENSG00000135424.18	0.18	0.46	0.33	0.6	0.72	0.43	ITGA7	chr12	protein_coding	integrin subunit alpha 7
ENSG00000005156.12	0.96	0.96	0.67	1.15	1.36	0.75	LIG3	chr17	protein_coding	DNA ligase 3
ENSG00000145730.21	0.94	1.49	0.67	3.14	4.64	1.56	PAM	chr5	protein_coding	peptidylglycine alpha-amidating monooxygenase
ENSG00000145113.22	0	0.01	0	0	0	0	MUC4	chr3	protein_coding	mucin 4, cell surface associated
ENSG00000280106.1	0	0	0	0	0.02	0	CTC-523E23.3	chr19	TEC	--
ENSG00000084764.12	4.72	3.78	3.53	5.28	5.58	4.15	MAPRE3	chr2	protein_coding	microtubule associated protein RP/EB family member 3
ENSG00000053524.13	0	0	0	0	0.01	0.01	MCF2L2	chr3	protein_coding	MCF.2 cell line derived transforming sequence-like 2
ENSG00000168813.17	0.19	0.14	0.13	0.17	0.35	0.14	ZNF507	chr19	protein_coding	zinc finger protein 507
ENSG00000181374.8	0	0.37	0.12	0.58	1.04	0.83	CCL13	chr17	protein_coding	C-C motif chemokine ligand 13
ENSG00000262482.1	0	0	0	0	0.11	0	LA16c-321D4.2	chr16	lncRNA	--
ENSG00000067365.15	1.92	2.28	2.28	2.32	2.35	2.07	METTL22	chr16	protein_coding	methyltransferase 22, Kin17 lysine
ENSG00000256060.3	0.89	1.2	0.99	2.4	2.71	1.38	TRAPPC2B	chr19	protein_coding	trafficking protein particle complex subunit 2B
ENSG00000155287.11	10.18	13.63	12.93	18.96	18.82	15.46	SLC25A28	chr10	protein_coding	solute carrier family 25 member 28
ENSG00000182791.5	0.07	0.11	0.32	0.09	0.24	0.09	CCDC87	chr11	protein_coding	coiled-coil domain containing 87
ENSG00000123240.17	5.12	6.33	5.71	8.85	10.7	6.68	OPTN	chr10	protein_coding	optineurin
ENSG00000146007.11	50.03	55.62	51.72	58.69	54.29	54.7	ZMAT2	chr5	protein_coding	zinc finger matrin-type 2
ENSG00000145536.15	0.06	0.29	0.08	0.23	0.24	0.11	ADAMTS16	chr5	protein_coding	ADAM metallopeptidase with thrombospondin type 1 motif 16
ENSG00000105865.11	0.14	0.33	0.14	0.32	0.45	0.22	DUS4L	chr7	protein_coding	dihydrouridine synthase 4 like
ENSG00000198131.14	2.72	3.28	2.55	3.89	4.14	2.98	ZNF544	chr19	protein_coding	zinc finger protein 544
ENSG00000106588.12	0	0.01	0	0	0.03	0	PSMA2	chr7	protein_coding	proteasome 20S subunit alpha 2
ENSG00000135999.12	0.37	0.66	0.58	0.56	0.58	0.48	EPC2	chr2	protein_coding	enhancer of polycomb homolog 2
ENSG00000019505.8	0.06	0	0.01	0.02	0.01	0	SYT13	chr11	protein_coding	synaptotagmin 13
ENSG00000170469.11	3.33	3.6	2.77	4.16	4.21	3.56	SPATA24	chr5	protein_coding	spermatogenesis associated 24
ENSG00000239887.6	0.1	0.2	0.19	0.34	0.45	0.2	C1orf226	chr1	protein_coding	chromosome 1 open reading frame 226
ENSG00000280655.1	0	0	0	0.05	0	0	RP11-361C13.1	chr15	IG_V_pseudogene	--
ENSG00000162814.11	0.01	0	0.01	0.02	0.02	0	SPATA17	chr1	protein_coding	spermatogenesis associated 17
ENSG00000254788.7	0.13	0.42	0.27	0.32	0.05	0.3	CKLF-CMTM1	chr16	protein_coding	CKLF-CMTM1 readthrough
ENSG00000230362.1	0	0.02	0	0	0	0	ACTG1P23	chr3	processed_pseudogene	actin gamma 1 pseudogene 23
ENSG00000231054.1	0.34	0.2	0.45	0.58	0.26	0	AC009236.2	chr2	lncRNA	--
ENSG00000062524.16	0	0	0	0	0.02	0.04	LTK	chr15	protein_coding	leukocyte receptor tyrosine kinase
ENSG00000259456.4	0.18	0.46	0.15	0.27	0.59	0.09	ADNP-AS1	chr20	lncRNA	ADNP antisense RNA 1
ENSG00000278703.1	0.12	0.14	0.52	0.08	0.15	0.08	RP11-706P11.2	chr18	lncRNA	--
ENSG00000117859.19	0.45	0.63	0.4	0.97	1.73	0.63	OSBPL9	chr1	protein_coding	oxysterol binding protein like 9
ENSG00000268403.2	0.32	0.31	0.53	1.11	1.41	0.64	CTD-2371O3.3	chr11	lncRNA	--
ENSG00000143126.8	0.44	0.76	0.55	1.14	1.45	0.76	CELSR2	chr1	protein_coding	cadherin EGF LAG seven-pass G-type receptor 2
ENSG00000286808.1	0.68	0.1	0.27	0.28	0.27	0.33	RP11-21M24.6	chr16	lncRNA	--
ENSG00000271780.1	0.46	0.1	0.35	0.55	0.22	0.46	RP11-1017G21.5	chr14	lncRNA	--
ENSG00000069849.11	34.97	44.87	34.61	54.68	60.06	43.15	ATP1B3	chr3	protein_coding	ATPase Na+/K+ transporting subunit beta 3
ENSG00000257218.6	2.2	2.54	1.97	3.52	4.4	3.31	GATC	chr12	protein_coding	glutamyl-tRNA amidotransferase subunit C
ENSG00000205181.7	0	0	0	0	0	0.01	LINC00654	chr20	lncRNA	long intergenic non-protein coding RNA 654
ENSG00000198839.10	0.39	0.32	0.55	0.27	0.28	0.3	ZNF277	chr7	protein_coding	zinc finger protein 277
ENSG00000168036.18	1.49	1.89	1.5	3.77	5.38	2.69	CTNNB1	chr3	protein_coding	catenin beta 1
ENSG00000236605.1	0	0	0	0	0.06	0	AC023115.4	chr2	lncRNA	--
ENSG00000119321.9	1.42	1.6	0.98	2.27	3.42	1.58	FKBP15	chr9	protein_coding	FKBP prolyl isomerase family member 15
ENSG00000099994.11	0.22	0.19	0.28	0.61	0.76	0.35	SUSD2	chr22	protein_coding	sushi domain containing 2
ENSG00000248896.3	0	0.03	0	0	0	0.01	CTD-2135J3.3	chr8	lncRNA	--
ENSG00000259788.1	0	0	0	0.09	0	0	RP11-359K18.3	chr1	lncRNA	--
ENSG00000197417.9	2.43	2.34	2	2.85	2.83	2.87	SHPK	chr17	protein_coding	sedoheptulokinase
ENSG00000278668.1	0	0	0	0	0.12	0.06	RP11-227G15.11	chr17	lncRNA	--
ENSG00000116641.18	0.13	0.12	0.17	0.11	0.13	0.15	DOCK7	chr1	protein_coding	dedicator of cytokinesis 7
ENSG00000139083.11	1.53	1.94	1.47	3.07	4.11	2.11	ETV6	chr12	protein_coding	ETS variant transcription factor 6
ENSG00000164080.14	1.11	1.09	1.21	1.53	1.92	1.1	RAD54L2	chr3	protein_coding	RAD54 like 2
ENSG00000060656.20	0.67	0.9	0.72	1.36	1.63	1.24	PTPRU	chr1	protein_coding	protein tyrosine phosphatase receptor type U
ENSG00000206932.1	0.71	0.21	0.36	0	0	0.35	RNU6-4P	chr3	snRNA	RNA, U6 small nuclear 4, pseudogene
ENSG00000273027.1	6.53	6.94	7.17	5.24	4.27	7.79	LL21NC02-1C16.1	chr21	lncRNA	--
ENSG00000273007.2	0.06	0.02	0.1	0.09	0.04	0.05	RP11-170N16.3	chr4	lncRNA	--
ENSG00000169991.11	1.83	2.11	1.48	1.98	2.28	1.95	IFFO2	chr1	protein_coding	intermediate filament family orphan 2
ENSG00000229539.1	0.6	0.4	0.43	0.6	0.33	0.52	PANK2-AS1	chr20	lncRNA	PANK2 antisense RNA 1
ENSG00000282787.1	0.29	0.15	0	0.32	0.15	0	RP11-151A10.3	chr10	lncRNA	--
ENSG00000185825.17	102.5	97.26	104.01	109.33	96.17	87.04	BCAP31	chrX	protein_coding	B cell receptor associated protein 31
ENSG00000105726.17	7.65	7.11	6.53	7.93	10.39	6.72	ATP13A1	chr19	protein_coding	ATPase 13A1
ENSG00000150783.10	0	0	0	0	0	0.05	TEX12	chr11	protein_coding	testis expressed 12
ENSG00000268883.2	0.02	0	0	0	0	0	PNMA6B	chrX	unprocessed_pseudogene	PNMA family member 6B (pseudogene)
ENSG00000265818.1	0.52	1.46	0.87	3.07	4.59	1.65	EEF1E1-BLOC1S5	chr6	protein_coding	EEF1E1-BLOC1S5 readthrough (NMD candidate)
ENSG00000164877.19	0.62	0.93	1.08	1.3	1.83	0.84	MICALL2	chr7	protein_coding	MICAL like 2
ENSG00000113209.9	0	0	0	0	0.01	0.04	PCDHB5	chr5	protein_coding	protocadherin beta 5
ENSG00000237548.1	0	0	0	0.05	0.02	0.04	TTLL11-IT1	chr9	lncRNA	--
ENSG00000234851.4	4.65	7.3	5.26	9.76	14.33	7.41	RPL23AP42	chr3	processed_pseudogene	ribosomal protein L23a pseudogene 42
ENSG00000169302.16	0.01	0	0	0.02	0.02	0.02	STK32A	chr5	protein_coding	serine/threonine kinase 32A
ENSG00000230701.2	0.44	0.07	0.32	0.56	0.52	0.42	FBXW4P1	chr22	processed_pseudogene	F-box and WD repeat domain containing 4 pseudogene 1
ENSG00000011638.11	2.12	2.48	2.62	2.62	2.87	1.82	TMEM159	chr16	protein_coding	--
ENSG00000243279.4	46.45	55.15	48.41	61.83	60.26	57.14	PRAF2	chrX	protein_coding	PRA1 domain family member 2
ENSG00000221823.11	0.89	1.71	0.87	3.12	4.24	1.9	PPP3R1	chr2	protein_coding	protein phosphatase 3 regulatory subunit B, alpha
ENSG00000196505.11	0.18	0.23	0.12	0.24	0.32	0.22	GDAP2	chr1	protein_coding	ganglioside induced differentiation associated protein 2
ENSG00000198681.7	0.51	1.43	0.77	2.16	2.64	1.68	MAGEA1	chrX	protein_coding	MAGE family member A1
ENSG00000163482.12	1.05	1.37	1.73	1.53	2.34	1.03	STK36	chr2	protein_coding	serine/threonine kinase 36
ENSG00000132000.14	1.62	1.24	1.12	1.3	1.39	0.93	PODNL1	chr19	protein_coding	podocan like 1
ENSG00000109606.13	0.63	0.69	0.6	1.05	2.05	0.73	DHX15	chr4	protein_coding	DEAH-box helicase 15
ENSG00000100027.17	0.03	0.04	0.09	0.06	0.09	0.06	YPEL1	chr22	protein_coding	yippee like 1
ENSG00000085224.23	0.71	0.62	0.88	0.36	0.23	0.42	ATRX	chrX	protein_coding	ATRX chromatin remodeler
ENSG00000141933.9	9.25	8.34	7.48	7.98	7.67	8.11	TPGS1	chr19	protein_coding	tubulin polyglutamylase complex subunit 1
ENSG00000224649.1	0	0	0	0	0.06	0	AF124730.4	chr21	lncRNA	--
ENSG00000273367.1	0	0	0.15	0.03	0.2	0	RP5-827C21.6	chr1	lncRNA	--
ENSG00000236511.2	0	0	0	0	0	0.01	LINC01231	chr9	lncRNA	long intergenic non-protein coding RNA 1231
ENSG00000199805.1	0	0.27	0	0	0	0	RNU1-134P	chr20	snRNA	RNA, U1 small nuclear 134, pseudogene
ENSG00000125848.10	0	0	0	0	0.02	0	FLRT3	chr20	protein_coding	fibronectin leucine rich transmembrane protein 3
ENSG00000254387.1	0	0	0	0	0	0.15	MYL12AP1	chr8	processed_pseudogene	MYL12A pseudogene 1
ENSG00000236501.6	0	0	0	0	0.02	0	AC079305.11	chr2	lncRNA	--
ENSG00000267247.1	0	0	0	0	0.15	0	RP11-64C12.6	chr18	lncRNA	--
ENSG00000205334.2	0	0	0.07	0	0.03	0.01	LINC01460	chr2	lncRNA	long intergenic non-protein coding RNA 1460
ENSG00000247402.2	0	0	0	0.05	0	0	CTD-2340E1.2	chr5	lncRNA	--
ENSG00000162426.16	0.19	0.25	0.28	0.12	0.13	0.09	SLC45A1	chr1	protein_coding	solute carrier family 45 member 1
ENSG00000267696.6	0	0	0	0.06	0.03	0	ERVK-28	chr19	lncRNA	endogenous retrovirus group K member 28
ENSG00000225792.2	0	0	0	0	0.01	0	AC004540.4	chr7	lncRNA	--
ENSG00000102854.16	26.7	29.98	25.13	38.96	46.26	35.43	MSLN	chr16	protein_coding	mesothelin
ENSG00000101000.6	8.76	15.11	8.03	20.92	25.59	14.49	PROCR	chr20	protein_coding	protein C receptor
ENSG00000228043.5	0.22	0.13	0	0	0	0.01	AC097721.2	chr2	lncRNA	--
ENSG00000198270.13	0.1	0.1	0.14	0.29	0.31	0.15	TMEM116	chr12	protein_coding	transmembrane protein 116
ENSG00000033050.9	10.68	11.93	10.26	11.3	12.17	10.04	ABCF2	chr7	protein_coding	ATP binding cassette subfamily F member 2
ENSG00000137504.15	0.24	0.32	0.2	0.84	1.26	0.26	CREBZF	chr11	protein_coding	CREB/ATF bZIP transcription factor
ENSG00000235172.8	0	0	0	0.01	0.01	0	LINC01366	chr5	lncRNA	long intergenic non-protein coding RNA 1366
ENSG00000233328.3	0.09	0.26	0.14	0.09	0.3	0.27	PFN1P1	chr1	processed_pseudogene	profilin 1 pseudogene 1
ENSG00000172000.7	0.06	0.16	0.04	0.25	0.21	0.14	ZNF556	chr19	protein_coding	zinc finger protein 556
ENSG00000280138.1	0.06	0.04	0.1	0.05	0.03	0.05	RP11-463O12.5	chr12	TEC	--
ENSG00000234223.2	0	0	0.1	0	0	0	AC003988.1	chr7	lncRNA	--
ENSG00000231699.1	0.82	0.54	2.34	0.23	0.33	0.47	AC020550.7	chr2	processed_pseudogene	--
ENSG00000278175.4	0.69	0.89	0.9	1.23	1.24	1.12	GLIDR	chr9	lncRNA	glioblastoma down-regulated RNA
ENSG00000110107.9	79.3	82.64	78.77	82.46	86.8	71.95	PRPF19	chr11	protein_coding	pre-mRNA processing factor 19
ENSG00000269439.6	0.81	0.65	0.74	0.9	0.63	0.79	PGLS-DT	chr19	lncRNA	PGLS divergent transcript
ENSG00000111602.12	1.97	2.88	1.48	4.45	6.27	2.52	TIMELESS	chr12	protein_coding	timeless circadian regulator
ENSG00000263235.1	0.43	1.2	0.21	1.19	1.57	0.66	RP11-461A8.4	chr16	lncRNA	--
ENSG00000241286.2	0	0	0	0	0.02	0	RPL29P25	chr12	processed_pseudogene	ribosomal protein L29 pseudogene 25
ENSG00000176919.13	0.23	0.25	0.33	0.54	0.51	0.26	C8G	chr9	protein_coding	complement C8 gamma chain
ENSG00000133433.11	0.39	1.05	0.72	2.52	3.05	1.75	GSTT2B	chr22	protein_coding	glutathione S-transferase theta 2B
ENSG00000061656.11	0.82	0.81	0.88	1.12	1.29	0.79	SPAG4	chr20	protein_coding	sperm associated antigen 4
ENSG00000105329.11	48.76	52.19	44.64	54.42	59.77	45.46	TGFB1	chr19	protein_coding	transforming growth factor beta 1
ENSG00000136997.21	3.71	6.28	3.6	14.2	24.03	7.23	MYC	chr8	protein_coding	MYC proto-oncogene, bHLH transcription factor
ENSG00000272905.1	0	0	0	0	0.03	0	RP11-265E18.1	chr7	lncRNA	--
ENSG00000107864.15	0.09	0.04	0.12	0.09	0.09	0.08	CPEB3	chr10	protein_coding	cytoplasmic polyadenylation element binding protein 3
ENSG00000133958.13	0	0	0	0.01	0.01	0	UNC79	chr14	protein_coding	unc-79 homolog, NALCN channel complex subunit
ENSG00000109534.17	7.52	11.08	8.11	13.43	13.69	10.2	GAR1	chr4	protein_coding	GAR1 ribonucleoprotein
ENSG00000104427.12	0	0.08	0.02	0.08	0.22	0.12	ZC2HC1A	chr8	protein_coding	zinc finger C2HC-type containing 1A
ENSG00000167617.3	0.43	0.28	0.29	0.37	0.47	0.12	CDC42EP5	chr19	protein_coding	CDC42 effector protein 5
ENSG00000198455.5	0.08	0.16	0.12	0.16	0.21	0.19	ZXDB	chrX	protein_coding	zinc finger X-linked duplicated B
ENSG00000259357.2	0.15	0.14	0.15	0.68	1.24	0.32	RP11-316M1.12	chr1	lncRNA	--
ENSG00000271553.1	0	0	0	0.05	0.13	0	RP11-274B21.10	chr7	lncRNA	--
ENSG00000077238.14	1.41	1.27	1.17	2.05	2.75	1.75	IL4R	chr16	protein_coding	interleukin 4 receptor
ENSG00000260136.6	3.84	3.94	5.03	3.55	4.23	4.01	CTD-2270L9.4	chr16	lncRNA	--
ENSG00000269469.1	3.58	2.61	2.29	4.02	4.55	4.49	CTD-3148I10.9	chr19	protein_coding	--
ENSG00000287908.1	0.03	0.05	0.04	0.06	0.09	0.05	RP11-571M6.19	chr12	protein_coding	--
ENSG00000259224.2	0	0	0.04	0.03	0	0.04	SLC35G6	chr17	protein_coding	solute carrier family 35 member G6
ENSG00000255730.5	7.54	10.3	7.87	16.21	20.89	11.02	CTC-435M10.3	chr19	protein_coding	--
ENSG00000182057.5	0.29	0.49	0.55	0.52	0.62	0.59	OGFRP1	chr22	lncRNA	opioid growth factor receptor pseudogene 1
ENSG00000287530.1	0.04	0	0	0	0	0	RP11-45B20.6	chr13	lncRNA	--
ENSG00000284633.1	0	0	0	0	0.01	0	RP3-333H23.10	chr22	lncRNA	--
ENSG00000128487.18	2	2.21	1.67	2.94	3.16	2.44	SPECC1	chr17	protein_coding	sperm antigen with calponin homology and coiled-coil domains 1
ENSG00000286918.1	0	0.04	0	0	0	0	RP4-592A1.5	chr1	lncRNA	--
ENSG00000268584.1	0.12	0.22	0.05	0.24	0.05	0.21	RP11-464F9.20	chr10	lncRNA	--
ENSG00000284707.2	0.08	0.2	0.07	0.39	0.26	0.25	RP5-1090P18.1	chr7	lncRNA	--
ENSG00000188486.3	57.12	65.33	51.68	58.61	57.7	54.86	H2AX	chr11	protein_coding	H2A.X variant histone
ENSG00000255337.1	0	0	0.17	0	0.08	0.08	RP11-315O6.1	chr11	lncRNA	--
ENSG00000172922.11	21.57	19.75	20.81	17.71	16.46	20.46	RNASEH2C	chr11	protein_coding	ribonuclease H2 subunit C
ENSG00000103852.13	1	0.97	1.16	1.55	1.8	1.17	TTC23	chr15	protein_coding	tetratricopeptide repeat domain 23
ENSG00000204103.4	0.41	0.15	0.3	0.54	0.75	0.39	MAFB	chr20	protein_coding	MAF bZIP transcription factor B
ENSG00000207501.1	0.35	0.27	2.09	0.46	0.44	0.69	RNVU1-14	chr1	snRNA	RNA, variant U1 small nuclear 14
ENSG00000197415.12	0	0	0.04	0.04	0.02	0.05	VEPH1	chr3	protein_coding	ventricular zone expressed PH domain containing 1
ENSG00000269834.6	0.01	0	0.04	0.04	0	0.03	ZNF528-AS1	chr19	lncRNA	ZNF528 antisense RNA 1
ENSG00000144468.17	0.61	0.61	0.67	0.87	0.85	0.53	RHBDD1	chr2	protein_coding	rhomboid domain containing 1
ENSG00000109180.15	3.68	4.07	3.88	7.64	8.65	4.71	OCIAD1	chr4	protein_coding	OCIA domain containing 1
ENSG00000170955.10	177.31	175.33	175.09	169.26	143.44	182.58	CAVIN3	chr11	protein_coding	caveolae associated protein 3
ENSG00000245281.8	0.09	0.04	0.09	0.14	0.13	0.17	CTD-2547L16.1	chr8	lncRNA	--
ENSG00000230753.6	0	0.09	0.13	0.45	0.23	0.11	ZNF341-AS1	chr20	lncRNA	ZNF341 antisense RNA 1
ENSG00000150054.19	0	0.05	0.04	0.07	0.05	0.04	MPP7	chr10	protein_coding	membrane palmitoylated protein 7
ENSG00000111245.17	0.05	0	0.12	0.19	0.06	0.07	MYL2	chr12	protein_coding	myosin light chain 2
ENSG00000107554.17	1.02	1.24	1	2.64	3.1	1.68	DNMBP	chr10	protein_coding	dynamin binding protein
ENSG00000122912.15	0.19	0.28	0.27	0.47	0.55	0.25	SLC25A16	chr10	protein_coding	solute carrier family 25 member 16
ENSG00000114982.19	0.93	1.06	0.69	2	2.78	1.29	KANSL3	chr2	protein_coding	KAT8 regulatory NSL complex subunit 3
ENSG00000238222.3	0	0	0.01	0	0.01	0	MKRN4P	chrX	processed_pseudogene	makorin ring finger protein 4, pseudogene
ENSG00000203880.12	0.05	0.07	0.06	0.23	0.31	0.07	PCMTD2	chr20	protein_coding	protein-L-isoaspartate (D-aspartate) O-methyltransferase domain containing 2
ENSG00000181649.8	159.06	171.59	140.66	153.3	150.07	142.4	PHLDA2	chr11	protein_coding	pleckstrin homology like domain family A member 2
ENSG00000143028.9	0.09	0.15	0.12	0.17	0.27	0.15	SYPL2	chr1	protein_coding	synaptophysin like 2
ENSG00000050555.19	0.11	0.34	0.16	0.41	0.52	0.27	LAMC3	chr9	protein_coding	laminin subunit gamma 3
ENSG00000132958.17	0	0	0	0	0.06	0	TPTE2	chr13	protein_coding	transmembrane phosphoinositide 3-phosphatase and tensin homolog 2
ENSG00000188185.13	0	0.03	0.02	0.03	0.13	0.03	LINC00265	chr7	lncRNA	long intergenic non-protein coding RNA 265
ENSG00000185303.17	0	0	0	0	0	0.01	SFTPA2	chr10	protein_coding	surfactant protein A2
ENSG00000200534.1	0	1.02	1.17	1.17	2.52	0.88	SNORA33	chr6	snoRNA	small nucleolar RNA, H/ACA box 33
ENSG00000275549.1	0	0	0.07	0.07	0.19	0.03	STPG3-AS1	chr9	lncRNA	STPG3 antisense RNA 1
ENSG00000267717.1	0.02	0.03	0	0.15	0.02	0.25	SRSF10P1	chr18	processed_pseudogene	serine and arginine rich splicing factor 10 pseudogene 1
ENSG00000272457.1	0	0	0	0	0.11	0.08	RP11-1070A24.2	chr8	lncRNA	--
ENSG00000279103.1	0.06	0	0.07	0.02	0	0.02	CTC-204F22.1	chr19	TEC	--
ENSG00000108107.15	373.82	324.23	372.31	253.47	218.89	305.61	RPL28	chr19	protein_coding	ribosomal protein L28
ENSG00000232956.9	14.91	14.66	15.63	16.48	16.66	16.85	SNHG15	chr7	lncRNA	small nucleolar RNA host gene 15
ENSG00000284024.4	0.85	1.21	0.71	1.92	2.39	1.41	RP11-398C13.8	chr10	protein_coding	--
ENSG00000203872.7	0	0	0	0.04	0.02	0.02	C6orf163	chr6	protein_coding	chromosome 6 open reading frame 163
ENSG00000234899.11	0.02	0	0	0	0	0	SOX9-AS1	chr17	lncRNA	SOX9 antisense RNA 1
ENSG00000164366.4	5.57	7.92	5.97	8.52	8.66	7.66	CCDC127	chr5	protein_coding	coiled-coil domain containing 127
ENSG00000215421.10	0.22	0.24	0.17	0.27	0.35	0.24	ZNF407	chr18	protein_coding	zinc finger protein 407
ENSG00000119720.18	0.71	0.68	0.94	0.52	0.6	0.45	NRDE2	chr14	protein_coding	NRDE-2, necessary for RNA interference, domain containing
ENSG00000280620.1	0	0.43	2.02	1.27	1.28	1.56	SCAANT1	chr3	lncRNA	SCA7/ATXN7 antisense RNA 1
ENSG00000276744.1	0	0	0.21	0.17	0.28	0.23	CTD-2562G15.3	chr15	lncRNA	--
ENSG00000249679.2	0.08	0.04	0.01	0.03	0.05	0.03	RP11-279O9.4	chr4	lncRNA	--
ENSG00000174032.17	0.12	0.19	0.1	0.25	0.22	0.22	SLC25A30	chr13	protein_coding	solute carrier family 25 member 30
ENSG00000131459.13	2.08	3.33	2.08	5.62	6.82	3.52	GFPT2	chr5	protein_coding	glutamine-fructose-6-phosphate transaminase 2
ENSG00000229654.1	0	0.05	0	0	0	0	LINC02526	chr6	lncRNA	long intergenic non-protein coding RNA 2526
ENSG00000261067.7	0.34	0.45	0.18	0.82	1.49	0.65	RP11-264B17.3	chr16	lncRNA	--
ENSG00000144560.15	3.4	4.22	3.21	5.22	5.27	4.34	VGLL4	chr3	protein_coding	vestigial like family member 4
ENSG00000271774.1	0	0.03	0	0	0	0	RP4-678D15.1	chr20	lncRNA	--
ENSG00000103494.16	0.09	0.19	0.15	0.16	0.19	0.09	RPGRIP1L	chr16	protein_coding	RPGRIP1 like
ENSG00000152133.16	0.44	0.46	0.22	0.83	0.87	0.46	GPATCH11	chr2	protein_coding	G-patch domain containing 11
ENSG00000130962.18	0.31	0.42	0.5	0.58	0.74	0.41	PRRG1	chrX	protein_coding	proline rich and Gla domain 1
ENSG00000215908.10	0.18	0.23	0.28	0.51	0.82	0.25	CROCCP2	chr1	transcribed_unprocessed_pseudogene	CROCC pseudogene 2
ENSG00000231527.7	0.02	0.05	0.04	0.03	0.05	0.01	FAM27C	chr9	lncRNA	family with sequence similarity 27 member C
ENSG00000132185.18	0	0	0.06	0.03	0.04	0.05	FCRLA	chr1	protein_coding	Fc receptor like A
ENSG00000241612.1	0.83	0.68	1.58	0.28	0.3	0.55	RP13-585F24.1	chr4	processed_pseudogene	--
ENSG00000251211.1	0	0	0.02	0.02	0.04	0.07	RP11-889L3.4	chr5	processed_pseudogene	--
ENSG00000171174.15	0.25	0.34	0.15	0.45	0.51	0.26	RBKS	chr2	protein_coding	ribokinase
ENSG00000104388.15	2.29	2.36	2.46	2.8	3.15	2.48	RAB2A	chr8	protein_coding	RAB2A, member RAS oncogene family
ENSG00000085978.22	1.61	1.81	1.77	2.76	3.31	2.02	ATG16L1	chr2	protein_coding	autophagy related 16 like 1
ENSG00000136490.9	0.45	0.77	0.49	0.64	0.78	0.44	LIMD2	chr17	protein_coding	LIM domain containing 2
ENSG00000196126.11	0.08	0.34	0.31	0.56	0.74	0.43	HLA-DRB1	chr6	protein_coding	major histocompatibility complex, class II, DR beta 1
ENSG00000213089.4	0	0	0	0.08	0.05	0	PDCL3P5	chr6	processed_pseudogene	PDCL3 pseudogene 5
ENSG00000164808.17	0.17	0.41	0.31	0.66	0.99	0.48	SPIDR	chr8	protein_coding	scaffold protein involved in DNA repair
ENSG00000059145.19	1.64	1.2	1.51	2.28	3.2	1.19	UNKL	chr16	protein_coding	unk like zinc finger
ENSG00000185386.15	4.12	3.05	4.57	3.88	4.35	3.27	MAPK11	chr22	protein_coding	mitogen-activated protein kinase 11
ENSG00000255198.4	42.16	35.11	38.7	33.02	25.39	33.14	SNHG9	chr16	lncRNA	small nucleolar RNA host gene 9
ENSG00000228293.1	0	0	0	0	0.02	0	RP4-686C3.7	chr20	lncRNA	--
ENSG00000171853.16	1.4	1.6	1.13	1.98	2.62	1.52	TRAPPC12	chr2	protein_coding	trafficking protein particle complex subunit 12
ENSG00000257550.2	0	0	0	0	0.01	0	RP11-793H13.3	chr12	lncRNA	--
ENSG00000118508.5	59.08	74.97	62.47	71.32	67.07	60.6	RAB32	chr6	protein_coding	RAB32, member RAS oncogene family
ENSG00000196388.8	0.31	0.4	0.1	0.46	0.66	0.28	INCA1	chr17	protein_coding	inhibitor of CDK, cyclin A1 interacting protein 1
ENSG00000227953.7	0	0	0	0.03	0.02	0.01	LINC01341	chr1	lncRNA	long intergenic non-protein coding RNA 1341
ENSG00000082196.21	0	0.09	0	0.1	0.13	0.04	C1QTNF3	chr5	protein_coding	C1q and TNF related 3
ENSG00000161509.14	0	0.02	0	0	0	0	GRIN2C	chr17	protein_coding	glutamate ionotropic receptor NMDA type subunit 2C
ENSG00000159314.11	0.25	0.26	0.22	0.28	0.43	0.24	ARHGAP27	chr17	protein_coding	Rho GTPase activating protein 27
ENSG00000033100.16	4.88	9.08	5.77	15.25	21.11	10.4	CHPF2	chr7	protein_coding	chondroitin polymerizing factor 2
ENSG00000282024.1	0	0.01	0.01	0.02	0	0.02	RP3-467D16.3	chr6	lncRNA	--
ENSG00000203864.3	0	0	0	0.15	0.05	0	LINC02868	chr1	lncRNA	long intergenic non-protein coding RNA 2868
ENSG00000016402.14	0.02	0.06	0.01	0.08	0.08	0.08	IL20RA	chr6	protein_coding	interleukin 20 receptor subunit alpha
ENSG00000127948.16	15.89	18.55	14.88	18.85	24.36	15.62	POR	chr7	protein_coding	cytochrome p450 oxidoreductase
ENSG00000101695.9	0	0	0	0.01	0.04	0.03	RNF125	chr18	protein_coding	ring finger protein 125
ENSG00000263718.2	0	0	0.04	0.1	0.12	0.03	SEPTIN9-DT	chr17	lncRNA	SEPTIN9 divergent transcript
ENSG00000151445.16	1.09	1.6	1.36	2.04	2.66	1.58	VIPAS39	chr14	protein_coding	VPS33B interacting protein, apical-basolateral polarity regulator, spe-39 homolog
ENSG00000228451.4	0.05	0	0.03	0.06	0.06	0.06	SDAD1P1	chr8	transcribed_processed_pseudogene	SDA1 domain containing 1 pseudogene 1
ENSG00000254815.6	0	0	0.04	0.02	0.03	0	LMNTD2-AS1	chr11	lncRNA	LMNTD2 antisense RNA 1
ENSG00000197043.14	15.24	15.61	15.74	17.44	20.34	15.55	ANXA6	chr5	protein_coding	annexin A6
ENSG00000065621.15	1.14	0.92	1.38	0.94	0.95	1.08	GSTO2	chr10	protein_coding	glutathione S-transferase omega 2
ENSG00000187094.12	0.01	0.13	0.07	0.11	0.1	0.02	CCK	chr3	protein_coding	cholecystokinin
ENSG00000279278.1	0	0	0	0.01	0	0	CH17-264L24.1	chr22	lncRNA	--
ENSG00000227076.1	0	0.18	0.05	0.26	0.15	0.05	RP11-4C20.4	chr10	lncRNA	--
ENSG00000287146.1	0	0	0	0.02	0	0	AC000085.4	chr22	lncRNA	--
ENSG00000248288.1	0	0	0	0	0.02	0	CTD-2194F4.2	chr5	processed_pseudogene	--
ENSG00000285942.1	0.18	0.25	0.05	0.23	0.46	0.36	RP11-265N6.5	chr15	protein_coding	--
ENSG00000182220.15	0.32	0.46	0.29	1.02	1.67	0.62	ATP6AP2	chrX	protein_coding	ATPase H+ transporting accessory protein 2
ENSG00000231043.3	0	0	0.01	0.02	0.05	0.09	AC007238.1	chr2	processed_pseudogene	--
ENSG00000213853.10	7.7	8.06	7.05	9.69	10.72	9.46	EMP2	chr16	protein_coding	epithelial membrane protein 2
ENSG00000261488.1	0	0.06	0	0.05	0.11	0.09	TBILA	chr3	lncRNA	TGF-beta induced lncRNA
ENSG00000104529.18	138.52	144.94	136.48	123.4	118.42	126.95	EEF1D	chr8	protein_coding	eukaryotic translation elongation factor 1 delta
ENSG00000275454.1	0.16	0.11	0.34	0.16	0.15	0.09	CTD-2026K11.4	chr15	lncRNA	--
ENSG00000172425.12	0	0.07	0	0.02	0	0.04	TTC36	chr11	protein_coding	tetratricopeptide repeat domain 36
ENSG00000258057.6	0.05	0.01	0.01	0.06	0.02	0.05	BCDIN3D-AS1	chr12	lncRNA	BCDIN3D antisense RNA 1
ENSG00000250280.2	0	0.06	0.02	0.03	0.04	0.01	RP11-305O6.3	chr12	lncRNA	--
ENSG00000125827.9	0.47	1.12	0.69	1.18	1.3	0.79	TMX4	chr20	protein_coding	thioredoxin related transmembrane protein 4
ENSG00000117394.24	11.2	15.99	11.15	27.14	39.74	15.74	SLC2A1	chr1	protein_coding	solute carrier family 2 member 1
ENSG00000285907.1	0	0	0	0	0.03	0	RP11-260L6.2	chr9	lncRNA	--
ENSG00000277161.2	1.61	1.74	1.42	2.94	3.08	2.16	PIGW	chr17	protein_coding	phosphatidylinositol glycan anchor biosynthesis class W
ENSG00000145920.15	0	0.01	0	0	0.01	0	CPLX2	chr5	protein_coding	complexin 2
ENSG00000229001.1	0	0	0	0.03	0	0	ACTBP14	chr10	processed_pseudogene	ACTB pseudogene 14
ENSG00000272703.1	0.86	0.28	0.67	1.14	0.68	1.04	RP11-78A19.4	chr18	lncRNA	--
ENSG00000101940.18	9.79	9.06	9.62	8.5	9.14	8.16	WDR13	chrX	protein_coding	WD repeat domain 13
ENSG00000068097.15	1.16	1.13	0.67	1.81	2.38	1.11	HEATR6	chr17	protein_coding	HEAT repeat containing 6
ENSG00000100294.13	21.41	19.1	18.4	17.98	17.59	17.15	MCAT	chr22	protein_coding	malonyl-CoA-acyl carrier protein transacylase
ENSG00000150394.14	0.01	0	0	0.01	0.02	0.01	CDH8	chr16	protein_coding	cadherin 8
ENSG00000071205.12	0.77	0.76	0.53	0.74	0.8	0.63	ARHGAP10	chr4	protein_coding	Rho GTPase activating protein 10
ENSG00000231167.3	0.15	0	0	0.11	0.15	0.11	YBX1P2	chr7	processed_pseudogene	Y-box binding protein 1 pseudogene 2
ENSG00000256658.1	0.13	0.29	0	0.13	0	0.13	RP11-180M15.4	chr12	lncRNA	--
ENSG00000160392.14	5.94	5.51	6.19	5.88	5.54	5.86	C19orf47	chr19	protein_coding	chromosome 19 open reading frame 47
ENSG00000143995.20	0.31	0.38	0.2	0.78	0.99	0.55	MEIS1	chr2	protein_coding	Meis homeobox 1
ENSG00000119655.11	37.34	51.85	38.6	64.8	63.26	53.36	NPC2	chr14	protein_coding	NPC intracellular cholesterol transporter 2
ENSG00000103381.12	0.62	0.72	0.35	1.05	0.98	0.59	CPPED1	chr16	protein_coding	calcineurin like phosphoesterase domain containing 1
ENSG00000162817.7	0.87	0.54	0.66	0.75	0.72	0.81	C1orf115	chr1	protein_coding	chromosome 1 open reading frame 115
ENSG00000163702.20	5.3	6.19	4.87	6.54	8.12	5.7	IL17RC	chr3	protein_coding	interleukin 17 receptor C
ENSG00000100053.10	0.62	0.33	0.85	0.76	0.64	0.29	CRYBB3	chr22	protein_coding	crystallin beta B3
ENSG00000278344.1	0	0.12	0	0.11	0.1	0.32	RP11-18C24.8	chr12	lncRNA	--
ENSG00000287925.1	0.02	0.01	0	0	0.02	0	RP11-335J9.1	chr10	lncRNA	--
ENSG00000261604.1	0.17	0.11	0.17	0.02	0.06	0.15	CTD-2636A23.2	chr5	lncRNA	--
ENSG00000164187.7	0.09	0.08	0.08	0.22	0.2	0.22	LMBRD2	chr5	protein_coding	LMBR1 domain containing 2
ENSG00000257411.2	20.7	30.91	14.85	61.29	104.6	33.73	RP11-603J24.9	chr12	protein_coding	--
ENSG00000262136.1	1.32	0.48	0.97	1.16	1.72	1.51	NQO1-DT	chr16	lncRNA	NQO1 divergent transcript
ENSG00000146215.14	0.1	0.06	0.18	0.42	0.22	0.3	CRIP3	chr6	protein_coding	cysteine rich protein 3
ENSG00000247228.3	0.01	0	0	0.01	0	0.01	RP11-296I10.3	chr16	lncRNA	--
ENSG00000280789.2	2.09	2.79	2.39	2.55	2.78	2.31	PAGR1	chr16	protein_coding	PAXIP1 associated glutamate rich protein 1
ENSG00000000460.17	0.9	0.84	0.68	1.17	1.51	0.9	C1orf112	chr1	protein_coding	chromosome 1 open reading frame 112
ENSG00000130638.17	4.71	8.78	4.48	16.68	20.44	12.33	ATXN10	chr22	protein_coding	ataxin 10
ENSG00000198763.3	15876.6	13742.1	15279	10929.8	8117.47	15123.7	MT-ND2	chrM	protein_coding	mitochondrially encoded NADH:ubiquinone oxidoreductase core subunit 2
ENSG00000226808.3	0	0	0	0.01	0	0	LINC00840	chr10	lncRNA	long intergenic non-protein coding RNA 840
ENSG00000052126.15	0.03	0.09	0.09	0.12	0.24	0.06	PLEKHA5	chr12	protein_coding	pleckstrin homology domain containing A5
ENSG00000104903.5	0.22	0.17	0.18	0.1	0.16	0.05	LYL1	chr19	protein_coding	LYL1 basic helix-loop-helix family member
ENSG00000174370.11	0.37	0.36	0.41	0.35	0.46	0.55	C11orf45	chr11	protein_coding	chromosome 11 open reading frame 45
ENSG00000215548.2	0.02	0	0.02	0.08	0.08	0.1	FRG1JP	chr9	unprocessed_pseudogene	FSHD region gene 1 family member J, pseudogene
ENSG00000108021.20	0.07	0.07	0.12	0.14	0.17	0.09	TASOR2	chr10	protein_coding	transcription activation suppressor family member 2
ENSG00000275132.1	0	0	0	0	0.06	0	RN7SL663P	chr19	misc_RNA	RNA, 7SL, cytoplasmic 663, pseudogene
ENSG00000205189.12	0.11	0.04	0.15	0.07	0.12	0.09	ZBTB10	chr8	protein_coding	zinc finger and BTB domain containing 10
ENSG00000184163.3	0.43	0.11	0.07	0.37	0.35	0.25	C1QTNF12	chr1	protein_coding	C1q and TNF related 12
ENSG00000239332.6	0.02	0.16	0.14	0.09	0.17	0.11	LINC01119	chr2	lncRNA	long intergenic non-protein coding RNA 1119
ENSG00000140396.13	0.04	0.06	0.01	0.07	0.16	0.04	NCOA2	chr8	protein_coding	nuclear receptor coactivator 2
ENSG00000164675.11	0	0.02	0	0	0.01	0	IQUB	chr7	protein_coding	IQ motif and ubiquitin domain containing
ENSG00000113621.15	2.6	2.89	2.41	4.98	6.12	3.3	TXNDC15	chr5	protein_coding	thioredoxin domain containing 15
ENSG00000198298.13	0.29	0.14	0.05	0.05	0.27	0.24	ZNF485	chr10	protein_coding	zinc finger protein 485
ENSG00000125124.14	0.03	0.05	0.02	0.11	0.11	0.04	BBS2	chr16	protein_coding	Bardet-Biedl syndrome 2
ENSG00000229331.1	0.38	0.06	0.58	0	0.14	0	GK-IT1	chrX	lncRNA	GK intronic transcript 1
ENSG00000271709.1	0	0.47	0	0	0.08	0.03	RP11-297J22.1	chr2	lncRNA	--
ENSG00000137806.10	1.65	2.79	2.19	3.82	4.14	2.55	NDUFAF1	chr15	protein_coding	NADH:ubiquinone oxidoreductase complex assembly factor 1
ENSG00000286051.1	0.22	0.09	0	0.06	0.09	0.41	MAGEA6-DT	chrX	lncRNA	MAGEA6 divergent transcript
ENSG00000164509.16	0	0.01	0.02	0	0.03	0.01	IL31RA	chr5	protein_coding	interleukin 31 receptor A
ENSG00000167193.8	111.92	81.69	129.26	44.63	25.11	62.03	CRK	chr17	protein_coding	CRK proto-oncogene, adaptor protein
ENSG00000029153.14	0.6	0.94	0.56	1.19	1.21	0.82	ARNTL2	chr12	protein_coding	aryl hydrocarbon receptor nuclear translocator like 2
ENSG00000268649.5	0.51	1.19	0.1	1.47	3.12	1.44	RP4-806M20.4	chr20	lncRNA	--
ENSG00000100109.17	3.44	4.47	3.96	5.72	8.01	4.87	TFIP11	chr22	protein_coding	tuftelin interacting protein 11
ENSG00000243620.2	0	0.01	0	0	0	0	RP11-649A16.1	chr3	lncRNA	--
ENSG00000120694.20	0.4	0.56	0.29	1.08	1.45	0.7	HSPH1	chr13	protein_coding	heat shock protein family H (Hsp110) member 1
ENSG00000104043.15	0	0	0	0	0.01	0	ATP8B4	chr15	protein_coding	ATPase phospholipid transporting 8B4 (putative)
ENSG00000251196.1	0	0	0	0.07	0	0	RP11-54F2.1	chr5	unprocessed_pseudogene	--
ENSG00000171916.17	0	0.01	0	0.02	0.01	0.01	LGALS9C	chr17	protein_coding	galectin 9C
ENSG00000116830.12	0.5	0.63	0.51	0.77	1.29	0.7	TTF2	chr1	protein_coding	transcription termination factor 2
ENSG00000261332.1	0	0	0	0	0.06	0	RP11-297C4.1	chr16	lncRNA	--
ENSG00000172748.14	0.01	0	0.01	0.03	0.04	0.02	ZNF596	chr8	protein_coding	zinc finger protein 596
ENSG00000271231.1	0	0	0.09	0	0.03	0	KRT18P9	chr6	processed_pseudogene	keratin 18 pseudogene 9
ENSG00000267706.3	0	0	0.01	0	0	0	CTD-2105E13.6	chr19	protein_coding	--
ENSG00000144231.11	4.39	4.18	4.72	4.89	6.13	5.17	POLR2D	chr2	protein_coding	RNA polymerase II subunit D
ENSG00000116750.14	0.45	0.53	0.39	0.6	0.93	0.31	UCHL5	chr1	protein_coding	ubiquitin C-terminal hydrolase L5
ENSG00000198960.11	1.99	2.59	1.58	4.55	5.2	2.13	ARMCX6	chrX	protein_coding	armadillo repeat containing X-linked 6
ENSG00000270166.1	0	0	0	0	0.07	0	RP11-158D2.1	chr9	processed_pseudogene	--
ENSG00000083544.16	0.43	0.66	0.42	0.91	0.85	0.61	TDRD3	chr13	protein_coding	tudor domain containing 3
ENSG00000068137.15	3.95	4.45	3.85	6.7	8.44	5.2	PLEKHH3	chr17	protein_coding	pleckstrin homology, MyTH4 and FERM domain containing H3
ENSG00000112308.13	2.59	2.53	2.84	4.68	5.7	3.26	C6orf62	chr6	protein_coding	chromosome 6 open reading frame 62
ENSG00000232393.1	0	0	0.02	0	0	0	RPL5P6	chr1	processed_pseudogene	ribosomal protein L5 pseudogene 6
ENSG00000116299.17	0.35	0.29	0.28	0.27	0.31	0.25	ELAPOR1	chr1	protein_coding	endosome-lysosome associated apoptosis and autophagy regulator 1
ENSG00000239218.2	0	0	0	0.03	0.03	0	RPS20P22	chr8	transcribed_processed_pseudogene	ribosomal protein S20 pseudogene 22
ENSG00000240021.10	0	0.03	0.07	0.03	0.04	0	TEX35	chr1	protein_coding	testis expressed 35
ENSG00000163734.4	1.08	1.49	0.63	3.21	5.41	2.64	CXCL3	chr4	protein_coding	C-X-C motif chemokine ligand 3
ENSG00000100106.22	1.31	1.64	1.51	2.76	4.21	2.09	TRIOBP	chr22	protein_coding	TRIO and F-actin binding protein
ENSG00000188321.14	0.19	0.26	0.19	0.41	0.33	0.21	ZNF559	chr19	protein_coding	zinc finger protein 559
ENSG00000132434.10	2.04	2.42	2.39	3.56	3.55	2.34	LANCL2	chr7	protein_coding	LanC like 2
ENSG00000237280.1	0	0	0	0.11	0.03	0	RP11-96C23.9	chr10	lncRNA	--
ENSG00000164074.16	0.86	0.39	0.93	0.45	0.18	0.3	ABHD18	chr4	protein_coding	abhydrolase domain containing 18
ENSG00000271793.2	1.64	2.08	1.43	3.78	5.2	2.35	RP11-321N4.5	chr6	protein_coding	--
ENSG00000141858.12	47.2	49.72	48.76	46.19	49.01	39.59	SAMD1	chr19	protein_coding	sterile alpha motif domain containing 1
ENSG00000084234.18	3.37	5.53	3.49	9.59	13.96	6.42	APLP2	chr11	protein_coding	amyloid beta precursor like protein 2
ENSG00000276850.5	0.51	0.74	0.21	1.22	0.98	0.52	CH17-360D5.2	chr10	lncRNA	--
ENSG00000141446.11	0.14	0.2	0.18	0.3	0.27	0.13	ESCO1	chr18	protein_coding	establishment of sister chromatid cohesion N-acetyltransferase 1
ENSG00000211814.1	0	0.07	0	0	0	0	TRAV35	chr14	TR_V_pseudogene	T cell receptor alpha variable 35
ENSG00000197816.16	0.01	0	0	0	0.01	0.01	CCDC180	chr9	protein_coding	coiled-coil domain containing 180
ENSG00000237854.3	1.5	1.02	0.31	0.91	0.87	1.03	LINC00674	chr17	transcribed_unprocessed_pseudogene	long intergenic non-protein coding RNA 674
ENSG00000256043.5	0	0.02	0	0.02	0.02	0	CTSO	chr4	protein_coding	cathepsin O
ENSG00000225465.10	0.14	0.24	0.2	0.18	0.1	0.09	RFPL1S	chr22	lncRNA	RFPL1 antisense RNA 1
ENSG00000129910.8	0.01	0.15	0.1	0.03	0.06	0.02	CDH15	chr16	protein_coding	cadherin 15
ENSG00000198642.7	0.16	0.24	0.34	0.65	1.09	0.35	KLHL9	chr9	protein_coding	kelch like family member 9
ENSG00000273221.1	0.03	0	0.09	0.06	0.03	0.03	RP5-1180E21.5	chr1	lncRNA	--
ENSG00000254294.1	0	0	0	0	0.01	0	IMPDH1P6	chr8	processed_pseudogene	inosine monophosphate dehydrogenase 1 pseudogene 6
ENSG00000005007.13	4.89	6.3	4.42	7.35	9.19	5.45	UPF1	chr19	protein_coding	UPF1 RNA helicase and ATPase
ENSG00000235175.1	0	0	0	0	0.04	0.22	RPL26P37	chrY	processed_pseudogene	ribosomal protein L26 pseudogene 37
ENSG00000261645.7	0	0	0	0.02	0	0.01	DISC1FP1	chr11	lncRNA	DISC1 fusion partner 1
ENSG00000142046.15	0.27	0.23	0.53	0.47	0.55	0.26	TMEM91	chr19	protein_coding	transmembrane protein 91
ENSG00000176208.9	0.25	0.28	0.19	0.33	0.43	0.31	ATAD5	chr17	protein_coding	ATPase family AAA domain containing 5
ENSG00000267368.1	6.42	8.68	5.61	6.38	7.17	5.27	UPK3BL1	chr7	protein_coding	uroplakin 3B like 1
ENSG00000149547.15	59.1	51.08	76	30.64	19.75	35.82	EI24	chr11	protein_coding	EI24 autophagy associated transmembrane protein
ENSG00000184423.5	0	0.09	0	0.04	0	0.08	RPL23AP38	chr3	processed_pseudogene	ribosomal protein L23a pseudogene 38
ENSG00000274115.1	0	0	0	0.39	0.19	0	MIR6081	chr9	miRNA	microRNA 6081
ENSG00000159387.8	0	0	0	0.04	0.01	0.02	IRX6	chr16	protein_coding	iroquois homeobox 6
ENSG00000198925.12	0.12	0.38	0.18	0.62	1.89	0.61	ATG9A	chr2	protein_coding	autophagy related 9A
ENSG00000125249.7	0.08	0.24	0.12	0.41	0.6	0.27	RAP2A	chr13	protein_coding	RAP2A, member of RAS oncogene family
ENSG00000227431.6	0	0	0	0.03	0.03	0	CSE1L-AS1	chr20	lncRNA	CSE1L antisense RNA 1
ENSG00000285854.1	17.68	29.11	16.94	46.26	57.17	30.46	RP11-501E24.9	chr12	protein_coding	--
ENSG00000198689.13	0.26	0.32	0.34	0.36	0.54	0.21	SLC9A6	chrX	protein_coding	solute carrier family 9 member A6
ENSG00000268006.1	0.03	0.11	0	0.06	0.06	0.04	PTOV1-AS1	chr19	lncRNA	PTOV1 antisense RNA 1
ENSG00000108242.13	0.03	0.02	0	0.03	0.02	0.07	CYP2C18	chr10	protein_coding	cytochrome P450 family 2 subfamily C member 18
ENSG00000234161.1	0	0	0	0	0	0.04	PABPC5-AS1	chrX	lncRNA	PABPC5 antisense RNA 1
ENSG00000253948.2	0.41	0.18	0.18	0.3	0.28	0.45	VPS13B-DT	chr8	lncRNA	VPS13B divergent transcript
ENSG00000177363.5	0	0	0	0.05	0.05	0.03	LRRN4CL	chr11	protein_coding	LRRN4 C-terminal like
ENSG00000278948.1	1.59	1.99	1.95	2.23	2.27	1.46	RP5-1039K5.12	chr22	TEC	--
ENSG00000230736.2	0	0	0	0	0.02	0	RP1-149A16.3	chr22	lncRNA	--
ENSG00000269939.1	0.04	0	0.04	0.3	0.5	0.01	PCF11-AS1	chr11	lncRNA	PCF11 antisense RNA 1
ENSG00000273064.1	0	0.07	0	0.37	0.28	0.23	RP11-474G23.3	chr2	lncRNA	--
ENSG00000240356.6	1.04	0.83	0.63	1.12	1.38	0.71	RPL23AP7	chr2	transcribed_processed_pseudogene	ribosomal protein L23a pseudogene 7
ENSG00000111325.16	3.88	3.99	4.43	3.72	4.14	3.35	OGFOD2	chr12	protein_coding	2-oxoglutarate and iron dependent oxygenase domain containing 2
ENSG00000222790.1	0	0.18	0	0	0	0	RNU4-14P	chr5	snRNA	RNA, U4 small nuclear 14, pseudogene
ENSG00000127527.14	2	2.39	1.7	3.12	3.82	2.37	EPS15L1	chr19	protein_coding	epidermal growth factor receptor pathway substrate 15 like 1
ENSG00000225972.1	5.37	5.27	8.61	4.24	2.88	4.79	MTND1P23	chr1	unprocessed_pseudogene	MT-ND1 pseudogene 23
ENSG00000160305.18	0.26	0.29	0.24	0.45	0.7	0.34	DIP2A	chr21	protein_coding	disco interacting protein 2 homolog A
ENSG00000248103.1	0.1	0.08	0.45	0	0	0.1	CTC-338M12.9	chr5	lncRNA	--
ENSG00000010310.9	0.04	0.08	0.07	0.11	0.1	0.06	GIPR	chr19	protein_coding	gastric inhibitory polypeptide receptor
ENSG00000204876.5	0	0	0.01	0.03	0.02	0	AC021218.2	chr7	lncRNA	--
ENSG00000255222.1	0	0	0	0.12	0	0	SETP17	chr11	processed_pseudogene	SET pseudogene 17
ENSG00000250461.1	1.23	0.41	1.02	0.31	0.1	0.1	RP11-631M6.2	chr5	processed_pseudogene	--
ENSG00000081386.13	0.13	0.32	0.26	0.38	0.35	0.32	ZNF510	chr9	protein_coding	zinc finger protein 510
ENSG00000088451.11	0.09	0.21	0.16	0.41	0.6	0.23	TGDS	chr13	protein_coding	TDP-glucose 4,6-dehydratase
ENSG00000156261.13	27.65	32.09	28.89	41.52	43.3	33.99	CCT8	chr21	protein_coding	chaperonin containing TCP1 subunit 8
ENSG00000260361.1	0.45	0.61	0.61	0.89	1.5	0.66	CTD-2313J17.5	chr15	lncRNA	--
ENSG00000202314.1	0	0	0	0.26	0.25	0	SNORD6	chr11	snoRNA	small nucleolar RNA, C/D box 6
ENSG00000134318.14	0.97	1.28	0.99	1.55	1.82	1.44	ROCK2	chr2	protein_coding	Rho associated coiled-coil containing protein kinase 2
ENSG00000224546.2	0.07	0.1	0.16	0.12	0.03	0.07	EIF4BP3	chr9	processed_pseudogene	eukaryotic translation initiation factor 4B pseudogene 3
ENSG00000257529.5	0	0.35	0.71	0.14	0.92	0.38	RPL36A-HNRNPH2	chrX	protein_coding	RPL36A-HNRNPH2 readthrough
ENSG00000152683.14	0.3	0.7	0.5	0.62	0.97	0.32	SLC30A6	chr2	protein_coding	solute carrier family 30 member 6
ENSG00000113810.16	1.54	1.66	1.6	1.62	2.01	0.96	SMC4	chr3	protein_coding	structural maintenance of chromosomes 4
ENSG00000176171.11	1.52	2.2	1.8	2.33	2.72	1.99	BNIP3	chr10	protein_coding	BCL2 interacting protein 3
ENSG00000207839.1	0	0	0.2	0	0	0	MIR33B	chr17	miRNA	microRNA 33b
ENSG00000168936.11	1.52	2.25	1.36	4.95	6.75	2.82	TMEM129	chr4	protein_coding	transmembrane protein 129, E3 ubiquitin ligase
ENSG00000203573.4	0	0.44	0.06	0.06	0.12	1.08	Metazoa_SRP	chr15	misc_RNA	--
ENSG00000140395.9	0.65	1.9	1.02	2.72	3.51	1.8	WDR61	chr15	protein_coding	WD repeat domain 61
ENSG00000235683.1	0.01	0	0	0.08	0.01	0	AC018442.1	chr8	processed_pseudogene	--
ENSG00000272870.3	0.06	0.05	0.01	0.07	0.08	0.06	SAP30-DT	chr4	lncRNA	SAP30 divergent transcript
ENSG00000115598.10	0.44	0.33	0.3	0.58	0.59	0.37	IL1RL2	chr2	protein_coding	interleukin 1 receptor like 2
ENSG00000235285.1	0.04	0	0	0	0	0	SMIM2-IT1	chr13	lncRNA	SMIM2 intronic transcript 1
ENSG00000156162.16	0.08	0.08	0.1	0.1	0.21	0.08	DPY19L4	chr8	protein_coding	dpy-19 like 4
ENSG00000258458.8	0.07	0	0	0.08	0.13	0.01	CTD-2555K7.2	chr14	lncRNA	--
ENSG00000088756.13	0.05	0.03	0.01	0.01	0.1	0.03	ARHGAP28	chr18	protein_coding	Rho GTPase activating protein 28
ENSG00000272663.1	0.69	0	0	0.31	0.26	0.24	PPP1R21-DT	chr2	lncRNA	PPP1R21 divergent transcript
ENSG00000281087.1	0	0	0.12	0	0	0	RP11-983G14.3	chr15	processed_pseudogene	--
ENSG00000205744.10	0.09	0.06	0.02	0.08	0.05	0.03	DENND1C	chr19	protein_coding	DENN domain containing 1C
ENSG00000141519.15	0.07	0.04	0.04	0.1	0.14	0.06	CCDC40	chr17	protein_coding	coiled-coil domain containing 40
ENSG00000266655.1	0.15	0	0	0.15	0	0.3	MIR3908	chr12	miRNA	microRNA 3908
ENSG00000008869.12	0.11	0.1	0	0.21	0.35	0.07	HEATR5B	chr2	protein_coding	HEAT repeat containing 5B
ENSG00000261594.4	0.06	0.02	0	0.1	0.12	0.05	TPBGL	chr11	protein_coding	trophoblast glycoprotein like
ENSG00000166444.19	1.57	1.8	1.57	2.75	3.07	2.12	DENND2B	chr11	protein_coding	DENN domain containing 2B
ENSG00000068028.18	7.69	9.1	7.12	11.52	12.68	8.24	RASSF1	chr3	protein_coding	Ras association domain family member 1
ENSG00000253557.6	0	0	0	0.03	0	0	RP11-1080G15.1	chr8	lncRNA	--
ENSG00000253549.6	0	0	0.01	0.05	0.08	0.04	CA3-AS1	chr8	lncRNA	CA3 antisense RNA 1
ENSG00000204869.8	0	0	0.03	0.04	0.03	0.01	IGFL4	chr19	protein_coding	IGF like family member 4
ENSG00000025434.19	3	3.1	3.6	3.5	3.49	3.58	NR1H3	chr11	protein_coding	nuclear receptor subfamily 1 group H member 3
ENSG00000224659.2	0.04	0.04	0.28	0	0	0	GAGE12J	chrX	protein_coding	G antigen 12J
ENSG00000173068.18	0.09	0.16	0.09	0.18	0.32	0.11	BNC2	chr9	protein_coding	basonuclin 2
ENSG00000286475.1	0.01	0	0	0.05	0	0.08	RP11-492O8.3	chrX	lncRNA	--
ENSG00000226742.4	4.42	5.78	4.39	9.5	9.56	7.01	HSBP1L1	chr18	protein_coding	heat shock factor binding protein 1 like 1
ENSG00000069493.15	0	0.01	0.01	0.01	0.1	0.03	CLEC2D	chr12	protein_coding	C-type lectin domain family 2 member D
ENSG00000168477.19	0.02	0.01	0.02	0.06	0.04	0.04	TNXB	chr6	protein_coding	tenascin XB
ENSG00000049089.15	0.01	0.06	0.05	0.37	0.19	0.18	COL9A2	chr1	protein_coding	collagen type IX alpha 2 chain
ENSG00000200243.1	0	0	0	0	0	0.06	RN7SKP79	chr5	misc_RNA	RN7SK pseudogene 79
ENSG00000251192.8	0.02	0.06	0.07	0.11	0.09	0.1	ZNF674	chrX	protein_coding	zinc finger protein 674
ENSG00000231584.8	0.33	0.23	0.41	0.49	0.53	0.35	FAHD2CP	chr2	transcribed_unprocessed_pseudogene	fumarylacetoacetate hydrolase domain containing 2C, pseudogene
ENSG00000284803.1	2344.33	2419.04	2476.54	2073.91	1843.02	2078.26	CH17-66N5.1	chr15	lncRNA	--
ENSG00000268575.1	0.03	0.11	0.2	0.2	0.33	0.24	RP1-283E3.8	chr1	lncRNA	--
ENSG00000105186.16	0.52	0.56	0.36	0.81	1.04	0.47	ANKRD27	chr19	protein_coding	ankyrin repeat domain 27
ENSG00000152932.8	0.31	0.31	0.24	0.51	0.47	0.31	RAB3C	chr5	protein_coding	RAB3C, member RAS oncogene family
ENSG00000273455.1	0	0	0	0	0.21	0	RP11-305O4.3	chr3	lncRNA	--
ENSG00000260279.4	0.01	0.04	0.05	0.2	0	0	AC137932.5	chr16	lncRNA	--
ENSG00000182752.10	1.55	1.24	1.53	1.17	1.49	1.04	PAPPA	chr9	protein_coding	pappalysin 1
ENSG00000161929.15	0	0	0.02	0	0	0	SCIMP	chr17	protein_coding	SLP adaptor and CSK interacting membrane protein
ENSG00000261217.2	0	0.06	0	0.05	0	0	BCAP31P1	chr16	unprocessed_pseudogene	B cell receptor associated protein 31 pseudogene 1
ENSG00000260420.3	0	0.07	0.09	0	0.03	0	LINC02182	chr16	lncRNA	long intergenic non-protein coding RNA 2182
ENSG00000225087.2	0	0.1	0.05	0.01	0.09	0.09	RP4-660H19.1	chr1	lncRNA	--
ENSG00000182141.10	0	0.02	0.09	0.1	0.08	0.11	ZNF708	chr19	protein_coding	zinc finger protein 708
ENSG00000180336.18	0.12	0.08	0.07	0.02	0.04	0.06	MEIOC	chr17	protein_coding	meiosis specific with coiled-coil domain
ENSG00000179772.8	1.07	2.4	1.3	1.42	1.37	1.27	FOXS1	chr20	protein_coding	forkhead box S1
ENSG00000121270.16	0	0.01	0	0	0.02	0	ABCC11	chr16	protein_coding	ATP binding cassette subfamily C member 11
ENSG00000243759.1	0	0	0	0	0	0.02	ST13P15	chr3	processed_pseudogene	ST13, Hsp70 interacting protein pseudogene 15
ENSG00000151640.13	0	0	0	0.01	0.05	0.05	DPYSL4	chr10	protein_coding	dihydropyrimidinase like 4
ENSG00000197647.12	0.07	0.11	0.22	0.16	0.29	0.09	ZNF433	chr19	protein_coding	zinc finger protein 433
ENSG00000257246.1	0	0	0	0	0.02	0	PHBP19	chr12	processed_pseudogene	prohibitin pseudogene 19
ENSG00000277268.2	0	0	0	0.01	0.01	0	LHX1-DT	chr17	lncRNA	LHX1 divergent transcript
ENSG00000286235.1	1.05	1.04	0.79	0.77	0.94	0.79	RP5-967N21.13	chr20	protein_coding	--
ENSG00000116761.12	1.06	1.59	1.72	2.13	2.83	1.1	CTH	chr1	protein_coding	cystathionine gamma-lyase
ENSG00000156206.14	0	0	0	0	0.03	0	CFAP161	chr15	protein_coding	cilia and flagella associated protein 161
ENSG00000139625.13	0.44	0.34	0.42	0.54	0.93	0.39	MAP3K12	chr12	protein_coding	mitogen-activated protein kinase kinase kinase 12
ENSG00000111981.5	0.06	0.18	0.04	0.15	0.44	0.2	ULBP1	chr6	protein_coding	UL16 binding protein 1
ENSG00000228218.1	0.34	0.63	0.25	0.31	0.47	0.39	ATF4P3	chr17	processed_pseudogene	activating transcription factor 4 pseudogene 3
ENSG00000273893.1	0.16	1.23	1.52	0.6	1.17	0.46	RP1-101A2.1	chr20	lncRNA	--
ENSG00000278615.5	71.6	74.57	77.9	63.98	54.96	67.73	C11orf98	chr11	protein_coding	chromosome 11 open reading frame 98
ENSG00000185522.9	0.05	0.02	0.11	0.17	0.3	0.16	LMNTD2	chr11	protein_coding	lamin tail domain containing 2
ENSG00000119559.17	2.53	2.71	2.72	3.31	3.34	3.03	C19orf25	chr19	protein_coding	chromosome 19 open reading frame 25
ENSG00000169249.13	6.43	7.53	7.46	8.48	9.9	8.07	ZRSR2	chrX	protein_coding	zinc finger CCCH-type, RNA binding motif and serine/arginine rich 2
ENSG00000275778.2	0	0	0	0.01	0.01	0	PRH1-PRR4	chr12	protein_coding	--
ENSG00000148798.11	2.46	3.56	1.93	4.84	6.24	4.04	INA	chr10	protein_coding	internexin neuronal intermediate filament protein alpha
ENSG00000269400.1	0	0.05	0	0.12	0	0.16	CTD-2529P6.4	chr19	lncRNA	--
ENSG00000164776.10	0.56	0.24	0.57	0.41	0.36	0.33	PHKG1	chr7	protein_coding	phosphorylase kinase catalytic subunit gamma 1
ENSG00000287688.1	0.4	0.2	0.57	0.09	0.04	0.01	RP11-103G8.5	chr3	lncRNA	--
ENSG00000258137.5	0.04	0.17	0.12	0.16	0.02	0.12	RP11-753H16.3	chr12	lncRNA	--
ENSG00000206937.1	0	0	0	0	0.13	0.42	SNORA70B	chr2	snoRNA	small nucleolar RNA, H/ACA box 70B
ENSG00000228839.5	0	0.07	0	0	0.03	0	PIK3IP1-DT	chr22	lncRNA	PIK3IP1 divergent transcript
ENSG00000254598.3	0	0.07	0	0.03	0.04	0	CSNK2A3	chr11	protein_coding	casein kinase 2 alpha 3
ENSG00000259820.1	0	0	0	0.02	0.06	0.04	AC083843.1	chr8	lncRNA	--
ENSG00000110958.16	8.16	9.96	8.87	11.57	15.55	8.94	PTGES3	chr12	protein_coding	prostaglandin E synthase 3
ENSG00000112343.11	0.96	1.16	1.05	1.93	2.49	1.6	TRIM38	chr6	protein_coding	tripartite motif containing 38
ENSG00000254003.1	0	0.11	0.17	0.2	0.25	0.03	SRI-AS1	chr7	lncRNA	SRI antisense RNA 1
ENSG00000140506.17	0	0.01	0	0	0	0	LMAN1L	chr15	protein_coding	lectin, mannose binding 1 like
ENSG00000151136.15	0.01	0.02	0	0.02	0.01	0	BTBD11	chr12	protein_coding	BTB domain containing 11
ENSG00000079385.23	0	0	0	0	0.04	0.02	CEACAM1	chr19	protein_coding	CEA cell adhesion molecule 1
ENSG00000283599.2	0	0.01	0	0.04	0.01	0	RP11-402P6.15	chrX	protein_coding	--
ENSG00000260971.4	0	0.01	0	0	0.01	0	RP1-158P9.2	chr1	lncRNA	--
ENSG00000260280.5	0.07	0.14	0.03	0.11	0.12	0.07	SLX1B-SULT1A4	chr16	lncRNA	SLX1B-SULT1A4 readthrough (NMD candidate)
ENSG00000268583.2	0	0.07	0	0.08	0.08	0.03	CTC-453G23.8	chr19	lncRNA	--
ENSG00000258904.1	0	0.04	0.04	0	0	0	RP11-638I2.2	chr14	lncRNA	--
ENSG00000240771.8	0.39	0.49	0.24	0.69	1.04	0.55	ARHGEF25	chr12	protein_coding	Rho guanine nucleotide exchange factor 25
ENSG00000144401.14	1.16	1.25	1.7	1.43	1.44	1.26	METTL21A	chr2	protein_coding	methyltransferase 21A, HSPA lysine
ENSG00000270157.1	0.23	0.31	0	0.39	0.24	0.12	RP5-894A10.6	chr7	lncRNA	--
ENSG00000226216.1	0.26	0	0	0	0	0	RPS12P5	chr3	processed_pseudogene	ribosomal protein S12 pseudogene 5
ENSG00000113140.11	0	0	0	0	0.02	0	SPARC	chr5	protein_coding	secreted protein acidic and cysteine rich
ENSG00000285886.1	0	0.06	0	0.05	0.06	0.06	CH17-264B6.5	chr7	lncRNA	--
ENSG00000225423.1	0	0	0	0	0.02	0.02	TNPO1P1	chr10	processed_pseudogene	transportin 1 pseudogene 1
ENSG00000102128.8	0	0.09	0	0.07	0.46	0.06	RAB40AL	chrX	protein_coding	RAB40A like
ENSG00000170653.19	1.13	1.44	1.3	2.23	3.05	1.57	ATF7	chr12	protein_coding	activating transcription factor 7
ENSG00000239559.2	0.86	1.31	0.86	0.46	0.95	0.73	RPL37P2	chr11	processed_pseudogene	ribosomal protein L37 pseudogene 2
ENSG00000130816.17	1.33	1.7	1.01	3.65	6.03	2	DNMT1	chr19	protein_coding	DNA methyltransferase 1
ENSG00000286416.1	0	0	0	0	0.03	0	RP11-128N14.6	chr13	lncRNA	--
ENSG00000145949.11	0	0	0	0.01	0.03	0	MYLK4	chr6	protein_coding	myosin light chain kinase family member 4
ENSG00000249738.10	0.01	0.01	0.01	0	0.01	0.01	AC008697.1	chr5	lncRNA	--
ENSG00000272379.1	0.08	0.33	0.4	1.04	1.27	0.16	RP1-257A7.5	chr6	lncRNA	--
ENSG00000160471.13	0.17	0.14	0.26	0.08	0.1	0.19	COX6B2	chr19	protein_coding	cytochrome c oxidase subunit 6B2
ENSG00000196872.12	0	0.03	0	0.02	0.01	0.03	CRACDL	chr2	protein_coding	CRACD like
ENSG00000057608.17	28.79	29.44	32.1	26.97	27.98	27.24	GDI2	chr10	protein_coding	GDP dissociation inhibitor 2
ENSG00000163202.5	0	0	0	0	0.03	0	LCE3D	chr1	protein_coding	late cornified envelope 3D
ENSG00000182621.18	0.04	0.05	0.03	0.07	0.04	0.06	PLCB1	chr20	protein_coding	phospholipase C beta 1
ENSG00000138398.17	0.4	0.47	0.54	0.51	0.46	0.29	PPIG	chr2	protein_coding	peptidylprolyl isomerase G
ENSG00000165061.15	0	0	0	0.02	0	0	ZMAT4	chr8	protein_coding	zinc finger matrin-type 4
ENSG00000186642.16	72.07	74.21	70.38	81.18	90.19	68.33	PDE2A	chr11	protein_coding	phosphodiesterase 2A
ENSG00000202031.1	0	0	0	0.27	0.26	0	SNORD38A	chr1	snoRNA	small nucleolar RNA, C/D box 38A
ENSG00000172995.17	0	0.02	0	0	0.01	0	ARPP21	chr3	protein_coding	cAMP regulated phosphoprotein 21
ENSG00000003989.18	1.33	1.28	0.9	3.02	3.49	2.25	SLC7A2	chr8	protein_coding	solute carrier family 7 member 2
ENSG00000148826.9	0.06	0.1	0.01	0.02	0.03	0.05	NKX6-2	chr10	protein_coding	NK6 homeobox 2
ENSG00000116497.18	0.74	0.52	0.8	0.58	0.91	0.56	S100PBP	chr1	protein_coding	S100P binding protein
ENSG00000186184.19	3.98	4.57	3.65	5.88	6.22	4.65	POLR1D	chr13	protein_coding	RNA polymerase I and III subunit D
ENSG00000206344.7	0.03	0.07	0.01	0.24	0.31	0.12	HCG27	chr6	lncRNA	HLA complex group 27
ENSG00000213956.4	0	0	0	0	0	0.04	RP11-269M20.1	chr5	processed_pseudogene	--
ENSG00000213903.9	0.55	0.36	0.35	0.89	1.37	0.43	LTB4R	chr14	protein_coding	leukotriene B4 receptor
ENSG00000274756.1	0	0	0	0	0.02	0	CTB-75G16.1	chr17	processed_pseudogene	--
ENSG00000259515.1	0	0	0	0.02	0.13	0	RP11-365N19.2	chr14	lncRNA	--
ENSG00000081052.14	0.17	0.23	0.19	0.61	1	0.37	COL4A4	chr2	protein_coding	collagen type IV alpha 4 chain
ENSG00000146700.9	1.4	1.34	1.37	1.45	1.03	1.16	SSC4D	chr7	protein_coding	scavenger receptor cysteine rich family member with 4 domains
ENSG00000266538.1	0.3	0	0	0	0.06	0.06	RP11-385D13.3	chr17	lncRNA	--
ENSG00000112419.14	0.11	0.14	0.1	0.34	0.52	0.28	PHACTR2	chr6	protein_coding	phosphatase and actin regulator 2
ENSG00000227220.1	0	0.04	0.08	0	0.33	0.15	RP11-69I8.3	chr6	lncRNA	--
ENSG00000239305.7	0.13	0.08	0.09	0.25	0.34	0.11	RNF103	chr2	protein_coding	ring finger protein 103
ENSG00000119421.7	127.33	134.93	138.45	142.62	135.09	115.48	NDUFA8	chr9	protein_coding	NADH:ubiquinone oxidoreductase subunit A8
[truncated: 24,514 more rows]
