# Supplementary material for: LncRNA TP53TG1 plays an anti-oncogenic role in cervical cancer by synthetically regulating transcriptome profile in HeLa cells
Source: Front Genet. 2022 Oct 4;13:981030. doi: 10.3389/fgene.2022.981030 (PMC9576931; doi:10.3389/fgene.2022.981030)
Supplement: Supplementary file 3 [file DataSheet1.ZIP]

Archive with 149 entries (100 files):
- figures-中间图形/
- figures-中间图形/fig1-TCGA/
- figures-中间图形/fig1-TCGA/A_TCGA_TP53TG1_exp/
- figures-中间图形/fig1-TCGA/A_TCGA_TP53TG1_exp/TP53TG1_exp.txt.ed.anno.final.sort.xls
- figures-中间图形/fig1-TCGA/B_survival_merge/
- figures-中间图形/fig1-TCGA/B_survival_merge/TP53TG1_survival_YpO0F.xls
- figures-中间图形/fig1-TCGA/C_survival_diff_cancer/
- figures-中间图形/fig1-TCGA/C_survival_diff_cancer/survival_map.xls
- figures-中间图形/fig1-TCGA/D_scRNAseq_tSNE/
- figures-中间图形/fig1-TCGA/D_scRNAseq_tSNE/auto_detect_tissue_type.xls
- figures-中间图形/fig1-TCGA/D_scRNAseq_tSNE/cL_resutls.xls
- figures-中间图形/fig1-TCGA/D_scRNAseq_tSNE/sctype_scores.xls
- figures-中间图形/fig1-TCGA/E_scRNAseq_TP53TG1_exp/
- figures-中间图形/fig1-TCGA/E_scRNAseq_TP53TG1_exp/scRNAseq_TP53TG1_exp.xls
- figures-中间图形/fig1-TCGA/S1A_TP53TG1_CESC_GEPIA2/
- figures-中间图形/fig1-TCGA/S1A_TP53TG1_CESC_GEPIA2/survival.xls
- figures-中间图形/fig1-TCGA/S1A_TP53TG1_CESC_GEPIA2/target_gene_CESC_FPKM_add_OS.xls
- figures-中间图形/fig1-TCGA/S1B_survival_CESC/
- figures-中间图形/fig1-TCGA/S1B_survival_CESC/survival.xls
- figures-中间图形/fig1-TCGA/S1B_survival_CESC/target_gene_CESC_FPKM_add_OS.xls
- figures-中间图形/fig2-HeLa/
- figures-中间图形/fig2-HeLa/A-qPCR/
- figures-中间图形/fig2-HeLa/A-qPCR/Real-time Q-PCR-data.xlsx
- figures-中间图形/fig2-HeLa/B-Proliferation_experiment/
- figures-中间图形/fig2-HeLa/B-Proliferation_experiment/CCK8.xlsx
- figures-中间图形/fig2-HeLa/C-apoptosis/
- figures-中间图形/fig2-HeLa/C-apoptosis/apoptosis.emf
- figures-中间图形/fig2-HeLa/C-apoptosis/data.xlsx
- figures-中间图形/fig3-DEG/
- figures-中间图形/fig3-DEG/A-TP53TG1_exp/
- figures-中间图形/fig3-DEG/A-TP53TG1_exp/TP53TG1.exp.xls
- figures-中间图形/fig3-DEG/A-TP53TG1_exp/TP53TG1.xls
- figures-中间图形/fig3-DEG/B-volcano/
- figures-中间图形/fig3-DEG/B-volcano/OE_TP53TG1_vs_NC_Down_DEG.xls
- figures-中间图形/fig3-DEG/B-volcano/OE_TP53TG1_vs_NC_Sig_DEG.xls
- figures-中间图形/fig3-DEG/B-volcano/OE_TP53TG1_vs_NC_Up_DEG.xls
- figures-中间图形/fig3-DEG/CD-GOKEGG/
- figures-中间图形/fig3-DEG/CD-GOKEGG/OE_TP53TG1_vs_NC/
- figures-中间图形/fig3-DEG/CD-GOKEGG/OE_TP53TG1_vs_NC/Down_GO_analysis/
- figures-中间图形/fig3-DEG/CD-GOKEGG/OE_TP53TG1_vs_NC/Down_GO_analysis/Down_GO_enrichment_P.xls
- figures-中间图形/fig3-DEG/CD-GOKEGG/OE_TP53TG1_vs_NC/Down_KEGG_analysis/
- figures-中间图形/fig3-DEG/CD-GOKEGG/OE_TP53TG1_vs_NC/Down_KEGG_analysis/Down_KEGG_pathway.xls
- figures-中间图形/fig3-DEG/CD-GOKEGG/OE_TP53TG1_vs_NC/Up_GO_analysis/
- figures-中间图形/fig3-DEG/CD-GOKEGG/OE_TP53TG1_vs_NC/Up_GO_analysis/Up_GO_enrichment_P.xls
- figures-中间图形/fig3-DEG/CD-GOKEGG/OE_TP53TG1_vs_NC/Up_KEGG_analysis/
- figures-中间图形/fig3-DEG/CD-GOKEGG/OE_TP53TG1_vs_NC/Up_KEGG_analysis/Up_KEGG_pathway.xls
- figures-中间图形/fig3-DEG/E_validation_exp/
- figures-中间图形/fig3-DEG/E_validation_exp/exp.exp (2).xls
- figures-中间图形/fig3-DEG/E_validation_exp/qPCR.xlsx
- figures-中间图形/fig3-DEG/S3C-survival/
- figures-中间图形/fig3-DEG/S3C-survival/survival_result/
- figures-中间图形/fig3-DEG/S3C-survival/survival_result/survival_result.xls
- figures-中间图形/fig3-DEG/S3C-survival/survival_result/target_gene_TCGA_CESC_FPKM_add_OS.xls
- figures-中间图形/fig4-AS/
- figures-中间图形/fig4-AS/A-olp_RBP/
- figures-中间图形/fig4-AS/A-olp_RBP/down.gene.xls
- figures-中间图形/fig4-AS/A-olp_RBP/OE_TP53TG1_vs_NC_Sig_DEG.xls
- figures-中间图形/fig4-AS/A-olp_RBP/RBP_list_human_final.xls
- figures-中间图形/fig4-AS/BCDE-suva/
- figures-中间图形/fig4-AS/BCDE-suva/suva/
- figures-中间图形/fig4-AS/BCDE-suva/suva/Analysis/
- figures-中间图形/fig4-AS/BCDE-suva/suva/Analysis/f1_detect_as_type/
- figures-中间图形/fig4-AS/BCDE-suva/suva/Analysis/f1_detect_as_type/AS_simple_complex_stat.xls
- figures-中间图形/fig4-AS/BCDE-suva/suva/Analysis/f1_detect_as_type/AS_simple_complex_stat_per.xls
- figures-中间图形/fig4-AS/BCDE-suva/suva/Analysis/f1_detect_as_type/AS_suvatype_stat.xls
- figures-中间图形/fig4-AS/BCDE-suva/suva/Analysis/f1_detect_as_type/AS_suvatype_stat_per.xls
- figures-中间图形/fig4-AS/BCDE-suva/suva/Analysis/f1_detect_as_type/AS_wholeAStype_stat.xls
- figures-中间图形/fig4-AS/BCDE-suva/suva/Analysis/f1_detect_as_type/AS_wholeAStype_stat_per.xls
- figures-中间图形/fig4-AS/BCDE-suva/suva/Analysis/f1_detect_as_type/simple_complex_stat/
- figures-中间图形/fig4-AS/BCDE-suva/suva/Analysis/f1_detect_as_type/simple_complex_stat/get_simple_complex_stat.sh
- figures-中间图形/fig4-AS/BCDE-suva/suva/Analysis/f1_detect_as_type/simple_complex_stat/OE_TP53TG1_vs_NC_combine_sj_diff.anno_simple_complex_simple_complex_stat.txt
- figures-中间图形/fig4-AS/BCDE-suva/suva/Analysis/f1_detect_as_type/simple_complex_stat/simple_complex_stat.xls
- figures-中间图形/fig4-AS/BCDE-suva/suva/Analysis/f1_detect_as_type/suvatype/
- figures-中间图形/fig4-AS/BCDE-suva/suva/Analysis/f1_detect_as_type/suvatype/OE_TP53TG1_vs_NC_combine_sj_diff.anno_suvatype.xls
- figures-中间图形/fig4-AS/BCDE-suva/suva/Analysis/f1_detect_as_type/wholeAStype/
- figures-中间图形/fig4-AS/BCDE-suva/suva/Analysis/f1_detect_as_type/wholeAStype/OE_TP53TG1_vs_NC_combine_sj_diff.anno_wholeAStype_typestat.xls
- figures-中间图形/fig4-AS/BCDE-suva/suva/Analysis/f2_ras_type/
- figures-中间图形/fig4-AS/BCDE-suva/suva/Analysis/f2_ras_type/RAS_simple_complex_stat_per.xls
- figures-中间图形/fig4-AS/BCDE-suva/suva/Analysis/f2_ras_type/RAS_suvatype_stat.xls
- figures-中间图形/fig4-AS/BCDE-suva/suva/Analysis/f2_ras_type/RAS_suvatype_stat_per.xls
- figures-中间图形/fig4-AS/BCDE-suva/suva/Analysis/f2_ras_type/RAS_wholeAStype_stat.xls
- figures-中间图形/fig4-AS/BCDE-suva/suva/Analysis/f2_ras_type/simple_complex_stat/
- figures-中间图形/fig4-AS/BCDE-suva/suva/Analysis/f2_ras_type/simple_complex_stat/all_raw_cluster_simple_complex.anno.new
- figures-中间图形/fig4-AS/BCDE-suva/suva/Analysis/f2_ras_type/simple_complex_stat/get_simple_complex_stat.sh
- figures-中间图形/fig4-AS/BCDE-suva/suva/Analysis/f2_ras_type/simple_complex_stat/OE_TP53TG1_vs_NC_combine_sj_diff_filter.anno_simple_complex
- figures-中间图形/fig4-AS/BCDE-suva/suva/Analysis/f2_ras_type/simple_complex_stat/OE_TP53TG1_vs_NC_combine_sj_diff_filter.anno_simple_complex_simple_complex_stat.txt
- figures-中间图形/fig4-AS/BCDE-suva/suva/Analysis/f2_ras_type/simple_complex_stat/simple_complex_anno.sh
- figures-中间图形/fig4-AS/BCDE-suva/suva/Analysis/f2_ras_type/suvatype/
- figures-中间图形/fig4-AS/BCDE-suva/suva/Analysis/f2_ras_type/suvatype/get_suvatype_detect.sh
- figures-中间图形/fig4-AS/BCDE-suva/suva/Analysis/f2_ras_type/suvatype/OE_TP53TG1_vs_NC_combine_sj_diff_filter.anno_suvatype.txt
- figures-中间图形/fig4-AS/BCDE-suva/suva/Analysis/f2_ras_type/wholeAStype/
- figures-中间图形/fig4-AS/BCDE-suva/suva/Analysis/f2_ras_type/wholeAStype/all_raw_cluster_wholeAStype.anno
- figures-中间图形/fig4-AS/BCDE-suva/suva/Analysis/f2_ras_type/wholeAStype/get_wholeAStype_stat.sh
- figures-中间图形/fig4-AS/BCDE-suva/suva/Analysis/f2_ras_type/wholeAStype/OE_TP53TG1_vs_NC_combine_sj_diff_filter.anno_wholeAStype
- figures-中间图形/fig4-AS/BCDE-suva/suva/Analysis/f2_ras_type/wholeAStype/OE_TP53TG1_vs_NC_combine_sj_diff_filter.anno_wholeAStype_typestat.txt
- figures-中间图形/fig4-AS/BCDE-suva/suva/Analysis/f2_ras_type/wholeAStype/wholeAStype.sh
- figures-中间图形/fig4-AS/BCDE-suva/suva/Analysis/f3_ras_frequency/
- figures-中间图形/fig4-AS/BCDE-suva/suva/Analysis/f3_ras_frequency/diff_filter_suva_diffratio_stat.xls
- figures-中间图形/fig4-AS/BCDE-suva/suva/Analysis/f3_ras_frequency/diff_filter_suva_fre_stat.xls
- figures-中间图形/fig4-AS/BCDE-suva/suva/Analysis/f3_ras_frequency/diff_filter_suva_pvalue_stat.xls
- figures-中间图形/fig4-AS/BCDE-suva/suva/Analysis/f3_ras_frequency/diff_filter_suva_readsper_stat.xls
- figures-中间图形/fig4-AS/BCDE-suva/suva/Analysis/f3_ras_frequency/diff_filter_suva_stat.xls
- figures-中间图形/fig4-AS/BCDE-suva/suva/Analysis/f4_fre_stat/
- figures-中间图形/fig4-AS/BCDE-suva/suva/Analysis/f4_fre_stat/all_ir_ratio.xls
- figures-中间图形/fig4-AS/BCDE-suva/suva/Analysis/f4_fre_stat/all_NIR_ratio.xls
- figures-中间图形/fig4-AS/BCDE-suva/suva/Analysis/f4_fre_stat/cluster_ratio.txt.highfrequency.0-30.re.gene.xls
- figures-中间图形/fig4-AS/BCDE-suva/suva/Analysis/f4_fre_stat/cluster_ratio.txt.highfrequency.0-30.re.xls
- figures-中间图形/fig4-AS/BCDE-suva/suva/Analysis/f4_fre_stat/cluster_ratio.txt.highfrequency.0-50.xls
- figures-中间图形/fig4-AS/BCDE-suva/suva/Analysis/f4_fre_stat/cluster_ratio_all.xls
- figures-中间图形/fig4-AS/BCDE-suva/suva/Analysis/f4_fre_stat/diff_filter_suva_stat.txt.final3.xls
- figures-中间图形/fig4-AS/BCDE-suva/suva/Analysis/f4_fre_stat/fre_stat.xls
- figures-中间图形/fig4-AS/BCDE-suva/suva/Analysis/f4_fre_stat/sample_anno.xls
- figures-中间图形/fig4-AS/BCDE-suva/suva/Analysis/f4_fre_stat/sjper_stat.xls
- figures-中间图形/fig4-AS/BCDE-suva/suva/gokegg/
- figures-中间图形/fig4-AS/BCDE-suva/suva/gokegg/cluster_ratio.txt.highfrequency.0-50.re.gene_GO_analysis/
- figures-中间图形/fig4-AS/BCDE-suva/suva/gokegg/cluster_ratio.txt.highfrequency.0-50.re.gene_GO_analysis/cluster_ratio.txt.highfrequency.0-50.re.gene_GO_annotation_C.xls
- figures-中间图形/fig4-AS/BCDE-suva/suva/gokegg/cluster_ratio.txt.highfrequency.0-50.re.gene_GO_analysis/cluster_ratio.txt.highfrequency.0-50.re.gene_GO_annotation_F.xls
- figures-中间图形/fig4-AS/BCDE-suva/suva/gokegg/cluster_ratio.txt.highfrequency.0-50.re.gene_GO_analysis/cluster_ratio.txt.highfrequency.0-50.re.gene_GO_annotation_P.xls
- figures-中间图形/fig4-AS/BCDE-suva/suva/gokegg/cluster_ratio.txt.highfrequency.0-50.re.gene_GO_analysis/cluster_ratio.txt.highfrequency.0-50.re.gene_GO_enrichment_C.xls
- figures-中间图形/fig4-AS/BCDE-suva/suva/gokegg/cluster_ratio.txt.highfrequency.0-50.re.gene_KEGG_analysis/
- figures-中间图形/fig4-AS/BCDE-suva/suva/gokegg/cluster_ratio.txt.highfrequency.0-50.re.gene_KEGG_analysis/cluster_ratio.txt.highfrequency.0-50.re.gene_KEGG_annotation.xls
- figures-中间图形/fig4-AS/BCDE-suva/suva/gokegg/cluster_ratio.txt.highfrequency.0-50.re.gene_KEGG_analysis/cluster_ratio.txt.highfrequency.0-50.re.gene_KEGG_pathway.xls
- figures-中间图形/fig4-AS/BCDE-suva/suva/gokegg/cluster_ratio.txt.highfrequency.0-50.re.gene_KEGG_analysis/cluster_ratio.txt.highfrequency.0-50.re.gene_KEGG_pathway_iden.xls
- figures-中间图形/fig4-AS/BCDE-suva/suva/OE_TP53TG1_vs_NC_combine_sj_diff_filter.anno.pSAR50.final.xls
- figures-中间图形/fig4-AS/F_network/
- figures-中间图形/fig4-AS/F_network/network.xls
- figures-中间图形/fig4-AS/G-sogen/
- figures-中间图形/fig4-AS/G-sogen/OE_TP53TG1_vs_NC_combine_sj_diff_filter.anno.pSAR50.final.xls
- figures-中间图形/fig4-AS/S1A_RBP_exp/
- figures-中间图形/fig4-AS/S1A_RBP_exp/data.order.xls
- figures-中间图形/fig5-lncRNA-miRNA/
- figures-中间图形/fig5-lncRNA-miRNA/lncRNA-miRNA-target/
- figures-中间图形/fig5-lncRNA-miRNA/lncRNA-miRNA-target/DElncRNA_target_miRNA_predicted.s150.xls
- figures-中间图形/fig5-lncRNA-miRNA/lncRNA-miRNA-target/DElncRNA_target_miRNA_predicted.xls
- figures-中间图形/fig5-lncRNA-miRNA/lncRNA-miRNA-target/DElncRNA_target_miRNA_predicted_RNAhybrid.p0.05.xls
- figures-中间图形/fig5-lncRNA-miRNA/lncRNA-miRNA-target/DElncRNA_target_miRNA_predicted_RNAhybrid.xls
- figures-中间图形/fig5-lncRNA-miRNA/lncRNA-miRNA-target/down.gene.xls
- figures-中间图形/fig5-lncRNA-miRNA/lncRNA-miRNA-target/hsa_target.filter.xls
- figures-中间图形/fig5-lncRNA-miRNA/lncRNA-miRNA-target/hsa_target.xls
- figures-中间图形/fig5-lncRNA-miRNA/lncRNA-miRNA-target/miranda_olp_RNAhybrid.target.xls
- figures-中间图形/fig5-lncRNA-miRNA/lncRNA-miRNA-target/network/
- figures-中间图形/fig5-lncRNA-miRNA/lncRNA-miRNA-target/network/hsa_target.filter.sig.xls
- figures-中间图形/fig5-lncRNA-miRNA/lncRNA-miRNA-target/network/hsa_target.filter.up.anno.xls
- figures-中间图形/fig5-lncRNA-miRNA/lncRNA-miRNA-target/network/hsa_target.filter.up.xls
- figures-中间图形/fig5-lncRNA-miRNA/lncRNA-miRNA-target/network/hsa_target.filter.xls
- figures-中间图形/fig5-lncRNA-miRNA/lncRNA-miRNA-target/network/network.xls
- figures-中间图形/fig5-lncRNA-miRNA/lncRNA-miRNA-target/RBP_list_human_final.xls
- figures-中间图形/fig5-lncRNA-miRNA/lncRNA-miRNA-target/TP53TG1.trans2gene.xls
- figures-中间图形/fig5-lncRNA-miRNA/lncRNA-miRNA-target/up.gene.xls
