# Supplementary material for: LncRNA TP53TG1 plays an anti-oncogenic role in cervical cancer by synthetically regulating transcriptome profile in HeLa cells
Source: Front Genet. 2022 Oct 4;13:981030. doi: 10.3389/fgene.2022.981030 (PMC9576931; doi:10.3389/fgene.2022.981030)
Supplement: Supplementary file 3 [file DataSheet1.ZIP › figures-中间图形/fig1-TCGA/A_TCGA_TP53TG1_exp/TP53TG1_exp.txt.ed.anno.final.sort.xls]

## Sheet: TP53TG1_exp.txt.ed.anno.final.s
sample	exp	cancer	type
TCGA-BL-A13J-11A	11.2107	BLCA	normal		0.0324544
TCGA-BT-A20N-11A	8.60011	BLCA	normal
TCGA-BT-A20Q-11A	9.78861	BLCA	normal
TCGA-BT-A20R-11A	7.12983	BLCA	normal
TCGA-BT-A20U-11A	16.8371	BLCA	normal
TCGA-BT-A20W-11A	20.2702	BLCA	normal
TCGA-BT-A2LA-11A	68.6594	BLCA	normal
TCGA-BT-A2LB-11A	14.1841	BLCA	normal
TCGA-CU-A0YN-11A	10.411	BLCA	normal
TCGA-CU-A0YR-11A	13.5121	BLCA	normal
TCGA-GC-A3BM-11A	26.7046	BLCA	normal
TCGA-GC-A3WC-11A	17.2358	BLCA	normal
TCGA-GC-A6I3-11A	47.8731	BLCA	normal
TCGA-GD-A2C5-11A	26.7234	BLCA	normal
TCGA-GD-A3OP-11A	31.0748	BLCA	normal
TCGA-GD-A3OQ-11A	26.8733	BLCA	normal
TCGA-K4-A3WV-11A	49.7497	BLCA	normal
TCGA-K4-A54R-11A	24.3394	BLCA	normal
TCGA-K4-A5RI-11A	26.2475	BLCA	normal
TCGA-2F-A9KO-01A	18.3062	BLCA	tumor
TCGA-2F-A9KP-01A	27.3762	BLCA	tumor
TCGA-2F-A9KQ-01A	43.6475	BLCA	tumor
TCGA-2F-A9KR-01A	54.3106	BLCA	tumor
TCGA-2F-A9KT-01A	27.976	BLCA	tumor
TCGA-2F-A9KW-01A	10.8877	BLCA	tumor
TCGA-4Z-AA7M-01A	36.3555	BLCA	tumor
TCGA-4Z-AA7N-01A	15.4773	BLCA	tumor
TCGA-4Z-AA7O-01A	27.668	BLCA	tumor
TCGA-4Z-AA7Q-01A	31.9593	BLCA	tumor
TCGA-4Z-AA7R-01A	34.846	BLCA	tumor
TCGA-4Z-AA7S-01A	65.1791	BLCA	tumor
TCGA-4Z-AA7W-01A	35.3119	BLCA	tumor
TCGA-4Z-AA7Y-01A	45.6414	BLCA	tumor
TCGA-4Z-AA80-01A	22.7444	BLCA	tumor
TCGA-4Z-AA81-01A	8.57734	BLCA	tumor
TCGA-4Z-AA82-01A	23.5218	BLCA	tumor
TCGA-4Z-AA83-01A	32.2513	BLCA	tumor
TCGA-4Z-AA84-01A	13.6317	BLCA	tumor
TCGA-4Z-AA86-01A	10.9657	BLCA	tumor
TCGA-4Z-AA87-01A	27.168	BLCA	tumor
TCGA-4Z-AA89-01A	68.4909	BLCA	tumor
TCGA-5N-A9KI-01A	25.3409	BLCA	tumor
TCGA-5N-A9KM-01A	87.8814	BLCA	tumor
TCGA-BL-A0C8-01A	23.2322	BLCA	tumor
TCGA-BL-A0C8-01B	8.7465	BLCA	tumor
TCGA-BL-A13I-01A	11.7594	BLCA	tumor
TCGA-BL-A13I-01B	5.42749	BLCA	tumor
TCGA-BL-A13J-01A	30.595	BLCA	tumor
TCGA-BL-A13J-01B	9.07853	BLCA	tumor
TCGA-BL-A3JM-01A	11.5351	BLCA	tumor
TCGA-BL-A5ZZ-01A	23.8444	BLCA	tumor
TCGA-BT-A0S7-01A	15.2028	BLCA	tumor
TCGA-BT-A0YX-01A	19.1232	BLCA	tumor
TCGA-BT-A20J-01A	5.5043	BLCA	tumor
TCGA-BT-A20N-01A	22.0949	BLCA	tumor
TCGA-BT-A20O-01A	9.84342	BLCA	tumor
TCGA-BT-A20P-01A	49.6846	BLCA	tumor
TCGA-BT-A20Q-01A	34.2457	BLCA	tumor
TCGA-BT-A20R-01A	11.0381	BLCA	tumor
TCGA-BT-A20T-01A	54.6241	BLCA	tumor
TCGA-BT-A20U-01A	23.6341	BLCA	tumor
TCGA-BT-A20V-01A	24.9132	BLCA	tumor
TCGA-BT-A20W-01A	35.707	BLCA	tumor
TCGA-BT-A20X-01A	30.9268	BLCA	tumor
TCGA-BT-A2LA-01A	8.74809	BLCA	tumor
TCGA-BT-A2LB-01A	30.5978	BLCA	tumor
TCGA-BT-A2LD-01A	37.0581	BLCA	tumor
TCGA-BT-A3PH-01A	26.7048	BLCA	tumor
TCGA-BT-A3PJ-01A	7.69936	BLCA	tumor
TCGA-BT-A3PK-01A	10.5019	BLCA	tumor
TCGA-BT-A42C-01A	55.3315	BLCA	tumor
TCGA-BT-A42E-01A	17.7167	BLCA	tumor
TCGA-BT-A42F-01A	12.2777	BLCA	tumor
TCGA-C4-A0EZ-01A	8.89039	BLCA	tumor
TCGA-C4-A0F0-01A	12.3124	BLCA	tumor
TCGA-C4-A0F1-01A	16.4047	BLCA	tumor
TCGA-C4-A0F6-01A	38.1651	BLCA	tumor
TCGA-C4-A0F7-01A	46.5239	BLCA	tumor
TCGA-CF-A1HR-01A	38.5919	BLCA	tumor
TCGA-CF-A1HS-01A	10.177	BLCA	tumor
TCGA-CF-A27C-01A	58.2466	BLCA	tumor
TCGA-CF-A3MF-01A	26.0732	BLCA	tumor
TCGA-CF-A3MG-01A	74.0528	BLCA	tumor
TCGA-CF-A3MH-01A	69.7502	BLCA	tumor
TCGA-CF-A3MI-01A	42.5379	BLCA	tumor
TCGA-CF-A47S-01A	80.9205	BLCA	tumor
TCGA-CF-A47T-01A	74.4908	BLCA	tumor
TCGA-CF-A47V-01A	43.3559	BLCA	tumor
TCGA-CF-A47W-01A	91.6772	BLCA	tumor
TCGA-CF-A47X-01A	31.8397	BLCA	tumor
TCGA-CF-A47Y-01A	54.0459	BLCA	tumor
TCGA-CF-A5U8-01A	76.3571	BLCA	tumor
TCGA-CF-A5UA-01A	77.7602	BLCA	tumor
TCGA-CF-A7I0-01A	48.1438	BLCA	tumor
TCGA-CF-A8HX-01A	53.3805	BLCA	tumor
TCGA-CF-A8HY-01A	71.9351	BLCA	tumor
TCGA-CF-A9FF-01A	74.8001	BLCA	tumor
TCGA-CF-A9FH-01A	53.0835	BLCA	tumor
TCGA-CF-A9FL-01A	26.8288	BLCA	tumor
TCGA-CF-A9FM-01A	62.3254	BLCA	tumor
TCGA-CU-A0YN-01A	9.71888	BLCA	tumor
TCGA-CU-A0YO-01A	46.4895	BLCA	tumor
TCGA-CU-A0YR-01A	4.86164	BLCA	tumor
TCGA-CU-A3KJ-01A	11.9966	BLCA	tumor
TCGA-CU-A3QU-01A	32.0101	BLCA	tumor
TCGA-CU-A3YL-01A	34.4216	BLCA	tumor
TCGA-CU-A5W6-01A	30.2827	BLCA	tumor
TCGA-CU-A72E-01A	86.8904	BLCA	tumor
TCGA-DK-A1A3-01A	10.8362	BLCA	tumor
TCGA-DK-A1A5-01A	19.5545	BLCA	tumor
TCGA-DK-A1A6-01A	21.1331	BLCA	tumor
TCGA-DK-A1A7-01A	14.4774	BLCA	tumor
TCGA-DK-A1AA-01A	57.3082	BLCA	tumor
TCGA-DK-A1AB-01A	24.5173	BLCA	tumor
TCGA-DK-A1AC-01A	18.4972	BLCA	tumor
TCGA-DK-A1AD-01A	36.3582	BLCA	tumor
TCGA-DK-A1AE-01A	26.5837	BLCA	tumor
TCGA-DK-A1AF-01A	17.2218	BLCA	tumor
TCGA-DK-A1AG-01A	49.0845	BLCA	tumor
TCGA-DK-A2HX-01A	22.5359	BLCA	tumor
TCGA-DK-A2I1-01A	50.4839	BLCA	tumor
TCGA-DK-A2I2-01A	27.9642	BLCA	tumor
TCGA-DK-A2I4-01A	11.4472	BLCA	tumor
TCGA-DK-A2I6-01A	14.6008	BLCA	tumor
TCGA-DK-A3IK-01A	27.3547	BLCA	tumor
TCGA-DK-A3IL-01A	46.9206	BLCA	tumor
TCGA-DK-A3IM-01A	6.52798	BLCA	tumor
TCGA-DK-A3IN-01A	22.3888	BLCA	tumor
TCGA-DK-A3IQ-01A	21.7262	BLCA	tumor
TCGA-DK-A3IS-01A	40.2294	BLCA	tumor
TCGA-DK-A3IT-01A	31.3552	BLCA	tumor
TCGA-DK-A3IU-01A	15.334	BLCA	tumor
TCGA-DK-A3IV-01A	16.0083	BLCA	tumor
TCGA-DK-A3WW-01A	16.5928	BLCA	tumor
TCGA-DK-A3WX-01A	3.29058	BLCA	tumor
TCGA-DK-A3WY-01A	13.2896	BLCA	tumor
TCGA-DK-A3X1-01A	64.1988	BLCA	tumor
TCGA-DK-A3X2-01A	9.75	BLCA	tumor
TCGA-DK-A6AV-01A	32.616	BLCA	tumor
TCGA-DK-A6AW-01A	24.7308	BLCA	tumor
TCGA-DK-A6B0-01A	65.9063	BLCA	tumor
TCGA-DK-A6B1-01A	30.2319	BLCA	tumor
TCGA-DK-A6B2-01A	23.0464	BLCA	tumor
TCGA-DK-A6B5-01A	32.7152	BLCA	tumor
TCGA-DK-A6B6-01A	61.1719	BLCA	tumor
TCGA-DK-AA6L-01A	36.216	BLCA	tumor
TCGA-DK-AA6M-01A	23.8094	BLCA	tumor
TCGA-DK-AA6P-01A	31.8802	BLCA	tumor
TCGA-DK-AA6Q-01A	29.5127	BLCA	tumor
TCGA-DK-AA6R-01A	10.9049	BLCA	tumor
TCGA-DK-AA6S-01A	24.2331	BLCA	tumor
TCGA-DK-AA6T-01A	20.2279	BLCA	tumor
TCGA-DK-AA6U-01A	13.5726	BLCA	tumor
TCGA-DK-AA6W-01A	11.6471	BLCA	tumor
TCGA-DK-AA6X-01A	50.6348	BLCA	tumor
TCGA-DK-AA71-01A	32.5749	BLCA	tumor
TCGA-DK-AA74-01A	30.6335	BLCA	tumor
TCGA-DK-AA75-01A	42.2591	BLCA	tumor
TCGA-DK-AA76-01A	46.6015	BLCA	tumor
TCGA-DK-AA77-01A	44.5041	BLCA	tumor
TCGA-E5-A2PC-01A	41.4179	BLCA	tumor
TCGA-E5-A4TZ-01A	22.7421	BLCA	tumor
TCGA-E5-A4U1-01A	45.1879	BLCA	tumor
TCGA-E7-A3X6-01A	27.7922	BLCA	tumor
TCGA-E7-A3Y1-01A	65.1333	BLCA	tumor
TCGA-E7-A4IJ-01A	53.8413	BLCA	tumor
TCGA-E7-A4XJ-01A	55.3343	BLCA	tumor
TCGA-E7-A519-01A	93.3773	BLCA	tumor
TCGA-E7-A541-01A	53.2928	BLCA	tumor
TCGA-E7-A5KE-01A	12.5201	BLCA	tumor
TCGA-E7-A5KF-01A	52.1933	BLCA	tumor
TCGA-E7-A677-01A	53.0552	BLCA	tumor
TCGA-E7-A678-01A	78.826	BLCA	tumor
TCGA-E7-A6MD-01A	20.292	BLCA	tumor
TCGA-E7-A6ME-01A	18.3974	BLCA	tumor
TCGA-E7-A6MF-01A	50.1904	BLCA	tumor
TCGA-E7-A7DU-01A	90.9225	BLCA	tumor
TCGA-E7-A7DV-01A	23.7802	BLCA	tumor
TCGA-E7-A7PW-01A	65.536	BLCA	tumor
TCGA-E7-A7XN-01A	19.3151	BLCA	tumor
TCGA-E7-A85H-01A	31.6461	BLCA	tumor
TCGA-E7-A8O7-01A	40.6119	BLCA	tumor
TCGA-E7-A8O8-01A	33.3075	BLCA	tumor
TCGA-E7-A97P-01A	20.4217	BLCA	tumor
TCGA-E7-A97Q-01A	22.3653	BLCA	tumor
TCGA-FD-A3B3-01A	6.70086	BLCA	tumor
TCGA-FD-A3B4-01A	27.3231	BLCA	tumor
TCGA-FD-A3B5-01A	15.7431	BLCA	tumor
TCGA-FD-A3B6-01A	6.26427	BLCA	tumor
TCGA-FD-A3B7-01A	7.20704	BLCA	tumor
TCGA-FD-A3B8-01A	9.18832	BLCA	tumor
TCGA-FD-A3N5-01A	18.8299	BLCA	tumor
TCGA-FD-A3N6-01A	7.2098	BLCA	tumor
TCGA-FD-A3NA-01A	33.4462	BLCA	tumor
TCGA-FD-A3SJ-01A	29.9085	BLCA	tumor
TCGA-FD-A3SL-01A	19.5213	BLCA	tumor
TCGA-FD-A3SM-01A	25.2215	BLCA	tumor
TCGA-FD-A3SN-01A	30.2777	BLCA	tumor
TCGA-FD-A3SO-01A	6.85466	BLCA	tumor
TCGA-FD-A3SP-01A	11.8988	BLCA	tumor
TCGA-FD-A3SQ-01A	63.7756	BLCA	tumor
TCGA-FD-A3SR-01A	15.6617	BLCA	tumor
TCGA-FD-A3SS-01A	24.656	BLCA	tumor
TCGA-FD-A43N-01A	39.4138	BLCA	tumor
TCGA-FD-A43P-01A	15.0717	BLCA	tumor
TCGA-FD-A43S-01A	57.3636	BLCA	tumor
TCGA-FD-A43U-01A	40.8421	BLCA	tumor
TCGA-FD-A43X-01A	55.5147	BLCA	tumor
TCGA-FD-A43Y-01A	31.9381	BLCA	tumor
TCGA-FD-A5BR-01A	49.9983	BLCA	tumor
TCGA-FD-A5BS-01A	16.4788	BLCA	tumor
TCGA-FD-A5BT-01A	29.7082	BLCA	tumor
TCGA-FD-A5BU-01A	19.1155	BLCA	tumor
TCGA-FD-A5BV-01A	49.6733	BLCA	tumor
TCGA-FD-A5BX-01A	17.0069	BLCA	tumor
TCGA-FD-A5BY-01A	36.2961	BLCA	tumor
TCGA-FD-A5BZ-01A	26.5871	BLCA	tumor
TCGA-FD-A5C0-01A	20.7487	BLCA	tumor
TCGA-FD-A5C1-01A	54.907	BLCA	tumor
TCGA-FD-A62N-01A	13.4688	BLCA	tumor
TCGA-FD-A62O-01A	71.5054	BLCA	tumor
TCGA-FD-A62P-01A	30.4363	BLCA	tumor
TCGA-FD-A62S-01A	19.9772	BLCA	tumor
TCGA-FD-A6TA-01A	38.9973	BLCA	tumor
TCGA-FD-A6TB-01A	21.7455	BLCA	tumor
TCGA-FD-A6TC-01A	42.0397	BLCA	tumor
TCGA-FD-A6TD-01A	33.7989	BLCA	tumor
TCGA-FD-A6TE-01A	15.8444	BLCA	tumor
TCGA-FD-A6TF-01A	7.70723	BLCA	tumor
TCGA-FD-A6TG-01A	19.0871	BLCA	tumor
TCGA-FD-A6TH-01A	12.6758	BLCA	tumor
TCGA-FD-A6TI-01A	45.7925	BLCA	tumor
TCGA-FD-A6TK-01A	11.6005	BLCA	tumor
TCGA-FJ-A3Z7-01A	14.6417	BLCA	tumor
TCGA-FJ-A3Z9-01A	48.6646	BLCA	tumor
TCGA-FJ-A3ZE-01A	31.3499	BLCA	tumor
TCGA-FJ-A3ZF-01A	22.6022	BLCA	tumor
TCGA-FJ-A871-01A	13.2093	BLCA	tumor
TCGA-FT-A3EE-01A	38.2895	BLCA	tumor
TCGA-FT-A61P-01A	9.11539	BLCA	tumor
TCGA-G2-A2EC-01A	57.2164	BLCA	tumor
TCGA-G2-A2EF-01A	4.6274	BLCA	tumor
TCGA-G2-A2EJ-01A	11.2845	BLCA	tumor
TCGA-G2-A2EK-01A	32.4968	BLCA	tumor
TCGA-G2-A2EL-01A	9.73488	BLCA	tumor
TCGA-G2-A2EO-01A	46.5899	BLCA	tumor
TCGA-G2-A2ES-01A	9.88335	BLCA	tumor
TCGA-G2-A3IB-01A	17.4727	BLCA	tumor
TCGA-G2-A3IE-01A	40.2311	BLCA	tumor
TCGA-G2-A3VY-01A	31.5789	BLCA	tumor
TCGA-G2-AA3B-01A	86.3955	BLCA	tumor
TCGA-G2-AA3C-01A	8.16251	BLCA	tumor
TCGA-G2-AA3D-01A	45.8684	BLCA	tumor
TCGA-G2-AA3F-01A	24.5764	BLCA	tumor
TCGA-GC-A3BM-01A	33.5999	BLCA	tumor
TCGA-GC-A3I6-01A	23.133	BLCA	tumor
TCGA-GC-A3OO-01A	17.2443	BLCA	tumor
TCGA-GC-A3RB-01A	27.7804	BLCA	tumor
TCGA-GC-A3RC-01A	12.2259	BLCA	tumor
TCGA-GC-A3RD-01A	18.5048	BLCA	tumor
TCGA-GC-A3WC-01A	22.1396	BLCA	tumor
TCGA-GC-A3YS-01A	14.6479	BLCA	tumor
TCGA-GC-A4ZW-01A	9.46181	BLCA	tumor
TCGA-GC-A6I1-01A	14.0901	BLCA	tumor
TCGA-GC-A6I3-01A	108.334	BLCA	tumor
TCGA-GD-A2C5-01A	50.4735	BLCA	tumor
TCGA-GD-A3OP-01A	37.26	BLCA	tumor
TCGA-GD-A3OQ-01A	29.3481	BLCA	tumor
TCGA-GD-A3OS-01A	8.23047	BLCA	tumor
TCGA-GD-A6C6-01A	127.426	BLCA	tumor
TCGA-GD-A76B-01A	47.4497	BLCA	tumor
TCGA-GU-A42P-01A	12.4279	BLCA	tumor
TCGA-GU-A42Q-01A	17.3122	BLCA	tumor
TCGA-GU-A42R-01A	25.0318	BLCA	tumor
TCGA-GU-A762-01A	13.2928	BLCA	tumor
TCGA-GU-A763-01A	63.6652	BLCA	tumor
TCGA-GU-A764-01A	38.4139	BLCA	tumor
TCGA-GU-A766-01A	10.2707	BLCA	tumor
TCGA-GU-A767-01A	35.0166	BLCA	tumor
TCGA-GU-AATO-01A	26.3694	BLCA	tumor
TCGA-GU-AATP-01A	20.5877	BLCA	tumor
TCGA-GU-AATQ-01A	26.3671	BLCA	tumor
TCGA-GV-A3JV-01A	29.0815	BLCA	tumor
TCGA-GV-A3JW-01A	17.7304	BLCA	tumor
TCGA-GV-A3JX-01A	12.5919	BLCA	tumor
TCGA-GV-A3JZ-01A	27.1699	BLCA	tumor
TCGA-GV-A3QF-01A	51.871	BLCA	tumor
TCGA-GV-A3QG-01A	9.83796	BLCA	tumor
TCGA-GV-A3QH-01A	9.39459	BLCA	tumor
TCGA-GV-A3QI-01A	28.0669	BLCA	tumor
TCGA-GV-A3QK-01B	65.5734	BLCA	tumor
TCGA-GV-A40E-01A	25.4591	BLCA	tumor
TCGA-GV-A40G-01A	41.8555	BLCA	tumor
TCGA-GV-A6ZA-01A	42.912	BLCA	tumor
TCGA-H4-A2HO-01A	27.8824	BLCA	tumor
TCGA-H4-A2HQ-01A	29.8596	BLCA	tumor
TCGA-HQ-A2OE-01A	49.8741	BLCA	tumor
TCGA-HQ-A2OF-01A	9.50849	BLCA	tumor
TCGA-HQ-A5ND-01A	41.2983	BLCA	tumor
TCGA-HQ-A5NE-01A	26.2184	BLCA	tumor
TCGA-K4-A3WS-01A	20.4133	BLCA	tumor
TCGA-K4-A3WU-01B	24.9298	BLCA	tumor
TCGA-K4-A3WV-01A	30.2974	BLCA	tumor
TCGA-K4-A4AB-01B	55.6185	BLCA	tumor
TCGA-K4-A4AC-01A	16.8833	BLCA	tumor
TCGA-K4-A54R-01A	17.5788	BLCA	tumor
TCGA-K4-A5RH-01A	6.93952	BLCA	tumor
TCGA-K4-A5RI-01A	57.6132	BLCA	tumor
TCGA-K4-A5RJ-01A	14.9179	BLCA	tumor
TCGA-K4-A6FZ-01A	26.1317	BLCA	tumor
TCGA-K4-A6MB-01A	35.6279	BLCA	tumor
TCGA-K4-A83P-01A	19.866	BLCA	tumor
TCGA-K4-AAQO-01A	23.8807	BLCA	tumor
TCGA-KQ-A41N-01A	41.9528	BLCA	tumor
TCGA-KQ-A41O-01A	63.262	BLCA	tumor
TCGA-KQ-A41P-01A	33.5173	BLCA	tumor
TCGA-KQ-A41Q-01A	15.3246	BLCA	tumor
TCGA-KQ-A41R-01A	73.4159	BLCA	tumor
TCGA-KQ-A41S-01A	18.5533	BLCA	tumor
TCGA-LC-A66R-01A	17.5286	BLCA	tumor
TCGA-LT-A5Z6-01A	15.1846	BLCA	tumor
TCGA-LT-A8JT-01A	50.2823	BLCA	tumor
TCGA-MV-A51V-01A	29.7839	BLCA	tumor
TCGA-PQ-A6FI-01A	8.64576	BLCA	tumor
TCGA-PQ-A6FN-01A	28.403	BLCA	tumor
TCGA-R3-A69X-01A	28.682	BLCA	tumor
TCGA-S5-A6DX-01A	116.586	BLCA	tumor
TCGA-S5-AA26-01A	39.7146	BLCA	tumor
TCGA-SY-A9G0-01A	21.3038	BLCA	tumor
TCGA-SY-A9G5-01A	51.6356	BLCA	tumor
TCGA-UY-A78K-01A	14.2235	BLCA	tumor
TCGA-UY-A78L-01A	13.1409	BLCA	tumor
TCGA-UY-A78M-01A	53.7114	BLCA	tumor
TCGA-UY-A78N-01A	23.2713	BLCA	tumor
TCGA-UY-A78O-01A	51.3432	BLCA	tumor
TCGA-UY-A78P-01A	27.956	BLCA	tumor
TCGA-UY-A8OB-01A	12.6935	BLCA	tumor
TCGA-UY-A8OC-01A	37.845	BLCA	tumor
TCGA-UY-A8OD-01A	29.0592	BLCA	tumor
TCGA-UY-A9PA-01A	24.2	BLCA	tumor
TCGA-UY-A9PB-01A	14.2279	BLCA	tumor
TCGA-UY-A9PD-01A	37.2717	BLCA	tumor
TCGA-UY-A9PE-01A	45.1677	BLCA	tumor
TCGA-UY-A9PF-01A	34.4796	BLCA	tumor
TCGA-UY-A9PH-01A	43.1231	BLCA	tumor
TCGA-XF-A8HB-01A	30.3509	BLCA	tumor
TCGA-XF-A8HC-01A	28.4827	BLCA	tumor
TCGA-XF-A8HD-01A	22.3911	BLCA	tumor
TCGA-XF-A8HE-01A	18.5817	BLCA	tumor
TCGA-XF-A8HF-01A	47.9016	BLCA	tumor
TCGA-XF-A8HG-01A	51.8937	BLCA	tumor
TCGA-XF-A8HH-01A	34.398	BLCA	tumor
TCGA-XF-A8HI-01A	38.2165	BLCA	tumor
TCGA-XF-A9SH-01A	35.2224	BLCA	tumor
TCGA-XF-A9SI-01A	14.8619	BLCA	tumor
TCGA-XF-A9SJ-01A	37.9009	BLCA	tumor
TCGA-XF-A9SK-01A	39.019	BLCA	tumor
TCGA-XF-A9SL-01A	20.1424	BLCA	tumor
TCGA-XF-A9SM-01A	13.5854	BLCA	tumor
TCGA-XF-A9SP-01A	75.2501	BLCA	tumor
TCGA-XF-A9ST-01A	5.34433	BLCA	tumor
TCGA-XF-A9SU-01A	52.4881	BLCA	tumor
TCGA-XF-A9SV-01A	44.3873	BLCA	tumor
TCGA-XF-A9SW-01A	25.48	BLCA	tumor
TCGA-XF-A9SX-01A	14.8833	BLCA	tumor
TCGA-XF-A9SY-01A	6.50758	BLCA	tumor
TCGA-XF-A9SZ-01A	14.3283	BLCA	tumor
TCGA-XF-A9T0-01A	37.6696	BLCA	tumor
TCGA-XF-A9T2-01A	8.59678	BLCA	tumor
TCGA-XF-A9T3-01A	11.2334	BLCA	tumor
TCGA-XF-A9T4-01A	22.9168	BLCA	tumor
TCGA-XF-A9T5-01A	60.6308	BLCA	tumor
TCGA-XF-A9T6-01A	30.0028	BLCA	tumor
TCGA-XF-A9T8-01A	22.1378	BLCA	tumor
TCGA-XF-AAME-01A	15.5664	BLCA	tumor
TCGA-XF-AAMG-01A	20.688	BLCA	tumor
TCGA-XF-AAMH-01A	15.1628	BLCA	tumor
TCGA-XF-AAMJ-01A	34.8996	BLCA	tumor
TCGA-XF-AAML-01A	22.7723	BLCA	tumor
TCGA-XF-AAMQ-01A	39.3395	BLCA	tumor
TCGA-XF-AAMR-01A	43.3661	BLCA	tumor
TCGA-XF-AAMT-01A	13.2544	BLCA	tumor
TCGA-XF-AAMW-01A	35.0242	BLCA	tumor
TCGA-XF-AAMX-01A	36.9499	BLCA	tumor
TCGA-XF-AAMY-01A	39.4116	BLCA	tumor
TCGA-XF-AAMZ-01A	27.2574	BLCA	tumor
TCGA-XF-AAN0-01A	10.9656	BLCA	tumor
TCGA-XF-AAN1-01A	35.3112	BLCA	tumor
TCGA-XF-AAN2-01A	8.32286	BLCA	tumor
TCGA-XF-AAN3-01A	36.4522	BLCA	tumor
TCGA-XF-AAN4-01A	14.0018	BLCA	tumor
TCGA-XF-AAN5-01A	53.7379	BLCA	tumor
TCGA-XF-AAN7-01A	4.8357	BLCA	tumor
TCGA-XF-AAN8-01A	16.3178	BLCA	tumor
TCGA-YC-A89H-01A	24.9309	BLCA	tumor
TCGA-YC-A8S6-01A	24.6203	BLCA	tumor
TCGA-YC-A9TC-01A	11.4119	BLCA	tumor
TCGA-YF-AA3L-01A	125.569	BLCA	tumor
TCGA-YF-AA3M-01A	14.9079	BLCA	tumor
TCGA-ZF-A9R0-01A	25.0916	BLCA	tumor
TCGA-ZF-A9R1-01A	43.4569	BLCA	tumor
TCGA-ZF-A9R2-01A	34.5541	BLCA	tumor
TCGA-ZF-A9R3-01A	75.2713	BLCA	tumor
TCGA-ZF-A9R4-01A	28.2646	BLCA	tumor
TCGA-ZF-A9R5-01A	50.4699	BLCA	tumor
TCGA-ZF-A9R7-01A	56.5184	BLCA	tumor
TCGA-ZF-A9R9-01A	87.2945	BLCA	tumor
TCGA-ZF-A9RC-01A	17.5257	BLCA	tumor
TCGA-ZF-A9RD-01A	25.6351	BLCA	tumor
TCGA-ZF-A9RE-01A	13.6343	BLCA	tumor
TCGA-ZF-A9RF-01A	5.4196	BLCA	tumor
TCGA-ZF-A9RL-01A	41.8787	BLCA	tumor
TCGA-ZF-A9RM-01A	36.9098	BLCA	tumor
TCGA-ZF-A9RN-01A	21.2301	BLCA	tumor
TCGA-ZF-AA4N-01A	21.9739	BLCA	tumor
TCGA-ZF-AA4R-01A	25.0761	BLCA	tumor
TCGA-ZF-AA4T-01A	27.6228	BLCA	tumor
TCGA-ZF-AA4U-01A	49.9064	BLCA	tumor
TCGA-ZF-AA4V-01A	10.6469	BLCA	tumor
TCGA-ZF-AA4W-01A	15.8192	BLCA	tumor
TCGA-ZF-AA4X-01A	30.7473	BLCA	tumor
TCGA-ZF-AA51-01A	23.5975	BLCA	tumor
TCGA-ZF-AA52-01A	25.9985	BLCA	tumor
TCGA-ZF-AA53-01A	33.9267	BLCA	tumor
TCGA-ZF-AA54-01A	4.48803	BLCA	tumor
TCGA-ZF-AA56-01A	31.2912	BLCA	tumor
TCGA-ZF-AA58-01A	7.44843	BLCA	tumor
TCGA-ZF-AA5H-01A	11.2053	BLCA	tumor
TCGA-ZF-AA5N-01A	17.7999	BLCA	tumor
TCGA-ZF-AA5P-01A	19.3711	BLCA	tumor
TCGA-A7-A0CE-11A	20.3915	BRCA	normal		3.60658e-22
TCGA-A7-A0CH-11A	21.7166	BRCA	normal
TCGA-A7-A0D9-11A	11.2963	BRCA	normal
TCGA-A7-A0DB-11A	8.51759	BRCA	normal
TCGA-A7-A0DC-11A	9.2255	BRCA	normal
TCGA-A7-A13E-11A	12.9185	BRCA	normal
TCGA-A7-A13F-11A	12.3449	BRCA	normal
TCGA-A7-A13G-11A	7.03014	BRCA	normal
TCGA-AC-A23H-11A	11.0617	BRCA	normal
TCGA-AC-A2FB-11A	10.7618	BRCA	normal
TCGA-AC-A2FF-11A	15.0894	BRCA	normal
TCGA-AC-A2FM-11B	29.482	BRCA	normal
TCGA-BH-A0AU-11A	14.5291	BRCA	normal
TCGA-BH-A0AY-11A	14.7022	BRCA	normal
TCGA-BH-A0AZ-11A	14.2268	BRCA	normal
TCGA-BH-A0B3-11B	14.246	BRCA	normal
TCGA-BH-A0B5-11A	7.85885	BRCA	normal
TCGA-BH-A0B7-11A	12.948	BRCA	normal
TCGA-BH-A0B8-11A	7.87684	BRCA	normal
TCGA-BH-A0BA-11A	10.8533	BRCA	normal
TCGA-BH-A0BC-11A	10.0495	BRCA	normal
TCGA-BH-A0BJ-11A	12.3445	BRCA	normal
TCGA-BH-A0BM-11A	11.8283	BRCA	normal
TCGA-BH-A0BQ-11A	8.92846	BRCA	normal
TCGA-BH-A0BS-11A	17.5851	BRCA	normal
TCGA-BH-A0BT-11A	22.8076	BRCA	normal
TCGA-BH-A0BV-11A	11.1132	BRCA	normal
TCGA-BH-A0BW-11A	8.4983	BRCA	normal
TCGA-BH-A0BZ-11A	10.2566	BRCA	normal
TCGA-BH-A0C0-11A	14.929	BRCA	normal
TCGA-BH-A0C3-11A	11.699	BRCA	normal
TCGA-BH-A0DD-11A	10.6221	BRCA	normal
TCGA-BH-A0DG-11A	13.0701	BRCA	normal
TCGA-BH-A0DH-11A	21.6731	BRCA	normal
TCGA-BH-A0DK-11A	28.5497	BRCA	normal
TCGA-BH-A0DL-11A	11.9514	BRCA	normal
TCGA-BH-A0DO-11A	11.982	BRCA	normal
TCGA-BH-A0DP-11A	19.9405	BRCA	normal
TCGA-BH-A0DQ-11A	19.0175	BRCA	normal
TCGA-BH-A0DT-11A	17.6126	BRCA	normal
TCGA-BH-A0DV-11A	15.2299	BRCA	normal
TCGA-BH-A0DZ-11A	19.3356	BRCA	normal
TCGA-BH-A0E0-11A	31.7692	BRCA	normal
TCGA-BH-A0E1-11A	14.6347	BRCA	normal
TCGA-BH-A0H5-11A	14.0262	BRCA	normal
TCGA-BH-A0H7-11A	16.4499	BRCA	normal
TCGA-BH-A0H9-11A	17.8183	BRCA	normal
TCGA-BH-A0HA-11A	8.88374	BRCA	normal
TCGA-BH-A0HK-11A	15.9068	BRCA	normal
TCGA-BH-A18J-11A	9.14967	BRCA	normal
TCGA-BH-A18K-11A	11.7474	BRCA	normal
TCGA-BH-A18L-11A	12.2599	BRCA	normal
TCGA-BH-A18M-11A	10.565	BRCA	normal
TCGA-BH-A18N-11A	11.973	BRCA	normal
TCGA-BH-A18P-11A	12.9612	BRCA	normal
TCGA-BH-A18Q-11A	12.5257	BRCA	normal
TCGA-BH-A18R-11A	11.3524	BRCA	normal
TCGA-BH-A18S-11A	10.9008	BRCA	normal
TCGA-BH-A18U-11A	10.2136	BRCA	normal
TCGA-BH-A18V-11A	26.6083	BRCA	normal
TCGA-BH-A1EN-11A	11.0662	BRCA	normal
TCGA-BH-A1EO-11A	14.5868	BRCA	normal
TCGA-BH-A1ET-11B	11.3958	BRCA	normal
TCGA-BH-A1EU-11A	12.3627	BRCA	normal
TCGA-BH-A1EV-11A	10.8118	BRCA	normal
TCGA-BH-A1EW-11B	13.4423	BRCA	normal
TCGA-BH-A1F0-11B	13.2	BRCA	normal
TCGA-BH-A1F2-11A	7.97662	BRCA	normal
TCGA-BH-A1F6-11B	10.4973	BRCA	normal
TCGA-BH-A1F8-11B	13.5429	BRCA	normal
TCGA-BH-A1FB-11A	15.6207	BRCA	normal
TCGA-BH-A1FC-11A	19.6517	BRCA	normal
TCGA-BH-A1FD-11B	12.3312	BRCA	normal
TCGA-BH-A1FE-11B	7.83068	BRCA	normal
TCGA-BH-A1FG-11B	15.2136	BRCA	normal
TCGA-BH-A1FH-11B	14.2827	BRCA	normal
TCGA-BH-A1FJ-11B	13.2114	BRCA	normal
TCGA-BH-A1FM-11B	9.32959	BRCA	normal
TCGA-BH-A1FN-11A	15.2649	BRCA	normal
TCGA-BH-A1FR-11B	14.7694	BRCA	normal
TCGA-BH-A1FU-11A	11.171	BRCA	normal
TCGA-BH-A203-11A	9.90914	BRCA	normal
TCGA-BH-A204-11A	9.05539	BRCA	normal
TCGA-BH-A208-11A	9.37079	BRCA	normal
TCGA-BH-A209-11A	12.0197	BRCA	normal
TCGA-E2-A153-11A	16.2988	BRCA	normal
TCGA-E2-A158-11A	10.8453	BRCA	normal
TCGA-E2-A15I-11A	12.2477	BRCA	normal
TCGA-E2-A15K-11A	17.8579	BRCA	normal
TCGA-E2-A15M-11A	14.6986	BRCA	normal
TCGA-E2-A1BC-11A	9.52987	BRCA	normal
TCGA-E2-A1IG-11A	8.35601	BRCA	normal
TCGA-E2-A1L7-11A	13.9673	BRCA	normal
TCGA-E2-A1LB-11A	12.403	BRCA	normal
TCGA-E2-A1LH-11A	25.9467	BRCA	normal
TCGA-E2-A1LS-11A	9.49324	BRCA	normal
TCGA-E9-A1N4-11A	8.5037	BRCA	normal
TCGA-E9-A1N5-11A	8.32343	BRCA	normal
TCGA-E9-A1N6-11A	9.65534	BRCA	normal
TCGA-E9-A1N9-11A	17.5793	BRCA	normal
TCGA-E9-A1NA-11A	8.86116	BRCA	normal
TCGA-E9-A1ND-11A	15.5174	BRCA	normal
TCGA-E9-A1NF-11A	7.10021	BRCA	normal
TCGA-E9-A1NG-11A	8.80096	BRCA	normal
TCGA-E9-A1R7-11A	7.94229	BRCA	normal
TCGA-E9-A1RB-11A	9.60138	BRCA	normal
TCGA-E9-A1RC-11A	9.32696	BRCA	normal
TCGA-E9-A1RD-11A	11.2999	BRCA	normal
TCGA-E9-A1RF-11A	8.00927	BRCA	normal
TCGA-E9-A1RH-11A	8.88585	BRCA	normal
TCGA-E9-A1RI-11A	11.3054	BRCA	normal
TCGA-GI-A2C8-11A	5.42617	BRCA	normal
TCGA-GI-A2C9-11A	9.36951	BRCA	normal
TCGA-3C-AAAU-01A	11.9056	BRCA	tumor
TCGA-3C-AALI-01A	16.4399	BRCA	tumor
TCGA-3C-AALJ-01A	28.4968	BRCA	tumor
TCGA-3C-AALK-01A	21.4297	BRCA	tumor
TCGA-4H-AAAK-01A	18.0325	BRCA	tumor
TCGA-5L-AAT0-01A	30.1433	BRCA	tumor
TCGA-5L-AAT1-01A	46.3801	BRCA	tumor
TCGA-5T-A9QA-01A	16.7483	BRCA	tumor
TCGA-A1-A0SB-01A	9.66953	BRCA	tumor
TCGA-A1-A0SD-01A	19.4933	BRCA	tumor
TCGA-A1-A0SE-01A	25.668	BRCA	tumor
TCGA-A1-A0SF-01A	28.0928	BRCA	tumor
TCGA-A1-A0SG-01A	24.1698	BRCA	tumor
TCGA-A1-A0SH-01A	21.6607	BRCA	tumor
TCGA-A1-A0SI-01A	17.9966	BRCA	tumor
TCGA-A1-A0SJ-01A	20.098	BRCA	tumor
TCGA-A1-A0SK-01A	3.65362	BRCA	tumor
TCGA-A1-A0SM-01A	17.7905	BRCA	tumor
TCGA-A1-A0SN-01A	8.94449	BRCA	tumor
TCGA-A1-A0SO-01A	8.06903	BRCA	tumor
TCGA-A1-A0SP-01A	7.50949	BRCA	tumor
TCGA-A1-A0SQ-01A	14.3024	BRCA	tumor
TCGA-A2-A04N-01A	37.6555	BRCA	tumor
TCGA-A2-A04P-01A	16.9136	BRCA	tumor
TCGA-A2-A04Q-01A	10.0587	BRCA	tumor
TCGA-A2-A04R-01A	23.3307	BRCA	tumor
TCGA-A2-A04T-01A	3.76355	BRCA	tumor
TCGA-A2-A04U-01A	10.9565	BRCA	tumor
TCGA-A2-A04V-01A	17.2113	BRCA	tumor
TCGA-A2-A04W-01A	19.9995	BRCA	tumor
TCGA-A2-A04X-01A	23.4271	BRCA	tumor
TCGA-A2-A04Y-01A	23.0208	BRCA	tumor
TCGA-A2-A0CK-01A	21.0091	BRCA	tumor
TCGA-A2-A0CL-01A	8.97722	BRCA	tumor
TCGA-A2-A0CM-01A	4.01671	BRCA	tumor
TCGA-A2-A0CO-01A	17.8624	BRCA	tumor
TCGA-A2-A0CP-01A	30.4171	BRCA	tumor
TCGA-A2-A0CQ-01A	34.2103	BRCA	tumor
TCGA-A2-A0CR-01A	27.9599	BRCA	tumor
TCGA-A2-A0CS-01A	46.9066	BRCA	tumor
TCGA-A2-A0CT-01A	38.3198	BRCA	tumor
TCGA-A2-A0CU-01A	17.6235	BRCA	tumor
TCGA-A2-A0CV-01A	30.0689	BRCA	tumor
TCGA-A2-A0CW-01A	13.7258	BRCA	tumor
TCGA-A2-A0CX-01A	26.7598	BRCA	tumor
TCGA-A2-A0CY-01A	12.3298	BRCA	tumor
TCGA-A2-A0CZ-01A	16.9861	BRCA	tumor
TCGA-A2-A0D0-01A	3.60142	BRCA	tumor
TCGA-A2-A0D1-01A	14.7165	BRCA	tumor
TCGA-A2-A0D2-01A	3.48397	BRCA	tumor
TCGA-A2-A0D3-01A	28.3183	BRCA	tumor
TCGA-A2-A0D4-01A	13.8602	BRCA	tumor
TCGA-A2-A0EM-01A	20.3142	BRCA	tumor
TCGA-A2-A0EN-01A	20.3038	BRCA	tumor
TCGA-A2-A0EO-01A	22.9694	BRCA	tumor
TCGA-A2-A0EP-01A	12.3834	BRCA	tumor
TCGA-A2-A0EQ-01A	13.7802	BRCA	tumor
TCGA-A2-A0ER-01A	7.17811	BRCA	tumor
TCGA-A2-A0ES-01A	17.9756	BRCA	tumor
TCGA-A2-A0ET-01A	17.2053	BRCA	tumor
TCGA-A2-A0EU-01A	23.7609	BRCA	tumor
TCGA-A2-A0EV-01A	21.5482	BRCA	tumor
TCGA-A2-A0EW-01A	19.5414	BRCA	tumor
TCGA-A2-A0EX-01A	22.5658	BRCA	tumor
TCGA-A2-A0EY-01A	76.3255	BRCA	tumor
TCGA-A2-A0ST-01A	7.41891	BRCA	tumor
TCGA-A2-A0SU-01A	13.4926	BRCA	tumor
TCGA-A2-A0SV-01A	12.6315	BRCA	tumor
TCGA-A2-A0SW-01A	30.1756	BRCA	tumor
TCGA-A2-A0SX-01A	7.83092	BRCA	tumor
TCGA-A2-A0SY-01A	24.3891	BRCA	tumor
TCGA-A2-A0T0-01A	13.7375	BRCA	tumor
TCGA-A2-A0T1-01A	9.9794	BRCA	tumor
TCGA-A2-A0T2-01A	11.3696	BRCA	tumor
TCGA-A2-A0T3-01A	36.9125	BRCA	tumor
TCGA-A2-A0T4-01A	31.1566	BRCA	tumor
TCGA-A2-A0T5-01A	14.6202	BRCA	tumor
TCGA-A2-A0T6-01A	14.5183	BRCA	tumor
TCGA-A2-A0T7-01A	10.3603	BRCA	tumor
TCGA-A2-A0YC-01A	16.005	BRCA	tumor
TCGA-A2-A0YD-01A	11.2171	BRCA	tumor
TCGA-A2-A0YE-01A	7.89684	BRCA	tumor
TCGA-A2-A0YF-01A	16.9857	BRCA	tumor
TCGA-A2-A0YG-01A	13.7444	BRCA	tumor
TCGA-A2-A0YH-01A	7.15908	BRCA	tumor
TCGA-A2-A0YI-01A	15.9706	BRCA	tumor
TCGA-A2-A0YJ-01A	1.09972	BRCA	tumor
TCGA-A2-A0YK-01A	8.24219	BRCA	tumor
TCGA-A2-A0YL-01A	12.6328	BRCA	tumor
TCGA-A2-A0YM-01A	3.0569	BRCA	tumor
TCGA-A2-A0YT-01A	10.5643	BRCA	tumor
TCGA-A2-A1FV-01A	22.2134	BRCA	tumor
TCGA-A2-A1FW-01A	3.46207	BRCA	tumor
TCGA-A2-A1FX-01A	12.1391	BRCA	tumor
TCGA-A2-A1FZ-01A	23.2057	BRCA	tumor
TCGA-A2-A1G0-01A	18.3654	BRCA	tumor
TCGA-A2-A1G1-01A	2.79262	BRCA	tumor
TCGA-A2-A1G4-01A	31.3278	BRCA	tumor
TCGA-A2-A1G6-01A	22.4144	BRCA	tumor
TCGA-A2-A259-01A	13.2172	BRCA	tumor
TCGA-A2-A25A-01A	11.0748	BRCA	tumor
TCGA-A2-A25B-01A	6.14902	BRCA	tumor
TCGA-A2-A25C-01A	20.1354	BRCA	tumor
TCGA-A2-A25D-01A	28.9018	BRCA	tumor
TCGA-A2-A25E-01A	17.4996	BRCA	tumor
TCGA-A2-A25F-01A	6.44809	BRCA	tumor
TCGA-A2-A3KC-01A	14.9565	BRCA	tumor
TCGA-A2-A3KD-01A	12.5736	BRCA	tumor
TCGA-A2-A3XS-01A	10.5893	BRCA	tumor
TCGA-A2-A3XT-01A	10.2694	BRCA	tumor
TCGA-A2-A3XU-01A	14.5696	BRCA	tumor
TCGA-A2-A3XV-01A	136.231	BRCA	tumor
TCGA-A2-A3XW-01A	39.7851	BRCA	tumor
TCGA-A2-A3XX-01A	6.04915	BRCA	tumor
TCGA-A2-A3XY-01A	6.40109	BRCA	tumor
TCGA-A2-A3XZ-01A	7.63605	BRCA	tumor
TCGA-A2-A3Y0-01A	8.71944	BRCA	tumor
TCGA-A2-A4RW-01A	13.2129	BRCA	tumor
TCGA-A2-A4RX-01A	4.4397	BRCA	tumor
TCGA-A2-A4RY-01A	17.6948	BRCA	tumor
TCGA-A2-A4S0-01A	9.23016	BRCA	tumor
TCGA-A2-A4S1-01A	14.011	BRCA	tumor
TCGA-A2-A4S2-01A	9.99752	BRCA	tumor
TCGA-A2-A4S3-01A	24.3012	BRCA	tumor
TCGA-A7-A0CD-01A	11.4807	BRCA	tumor
TCGA-A7-A0CE-01A	8.20202	BRCA	tumor
TCGA-A7-A0CG-01A	12.9009	BRCA	tumor
TCGA-A7-A0CH-01A	22.216	BRCA	tumor
TCGA-A7-A0CJ-01A	22.8145	BRCA	tumor
TCGA-A7-A0D9-01A	10.6286	BRCA	tumor
TCGA-A7-A0DA-01A	5.05283	BRCA	tumor
TCGA-A7-A0DB-01A	16.9131	BRCA	tumor
TCGA-A7-A0DB-01C	6.40879	BRCA	tumor
TCGA-A7-A0DC-01A	6.26017	BRCA	tumor
TCGA-A7-A0DC-01B	4.09283	BRCA	tumor
TCGA-A7-A13D-01A	9.53313	BRCA	tumor
TCGA-A7-A13D-01B	3.77143	BRCA	tumor
TCGA-A7-A13E-01A	0.871346	BRCA	tumor
TCGA-A7-A13E-01B	0.31069	BRCA	tumor
TCGA-A7-A13F-01A	28.2584	BRCA	tumor
TCGA-A7-A13G-01B	3.25461	BRCA	tumor
TCGA-A7-A13H-01A	17.9937	BRCA	tumor
TCGA-A7-A26E-01A	30.1296	BRCA	tumor
TCGA-A7-A26E-01B	7.43431	BRCA	tumor
TCGA-A7-A26F-01B	8.32996	BRCA	tumor
TCGA-A7-A26G-01A	5.88879	BRCA	tumor
TCGA-A7-A26H-01A	35.2631	BRCA	tumor
TCGA-A7-A26I-01B	3.85997	BRCA	tumor
TCGA-A7-A26J-01A	8.20355	BRCA	tumor
TCGA-A7-A26J-01B	2.97941	BRCA	tumor
TCGA-A7-A2KD-01A	17.1644	BRCA	tumor
TCGA-A7-A3IY-01A	27.1192	BRCA	tumor
TCGA-A7-A3IZ-01A	6.37699	BRCA	tumor
TCGA-A7-A3J0-01A	8.81646	BRCA	tumor
TCGA-A7-A3J1-01A	16.9545	BRCA	tumor
TCGA-A7-A3RF-01A	14.697	BRCA	tumor
TCGA-A7-A425-01A	18.2119	BRCA	tumor
TCGA-A7-A426-01A	19.7393	BRCA	tumor
TCGA-A7-A4SA-01A	20.7011	BRCA	tumor
TCGA-A7-A4SB-01A	27.9911	BRCA	tumor
TCGA-A7-A4SC-01A	14.8316	BRCA	tumor
TCGA-A7-A4SD-01A	7.69001	BRCA	tumor
TCGA-A7-A4SE-01A	5.49592	BRCA	tumor
TCGA-A7-A4SF-01A	54.3819	BRCA	tumor
TCGA-A7-A56D-01A	41.6247	BRCA	tumor
TCGA-A7-A5ZV-01A	14.9761	BRCA	tumor
TCGA-A7-A5ZW-01A	27.5568	BRCA	tumor
TCGA-A7-A5ZX-01A	28.7907	BRCA	tumor
TCGA-A7-A6VV-01A	2.17687	BRCA	tumor
TCGA-A7-A6VW-01A	8.46342	BRCA	tumor
TCGA-A7-A6VX-01A	16.7526	BRCA	tumor
TCGA-A7-A6VY-01A	1.83288	BRCA	tumor
TCGA-A8-A06N-01A	11.4134	BRCA	tumor
TCGA-A8-A06O-01A	13.5334	BRCA	tumor
TCGA-A8-A06P-01A	17.3739	BRCA	tumor
TCGA-A8-A06Q-01A	18.312	BRCA	tumor
TCGA-A8-A06R-01A	29.5891	BRCA	tumor
TCGA-A8-A06T-01A	18.6578	BRCA	tumor
TCGA-A8-A06U-01A	12.3672	BRCA	tumor
TCGA-A8-A06X-01A	7.83314	BRCA	tumor
TCGA-A8-A06Y-01A	15.8899	BRCA	tumor
TCGA-A8-A06Z-01A	18.1608	BRCA	tumor
TCGA-A8-A075-01A	7.07785	BRCA	tumor
TCGA-A8-A076-01A	17.9504	BRCA	tumor
TCGA-A8-A079-01A	12.8806	BRCA	tumor
TCGA-A8-A07B-01A	16.7593	BRCA	tumor
TCGA-A8-A07C-01A	8.90709	BRCA	tumor
TCGA-A8-A07E-01A	11.0429	BRCA	tumor
TCGA-A8-A07F-01A	28.3888	BRCA	tumor
TCGA-A8-A07G-01A	22.7874	BRCA	tumor
TCGA-A8-A07I-01A	4.90654	BRCA	tumor
TCGA-A8-A07J-01A	28.8461	BRCA	tumor
TCGA-A8-A07L-01A	6.62968	BRCA	tumor
TCGA-A8-A07O-01A	2.99949	BRCA	tumor
TCGA-A8-A07P-01A	36.2961	BRCA	tumor
TCGA-A8-A07R-01A	2.62741	BRCA	tumor
TCGA-A8-A07S-01A	10.9712	BRCA	tumor
TCGA-A8-A07U-01A	2.79417	BRCA	tumor
TCGA-A8-A07W-01A	13.3422	BRCA	tumor
TCGA-A8-A07Z-01A	41.8548	BRCA	tumor
TCGA-A8-A081-01A	23.8515	BRCA	tumor
TCGA-A8-A082-01A	11.3793	BRCA	tumor
TCGA-A8-A083-01A	12.3977	BRCA	tumor
TCGA-A8-A084-01A	10.2859	BRCA	tumor
TCGA-A8-A085-01A	23.0792	BRCA	tumor
TCGA-A8-A086-01A	17.1558	BRCA	tumor
TCGA-A8-A08A-01A	30.5969	BRCA	tumor
TCGA-A8-A08B-01A	6.10024	BRCA	tumor
TCGA-A8-A08C-01A	32.176	BRCA	tumor
TCGA-A8-A08F-01A	6.47379	BRCA	tumor
TCGA-A8-A08G-01A	25.1913	BRCA	tumor
TCGA-A8-A08H-01A	10.2091	BRCA	tumor
TCGA-A8-A08I-01A	13.2632	BRCA	tumor
TCGA-A8-A08J-01A	10.7919	BRCA	tumor
TCGA-A8-A08L-01A	17.5649	BRCA	tumor
TCGA-A8-A08O-01A	14.1623	BRCA	tumor
TCGA-A8-A08P-01A	10.7093	BRCA	tumor
TCGA-A8-A08R-01A	4.52287	BRCA	tumor
TCGA-A8-A08S-01A	12.664	BRCA	tumor
TCGA-A8-A08T-01A	15.4868	BRCA	tumor
TCGA-A8-A08X-01A	8.39197	BRCA	tumor
TCGA-A8-A08Z-01A	9.82082	BRCA	tumor
TCGA-A8-A090-01A	14.0701	BRCA	tumor
TCGA-A8-A091-01A	14.8817	BRCA	tumor
TCGA-A8-A092-01A	9.2126	BRCA	tumor
TCGA-A8-A093-01A	17.0023	BRCA	tumor
TCGA-A8-A094-01A	10.4824	BRCA	tumor
TCGA-A8-A095-01A	27.275	BRCA	tumor
TCGA-A8-A096-01A	10.7055	BRCA	tumor
TCGA-A8-A097-01A	12.4369	BRCA	tumor
TCGA-A8-A099-01A	12.354	BRCA	tumor
TCGA-A8-A09A-01A	14.9039	BRCA	tumor
TCGA-A8-A09B-01A	22.5121	BRCA	tumor
TCGA-A8-A09D-01A	11.3131	BRCA	tumor
TCGA-A8-A09E-01A	17.0649	BRCA	tumor
TCGA-A8-A09G-01A	7.24448	BRCA	tumor
TCGA-A8-A09I-01A	7.7431	BRCA	tumor
TCGA-A8-A09K-01A	7.7399	BRCA	tumor
TCGA-A8-A09M-01A	23.9776	BRCA	tumor
TCGA-A8-A09N-01A	8.82276	BRCA	tumor
TCGA-A8-A09Q-01A	22.1012	BRCA	tumor
TCGA-A8-A09R-01A	15.1596	BRCA	tumor
TCGA-A8-A09T-01A	37.4084	BRCA	tumor
TCGA-A8-A09V-01A	16.4381	BRCA	tumor
TCGA-A8-A09W-01A	22.0604	BRCA	tumor
TCGA-A8-A09X-01A	29.0909	BRCA	tumor
TCGA-A8-A09Z-01A	11.7789	BRCA	tumor
TCGA-A8-A0A1-01A	9.80282	BRCA	tumor
TCGA-A8-A0A2-01A	19.1132	BRCA	tumor
TCGA-A8-A0A4-01A	21.1997	BRCA	tumor
TCGA-A8-A0A6-01A	11.5958	BRCA	tumor
TCGA-A8-A0A7-01A	19.2489	BRCA	tumor
TCGA-A8-A0A9-01A	4.07981	BRCA	tumor
TCGA-A8-A0AB-01A	23.4518	BRCA	tumor
TCGA-A8-A0AD-01A	11.1757	BRCA	tumor
TCGA-AC-A23C-01A	18.8948	BRCA	tumor
TCGA-AC-A23E-01A	11.7585	BRCA	tumor
TCGA-AC-A23G-01A	14.8139	BRCA	tumor
TCGA-AC-A23H-01A	31.7222	BRCA	tumor
TCGA-AC-A2B8-01A	18.2715	BRCA	tumor
TCGA-AC-A2BK-01A	2.09565	BRCA	tumor
TCGA-AC-A2BM-01A	22.8341	BRCA	tumor
TCGA-AC-A2FB-01A	17.1658	BRCA	tumor
TCGA-AC-A2FE-01A	20.5529	BRCA	tumor
TCGA-AC-A2FF-01A	21.0894	BRCA	tumor
TCGA-AC-A2FG-01A	26.6151	BRCA	tumor
TCGA-AC-A2FK-01A	14.5057	BRCA	tumor
TCGA-AC-A2FM-01A	25.6989	BRCA	tumor
TCGA-AC-A2FO-01A	16.7395	BRCA	tumor
TCGA-AC-A2QH-01B	1.47364	BRCA	tumor
TCGA-AC-A2QI-01A	20.6736	BRCA	tumor
TCGA-AC-A2QJ-01A	28.1883	BRCA	tumor
TCGA-AC-A3BB-01A	32.7569	BRCA	tumor
TCGA-AC-A3EH-01A	14.9599	BRCA	tumor
TCGA-AC-A3HN-01A	12.8863	BRCA	tumor
TCGA-AC-A3OD-01B	12.3875	BRCA	tumor
TCGA-AC-A3QP-01A	38.3052	BRCA	tumor
TCGA-AC-A3QQ-01B	4.15756	BRCA	tumor
TCGA-AC-A3TM-01A	55.8862	BRCA	tumor
TCGA-AC-A3TN-01A	33.9276	BRCA	tumor
TCGA-AC-A3W5-01A	11.7287	BRCA	tumor
TCGA-AC-A3W6-01A	13.4489	BRCA	tumor
TCGA-AC-A3W7-01A	13.5273	BRCA	tumor
TCGA-AC-A3YI-01A	10.3606	BRCA	tumor
TCGA-AC-A3YJ-01A	39.5677	BRCA	tumor
TCGA-AC-A4ZE-01A	24.9306	BRCA	tumor
TCGA-AC-A5EH-01A	15.8971	BRCA	tumor
TCGA-AC-A5XS-01A	22.3007	BRCA	tumor
TCGA-AC-A5XU-01A	21.078	BRCA	tumor
TCGA-AC-A62V-01A	9.71343	BRCA	tumor
TCGA-AC-A62X-01A	3.33713	BRCA	tumor
TCGA-AC-A62Y-01A	27.8729	BRCA	tumor
TCGA-AC-A6IV-01A	10.8571	BRCA	tumor
TCGA-AC-A6IW-01A	5.47951	BRCA	tumor
TCGA-AC-A6IX-01A	28.1062	BRCA	tumor
TCGA-AC-A6IX-06A	24.2884	BRCA	tumor
TCGA-AC-A6NO-01A	17.2781	BRCA	tumor
TCGA-AC-A7VB-01A	14.4571	BRCA	tumor
TCGA-AC-A7VC-01A	8.81476	BRCA	tumor
TCGA-AC-A8OP-01A	9.24575	BRCA	tumor
TCGA-AC-A8OQ-01A	7.30778	BRCA	tumor
TCGA-AC-A8OR-01A	21.9172	BRCA	tumor
TCGA-AC-A8OS-01A	16.7712	BRCA	tumor
TCGA-AN-A03X-01A	16.7658	BRCA	tumor
TCGA-AN-A03Y-01A	11.0625	BRCA	tumor
TCGA-AN-A041-01A	9.75244	BRCA	tumor
TCGA-AN-A046-01A	22.4899	BRCA	tumor
TCGA-AN-A049-01A	9.67003	BRCA	tumor
TCGA-AN-A04A-01A	13.4658	BRCA	tumor
TCGA-AN-A04C-01A	23.8727	BRCA	tumor
TCGA-AN-A04D-01A	14.6683	BRCA	tumor
TCGA-AN-A0AJ-01A	11.33	BRCA	tumor
TCGA-AN-A0AK-01A	8.12662	BRCA	tumor
TCGA-AN-A0AL-01A	3.97063	BRCA	tumor
TCGA-AN-A0AM-01A	8.85092	BRCA	tumor
TCGA-AN-A0AR-01A	11.0391	BRCA	tumor
TCGA-AN-A0AS-01A	2.52859	BRCA	tumor
TCGA-AN-A0AT-01A	10.8512	BRCA	tumor
TCGA-AN-A0FD-01A	22.894	BRCA	tumor
TCGA-AN-A0FF-01A	17.7046	BRCA	tumor
TCGA-AN-A0FJ-01A	8.47961	BRCA	tumor
TCGA-AN-A0FK-01A	15.4268	BRCA	tumor
TCGA-AN-A0FL-01A	3.56338	BRCA	tumor
TCGA-AN-A0FN-01A	13.7404	BRCA	tumor
TCGA-AN-A0FS-01A	25.5137	BRCA	tumor
TCGA-AN-A0FT-01A	26.3457	BRCA	tumor
TCGA-AN-A0FV-01A	19.1623	BRCA	tumor
TCGA-AN-A0FW-01A	22.4321	BRCA	tumor
TCGA-AN-A0FX-01A	2.06672	BRCA	tumor
TCGA-AN-A0FY-01A	6.60774	BRCA	tumor
TCGA-AN-A0FZ-01A	16.2206	BRCA	tumor
TCGA-AN-A0G0-01A	0.715109	BRCA	tumor
TCGA-AN-A0XL-01A	24.0693	BRCA	tumor
TCGA-AN-A0XN-01A	8.96076	BRCA	tumor
TCGA-AN-A0XO-01A	10.885	BRCA	tumor
TCGA-AN-A0XP-01A	13.5495	BRCA	tumor
TCGA-AN-A0XR-01A	16.5668	BRCA	tumor
TCGA-AN-A0XS-01A	32.0802	BRCA	tumor
TCGA-AN-A0XT-01A	15.9065	BRCA	tumor
TCGA-AN-A0XU-01A	6.87082	BRCA	tumor
TCGA-AN-A0XV-01A	12.0563	BRCA	tumor
TCGA-AN-A0XW-01A	23.5287	BRCA	tumor
TCGA-AO-A03L-01A	7.8984	BRCA	tumor
TCGA-AO-A03M-01B	11.8696	BRCA	tumor
TCGA-AO-A03N-01B	37.3361	BRCA	tumor
TCGA-AO-A03O-01A	5.59935	BRCA	tumor
TCGA-AO-A03P-01A	19.7873	BRCA	tumor
TCGA-AO-A03R-01A	21.5741	BRCA	tumor
TCGA-AO-A03T-01A	44.2108	BRCA	tumor
TCGA-AO-A03U-01B	6.30579	BRCA	tumor
TCGA-AO-A03V-01A	17.0843	BRCA	tumor
TCGA-AO-A0J2-01A	48.8006	BRCA	tumor
TCGA-AO-A0J3-01A	18.9911	BRCA	tumor
TCGA-AO-A0J4-01A	8.00309	BRCA	tumor
TCGA-AO-A0J5-01A	10.2881	BRCA	tumor
TCGA-AO-A0J6-01A	6.35508	BRCA	tumor
TCGA-AO-A0J7-01A	11.5046	BRCA	tumor
TCGA-AO-A0J8-01A	23.8898	BRCA	tumor
TCGA-AO-A0J9-01A	23.63	BRCA	tumor
TCGA-AO-A0JA-01A	18.63	BRCA	tumor
TCGA-AO-A0JB-01A	21.1124	BRCA	tumor
TCGA-AO-A0JC-01A	18.8955	BRCA	tumor
TCGA-AO-A0JD-01A	25.7581	BRCA	tumor
TCGA-AO-A0JE-01A	15.3892	BRCA	tumor
TCGA-AO-A0JF-01A	19.1119	BRCA	tumor
TCGA-AO-A0JG-01A	22.0258	BRCA	tumor
TCGA-AO-A0JI-01A	18.0582	BRCA	tumor
TCGA-AO-A0JJ-01A	21.4385	BRCA	tumor
TCGA-AO-A0JL-01A	14.4737	BRCA	tumor
TCGA-AO-A0JM-01A	19.2311	BRCA	tumor
TCGA-AO-A124-01A	8.85627	BRCA	tumor
TCGA-AO-A125-01A	49.3359	BRCA	tumor
TCGA-AO-A126-01A	46.0894	BRCA	tumor
TCGA-AO-A128-01A	8.71177	BRCA	tumor
TCGA-AO-A129-01A	6.74846	BRCA	tumor
TCGA-AO-A12A-01A	16.4016	BRCA	tumor
TCGA-AO-A12B-01A	11.1623	BRCA	tumor
TCGA-AO-A12C-01A	25.9985	BRCA	tumor
TCGA-AO-A12D-01A	10.1709	BRCA	tumor
TCGA-AO-A12E-01A	33.2681	BRCA	tumor
TCGA-AO-A12F-01A	8.36307	BRCA	tumor
TCGA-AO-A12G-01A	32.1886	BRCA	tumor
TCGA-AO-A12H-01A	28.1825	BRCA	tumor
TCGA-AO-A1KO-01A	7.9095	BRCA	tumor
TCGA-AO-A1KP-01A	33.3373	BRCA	tumor
TCGA-AO-A1KQ-01A	64.9549	BRCA	tumor
TCGA-AO-A1KR-01A	2.45002	BRCA	tumor
TCGA-AO-A1KS-01A	18.5469	BRCA	tumor
TCGA-AO-A1KT-01A	23.5904	BRCA	tumor
TCGA-AQ-A04H-01B	19.4121	BRCA	tumor
TCGA-AQ-A04J-01A	6.78973	BRCA	tumor
TCGA-AQ-A04L-01B	48.5916	BRCA	tumor
TCGA-AQ-A0Y5-01A	12.6457	BRCA	tumor
TCGA-AQ-A1H2-01A	11.0807	BRCA	tumor
TCGA-AQ-A1H3-01A	29.0191	BRCA	tumor
TCGA-AQ-A54N-01A	11.4766	BRCA	tumor
TCGA-AQ-A54O-01A	106.018	BRCA	tumor
TCGA-AQ-A7U7-01A	8.57012	BRCA	tumor
TCGA-AR-A0TP-01A	6.36755	BRCA	tumor
TCGA-AR-A0TQ-01A	5.8899	BRCA	tumor
TCGA-AR-A0TR-01A	14.1733	BRCA	tumor
TCGA-AR-A0TS-01A	6.29852	BRCA	tumor
TCGA-AR-A0TT-01A	9.88713	BRCA	tumor
TCGA-AR-A0TU-01A	14.7709	BRCA	tumor
TCGA-AR-A0TV-01A	8.49536	BRCA	tumor
TCGA-AR-A0TW-01A	10.5372	BRCA	tumor
TCGA-AR-A0TX-01A	10.5861	BRCA	tumor
TCGA-AR-A0TY-01A	17.0539	BRCA	tumor
TCGA-AR-A0TZ-01A	11.7306	BRCA	tumor
TCGA-AR-A0U0-01A	20.7847	BRCA	tumor
TCGA-AR-A0U2-01A	4.23271	BRCA	tumor
TCGA-AR-A0U3-01A	28.9607	BRCA	tumor
TCGA-AR-A0U4-01A	14.5558	BRCA	tumor
TCGA-AR-A1AH-01A	9.66798	BRCA	tumor
TCGA-AR-A1AI-01A	1.05786	BRCA	tumor
TCGA-AR-A1AJ-01A	4.3376	BRCA	tumor
TCGA-AR-A1AK-01A	17.4473	BRCA	tumor
TCGA-AR-A1AL-01A	15.955	BRCA	tumor
TCGA-AR-A1AM-01A	20.2902	BRCA	tumor
TCGA-AR-A1AN-01A	4.2705	BRCA	tumor
TCGA-AR-A1AO-01A	15.7754	BRCA	tumor
TCGA-AR-A1AP-01A	17.2223	BRCA	tumor
TCGA-AR-A1AQ-01A	6.74437	BRCA	tumor
TCGA-AR-A1AR-01A	5.53104	BRCA	tumor
TCGA-AR-A1AS-01A	33.0587	BRCA	tumor
TCGA-AR-A1AT-01A	10.2597	BRCA	tumor
TCGA-AR-A1AU-01A	13.8808	BRCA	tumor
TCGA-AR-A1AV-01A	28.1979	BRCA	tumor
TCGA-AR-A1AW-01A	16.8599	BRCA	tumor
TCGA-AR-A1AX-01A	8.51319	BRCA	tumor
TCGA-AR-A1AY-01A	3.63378	BRCA	tumor
TCGA-AR-A24H-01A	8.8332	BRCA	tumor
TCGA-AR-A24K-01A	13.9547	BRCA	tumor
TCGA-AR-A24L-01A	25.9633	BRCA	tumor
TCGA-AR-A24M-01A	14.53	BRCA	tumor
TCGA-AR-A24N-01A	26.6079	BRCA	tumor
TCGA-AR-A24O-01A	10.6134	BRCA	tumor
TCGA-AR-A24P-01A	15.2554	BRCA	tumor
TCGA-AR-A24Q-01A	9.49801	BRCA	tumor
TCGA-AR-A24R-01A	13.2479	BRCA	tumor
TCGA-AR-A24S-01A	10.6514	BRCA	tumor
TCGA-AR-A24T-01A	29.1036	BRCA	tumor
TCGA-AR-A24U-01A	11.7484	BRCA	tumor
TCGA-AR-A24V-01A	15.7593	BRCA	tumor
TCGA-AR-A24W-01A	10.8523	BRCA	tumor
TCGA-AR-A24X-01A	14.3576	BRCA	tumor
TCGA-AR-A24Z-01A	9.9247	BRCA	tumor
TCGA-AR-A250-01A	20.2073	BRCA	tumor
TCGA-AR-A251-01A	4.51847	BRCA	tumor
TCGA-AR-A252-01A	9.6017	BRCA	tumor
TCGA-AR-A254-01A	6.56545	BRCA	tumor
TCGA-AR-A255-01A	9.50609	BRCA	tumor
TCGA-AR-A256-01A	5.54741	BRCA	tumor
TCGA-AR-A2LE-01A	15.295	BRCA	tumor
TCGA-AR-A2LH-01A	13.0929	BRCA	tumor
TCGA-AR-A2LJ-01A	40.7561	BRCA	tumor
TCGA-AR-A2LK-01A	15.1118	BRCA	tumor
TCGA-AR-A2LL-01A	18.3513	BRCA	tumor
TCGA-AR-A2LM-01A	12.8698	BRCA	tumor
TCGA-AR-A2LN-01A	11.3106	BRCA	tumor
TCGA-AR-A2LO-01A	26.0976	BRCA	tumor
TCGA-AR-A2LQ-01A	7.21928	BRCA	tumor
TCGA-AR-A2LR-01A	8.68399	BRCA	tumor
TCGA-AR-A5QM-01A	23.7597	BRCA	tumor
TCGA-AR-A5QN-01A	16.9489	BRCA	tumor
TCGA-AR-A5QP-01A	47.9918	BRCA	tumor
TCGA-AR-A5QQ-01A	14.2493	BRCA	tumor
TCGA-B6-A0I1-01A	5.70583	BRCA	tumor
TCGA-B6-A0I2-01A	6.73256	BRCA	tumor
TCGA-B6-A0I5-01A	39.6326	BRCA	tumor
TCGA-B6-A0I6-01A	4.50049	BRCA	tumor
TCGA-B6-A0I8-01A	10.992	BRCA	tumor
TCGA-B6-A0I9-01A	8.50511	BRCA	tumor
TCGA-B6-A0IA-01A	32.4163	BRCA	tumor
TCGA-B6-A0IB-01A	65.0942	BRCA	tumor
TCGA-B6-A0IC-01A	23.4893	BRCA	tumor
TCGA-B6-A0IE-01A	51.3234	BRCA	tumor
TCGA-B6-A0IG-01A	30.5447	BRCA	tumor
TCGA-B6-A0IH-01A	17.2476	BRCA	tumor
TCGA-B6-A0IJ-01A	7.11459	BRCA	tumor
TCGA-B6-A0IK-01A	10.4957	BRCA	tumor
TCGA-B6-A0IM-01A	27.0193	BRCA	tumor
TCGA-B6-A0IN-01A	15.7951	BRCA	tumor
TCGA-B6-A0IO-01A	21.5916	BRCA	tumor
TCGA-B6-A0IP-01A	25.4914	BRCA	tumor
TCGA-B6-A0IQ-01A	9.34491	BRCA	tumor
TCGA-B6-A0RE-01A	5.07452	BRCA	tumor
TCGA-B6-A0RG-01A	39.2487	BRCA	tumor
TCGA-B6-A0RH-01A	28.119	BRCA	tumor
TCGA-B6-A0RI-01A	15.1843	BRCA	tumor
TCGA-B6-A0RL-01A	14.6856	BRCA	tumor
TCGA-B6-A0RM-01A	12.9767	BRCA	tumor
TCGA-B6-A0RN-01A	34.7567	BRCA	tumor
TCGA-B6-A0RO-01A	24.5624	BRCA	tumor
TCGA-B6-A0RP-01A	21.4537	BRCA	tumor
TCGA-B6-A0RQ-01A	21.0249	BRCA	tumor
TCGA-B6-A0RS-01A	12.2213	BRCA	tumor
TCGA-B6-A0RT-01A	8.79413	BRCA	tumor
TCGA-B6-A0RU-01A	7.80273	BRCA	tumor
TCGA-B6-A0RV-01A	38.8407	BRCA	tumor
TCGA-B6-A0WS-01A	17.3613	BRCA	tumor
TCGA-B6-A0WT-01A	14.0413	BRCA	tumor
TCGA-B6-A0WV-01A	24.6568	BRCA	tumor
TCGA-B6-A0WW-01A	31.5888	BRCA	tumor
TCGA-B6-A0WX-01A	15.2253	BRCA	tumor
TCGA-B6-A0WY-01A	15.6505	BRCA	tumor
TCGA-B6-A0WZ-01A	45.1347	BRCA	tumor
TCGA-B6-A0X0-01A	22.1329	BRCA	tumor
TCGA-B6-A0X1-01A	7.76385	BRCA	tumor
TCGA-B6-A0X4-01A	10.9855	BRCA	tumor
TCGA-B6-A0X5-01A	34.2714	BRCA	tumor
TCGA-B6-A0X7-01A	28.3281	BRCA	tumor
TCGA-B6-A1KC-01B	13.9747	BRCA	tumor
TCGA-B6-A1KF-01A	7.25899	BRCA	tumor
TCGA-B6-A1KI-01A	11.2423	BRCA	tumor
TCGA-B6-A1KN-01A	10.6605	BRCA	tumor
TCGA-B6-A2IU-01A	40.2981	BRCA	tumor
TCGA-B6-A3ZX-01A	9.17813	BRCA	tumor
TCGA-B6-A400-01A	6.24859	BRCA	tumor
TCGA-B6-A401-01A	38.563	BRCA	tumor
TCGA-B6-A402-01A	12.1413	BRCA	tumor
TCGA-B6-A408-01A	9.9572	BRCA	tumor
TCGA-B6-A409-01A	4.96415	BRCA	tumor
TCGA-B6-A40B-01A	31.1234	BRCA	tumor
TCGA-B6-A40C-01A	19.5411	BRCA	tumor
TCGA-BH-A0AU-01A	30.0638	BRCA	tumor
TCGA-BH-A0AV-01A	4.88024	BRCA	tumor
TCGA-BH-A0AW-01A	51.4503	BRCA	tumor
TCGA-BH-A0AY-01A	22.5877	BRCA	tumor
TCGA-BH-A0AZ-01A	11.6676	BRCA	tumor
TCGA-BH-A0B0-01A	18.7018	BRCA	tumor
TCGA-BH-A0B1-01A	10.1919	BRCA	tumor
TCGA-BH-A0B2-01A	25.0116	BRCA	tumor
TCGA-BH-A0B3-01A	7.53078	BRCA	tumor
TCGA-BH-A0B4-01A	17.162	BRCA	tumor
TCGA-BH-A0B5-01A	17.8669	BRCA	tumor
TCGA-BH-A0B6-01A	18.2983	BRCA	tumor
TCGA-BH-A0B7-01A	10.9915	BRCA	tumor
TCGA-BH-A0B8-01A	11.3498	BRCA	tumor
TCGA-BH-A0B9-01A	9.26996	BRCA	tumor
TCGA-BH-A0BA-01A	18.3622	BRCA	tumor
TCGA-BH-A0BC-01A	20.2778	BRCA	tumor
TCGA-BH-A0BD-01A	17.4526	BRCA	tumor
TCGA-BH-A0BF-01A	10.5469	BRCA	tumor
TCGA-BH-A0BG-01A	12.9303	BRCA	tumor
TCGA-BH-A0BJ-01A	19.4474	BRCA	tumor
TCGA-BH-A0BL-01A	14.2453	BRCA	tumor
TCGA-BH-A0BM-01A	24.5827	BRCA	tumor
TCGA-BH-A0BO-01A	12.7377	BRCA	tumor
TCGA-BH-A0BP-01A	12.2537	BRCA	tumor
TCGA-BH-A0BQ-01A	24.8645	BRCA	tumor
TCGA-BH-A0BR-01A	25.1051	BRCA	tumor
TCGA-BH-A0BT-01A	55.339	BRCA	tumor
TCGA-BH-A0BV-01A	17.8502	BRCA	tumor
TCGA-BH-A0BW-01A	12.1318	BRCA	tumor
TCGA-BH-A0BZ-01A	15.6995	BRCA	tumor
TCGA-BH-A0C0-01A	23.4193	BRCA	tumor
TCGA-BH-A0C1-01B	13.2779	BRCA	tumor
TCGA-BH-A0C3-01A	21.3932	BRCA	tumor
TCGA-BH-A0C7-01B	14.0268	BRCA	tumor
TCGA-BH-A0DD-01A	30.8805	BRCA	tumor
TCGA-BH-A0DE-01A	34.4732	BRCA	tumor
TCGA-BH-A0DG-01A	29.2801	BRCA	tumor
TCGA-BH-A0DH-01A	40.8808	BRCA	tumor
TCGA-BH-A0DI-01A	20.705	BRCA	tumor
TCGA-BH-A0DK-01A	32.0789	BRCA	tumor
TCGA-BH-A0DL-01A	31.1331	BRCA	tumor
TCGA-BH-A0DO-01B	16.8039	BRCA	tumor
TCGA-BH-A0DP-01A	29.615	BRCA	tumor
TCGA-BH-A0DQ-01A	22.2055	BRCA	tumor
TCGA-BH-A0DS-01A	49.5646	BRCA	tumor
TCGA-BH-A0DT-01A	30.2211	BRCA	tumor
TCGA-BH-A0DV-01A	19.395	BRCA	tumor
TCGA-BH-A0DX-01A	12.4835	BRCA	tumor
TCGA-BH-A0DZ-01A	11.4647	BRCA	tumor
TCGA-BH-A0E0-01A	7.54587	BRCA	tumor
TCGA-BH-A0E1-01A	14.8169	BRCA	tumor
TCGA-BH-A0E2-01A	21.1577	BRCA	tumor
TCGA-BH-A0E6-01A	31.2127	BRCA	tumor
TCGA-BH-A0E7-01A	21.3722	BRCA	tumor
TCGA-BH-A0E9-01B	18.5078	BRCA	tumor
TCGA-BH-A0EA-01A	18.2994	BRCA	tumor
TCGA-BH-A0EB-01A	10.2965	BRCA	tumor
TCGA-BH-A0EE-01A	18.3981	BRCA	tumor
TCGA-BH-A0EI-01A	18.5006	BRCA	tumor
TCGA-BH-A0GY-01A	9.81101	BRCA	tumor
TCGA-BH-A0GZ-01A	53.2798	BRCA	tumor
TCGA-BH-A0H0-01A	17.9063	BRCA	tumor
TCGA-BH-A0H3-01A	13.8658	BRCA	tumor
TCGA-BH-A0H5-01A	20.2137	BRCA	tumor
TCGA-BH-A0H6-01A	38.8358	BRCA	tumor
TCGA-BH-A0H7-01A	20.7497	BRCA	tumor
TCGA-BH-A0H9-01A	14.9424	BRCA	tumor
TCGA-BH-A0HA-01A	36.8411	BRCA	tumor
TCGA-BH-A0HB-01A	26.3836	BRCA	tumor
TCGA-BH-A0HF-01A	23.5098	BRCA	tumor
TCGA-BH-A0HI-01A	21.8639	BRCA	tumor
TCGA-BH-A0HK-01A	25.2641	BRCA	tumor
TCGA-BH-A0HL-01A	10.6301	BRCA	tumor
TCGA-BH-A0HN-01A	50.4689	BRCA	tumor
TCGA-BH-A0HO-01A	15.7815	BRCA	tumor
TCGA-BH-A0HP-01A	21.0912	BRCA	tumor
TCGA-BH-A0HQ-01A	22.1989	BRCA	tumor
TCGA-BH-A0HU-01A	12.3113	BRCA	tumor
TCGA-BH-A0HW-01A	20.7654	BRCA	tumor
TCGA-BH-A0HX-01A	28.6397	BRCA	tumor
TCGA-BH-A0HY-01A	20.4966	BRCA	tumor
TCGA-BH-A0RX-01A	5.66273	BRCA	tumor
TCGA-BH-A0W3-01A	16.9879	BRCA	tumor
TCGA-BH-A0W4-01A	15.7321	BRCA	tumor
TCGA-BH-A0W5-01A	14.2536	BRCA	tumor
TCGA-BH-A0W7-01A	30.5098	BRCA	tumor
TCGA-BH-A0WA-01A	6.41314	BRCA	tumor
TCGA-BH-A18F-01A	10.5131	BRCA	tumor
TCGA-BH-A18G-01A	19.1613	BRCA	tumor
TCGA-BH-A18H-01A	13.9747	BRCA	tumor
TCGA-BH-A18I-01A	15.9469	BRCA	tumor
TCGA-BH-A18J-01A	15.8185	BRCA	tumor
TCGA-BH-A18K-01A	33.7818	BRCA	tumor
TCGA-BH-A18L-01A	7.53682	BRCA	tumor
TCGA-BH-A18M-01A	15.6739	BRCA	tumor
TCGA-BH-A18N-01A	20.5671	BRCA	tumor
TCGA-BH-A18P-01A	15.1083	BRCA	tumor
TCGA-BH-A18Q-01A	4.78534	BRCA	tumor
TCGA-BH-A18R-01A	10.9325	BRCA	tumor
TCGA-BH-A18S-01A	21.343	BRCA	tumor
TCGA-BH-A18T-01A	9.7878	BRCA	tumor
TCGA-BH-A18U-01A	10.3079	BRCA	tumor
TCGA-BH-A18V-01A	5.03938	BRCA	tumor
TCGA-BH-A18V-06A	15.1525	BRCA	tumor
TCGA-BH-A1EN-01A	14.8513	BRCA	tumor
TCGA-BH-A1EO-01A	12.4678	BRCA	tumor
TCGA-BH-A1ES-01A	25.9569	BRCA	tumor
TCGA-BH-A1ES-06A	18.7596	BRCA	tumor
TCGA-BH-A1ET-01A	19.4889	BRCA	tumor
TCGA-BH-A1EU-01A	12.286	BRCA	tumor
TCGA-BH-A1EV-01A	5.31727	BRCA	tumor
TCGA-BH-A1EW-01A	14.9614	BRCA	tumor
TCGA-BH-A1EX-01A	54.1971	BRCA	tumor
TCGA-BH-A1EY-01A	32.4354	BRCA	tumor
TCGA-BH-A1F0-01A	4.62005	BRCA	tumor
TCGA-BH-A1F2-01A	25.7646	BRCA	tumor
TCGA-BH-A1F5-01A	20.5127	BRCA	tumor
TCGA-BH-A1F6-01A	4.86917	BRCA	tumor
TCGA-BH-A1F8-01A	24.4531	BRCA	tumor
TCGA-BH-A1FB-01A	19.0606	BRCA	tumor
TCGA-BH-A1FC-01A	4.24769	BRCA	tumor
TCGA-BH-A1FD-01A	5.19955	BRCA	tumor
TCGA-BH-A1FE-01A	15.4317	BRCA	tumor
TCGA-BH-A1FE-06A	11.2629	BRCA	tumor
TCGA-BH-A1FG-01A	27.2178	BRCA	tumor
TCGA-BH-A1FH-01A	12.1201	BRCA	tumor
TCGA-BH-A1FJ-01A	37.3366	BRCA	tumor
TCGA-BH-A1FL-01A	22.3344	BRCA	tumor
TCGA-BH-A1FM-01A	12.7729	BRCA	tumor
TCGA-BH-A1FN-01A	12.4825	BRCA	tumor
TCGA-BH-A1FR-01A	10.302	BRCA	tumor
TCGA-BH-A1FU-01A	5.55802	BRCA	tumor
TCGA-BH-A201-01A	10.6079	BRCA	tumor
TCGA-BH-A202-01A	8.63221	BRCA	tumor
TCGA-BH-A203-01A	27.5742	BRCA	tumor
TCGA-BH-A204-01A	11.6634	BRCA	tumor
TCGA-BH-A208-01A	6.90782	BRCA	tumor
TCGA-BH-A209-01A	11.1547	BRCA	tumor
TCGA-BH-A28O-01A	12.8204	BRCA	tumor
TCGA-BH-A28Q-01A	17.0469	BRCA	tumor
TCGA-BH-A2L8-01A	21.6721	BRCA	tumor
TCGA-BH-A42T-01A	21.2226	BRCA	tumor
TCGA-BH-A42U-01A	27.3158	BRCA	tumor
TCGA-BH-A42V-01A	24.9615	BRCA	tumor
TCGA-BH-A5IZ-01A	7.17446	BRCA	tumor
TCGA-BH-A5J0-01A	23.0654	BRCA	tumor
TCGA-BH-A6R8-01A	36.0841	BRCA	tumor
TCGA-BH-A6R9-01A	15.5803	BRCA	tumor
TCGA-BH-A8FY-01A	33.2713	BRCA	tumor
TCGA-BH-A8FZ-01A	17.8994	BRCA	tumor
TCGA-BH-A8G0-01A	19.9353	BRCA	tumor
TCGA-BH-AB28-01A	29.3964	BRCA	tumor
TCGA-C8-A12K-01A	9.96653	BRCA	tumor
TCGA-C8-A12L-01A	9.09037	BRCA	tumor
TCGA-C8-A12M-01A	10.4969	BRCA	tumor
TCGA-C8-A12N-01A	38.2795	BRCA	tumor
TCGA-C8-A12O-01A	13.2816	BRCA	tumor
TCGA-C8-A12P-01A	11.5869	BRCA	tumor
TCGA-C8-A12Q-01A	63.2199	BRCA	tumor
TCGA-C8-A12T-01A	19.2964	BRCA	tumor
TCGA-C8-A12U-01A	26.4103	BRCA	tumor
TCGA-C8-A12V-01A	8.09538	BRCA	tumor
TCGA-C8-A12W-01A	6.2344	BRCA	tumor
TCGA-C8-A12X-01A	25.1718	BRCA	tumor
TCGA-C8-A12Y-01A	37.1537	BRCA	tumor
TCGA-C8-A12Z-01A	6.59981	BRCA	tumor
TCGA-C8-A130-01A	32.5698	BRCA	tumor
TCGA-C8-A131-01A	18.2156	BRCA	tumor
TCGA-C8-A132-01A	9.51814	BRCA	tumor
TCGA-C8-A133-01A	23.4127	BRCA	tumor
TCGA-C8-A134-01A	7.21545	BRCA	tumor
TCGA-C8-A135-01A	53.0167	BRCA	tumor
TCGA-C8-A137-01A	13.807	BRCA	tumor
TCGA-C8-A138-01A	42.0333	BRCA	tumor
TCGA-C8-A1HE-01A	18.342	BRCA	tumor
TCGA-C8-A1HF-01A	30.0574	BRCA	tumor
TCGA-C8-A1HG-01A	22.1208	BRCA	tumor
TCGA-C8-A1HI-01A	25.0597	BRCA	tumor
TCGA-C8-A1HJ-01A	6.38875	BRCA	tumor
TCGA-C8-A1HK-01A	16.1326	BRCA	tumor
TCGA-C8-A1HL-01A	19.8644	BRCA	tumor
TCGA-C8-A1HM-01A	7.93739	BRCA	tumor
TCGA-C8-A1HN-01A	19.6786	BRCA	tumor
TCGA-C8-A1HO-01A	10.7629	BRCA	tumor
TCGA-C8-A26V-01A	21.2856	BRCA	tumor
TCGA-C8-A26W-01A	21.21	BRCA	tumor
TCGA-C8-A26X-01A	53.3812	BRCA	tumor
TCGA-C8-A26Y-01A	55.4768	BRCA	tumor
TCGA-C8-A26Z-01A	21.6357	BRCA	tumor
TCGA-C8-A273-01A	15.4999	BRCA	tumor
TCGA-C8-A274-01A	18.6222	BRCA	tumor
TCGA-C8-A275-01A	5.54336	BRCA	tumor
TCGA-C8-A278-01A	23.5071	BRCA	tumor
TCGA-C8-A27A-01A	9.77787	BRCA	tumor
TCGA-C8-A27B-01A	2.87778	BRCA	tumor
TCGA-C8-A3M7-01A	19.938	BRCA	tumor
TCGA-C8-A3M8-01A	17.0516	BRCA	tumor
TCGA-C8-A8HP-01A	13.586	BRCA	tumor
TCGA-C8-A8HQ-01A	21.1728	BRCA	tumor
TCGA-C8-A8HR-01A	15.7745	BRCA	tumor
TCGA-D8-A13Y-01A	20.4497	BRCA	tumor
TCGA-D8-A13Z-01A	12.1092	BRCA	tumor
TCGA-D8-A140-01A	17.4694	BRCA	tumor
TCGA-D8-A141-01A	14.9893	BRCA	tumor
TCGA-D8-A142-01A	6.50608	BRCA	tumor
TCGA-D8-A143-01A	13.5226	BRCA	tumor
TCGA-D8-A145-01A	12.5753	BRCA	tumor
TCGA-D8-A146-01A	29.2465	BRCA	tumor
TCGA-D8-A147-01A	5.06364	BRCA	tumor
TCGA-D8-A1J8-01A	18.2908	BRCA	tumor
TCGA-D8-A1J9-01A	11.4694	BRCA	tumor
TCGA-D8-A1JA-01A	12.0559	BRCA	tumor
TCGA-D8-A1JB-01A	26.6378	BRCA	tumor
TCGA-D8-A1JC-01A	12.6772	BRCA	tumor
TCGA-D8-A1JD-01A	18.1481	BRCA	tumor
TCGA-D8-A1JE-01A	9.28103	BRCA	tumor
TCGA-D8-A1JF-01A	72.4944	BRCA	tumor
TCGA-D8-A1JG-01B	48.4684	BRCA	tumor
TCGA-D8-A1JH-01A	17.059	BRCA	tumor
TCGA-D8-A1JI-01A	19.1436	BRCA	tumor
TCGA-D8-A1JJ-01A	10.2136	BRCA	tumor
TCGA-D8-A1JK-01A	58.7767	BRCA	tumor
TCGA-D8-A1JL-01A	7.11871	BRCA	tumor
TCGA-D8-A1JM-01A	1.73086	BRCA	tumor
TCGA-D8-A1JN-01A	12.3631	BRCA	tumor
TCGA-D8-A1JP-01A	31.4607	BRCA	tumor
TCGA-D8-A1JS-01A	30.1813	BRCA	tumor
TCGA-D8-A1JT-01A	17.2334	BRCA	tumor
TCGA-D8-A1JU-01A	10.1042	BRCA	tumor
TCGA-D8-A1X5-01A	8.03275	BRCA	tumor
TCGA-D8-A1X6-01A	31.0394	BRCA	tumor
TCGA-D8-A1X7-01A	22.4544	BRCA	tumor
TCGA-D8-A1X8-01A	20.2717	BRCA	tumor
TCGA-D8-A1X9-01A	16.7748	BRCA	tumor
TCGA-D8-A1XA-01A	13.214	BRCA	tumor
TCGA-D8-A1XB-01A	15.1088	BRCA	tumor
TCGA-D8-A1XC-01A	9.62514	BRCA	tumor
TCGA-D8-A1XD-01A	10.4435	BRCA	tumor
TCGA-D8-A1XF-01A	9.97425	BRCA	tumor
TCGA-D8-A1XG-01A	10.6749	BRCA	tumor
TCGA-D8-A1XJ-01A	4.79956	BRCA	tumor
TCGA-D8-A1XK-01A	3.01398	BRCA	tumor
TCGA-D8-A1XL-01A	24.7491	BRCA	tumor
TCGA-D8-A1XM-01A	11.1242	BRCA	tumor
TCGA-D8-A1XO-01A	21.1954	BRCA	tumor
TCGA-D8-A1XQ-01A	6.0786	BRCA	tumor
TCGA-D8-A1XR-01A	16.5379	BRCA	tumor
TCGA-D8-A1XS-01A	25.8559	BRCA	tumor
TCGA-D8-A1XT-01A	22.7713	BRCA	tumor
TCGA-D8-A1XU-01A	11.4138	BRCA	tumor
TCGA-D8-A1XV-01A	10.0864	BRCA	tumor
TCGA-D8-A1XW-01A	2.93471	BRCA	tumor
TCGA-D8-A1XY-01A	15.3787	BRCA	tumor
TCGA-D8-A1XZ-01A	12.8775	BRCA	tumor
TCGA-D8-A1Y0-01A	13.0874	BRCA	tumor
TCGA-D8-A1Y1-01A	20.824	BRCA	tumor
TCGA-D8-A1Y2-01A	15.1039	BRCA	tumor
TCGA-D8-A1Y3-01A	6.88108	BRCA	tumor
TCGA-D8-A27E-01A	13.7642	BRCA	tumor
TCGA-D8-A27F-01A	1.88881	BRCA	tumor
TCGA-D8-A27G-01A	24.896	BRCA	tumor
TCGA-D8-A27H-01A	10.0157	BRCA	tumor
TCGA-D8-A27I-01A	17.3588	BRCA	tumor
TCGA-D8-A27K-01A	25.5602	BRCA	tumor
TCGA-D8-A27L-01A	20.2856	BRCA	tumor
TCGA-D8-A27M-01A	7.96383	BRCA	tumor
TCGA-D8-A27N-01A	18.4198	BRCA	tumor
TCGA-D8-A27P-01A	16.6507	BRCA	tumor
TCGA-D8-A27R-01A	9.05453	BRCA	tumor
TCGA-D8-A27T-01A	10.5223	BRCA	tumor
TCGA-D8-A27V-01A	12.7153	BRCA	tumor
TCGA-D8-A27W-01A	7.97847	BRCA	tumor
TCGA-D8-A3Z5-01A	30.7248	BRCA	tumor
TCGA-D8-A3Z6-01A	39.995	BRCA	tumor
TCGA-D8-A4Z1-01A	19.4246	BRCA	tumor
TCGA-D8-A73U-01A	11.8563	BRCA	tumor
TCGA-D8-A73W-01A	12.7589	BRCA	tumor
TCGA-D8-A73X-01A	32.6617	BRCA	tumor
TCGA-E2-A105-01A	16.392	BRCA	tumor
TCGA-E2-A106-01A	15.8671	BRCA	tumor
TCGA-E2-A107-01A	43.5539	BRCA	tumor
TCGA-E2-A108-01A	13.1609	BRCA	tumor
TCGA-E2-A109-01A	12.4505	BRCA	tumor
TCGA-E2-A10A-01A	10.2878	BRCA	tumor
TCGA-E2-A10B-01A	14.4353	BRCA	tumor
TCGA-E2-A10C-01A	100.057	BRCA	tumor
TCGA-E2-A10E-01A	18.6294	BRCA	tumor
TCGA-E2-A10F-01A	15.3492	BRCA	tumor
TCGA-E2-A14N-01A	3.86572	BRCA	tumor
TCGA-E2-A14O-01A	52.4188	BRCA	tumor
TCGA-E2-A14P-01A	31.1208	BRCA	tumor
TCGA-E2-A14Q-01A	37.765	BRCA	tumor
TCGA-E2-A14R-01A	6.76778	BRCA	tumor
TCGA-E2-A14T-01A	25.0857	BRCA	tumor
TCGA-E2-A14U-01A	32.5674	BRCA	tumor
TCGA-E2-A14V-01A	15.8813	BRCA	tumor
TCGA-E2-A14W-01A	38.8941	BRCA	tumor
TCGA-E2-A14X-01A	2.09598	BRCA	tumor
TCGA-E2-A14Y-01A	7.31549	BRCA	tumor
TCGA-E2-A14Z-01A	17.6363	BRCA	tumor
TCGA-E2-A150-01A	5.05013	BRCA	tumor
TCGA-E2-A152-01A	12.2598	BRCA	tumor
TCGA-E2-A153-01A	20.0052	BRCA	tumor
TCGA-E2-A154-01A	30.5959	BRCA	tumor
TCGA-E2-A155-01A	14.7102	BRCA	tumor
TCGA-E2-A156-01A	18.3149	BRCA	tumor
TCGA-E2-A158-01A	6.33424	BRCA	tumor
TCGA-E2-A159-01A	14.1923	BRCA	tumor
TCGA-E2-A15A-01A	14.8849	BRCA	tumor
TCGA-E2-A15A-06A	13.2707	BRCA	tumor
TCGA-E2-A15C-01A	15.2492	BRCA	tumor
TCGA-E2-A15D-01A	29.0234	BRCA	tumor
TCGA-E2-A15E-01A	26.9598	BRCA	tumor
TCGA-E2-A15E-06A	25.1019	BRCA	tumor
TCGA-E2-A15F-01A	9.2751	BRCA	tumor
TCGA-E2-A15G-01A	26.0751	BRCA	tumor
TCGA-E2-A15H-01A	24.7401	BRCA	tumor
TCGA-E2-A15I-01A	32.1614	BRCA	tumor
TCGA-E2-A15J-01A	15.3607	BRCA	tumor
TCGA-E2-A15K-01A	32.6492	BRCA	tumor
TCGA-E2-A15K-06A	40.1564	BRCA	tumor
TCGA-E2-A15L-01A	16.4876	BRCA	tumor
TCGA-E2-A15M-01A	6.51615	BRCA	tumor
TCGA-E2-A15O-01A	19.8654	BRCA	tumor
TCGA-E2-A15P-01A	15.6098	BRCA	tumor
TCGA-E2-A15R-01A	9.90177	BRCA	tumor
TCGA-E2-A15S-01A	9.52005	BRCA	tumor
TCGA-E2-A15T-01A	9.28814	BRCA	tumor
TCGA-E2-A1AZ-01A	5.86087	BRCA	tumor
TCGA-E2-A1B0-01A	2.26446	BRCA	tumor
TCGA-E2-A1B1-01A	15.5576	BRCA	tumor
TCGA-E2-A1B4-01A	39.6975	BRCA	tumor
TCGA-E2-A1B5-01A	21.6219	BRCA	tumor
TCGA-E2-A1B6-01A	18.2553	BRCA	tumor
TCGA-E2-A1BC-01A	19.5282	BRCA	tumor
TCGA-E2-A1BD-01A	71.4439	BRCA	tumor
TCGA-E2-A1IE-01A	17.4903	BRCA	tumor
TCGA-E2-A1IF-01A	24.322	BRCA	tumor
TCGA-E2-A1IG-01A	11.2733	BRCA	tumor
TCGA-E2-A1IH-01A	28.9004	BRCA	tumor
TCGA-E2-A1II-01A	9.90201	BRCA	tumor
TCGA-E2-A1IJ-01A	18.5838	BRCA	tumor
TCGA-E2-A1IK-01A	24.497	BRCA	tumor
TCGA-E2-A1IL-01A	14.295	BRCA	tumor
TCGA-E2-A1IN-01A	14.8907	BRCA	tumor
TCGA-E2-A1IO-01A	18.0901	BRCA	tumor
TCGA-E2-A1IU-01A	28.5925	BRCA	tumor
TCGA-E2-A1L6-01A	20.1479	BRCA	tumor
TCGA-E2-A1L7-01A	10.0927	BRCA	tumor
TCGA-E2-A1L8-01A	29.1041	BRCA	tumor
TCGA-E2-A1L9-01A	28.2762	BRCA	tumor
TCGA-E2-A1LA-01A	24.1933	BRCA	tumor
TCGA-E2-A1LB-01A	36.0572	BRCA	tumor
TCGA-E2-A1LE-01A	66.8113	BRCA	tumor
TCGA-E2-A1LG-01A	5.59527	BRCA	tumor
TCGA-E2-A1LH-01A	11.5528	BRCA	tumor
TCGA-E2-A1LI-01A	3.44147	BRCA	tumor
TCGA-E2-A1LK-01A	1.35847	BRCA	tumor
TCGA-E2-A1LL-01A	25.069	BRCA	tumor
TCGA-E2-A1LS-01A	15.8085	BRCA	tumor
TCGA-E2-A2P5-01A	28.2287	BRCA	tumor
TCGA-E2-A2P6-01A	34.2414	BRCA	tumor
TCGA-E2-A3DX-01A	12.3327	BRCA	tumor
TCGA-E2-A56Z-01A	38.484	BRCA	tumor
TCGA-E2-A570-01A	52.8567	BRCA	tumor
TCGA-E2-A572-01A	73.5409	BRCA	tumor
TCGA-E2-A573-01A	9.0343	BRCA	tumor
TCGA-E2-A574-01A	14.7685	BRCA	tumor
TCGA-E2-A576-01A	27.6593	BRCA	tumor
TCGA-E2-A9RU-01A	24.7057	BRCA	tumor
TCGA-E9-A1N3-01A	14.2988	BRCA	tumor
TCGA-E9-A1N4-01A	9.59753	BRCA	tumor
TCGA-E9-A1N5-01A	17.7768	BRCA	tumor
TCGA-E9-A1N6-01A	15.3495	BRCA	tumor
TCGA-E9-A1N8-01A	5.15	BRCA	tumor
TCGA-E9-A1N9-01A	14.0821	BRCA	tumor
TCGA-E9-A1NA-01A	22.1747	BRCA	tumor
TCGA-E9-A1NC-01A	14.2484	BRCA	tumor
TCGA-E9-A1ND-01A	19.6472	BRCA	tumor
TCGA-E9-A1NE-01A	13.8427	BRCA	tumor
TCGA-E9-A1NF-01A	37.261	BRCA	tumor
TCGA-E9-A1NG-01A	13.1831	BRCA	tumor
TCGA-E9-A1NH-01A	28.2815	BRCA	tumor
TCGA-E9-A1NI-01A	41.3825	BRCA	tumor
TCGA-E9-A1QZ-01A	40.8607	BRCA	tumor
TCGA-E9-A1R0-01A	26.5858	BRCA	tumor
TCGA-E9-A1R2-01A	16.4093	BRCA	tumor
TCGA-E9-A1R3-01A	12.8668	BRCA	tumor
TCGA-E9-A1R4-01A	10.2685	BRCA	tumor
TCGA-E9-A1R5-01A	13.2251	BRCA	tumor
TCGA-E9-A1R6-01A	15.7549	BRCA	tumor
TCGA-E9-A1R7-01A	17.4227	BRCA	tumor
TCGA-E9-A1RA-01A	20.0341	BRCA	tumor
TCGA-E9-A1RB-01A	15.9051	BRCA	tumor
TCGA-E9-A1RC-01A	19.5386	BRCA	tumor
TCGA-E9-A1RD-01A	17.491	BRCA	tumor
TCGA-E9-A1RE-01A	21.6097	BRCA	tumor
TCGA-E9-A1RF-01A	21.2919	BRCA	tumor
TCGA-E9-A1RG-01A	55.3342	BRCA	tumor
TCGA-E9-A1RH-01A	21.1391	BRCA	tumor
TCGA-E9-A1RI-01A	24.9358	BRCA	tumor
TCGA-E9-A226-01A	18.4309	BRCA	tumor
TCGA-E9-A227-01A	32.6099	BRCA	tumor
TCGA-E9-A228-01A	16.8198	BRCA	tumor
TCGA-E9-A229-01A	13.5207	BRCA	tumor
TCGA-E9-A22A-01A	15.8069	BRCA	tumor
TCGA-E9-A22B-01A	11.9341	BRCA	tumor
TCGA-E9-A22D-01A	18.2339	BRCA	tumor
TCGA-E9-A22E-01A	16.3673	BRCA	tumor
TCGA-E9-A22G-01A	0.930758	BRCA	tumor
TCGA-E9-A22H-01A	17.1246	BRCA	tumor
TCGA-E9-A243-01A	4.23776	BRCA	tumor
TCGA-E9-A244-01A	14.4407	BRCA	tumor
TCGA-E9-A245-01A	13.5437	BRCA	tumor
TCGA-E9-A247-01A	55.2937	BRCA	tumor
TCGA-E9-A248-01A	4.31537	BRCA	tumor
TCGA-E9-A249-01A	31.5293	BRCA	tumor
TCGA-E9-A24A-01A	5.8905	BRCA	tumor
TCGA-E9-A295-01A	28.1939	BRCA	tumor
TCGA-E9-A2JS-01A	20.871	BRCA	tumor
TCGA-E9-A2JT-01A	10.4708	BRCA	tumor
TCGA-E9-A3HO-01A	21.5574	BRCA	tumor
TCGA-E9-A3Q9-01A	20.6751	BRCA	tumor
TCGA-E9-A3QA-01A	4.57991	BRCA	tumor
TCGA-E9-A3X8-01A	52.8899	BRCA	tumor
TCGA-E9-A54X-01A	35.1667	BRCA	tumor
TCGA-E9-A54Y-01A	29.8505	BRCA	tumor
TCGA-E9-A5FK-01A	36.0238	BRCA	tumor
TCGA-E9-A5FL-01A	65.2466	BRCA	tumor
TCGA-E9-A5UO-01A	24.0696	BRCA	tumor
TCGA-E9-A5UP-01A	23.6507	BRCA	tumor
TCGA-E9-A6HE-01A	37.5266	BRCA	tumor
TCGA-EW-A1IW-01A	19.3227	BRCA	tumor
TCGA-EW-A1IX-01A	15.6533	BRCA	tumor
TCGA-EW-A1IY-01A	20.6438	BRCA	tumor
TCGA-EW-A1IZ-01A	13.5731	BRCA	tumor
TCGA-EW-A1J1-01A	12.92	BRCA	tumor
TCGA-EW-A1J2-01A	15.0274	BRCA	tumor
TCGA-EW-A1J3-01A	32.6015	BRCA	tumor
TCGA-EW-A1J5-01A	26.6881	BRCA	tumor
TCGA-EW-A1J6-01A	40.7584	BRCA	tumor
TCGA-EW-A1OW-01A	11.9147	BRCA	tumor
TCGA-EW-A1OX-01A	21.7765	BRCA	tumor
TCGA-EW-A1OY-01A	16.1331	BRCA	tumor
TCGA-EW-A1OZ-01A	96.0657	BRCA	tumor
TCGA-EW-A1P0-01A	19.2816	BRCA	tumor
TCGA-EW-A1P1-01A	18.3392	BRCA	tumor
TCGA-EW-A1P3-01A	68.2997	BRCA	tumor
TCGA-EW-A1P4-01A	7.26585	BRCA	tumor
TCGA-EW-A1P5-01A	26.4886	BRCA	tumor
TCGA-EW-A1P6-01A	27.3206	BRCA	tumor
TCGA-EW-A1P7-01A	9.1658	BRCA	tumor
TCGA-EW-A1P8-01A	6.35919	BRCA	tumor
TCGA-EW-A1PA-01A	16.203	BRCA	tumor
TCGA-EW-A1PB-01A	12.0147	BRCA	tumor
TCGA-EW-A1PC-01B	9.87482	BRCA	tumor
TCGA-EW-A1PD-01A	21.8234	BRCA	tumor
TCGA-EW-A1PE-01A	13.4577	BRCA	tumor
TCGA-EW-A1PF-01A	25.6173	BRCA	tumor
TCGA-EW-A1PG-01A	13.2035	BRCA	tumor
TCGA-EW-A1PH-01A	6.52165	BRCA	tumor
TCGA-EW-A2FR-01A	13.1998	BRCA	tumor
TCGA-EW-A2FS-01A	21.7626	BRCA	tumor
TCGA-EW-A2FV-01A	10.0337	BRCA	tumor
TCGA-EW-A2FW-01A	10.6985	BRCA	tumor
TCGA-EW-A3E8-01B	41.1554	BRCA	tumor
TCGA-EW-A3U0-01A	6.94427	BRCA	tumor
TCGA-EW-A423-01A	33.7394	BRCA	tumor
TCGA-EW-A424-01A	43.0777	BRCA	tumor
TCGA-EW-A6S9-01A	29.7712	BRCA	tumor
TCGA-EW-A6SA-01A	13.6837	BRCA	tumor
TCGA-EW-A6SB-01A	10.8229	BRCA	tumor
TCGA-EW-A6SC-01A	17.0212	BRCA	tumor
TCGA-EW-A6SD-01A	20.9438	BRCA	tumor
TCGA-GI-A2C8-01A	11.5796	BRCA	tumor
TCGA-GI-A2C9-01A	13.2056	BRCA	tumor
TCGA-GM-A2D9-01A	29.9045	BRCA	tumor
TCGA-GM-A2DA-01A	19.924	BRCA	tumor
TCGA-GM-A2DB-01A	66.9509	BRCA	tumor
TCGA-GM-A2DC-01A	26.491	BRCA	tumor
TCGA-GM-A2DD-01A	57.9928	BRCA	tumor
TCGA-GM-A2DF-01A	6.90352	BRCA	tumor
TCGA-GM-A2DH-01A	15.4419	BRCA	tumor
TCGA-GM-A2DI-01A	6.16897	BRCA	tumor
TCGA-GM-A2DK-01A	14.4892	BRCA	tumor
TCGA-GM-A2DL-01A	21.3415	BRCA	tumor
TCGA-GM-A2DM-01A	10.9748	BRCA	tumor
TCGA-GM-A2DN-01A	14.0724	BRCA	tumor
TCGA-GM-A2DO-01A	37.8463	BRCA	tumor
TCGA-GM-A3NW-01A	19.3428	BRCA	tumor
TCGA-GM-A3NY-01A	31.9661	BRCA	tumor
TCGA-GM-A3XG-01A	33.3787	BRCA	tumor
TCGA-GM-A3XL-01A	11.117	BRCA	tumor
TCGA-GM-A3XN-01A	24.522	BRCA	tumor
TCGA-GM-A4E0-01A	17.1713	BRCA	tumor
TCGA-GM-A5PV-01A	64.1656	BRCA	tumor
TCGA-GM-A5PX-01A	32.1505	BRCA	tumor
TCGA-HN-A2NL-01A	15.4523	BRCA	tumor
TCGA-HN-A2OB-01A	21.7569	BRCA	tumor
TCGA-JL-A3YW-01A	22.3607	BRCA	tumor
TCGA-JL-A3YX-01A	27.6142	BRCA	tumor
TCGA-LD-A66U-01A	33.1365	BRCA	tumor
TCGA-LD-A74U-01A	10.7984	BRCA	tumor
TCGA-LD-A7W6-01A	16.6671	BRCA	tumor
TCGA-LD-A9QF-01A	22.848	BRCA	tumor
TCGA-LL-A440-01A	12.0367	BRCA	tumor
TCGA-LL-A441-01A	19.1193	BRCA	tumor
TCGA-LL-A442-01A	12.6385	BRCA	tumor
TCGA-LL-A50Y-01A	34.8936	BRCA	tumor
TCGA-LL-A5YL-01A	48.1449	BRCA	tumor
TCGA-LL-A5YM-01A	84.6979	BRCA	tumor
TCGA-LL-A5YN-01A	32.5881	BRCA	tumor
TCGA-LL-A5YO-01A	23.4916	BRCA	tumor
TCGA-LL-A5YP-01A	5.40313	BRCA	tumor
TCGA-LL-A6FP-01A	90.1485	BRCA	tumor
TCGA-LL-A6FQ-01A	43.1388	BRCA	tumor
TCGA-LL-A6FR-01A	6.9008	BRCA	tumor
TCGA-LL-A73Y-01A	9.13237	BRCA	tumor
TCGA-LL-A73Z-01A	12.4706	BRCA	tumor
TCGA-LL-A740-01A	81.5165	BRCA	tumor
TCGA-LL-A7SZ-01A	46.1046	BRCA	tumor
TCGA-LL-A7T0-01A	44.6839	BRCA	tumor
TCGA-LL-A8F5-01A	22.4511	BRCA	tumor
TCGA-LL-A9Q3-01A	56.6276	BRCA	tumor
TCGA-LQ-A4E4-01A	20.375	BRCA	tumor
TCGA-MS-A51U-01A	14.2054	BRCA	tumor
TCGA-OK-A5Q2-01A	16.0413	BRCA	tumor
TCGA-OL-A5D6-01A	40.3002	BRCA	tumor
TCGA-OL-A5D7-01A	5.27619	BRCA	tumor
TCGA-OL-A5D8-01A	23.1243	BRCA	tumor
TCGA-OL-A5DA-01A	26.9	BRCA	tumor
TCGA-OL-A5RU-01A	15.4532	BRCA	tumor
TCGA-OL-A5RV-01A	24.6423	BRCA	tumor
TCGA-OL-A5RW-01A	29.1218	BRCA	tumor
TCGA-OL-A5RX-01A	26.9064	BRCA	tumor
TCGA-OL-A5RY-01A	16.3861	BRCA	tumor
TCGA-OL-A5RZ-01A	17.144	BRCA	tumor
TCGA-OL-A5S0-01A	12.9607	BRCA	tumor
TCGA-OL-A66H-01A	23.7955	BRCA	tumor
TCGA-OL-A66I-01A	7.52102	BRCA	tumor
TCGA-OL-A66J-01A	23.8634	BRCA	tumor
TCGA-OL-A66K-01A	35.9038	BRCA	tumor
TCGA-OL-A66L-01A	48.641	BRCA	tumor
TCGA-OL-A66N-01A	45.7667	BRCA	tumor
TCGA-OL-A66O-01A	50.6123	BRCA	tumor
TCGA-OL-A66P-01A	46.6459	BRCA	tumor
TCGA-OL-A6VO-01A	9.24293	BRCA	tumor
TCGA-OL-A6VQ-01A	14.4553	BRCA	tumor
TCGA-OL-A6VR-01A	28.0741	BRCA	tumor
TCGA-OL-A97C-01A	11.6959	BRCA	tumor
TCGA-PE-A5DC-01A	29.2979	BRCA	tumor
TCGA-PE-A5DD-01A	23.7644	BRCA	tumor
TCGA-PE-A5DE-01A	14.4718	BRCA	tumor
TCGA-PL-A8LV-01A	14.27	BRCA	tumor
TCGA-PL-A8LX-01A	27.6347	BRCA	tumor
TCGA-PL-A8LY-01A	22.6724	BRCA	tumor
TCGA-PL-A8LZ-01A	4.42068	BRCA	tumor
TCGA-S3-A6ZF-01A	18.7878	BRCA	tumor
TCGA-S3-A6ZG-01A	28.7605	BRCA	tumor
TCGA-S3-A6ZH-01A	20.3309	BRCA	tumor
TCGA-S3-AA0Z-01A	3.98006	BRCA	tumor
TCGA-S3-AA10-01A	3.2256	BRCA	tumor
TCGA-S3-AA11-01A	40.5548	BRCA	tumor
TCGA-S3-AA12-01A	25.4917	BRCA	tumor
TCGA-S3-AA14-01A	19.5142	BRCA	tumor
TCGA-S3-AA15-01A	9.26551	BRCA	tumor
TCGA-S3-AA17-01A	13.4716	BRCA	tumor
TCGA-UL-AAZ6-01A	71.6648	BRCA	tumor
TCGA-UU-A93S-01A	0.768186	BRCA	tumor
TCGA-V7-A7HQ-01A	104.099	BRCA	tumor
TCGA-W8-A86G-01A	24.8152	BRCA	tumor
TCGA-WT-AB41-01A	52.2061	BRCA	tumor
TCGA-WT-AB44-01A	47.3044	BRCA	tumor
TCGA-XX-A899-01A	11.9647	BRCA	tumor
TCGA-XX-A89A-01A	13.5569	BRCA	tumor
TCGA-Z7-A8R5-01A	40.0926	BRCA	tumor
TCGA-Z7-A8R6-01A	19.7378	BRCA	tumor
TCGA-FU-A3EO-11A	11.1991	CESC	normal		0.0517012
TCGA-HM-A3JJ-11A	7.52803	CESC	normal
TCGA-MY-A5BF-11A	14.6937	CESC	normal
TCGA-2W-A8YY-01A	13.9921	CESC	tumor
TCGA-4J-AA1J-01A	21.5213	CESC	tumor
TCGA-BI-A0VR-01A	9.66236	CESC	tumor
TCGA-BI-A0VS-01A	13.3351	CESC	tumor
TCGA-BI-A20A-01A	25.7138	CESC	tumor
TCGA-C5-A0TN-01A	12.7919	CESC	tumor
TCGA-C5-A1BE-01B	9.58718	CESC	tumor
TCGA-C5-A1BF-01B	15.5937	CESC	tumor
TCGA-C5-A1BI-01B	14.2091	CESC	tumor
TCGA-C5-A1BJ-01A	17.0888	CESC	tumor
TCGA-C5-A1BK-01B	15.7976	CESC	tumor
TCGA-C5-A1BL-01A	11.8816	CESC	tumor
TCGA-C5-A1BM-01A	9.46345	CESC	tumor
TCGA-C5-A1BN-01B	5.50066	CESC	tumor
TCGA-C5-A1BQ-01C	12.3753	CESC	tumor
TCGA-C5-A1M5-01A	26.4221	CESC	tumor
TCGA-C5-A1M6-01A	12.3036	CESC	tumor
TCGA-C5-A1M7-01A	11.8031	CESC	tumor
TCGA-C5-A1M8-01A	32.265	CESC	tumor
TCGA-C5-A1M9-01A	5.08461	CESC	tumor
TCGA-C5-A1ME-01A	19.8254	CESC	tumor
TCGA-C5-A1MF-01A	38.2024	CESC	tumor
TCGA-C5-A1MH-01A	14.3989	CESC	tumor
TCGA-C5-A1MI-01A	9.85801	CESC	tumor
TCGA-C5-A1MJ-01A	10.9024	CESC	tumor
TCGA-C5-A1MK-01A	13.7018	CESC	tumor
TCGA-C5-A1ML-01A	26.7428	CESC	tumor
TCGA-C5-A1MN-01A	17.4515	CESC	tumor
TCGA-C5-A1MP-01A	10.6216	CESC	tumor
TCGA-C5-A1MQ-01A	30.0814	CESC	tumor
TCGA-C5-A2LS-01A	10.1864	CESC	tumor
TCGA-C5-A2LT-01A	10.335	CESC	tumor
TCGA-C5-A2LV-01A	38.0668	CESC	tumor
TCGA-C5-A2LX-01A	17.1244	CESC	tumor
TCGA-C5-A2LY-01A	36.0208	CESC	tumor
TCGA-C5-A2LZ-01A	15.4971	CESC	tumor
TCGA-C5-A2M1-01A	6.04171	CESC	tumor
TCGA-C5-A2M2-01A	14.4658	CESC	tumor
TCGA-C5-A3HD-01B	13.2885	CESC	tumor
TCGA-C5-A3HE-01A	7.48803	CESC	tumor
TCGA-C5-A3HF-01A	8.94187	CESC	tumor
TCGA-C5-A3HL-01A	13.3543	CESC	tumor
TCGA-C5-A7CG-01A	22.2198	CESC	tumor
TCGA-C5-A7CH-01A	8.17103	CESC	tumor
TCGA-C5-A7CJ-01A	18.2941	CESC	tumor
TCGA-C5-A7CK-01A	4.69968	CESC	tumor
TCGA-C5-A7CL-01A	28.9897	CESC	tumor
TCGA-C5-A7CM-01A	4.65908	CESC	tumor
TCGA-C5-A7CO-01A	36.726	CESC	tumor
TCGA-C5-A7UC-01A	18.3733	CESC	tumor
TCGA-C5-A7UE-01A	9.77285	CESC	tumor
TCGA-C5-A7UH-01A	5.41863	CESC	tumor
TCGA-C5-A7UI-01A	31.8797	CESC	tumor
TCGA-C5-A7X3-01A	17.1755	CESC	tumor
TCGA-C5-A7X5-01A	28.3422	CESC	tumor
TCGA-C5-A7X8-01A	12.1299	CESC	tumor
TCGA-C5-A7XC-01A	12.6537	CESC	tumor
TCGA-C5-A8XH-01A	14.4559	CESC	tumor
TCGA-C5-A8XI-01A	19.9095	CESC	tumor
TCGA-C5-A8XJ-01A	21.9234	CESC	tumor
TCGA-C5-A8XK-01A	10.5765	CESC	tumor
TCGA-C5-A8YQ-01A	60.9365	CESC	tumor
TCGA-C5-A8YR-01A	4.87584	CESC	tumor
TCGA-C5-A8YT-01A	9.85882	CESC	tumor
TCGA-C5-A8ZZ-01A	10.6445	CESC	tumor
TCGA-C5-A901-01A	7.4125	CESC	tumor
TCGA-C5-A902-01A	6.75109	CESC	tumor
TCGA-C5-A905-01A	15.7301	CESC	tumor
TCGA-C5-A907-01A	3.79891	CESC	tumor
TCGA-DG-A2KH-01A	6.55693	CESC	tumor
TCGA-DG-A2KJ-01A	51.3216	CESC	tumor
TCGA-DG-A2KK-01A	12.7311	CESC	tumor
TCGA-DG-A2KL-01A	9.80474	CESC	tumor
TCGA-DG-A2KM-01A	11.4822	CESC	tumor
TCGA-DR-A0ZL-01A	21.3658	CESC	tumor
TCGA-DR-A0ZM-01A	33.4423	CESC	tumor
TCGA-DS-A0VK-01A	45.437	CESC	tumor
TCGA-DS-A0VL-01A	10.1818	CESC	tumor
TCGA-DS-A0VM-01A	26.5983	CESC	tumor
TCGA-DS-A0VN-01A	14.1031	CESC	tumor
TCGA-DS-A1O9-01A	48.2328	CESC	tumor
TCGA-DS-A1OA-01A	29.652	CESC	tumor
TCGA-DS-A1OB-01A	29.4701	CESC	tumor
TCGA-DS-A1OC-01A	11.2407	CESC	tumor
TCGA-DS-A1OD-01A	16.1464	CESC	tumor
TCGA-DS-A3LQ-01A	37.7137	CESC	tumor
TCGA-DS-A5RQ-01A	19.2662	CESC	tumor
TCGA-DS-A7WF-01A	7.727	CESC	tumor
TCGA-DS-A7WH-01A	2.41515	CESC	tumor
TCGA-DS-A7WI-01A	22.5076	CESC	tumor
TCGA-EA-A1QS-01A	14.3551	CESC	tumor
TCGA-EA-A1QT-01A	19.5314	CESC	tumor
TCGA-EA-A3HQ-01A	10.5513	CESC	tumor
TCGA-EA-A3HR-01A	20.8583	CESC	tumor
TCGA-EA-A3HS-01A	8.03299	CESC	tumor
TCGA-EA-A3HT-01A	12.7563	CESC	tumor
TCGA-EA-A3HU-01A	12.48	CESC	tumor
TCGA-EA-A3QD-01A	19.2272	CESC	tumor
TCGA-EA-A3QE-01A	23.26	CESC	tumor
TCGA-EA-A3Y4-01A	14.8375	CESC	tumor
TCGA-EA-A410-01A	12.0933	CESC	tumor
TCGA-EA-A411-01A	14.3959	CESC	tumor
TCGA-EA-A439-01A	11.5089	CESC	tumor
TCGA-EA-A43B-01A	19.5805	CESC	tumor
TCGA-EA-A44S-01A	43.7944	CESC	tumor
TCGA-EA-A4BA-01A	3.41227	CESC	tumor
TCGA-EA-A50E-01A	12.3985	CESC	tumor
TCGA-EA-A556-01A	9.53114	CESC	tumor
TCGA-EA-A5FO-01A	15.0218	CESC	tumor
TCGA-EA-A5O9-01A	11.0693	CESC	tumor
TCGA-EA-A5ZD-01A	12.977	CESC	tumor
TCGA-EA-A5ZE-01A	32.4907	CESC	tumor
TCGA-EA-A5ZF-01A	18.4596	CESC	tumor
TCGA-EA-A6QX-01A	31.9429	CESC	tumor
TCGA-EA-A78R-01A	17.0479	CESC	tumor
TCGA-EA-A97N-01A	8.96413	CESC	tumor
TCGA-EK-A2GZ-01A	28.3102	CESC	tumor
TCGA-EK-A2H0-01A	6.89196	CESC	tumor
TCGA-EK-A2H1-01A	10.7588	CESC	tumor
TCGA-EK-A2IP-01A	26.0203	CESC	tumor
TCGA-EK-A2IR-01A	9.8235	CESC	tumor
TCGA-EK-A2PG-01A	63.5211	CESC	tumor
TCGA-EK-A2PI-01A	39.2127	CESC	tumor
TCGA-EK-A2PK-01A	3.75184	CESC	tumor
TCGA-EK-A2PL-01A	29.9592	CESC	tumor
TCGA-EK-A2PM-01A	15.9786	CESC	tumor
TCGA-EK-A2R7-01A	16.3281	CESC	tumor
TCGA-EK-A2R8-01A	6.76052	CESC	tumor
TCGA-EK-A2R9-01A	21.1362	CESC	tumor
TCGA-EK-A2RA-01A	30.5143	CESC	tumor
TCGA-EK-A2RB-01A	55.5913	CESC	tumor
TCGA-EK-A2RC-01A	28.1421	CESC	tumor
TCGA-EK-A2RE-01A	5.61105	CESC	tumor
TCGA-EK-A2RJ-01A	3.45876	CESC	tumor
TCGA-EK-A2RK-01A	14.7395	CESC	tumor
TCGA-EK-A2RL-01A	12.5298	CESC	tumor
TCGA-EK-A2RM-01A	9.80544	CESC	tumor
TCGA-EK-A2RN-01A	3.69716	CESC	tumor
TCGA-EK-A2RO-01A	21.8859	CESC	tumor
TCGA-EK-A3GJ-01A	15.811	CESC	tumor
TCGA-EK-A3GK-01A	2.70669	CESC	tumor
TCGA-EK-A3GM-01A	11.7253	CESC	tumor
TCGA-EK-A3GN-01A	13.4213	CESC	tumor
TCGA-EX-A1H5-01A	16.1077	CESC	tumor
TCGA-EX-A1H6-01B	16.4452	CESC	tumor
TCGA-EX-A3L1-01A	12.6538	CESC	tumor
TCGA-EX-A449-01A	7.49644	CESC	tumor
TCGA-EX-A69L-01A	26.3501	CESC	tumor
TCGA-EX-A69M-01A	16.2645	CESC	tumor
TCGA-EX-A8YF-01A	9.76885	CESC	tumor
TCGA-FU-A23K-01A	19.1062	CESC	tumor
TCGA-FU-A23L-01A	29.5221	CESC	tumor
TCGA-FU-A2QG-01A	4.69411	CESC	tumor
TCGA-FU-A3EO-01A	29.1169	CESC	tumor
TCGA-FU-A3HY-01A	29.6272	CESC	tumor
TCGA-FU-A3HZ-01A	4.86184	CESC	tumor
TCGA-FU-A3NI-01A	21.3581	CESC	tumor
TCGA-FU-A3TQ-01A	17.4076	CESC	tumor
TCGA-FU-A3TX-01A	4.58551	CESC	tumor
TCGA-FU-A3WB-01A	19.1181	CESC	tumor
TCGA-FU-A3YQ-01A	8.32708	CESC	tumor
TCGA-FU-A40J-01A	6.21325	CESC	tumor
TCGA-FU-A57G-01A	10.5778	CESC	tumor
TCGA-FU-A5XV-01A	10.1992	CESC	tumor
TCGA-FU-A770-01A	6.27159	CESC	tumor
TCGA-GH-A9DA-01A	6.9185	CESC	tumor
TCGA-HG-A2PA-01A	18.1564	CESC	tumor
TCGA-HM-A3JJ-01A	11.8326	CESC	tumor
TCGA-HM-A3JK-01A	20.8854	CESC	tumor
TCGA-HM-A4S6-01A	17.3221	CESC	tumor
TCGA-HM-A6W2-01A	7.59955	CESC	tumor
TCGA-HM-A6W2-06A	9.2562	CESC	tumor
TCGA-IR-A3L7-01A	29.0537	CESC	tumor
TCGA-IR-A3LA-01A	3.81921	CESC	tumor
TCGA-IR-A3LB-01A	15.5659	CESC	tumor
TCGA-IR-A3LC-01A	21.5933	CESC	tumor
TCGA-IR-A3LF-01A	14.0299	CESC	tumor
TCGA-IR-A3LH-01A	19.4783	CESC	tumor
TCGA-IR-A3LI-01A	27.8144	CESC	tumor
TCGA-IR-A3LK-01A	17.5633	CESC	tumor
TCGA-IR-A3LL-01A	14.7816	CESC	tumor
TCGA-JW-A5VG-01A	5.85337	CESC	tumor
TCGA-JW-A5VH-01A	3.26263	CESC	tumor
TCGA-JW-A5VI-01A	24.7979	CESC	tumor
TCGA-JW-A5VJ-01A	12.5639	CESC	tumor
TCGA-JW-A5VK-01A	55.8797	CESC	tumor
TCGA-JW-A5VL-01A	13.1324	CESC	tumor
TCGA-JW-A69B-01A	36.5903	CESC	tumor
TCGA-JW-A852-01A	33.7669	CESC	tumor
TCGA-JW-AAVH-01A	26.4162	CESC	tumor
TCGA-JX-A3PZ-01A	10.2699	CESC	tumor
TCGA-JX-A3Q0-01A	13.1149	CESC	tumor
TCGA-JX-A3Q8-01A	12.7782	CESC	tumor
TCGA-JX-A5QV-01A	29.8116	CESC	tumor
TCGA-LP-A4AU-01A	5.64927	CESC	tumor
TCGA-LP-A4AV-01A	52.0672	CESC	tumor
TCGA-LP-A4AW-01A	19.5816	CESC	tumor
TCGA-LP-A4AX-01A	11.8503	CESC	tumor
TCGA-LP-A5U2-01A	5.34607	CESC	tumor
TCGA-LP-A5U3-01A	18.8643	CESC	tumor
TCGA-LP-A7HU-01A	10.9225	CESC	tumor
TCGA-MA-AA3W-01A	13.9883	CESC	tumor
TCGA-MA-AA3X-01A	14.3409	CESC	tumor
TCGA-MA-AA3Y-01A	4.27591	CESC	tumor
TCGA-MA-AA3Z-01A	15.4143	CESC	tumor
TCGA-MA-AA41-01A	14.0324	CESC	tumor
TCGA-MA-AA42-01A	73.3085	CESC	tumor
TCGA-MA-AA43-01A	9.51368	CESC	tumor
TCGA-MU-A51Y-01A	14.6509	CESC	tumor
TCGA-MU-A5YI-01A	60.9911	CESC	tumor
TCGA-MU-A8JM-01A	9.4657	CESC	tumor
TCGA-MY-A5BD-01A	31.3027	CESC	tumor
TCGA-MY-A5BE-01A	18.9082	CESC	tumor
TCGA-MY-A5BF-01A	6.34765	CESC	tumor
TCGA-MY-A913-01A	8.53358	CESC	tumor
TCGA-PN-A8MA-01A	13.0476	CESC	tumor
TCGA-Q1-A5R1-01A	13.3013	CESC	tumor
TCGA-Q1-A5R2-01A	33.1515	CESC	tumor
TCGA-Q1-A5R3-01A	36.4771	CESC	tumor
TCGA-Q1-A6DT-01A	13.2443	CESC	tumor
TCGA-Q1-A6DV-01A	10.6967	CESC	tumor
TCGA-Q1-A6DW-01A	11.0374	CESC	tumor
TCGA-Q1-A73O-01A	4.86189	CESC	tumor
TCGA-Q1-A73P-01A	11.3041	CESC	tumor
TCGA-Q1-A73Q-01A	15.8255	CESC	tumor
TCGA-Q1-A73R-01A	6.09802	CESC	tumor
TCGA-Q1-A73S-01A	10.2245	CESC	tumor
TCGA-R2-A69V-01A	18.8543	CESC	tumor
TCGA-RA-A741-01A	34.9304	CESC	tumor
TCGA-UC-A7PD-01A	15.7101	CESC	tumor
TCGA-UC-A7PF-01A	9.71617	CESC	tumor
TCGA-UC-A7PG-01A	7.18566	CESC	tumor
TCGA-UC-A7PG-06A	8.92694	CESC	tumor
TCGA-UC-A7PI-01A	11.3893	CESC	tumor
TCGA-VS-A8EB-01A	13.9419	CESC	tumor
TCGA-VS-A8EC-01A	6.7344	CESC	tumor
TCGA-VS-A8EG-01A	8.1026	CESC	tumor
TCGA-VS-A8EH-01A	19.6412	CESC	tumor
TCGA-VS-A8EI-01A	11.8824	CESC	tumor
TCGA-VS-A8EJ-01A	9.469	CESC	tumor
TCGA-VS-A8EK-01A	13.416	CESC	tumor
TCGA-VS-A8EL-01A	11.6021	CESC	tumor
TCGA-VS-A8Q8-01A	11.5339	CESC	tumor
TCGA-VS-A8Q9-01A	15.4655	CESC	tumor
TCGA-VS-A8QA-01A	20.0786	CESC	tumor
TCGA-VS-A8QC-01A	18.6945	CESC	tumor
TCGA-VS-A8QF-01A	20.4743	CESC	tumor
TCGA-VS-A8QH-01A	10.251	CESC	tumor
TCGA-VS-A8QM-01A	17.6925	CESC	tumor
TCGA-VS-A94W-01A	7.92287	CESC	tumor
TCGA-VS-A94X-01A	11.234	CESC	tumor
TCGA-VS-A94Y-01A	13.2478	CESC	tumor
TCGA-VS-A94Z-01A	11.4968	CESC	tumor
TCGA-VS-A950-01A	16.0646	CESC	tumor
TCGA-VS-A952-01A	10.5411	CESC	tumor
TCGA-VS-A953-01A	10.3238	CESC	tumor
TCGA-VS-A954-01A	12.9084	CESC	tumor
TCGA-VS-A957-01A	18.66	CESC	tumor
TCGA-VS-A958-01A	8.47795	CESC	tumor
TCGA-VS-A959-01A	6.20844	CESC	tumor
TCGA-VS-A9U5-01A	25.4262	CESC	tumor
TCGA-VS-A9U6-01A	15.4644	CESC	tumor
TCGA-VS-A9U7-01A	14.527	CESC	tumor
TCGA-VS-A9UB-01A	14.2012	CESC	tumor
TCGA-VS-A9UC-01A	5.60073	CESC	tumor
TCGA-VS-A9UD-01A	42.2592	CESC	tumor
TCGA-VS-A9UH-01A	16.0074	CESC	tumor
TCGA-VS-A9UI-01A	12.0175	CESC	tumor
TCGA-VS-A9UJ-01A	5.26302	CESC	tumor
TCGA-VS-A9UL-01A	7.78385	CESC	tumor
TCGA-VS-A9UM-01A	22.6848	CESC	tumor
TCGA-VS-A9UO-01A	4.02094	CESC	tumor
TCGA-VS-A9UP-01A	10.1889	CESC	tumor
TCGA-VS-A9UQ-01A	15.9769	CESC	tumor
TCGA-VS-A9UR-01A	9.61928	CESC	tumor
TCGA-VS-A9UT-01A	9.63026	CESC	tumor
TCGA-VS-A9UU-01A	23.5769	CESC	tumor
TCGA-VS-A9UV-01A	20.4835	CESC	tumor
TCGA-VS-A9UY-01A	6.30002	CESC	tumor
TCGA-VS-A9UZ-01A	10.867	CESC	tumor
TCGA-VS-A9V0-01A	15.6313	CESC	tumor
TCGA-VS-A9V1-01A	4.71925	CESC	tumor
TCGA-VS-A9V2-01A	30.5556	CESC	tumor
TCGA-VS-A9V3-01A	11.6085	CESC	tumor
TCGA-VS-A9V4-01A	10.6094	CESC	tumor
TCGA-VS-A9V5-01A	10.5416	CESC	tumor
TCGA-VS-AA62-01A	12.808	CESC	tumor
TCGA-WL-A834-01A	3.63524	CESC	tumor
TCGA-XS-A8TJ-01A	21.6989	CESC	tumor
TCGA-ZJ-A8QO-01A	9.88501	CESC	tumor
TCGA-ZJ-A8QQ-01A	4.85366	CESC	tumor
TCGA-ZJ-A8QR-01A	19.518	CESC	tumor
TCGA-ZJ-AAX4-01A	22.2873	CESC	tumor
TCGA-ZJ-AAX8-01A	12.7168	CESC	tumor
TCGA-ZJ-AAXA-01A	15.3769	CESC	tumor
TCGA-ZJ-AAXB-01A	8.2856	CESC	tumor
TCGA-ZJ-AAXD-01A	14.6333	CESC	tumor
TCGA-ZJ-AAXF-01A	10.1046	CESC	tumor
TCGA-ZJ-AAXI-01A	29.5649	CESC	tumor
TCGA-ZJ-AAXJ-01A	40.1765	CESC	tumor
TCGA-ZJ-AAXN-01A	9.44085	CESC	tumor
TCGA-ZJ-AAXT-01A	11.6081	CESC	tumor
TCGA-ZJ-AAXU-01A	16.7877	CESC	tumor
TCGA-ZJ-AB0H-01A	13.5612	CESC	tumor
TCGA-ZJ-AB0I-01A	10.6735	CESC	tumor
TCGA-ZX-AA5X-01A	13.2179	CESC	tumor
TCGA-W5-AA2I-11A	18.7441	CHOL	normal		0.0585703
TCGA-W5-AA2Q-11A	20.1297	CHOL	normal
TCGA-W5-AA2R-11A	16.1227	CHOL	normal
TCGA-W5-AA2U-11A	18.7035	CHOL	normal
TCGA-W5-AA2X-11A	11.5198	CHOL	normal
TCGA-W5-AA30-11A	15.4571	CHOL	normal
TCGA-W5-AA31-11A	19.7565	CHOL	normal
TCGA-W5-AA34-11A	13.4129	CHOL	normal
TCGA-ZU-A8S4-11A	15.9181	CHOL	normal
TCGA-3X-AAV9-01A	10.4646	CHOL	tumor
TCGA-3X-AAVA-01A	31.5874	CHOL	tumor
TCGA-3X-AAVB-01A	27.131	CHOL	tumor
TCGA-3X-AAVC-01A	34.4499	CHOL	tumor
TCGA-3X-AAVE-01A	21.5852	CHOL	tumor
TCGA-4G-AAZO-01A	8.47612	CHOL	tumor
TCGA-4G-AAZT-01A	43.7795	CHOL	tumor
TCGA-W5-AA2G-01A	17.3516	CHOL	tumor
TCGA-W5-AA2H-01A	17.1279	CHOL	tumor
TCGA-W5-AA2I-01A	46.6352	CHOL	tumor
TCGA-W5-AA2O-01A	24.1854	CHOL	tumor
TCGA-W5-AA2Q-01A	13.8767	CHOL	tumor
TCGA-W5-AA2R-01A	9.32798	CHOL	tumor
TCGA-W5-AA2T-01A	22.1483	CHOL	tumor
TCGA-W5-AA2U-01A	16.7853	CHOL	tumor
TCGA-W5-AA2W-01A	9.23886	CHOL	tumor
TCGA-W5-AA2X-01A	19.64	CHOL	tumor
TCGA-W5-AA2Z-01A	11.5687	CHOL	tumor
TCGA-W5-AA30-01A	21.9665	CHOL	tumor
TCGA-W5-AA31-01A	9.12754	CHOL	tumor
TCGA-W5-AA33-01A	14.7662	CHOL	tumor
TCGA-W5-AA34-01A	17.398	CHOL	tumor
TCGA-W5-AA36-01A	32.8876	CHOL	tumor
TCGA-W5-AA38-01A	18.5101	CHOL	tumor
TCGA-W5-AA39-01A	11.7095	CHOL	tumor
TCGA-W6-AA0S-01A	15.0385	CHOL	tumor
TCGA-WD-A7RX-01A	20.0994	CHOL	tumor
TCGA-YR-A95A-01A	28.32	CHOL	tumor
TCGA-ZD-A8I3-01A	16.507	CHOL	tumor
TCGA-ZH-A8Y1-01A	13.0271	CHOL	tumor
TCGA-ZH-A8Y2-01A	26.3997	CHOL	tumor
TCGA-ZH-A8Y4-01A	18.6464	CHOL	tumor
TCGA-ZH-A8Y5-01A	12.898	CHOL	tumor
TCGA-ZH-A8Y6-01A	13.2174	CHOL	tumor
TCGA-ZH-A8Y8-01A	12.9809	CHOL	tumor
[truncated: 7,484 more rows]
