# Supplementary material for: LncRNA TP53TG1 plays an anti-oncogenic role in cervical cancer by synthetically regulating transcriptome profile in HeLa cells
Source: Front Genet. 2022 Oct 4;13:981030. doi: 10.3389/fgene.2022.981030 (PMC9576931; doi:10.3389/fgene.2022.981030)
Supplement: Supplementary file 3 [file DataSheet1.ZIP › figures-中间图形/fig1-TCGA/D_scRNAseq_tSNE/auto_detect_tissue_type.xls]

tissue	score
Vitiligo_Skin	1602.11703461926
Heart	1591.72451184642
White adipose tissue	1520.01223264089
Cervical	1293.02938060478
Ovary	1207.49527257081
Kidney	1202.90410906965
Liver	1051.04662658958
Muscle	1004.4715109097
Testis	993.66480900623
Lung	972.17287903928
Eye	960.447067414416
Immune system	900.927519900357
Pancreas	863.609992680922
Teeth	791.350299948263
Brain	770.963651129729
Skin	683.615914247581
Gastrointestinal tract	677.688954576756
Embryo	507.866341440514
