# Supplementary material for: LncRNA TP53TG1 plays an anti-oncogenic role in cervical cancer by synthetically regulating transcriptome profile in HeLa cells
Source: Front Genet. 2022 Oct 4;13:981030. doi: 10.3389/fgene.2022.981030 (PMC9576931; doi:10.3389/fgene.2022.981030)
Supplement: Supplementary file 3 [file DataSheet1.ZIP › figures-中间图形/fig1-TCGA/D_scRNAseq_tSNE/cL_resutls.xls]

cluster	type	scores	ncells
2	Endothelial cells	676.063858614879	2289
2	Fibroblasts	469.276579856925	2289
2	Immune cells	-584.906292782735	2289
2	Smooth muscle cells	-1820.17245626254	2289
3	Endothelial cells	898.136357922407	2212
3	Fibroblasts	425.2703620583	2212
3	Immune cells	-394.938035470796	2212
3	Smooth muscle cells	-1968.35705663899	2212
0	Endothelial cells	1269.35075562983	4040
0	Fibroblasts	821.770001001632	4040
0	Immune cells	-899.299775891038	4040
0	Smooth muscle cells	-3463.36990529233	4040
10	Endothelial cells	79.4260486708749	282
10	Fibroblasts	58.473824546938	282
10	Immune cells	-184.071836597017	282
10	Smooth muscle cells	-286.750988610539	282
12	Fibroblasts	21.6933161126342	99
12	Endothelial cells	21.0572798456598	99
12	Immune cells	-18.6606429506297	99
12	Smooth muscle cells	-99.1784011132518	99
9	Endothelial cells	181.260412965396	599
9	Fibroblasts	118.264487838555	599
9	Immune cells	-183.515261300512	599
9	Smooth muscle cells	-546.298009873815	599
13	Endothelial cells	9.33199191168127	29
13	Fibroblasts	5.74433904981297	29
13	Immune cells	-6.84404093950472	29
13	Smooth muscle cells	-22.5733938533103	29
11	Immune cells	2731.16854897502	148
11	Fibroblasts	33.6957157269178	148
11	Endothelial cells	33.2331735114235	148
11	Smooth muscle cells	-143.650492667114	148
6	Endothelial cells	589.35970113151	1233
6	Fibroblasts	265.490605059223	1233
6	Immune cells	-353.646955355064	1233
6	Smooth muscle cells	-883.848378830427	1233
7	Fibroblasts	1596.16285126923	1084
7	Endothelial cells	163.804994001599	1084
7	Immune cells	-273.539982403429	1084
7	Smooth muscle cells	-443.765188864818	1084
8	Smooth muscle cells	777.863176921196	681
8	Immune cells	-45.7006837765953	681
8	Fibroblasts	-96.9314916944783	681
8	Endothelial cells	-805.893860564524	681
1	Smooth muscle cells	1114.2837203009	2525
1	Immune cells	-417.359055158964	2525
1	Endothelial cells	-945.991865698801	2525
1	Fibroblasts	-2939.42858346228	2525
5	Smooth muscle cells	5105.75669840793	1315
5	Immune cells	-232.233245426208	1315
5	Fibroblasts	-574.258707617714	1315
5	Endothelial cells	-851.189767224979	1315
4	Smooth muscle cells	2680.06067637712	1470
4	Immune cells	-126.997312919405	1470
4	Fibroblasts	-262.285463300862	1470
4	Endothelial cells	-1317.94908071696	1470
