# Supplementary material for: LncRNA TP53TG1 plays an anti-oncogenic role in cervical cancer by synthetically regulating transcriptome profile in HeLa cells
Source: Front Genet. 2022 Oct 4;13:981030. doi: 10.3389/fgene.2022.981030 (PMC9576931; doi:10.3389/fgene.2022.981030)
Supplement: Supplementary file 3 [file DataSheet1.ZIP › figures-中间图形/fig1-TCGA/D_scRNAseq_tSNE/sctype_scores.xls]

cluster	type	scores	ncells
2	Endothelial cells	676.063858614879	2289
3	Endothelial cells	898.136357922407	2212
0	Endothelial cells	1269.35075562983	4040
10	Endothelial cells	79.4260486708749	282
12	Fibroblasts	21.6933161126342	99
9	Endothelial cells	181.260412965396	599
13	Endothelial cells	9.33199191168127	29
11	Immune cells	2731.16854897502	148
6	Endothelial cells	589.35970113151	1233
7	Fibroblasts	1596.16285126923	1084
8	Smooth muscle cells	777.863176921196	681
1	Smooth muscle cells	1114.2837203009	2525
5	Smooth muscle cells	5105.75669840793	1315
4	Smooth muscle cells	2680.06067637712	1470
