# Supplementary material for: LncRNA TP53TG1 plays an anti-oncogenic role in cervical cancer by synthetically regulating transcriptome profile in HeLa cells
Source: Front Genet. 2022 Oct 4;13:981030. doi: 10.3389/fgene.2022.981030 (PMC9576931; doi:10.3389/fgene.2022.981030)
Supplement: Supplementary file 3 [file DataSheet1.ZIP › figures-中间图形/fig1-TCGA/S1A_TP53TG1_CESC_GEPIA2/survival.xls]

## Sheet: survival
[1] "data.frame"
[1] "TP53TG1"
$TP53TG1
Call:
survdiff(formula = as.formula(paste("Surv(OS.time, OS)~", cnames[i])),
data = clin_data.cut.cat)
N Observed Expected (O-E)^2/E (O-E)^2/V
TP53TG1=high 87 16 21.9 1.592 2.28
TP53TG1=low 206 57 51.1 0.683 2.28
Chisq= 2.3 on 1 degrees of freedom, p= 0.1
TP53TG1 0.13108
[1] "KRT18"
$KRT18
Call:
survdiff(formula = as.formula(paste("Surv(OS.time, OS)~", cnames[i])),
data = clin_data.cut.cat)
N Observed Expected (O-E)^2/E (O-E)^2/V
KRT18=high 233 55 60.7 0.536 3.2
KRT18=low 60 18 12.3 2.645 3.2
Chisq= 3.2 on 1 degrees of freedom, p= 0.07
KRT18 0.07372
