# Supplementary material for: LncRNA TP53TG1 plays an anti-oncogenic role in cervical cancer by synthetically regulating transcriptome profile in HeLa cells
Source: Front Genet. 2022 Oct 4;13:981030. doi: 10.3389/fgene.2022.981030 (PMC9576931; doi:10.3389/fgene.2022.981030)
Supplement: Supplementary file 3 [file DataSheet1.ZIP › figures-中间图形/fig1-TCGA/S1A_TP53TG1_CESC_GEPIA2/target_gene_CESC_FPKM_add_OS.xls]

## Sheet: target_gene_CESC_FPKM_add_OS
Symbol	TP53TG1	KRT18	OS	OS.time
TCGA-DS-A7WI-01A	22.5076	469.946	1	252
TCGA-EX-A449-01A	7.49644	355.579	0	447
TCGA-VS-A958-01A	8.47795	94.8891	0	1525
TCGA-MY-A5BE-01A	18.9082	135.224	0	1066
TCGA-C5-A905-01A	15.7301	67.3377	0	4879
TCGA-Q1-A73Q-01A	15.8255	50.6115	0	284
TCGA-BI-A0VR-01A	9.66236	72.1774	0	1505
TCGA-EK-A2PK-01A	3.75184	579.987	0	12
TCGA-FU-A3WB-01A	19.1181	236.393	0	491
TCGA-MA-AA41-01A	14.0324	35.2853	0	279
TCGA-IR-A3LK-01A	17.5633	124.654	1	908
TCGA-VS-A952-01A	10.5411	195.556	0	1778
TCGA-C5-A8YT-01A	9.85882	54.3226	1	633
TCGA-EA-A5ZD-01A	12.977	56.1129	0	830
TCGA-C5-A1MI-01A	9.85801	605.751	1	1083
TCGA-EK-A2RO-01A	21.8859	73.6688	0	2
TCGA-FU-A3YQ-01A	8.32708	48.4346	0	861
TCGA-C5-A7CL-01A	28.9897	72.6458	1	471
TCGA-VS-A9UB-01A	14.2012	1220.38	0	911
TCGA-C5-A1BM-01A	9.46345	42.782	1	2520
TCGA-C5-A2LY-01A	36.0208	88.8717	0	2383
TCGA-EA-A50E-01A	12.3985	43.4152	1	227
TCGA-ZJ-AAXU-01A	16.7877	99.9475	0	5
TCGA-HM-A6W2-01A	7.59955	92.7225	0	287
TCGA-C5-A1MQ-01A	30.0814	1246.98	0	1031
TCGA-C5-A1BE-01B	9.58718	83.9235	1	2094
TCGA-C5-A1MN-01A	17.4515	167.239	1	1245
TCGA-VS-A9U7-01A	14.527	71.0274	0	1472
TCGA-LP-A4AX-01A	11.8503	305.374	0	380
TCGA-JW-A5VH-01A	3.26263	771.944	1	100
TCGA-C5-A902-01A	6.75109	208.565	0	149
TCGA-FU-A23L-01A	29.5221	128.757	0	725
TCGA-FU-A3NI-01A	21.3581	121.151	1	638
TCGA-VS-A9UT-01A	9.63026	144.041	0	482
TCGA-C5-A8YR-01A	4.87584	330.3	1	837
TCGA-VS-A94X-01A	11.234	242.548	1	506
TCGA-VS-A8EK-01A	13.416	85.6793	1	829
TCGA-FU-A3HZ-01A	4.86184	464.673	0	1103
TCGA-C5-A2LT-01A	10.335	653.43	0	2226
TCGA-WL-A834-01A	3.63524	139.125	0	791
TCGA-FU-A40J-01A	6.21325	121.676	0	426
TCGA-MU-A5YI-01A	60.9911	50.6728	0	1053
TCGA-MA-AA3W-01A	13.9883	154.215	0	685
TCGA-EK-A2PG-01A	63.5211	30.961	0	46
TCGA-UC-A7PG-06A	8.92694	43.1899	1	370
TCGA-EA-A5ZE-01A	32.4907	100.295	0	829
TCGA-4J-AA1J-01A	21.5213	100.779	0	542
TCGA-C5-A7CH-01A	8.17103	86.9887	0	4694
TCGA-C5-A8XH-01A	14.4559	188.044	1	1394
TCGA-JW-A69B-01A	36.5903	120.322	0	863
TCGA-ZX-AA5X-01A	13.2179	61.8338	0	119
TCGA-VS-A9V0-01A	15.6313	381.26	0	573
TCGA-EA-A97N-01A	8.96413	108.824	0	11
TCGA-Q1-A73S-01A	10.2245	958.869	0	688
TCGA-ZJ-AAXA-01A	15.3769	47.8449	0	43
TCGA-DS-A0VL-01A	10.1818	66.5566	1	1692
TCGA-C5-A1BN-01B	5.50066	147.555	1	166
TCGA-EK-A2IR-01A	9.8235	84.1542	0	3442
TCGA-C5-A2M1-01A	6.04171	524.067	0	1169
TCGA-C5-A7CJ-01A	18.2941	23.1039	1	3097
TCGA-EA-A1QT-01A	19.5314	67.186	0	1243
TCGA-VS-A957-01A	18.66	91.1356	0	1688
TCGA-JW-A5VK-01A	55.8797	160.883	0	623
TCGA-EK-A2R7-01A	16.3281	479.134	0	27
TCGA-EA-A4BA-01A	3.41227	370.118	0	755
TCGA-EA-A411-01A	14.3959	200.348	0	747
TCGA-HM-A6W2-06A	9.2562	94.7258	0	287
TCGA-C5-A7UE-01A	9.77285	100.184	0	4738
TCGA-JW-A5VI-01A	24.7979	55.6429	0	747
TCGA-VS-A9UD-01A	42.2592	257.298	0	739
TCGA-DS-A0VN-01A	14.1031	62.3293	0	3609
TCGA-HM-A3JK-01A	20.8854	73.8963	0	632
TCGA-LP-A5U3-01A	18.8643	87.0876	0	25
TCGA-DG-A2KH-01A	6.55693	263.987	0	34
TCGA-C5-A2LS-01A	10.1864	320.944	0	1345
TCGA-IR-A3LH-01A	19.4783	144.486	0	2394
TCGA-Q1-A5R3-01A	36.4771	1351.38	0	485
TCGA-MA-AA3X-01A	14.3409	15.668	0	617
TCGA-VS-A954-01A	12.9084	7.44257	0	1714
TCGA-EA-A3HS-01A	8.03299	22.8583	0	959
TCGA-EA-A3HR-01A	20.8583	30.9822	0	940
TCGA-JX-A3Q0-01A	13.1149	94.7881	0	6375
TCGA-DS-A3LQ-01A	37.7137	81.8106	0	699
TCGA-EK-A2R8-01A	6.76052	650.012	0	44
TCGA-FU-A3TX-01A	4.58551	72.8266	0	45
TCGA-EA-A556-01A	9.53114	215.868	0	453
TCGA-VS-A9UO-01A	4.02094	268.599	0	1456
TCGA-EX-A3L1-01A	12.6538	328.368	0	463
TCGA-C5-A7CM-01A	4.65908	675.531	0	619
TCGA-2W-A8YY-01A	13.9921	351.541	0	533
TCGA-VS-A9UR-01A	9.61928	181.124	0	793
TCGA-C5-A7X3-01A	17.1755	627.661	1	284
TCGA-HM-A4S6-01A	17.3221	59.1311	0	454
TCGA-FU-A770-01A	6.27159	273.675	0	34
TCGA-VS-A9UC-01A	5.60073	219.528	0	825
TCGA-DS-A1OC-01A	11.2407	64.5871	0	376
TCGA-EX-A69M-01A	16.2645	93.3503	1	253
TCGA-C5-A1MK-01A	13.7018	60.8645	1	74
TCGA-JW-A5VJ-01A	12.5639	8.10335	0	652
TCGA-EX-A1H6-01B	16.4452	405.324	0	241
TCGA-EA-A3Y4-01A	14.8375	1182.47	0	1122
TCGA-JW-A5VL-01A	13.1324	59.7779	0	474
TCGA-EA-A1QS-01A	14.3551	108.083	0	1203
TCGA-EK-A2PM-01A	15.9786	40.8003	0	18
TCGA-JX-A3PZ-01A	10.2699	440.506	1	642
TCGA-DG-A2KK-01A	12.7311	444.38	0	2496
TCGA-VS-A8QM-01A	17.6925	58.5284	1	951
TCGA-C5-A7CO-01A	36.726	88.0104	0	4482
TCGA-VS-A9UH-01A	16.0074	169.778	0	1427
TCGA-EA-A439-01A	11.5089	346.34	0	965
TCGA-EK-A3GJ-01A	15.811	53.8775	0	3
TCGA-EA-A3HQ-01A	10.5513	61.1621	0	1136
TCGA-EA-A6QX-01A	31.9429	96.9893	0	730
TCGA-C5-A7UI-01A	31.8797	51.3916	1	2888
TCGA-VS-A950-01A	16.0646	83.7114	0	1221
TCGA-C5-A3HD-01B	13.2885	177.314	0	1582
TCGA-DS-A5RQ-01A	19.2662	60.7188	0	512
TCGA-VS-A9UP-01A	10.1889	272.883	0	1444
TCGA-C5-A7CG-01A	22.2198	112.496	0	6408
TCGA-MY-A5BD-01A	31.3027	219.935	0	1667
TCGA-C5-A1M6-01A	12.3036	151.214	1	955
TCGA-VS-A8QF-01A	20.4743	41.4148	0	1800
TCGA-EK-A2RE-01A	5.61105	55.957	0	57
TCGA-UC-A7PG-01A	7.18566	14.5132	1	370
TCGA-VS-AA62-01A	12.808	290.179	1	469
TCGA-C5-A2M2-01A	14.4658	246.778	1	1011
TCGA-MA-AA3Y-01A	4.27591	154.586	0	542
TCGA-MY-A913-01A	8.53358	430.634	0	524
TCGA-C5-A7CK-01A	4.69968	92.2818	1	4086
TCGA-UC-A7PI-01A	11.3893	359.722	0	2114
TCGA-C5-A7X5-01A	28.3422	83.5504	1	414
TCGA-DG-A2KJ-01A	51.3216	2443.37	0	2893
TCGA-VS-A9V3-01A	11.6085	141.589	0	540
TCGA-DS-A7WF-01A	7.727	225.879	1	492
TCGA-C5-A8XK-01A	10.5765	199.338	0	3039
TCGA-EA-A5FO-01A	15.0218	241.727	0	815
TCGA-VS-A9UZ-01A	10.867	199.157	0	2044
TCGA-EK-A2IP-01A	26.0203	136.076	0	202
TCGA-VS-A94W-01A	7.92287	61.0879	0	1243
TCGA-DS-A1OB-01A	29.4701	102.924	1	861
TCGA-EA-A410-01A	12.0933	408.153	0	803
TCGA-EX-A8YF-01A	9.76885	298.189	0	473
TCGA-EK-A2H0-01A	6.89196	85.9995	0	1847
TCGA-VS-A9UV-01A	20.4835	76.2784	1	104
TCGA-LP-A7HU-01A	10.9225	307.614	0	406
TCGA-VS-A8EI-01A	11.8824	60.3834	0	729
TCGA-BI-A0VS-01A	13.3351	13.9844	0	1735
TCGA-DS-A0VM-01A	26.5983	223.936	0	3589
TCGA-IR-A3LB-01A	15.5659	870.688	1	2032
TCGA-VS-A8EC-01A	6.7344	102.644	0	1415
TCGA-VS-A9V2-01A	30.5556	29.3567	0	555
TCGA-EK-A3GN-01A	13.4213	384.005	0	27
TCGA-IR-A3LA-01A	3.81921	412.792	0	4172
TCGA-C5-A7X8-01A	12.1299	432.548	0	83
TCGA-EK-A2RL-01A	12.5298	362.357	1	1453
TCGA-C5-A0TN-01A	12.7919	580.625	1	348
TCGA-FU-A57G-01A	10.5778	261.732	0	1078
TCGA-EK-A2PI-01A	39.2127	60.6301	0	586
TCGA-Q1-A73P-01A	11.3041	281.111	0	483
TCGA-C5-A1MP-01A	10.6216	14.0076	0	109
TCGA-VS-A8EL-01A	11.6021	56.709	0	1992
TCGA-C5-A1BQ-01C	12.3753	49.1659	1	604
TCGA-FU-A23K-01A	19.1062	693.273	0	372
TCGA-Q1-A6DT-01A	13.2443	54.1536	1	275
TCGA-EK-A2H1-01A	10.7588	535.689	0	799
TCGA-C5-A1M5-01A	26.4221	67.036	1	2052
TCGA-EA-A44S-01A	43.7944	4.47851	0	369
TCGA-EA-A78R-01A	17.0479	220.273	0	410
TCGA-C5-A7XC-01A	12.6537	98.9171	0	1551
TCGA-VS-A9V4-01A	10.6094	672.076	1	132
TCGA-EK-A2RA-01A	30.5143	139.219	0	1246
TCGA-EX-A1H5-01A	16.1077	211.98	0	619
TCGA-VS-A953-01A	10.3238	57.5952	1	477
TCGA-MA-AA3Z-01A	15.4143	85.9202	0	595
TCGA-VS-A959-01A	6.20844	184.8	0	1561
TCGA-FU-A3EO-01A	29.1169	1143.24	0	490
TCGA-BI-A20A-01A	25.7138	90.3706	0	720
TCGA-DS-A1OD-01A	16.1464	240.523	0	3874
TCGA-C5-A1M9-01A	5.08461	552.464	1	1065
TCGA-Q1-A6DW-01A	11.0374	47.586	0	534
TCGA-C5-A3HF-01A	8.94187	257.051	1	543
TCGA-VS-A8Q9-01A	15.4655	55.9065	0	1630
TCGA-Q1-A5R2-01A	33.1515	93.0025	0	499
TCGA-VS-A8Q8-01A	11.5339	121.919	1	978
TCGA-C5-A1BJ-01A	17.0888	67.4498	0	4385
TCGA-Q1-A6DV-01A	10.6967	949.469	0	491
TCGA-EK-A3GK-01A	2.70669	422.516	0	15
TCGA-IR-A3LF-01A	14.0299	306.8	0	2949
TCGA-C5-A1M7-01A	11.8031	134.351	0	1409
TCGA-EK-A2PL-01A	29.9592	129.637	0	13
TCGA-LP-A4AU-01A	5.64927	242.014	0	343
TCGA-VS-A94Z-01A	11.4968	65.7738	0	1015
TCGA-EK-A2GZ-01A	28.3102	42.369	0	383
TCGA-JW-A852-01A	33.7669	168.457	1	252
TCGA-VS-A9V5-01A	10.5416	335.93	1	494
TCGA-EK-A2R9-01A	21.1362	75.6586	0	4
TCGA-C5-A3HE-01A	7.48803	665.71	0	548
TCGA-ZJ-A8QR-01A	19.518	151.39	1	582
TCGA-EK-A2RC-01A	28.1421	70.2344	0	129
TCGA-C5-A1ML-01A	26.7428	98.5054	1	636
TCGA-FU-A5XV-01A	10.1992	130.665	0	321
TCGA-EA-A43B-01A	19.5805	1667.82	0	791
TCGA-MA-AA42-01A	73.3085	45.7963	0	259
TCGA-VS-A9UJ-01A	5.26302	386.931	1	52
TCGA-VS-A9V1-01A	4.71925	425.47	1	157
TCGA-JW-AAVH-01A	26.4162	69.0411	0	552
TCGA-VS-A8EJ-01A	9.469	568.467	1	607
TCGA-Q1-A73O-01A	4.86189	80.1132	0	428
TCGA-FU-A2QG-01A	4.69411	174.14	0	579
TCGA-DS-A1O9-01A	48.2328	33.0051	1	266
TCGA-VS-A8QA-01A	20.0786	298.944	0	1099
TCGA-C5-A1MH-01A	14.3989	159.566	1	1186
TCGA-XS-A8TJ-01A	21.6989	62.6633	0	890
TCGA-C5-A1ME-01A	19.8254	1304.51	0	1756
TCGA-C5-A2LZ-01A	15.4971	38.6768	1	3046
TCGA-GH-A9DA-01A	6.9185	976.528	0	540
TCGA-VS-A8QH-01A	10.251	800.79	1	1210
TCGA-VS-A9U6-01A	15.4644	66.8042	0	1320
TCGA-C5-A8YQ-01A	60.9365	8.26948	1	715
TCGA-DS-A1OA-01A	29.652	58.1046	1	879
TCGA-HG-A2PA-01A	18.1564	102.379	1	773
TCGA-EA-A3QD-01A	19.2272	101.257	0	397
TCGA-C5-A7UC-01A	18.3733	293.271	1	523
TCGA-MA-AA43-01A	9.51368	164.455	0	346
TCGA-Q1-A73R-01A	6.09802	239.738	0	567
TCGA-PN-A8MA-01A	13.0476	175.498	0	90
TCGA-C5-A2LV-01A	38.0668	490.48	0	2234
TCGA-VS-A9UQ-01A	15.9769	293.436	0	1263
TCGA-MY-A5BF-01A	6.34765	90.3448	0	634
TCGA-JX-A3Q8-01A	12.7782	569.113	0	1357
TCGA-VS-A9UM-01A	22.6848	22.9494	1	829
TCGA-VS-A8EH-01A	19.6412	54.2002	0	986
TCGA-LP-A4AW-01A	19.5816	79.7497	0	27
TCGA-C5-A1MJ-01A	10.9024	204.586	1	14
TCGA-UC-A7PD-01A	15.7101	189.347	1	355
TCGA-EK-A2RK-01A	14.7395	118.038	0	13
TCGA-Q1-A5R1-01A	13.3013	411.423	0	474
TCGA-VS-A9U5-01A	25.4262	156.509	0	1535
TCGA-EA-A3QE-01A	23.26	20.0774	0	761
TCGA-EA-A3HT-01A	12.7563	62.7638	0	954
TCGA-IR-A3L7-01A	29.0537	124.501	0	4483
TCGA-C5-A2LX-01A	17.1244	335.624	0	2526
TCGA-MU-A51Y-01A	14.6509	66.5877	0	854
TCGA-JX-A5QV-01A	29.8116	151.773	0	636
TCGA-FU-A3HY-01A	29.6272	78.04	0	954
TCGA-MU-A8JM-01A	9.4657	149.649	0	607
TCGA-RA-A741-01A	34.9304	384.367	0	444
TCGA-C5-A1BF-01B	15.5937	135.874	1	570
TCGA-C5-A3HL-01A	13.3543	38.9161	0	621
TCGA-EK-A2RN-01A	3.69716	56.3324	0	71
TCGA-C5-A901-01A	7.4125	29.284	0	518
TCGA-VS-A9UI-01A	12.0175	63.1056	1	1372
TCGA-VS-A9UY-01A	6.30002	78.9852	1	555
TCGA-C5-A1MF-01A	38.2024	676.636	0	1617
TCGA-VS-A9UL-01A	7.78385	140.828	1	442
TCGA-ZJ-A8QQ-01A	4.85366	118.809	0	2056
TCGA-C5-A8XI-01A	19.9095	192.329	0	254
TCGA-C5-A8XJ-01A	21.9234	88.3193	0	4467
TCGA-EA-A5ZF-01A	18.4596	344.284	0	828
TCGA-IR-A3LC-01A	21.5933	185.377	0	3935
TCGA-C5-A1BK-01B	15.7976	110.615	0	5385
TCGA-DR-A0ZM-01A	33.4423	195.104	0	1791
TCGA-EK-A2RB-01A	55.5913	48.1069	0	9
TCGA-VS-A8EB-01A	13.9419	193.171	1	305
TCGA-VS-A94Y-01A	13.2478	338.699	1	144
TCGA-VS-A8QC-01A	18.6945	52.4588	1	350
TCGA-C5-A907-01A	3.79891	1188	0	448
TCGA-EK-A2RM-01A	9.80544	305.424	0	50
TCGA-VS-A9UU-01A	23.5769	35.0482	0	442
TCGA-C5-A7UH-01A	5.41863	97.1621	0	3988
TCGA-C5-A1M8-01A	32.265	111.355	0	919
TCGA-DS-A7WH-01A	2.41515	517.894	0	533
TCGA-IR-A3LI-01A	27.8144	911.538	0	2493
TCGA-DR-A0ZL-01A	21.3658	148.874	0	2669
TCGA-DS-A0VK-01A	45.437	82.6962	1	1118
TCGA-IR-A3LL-01A	14.7816	87.8845	0	1106
TCGA-HM-A3JJ-01A	11.8326	117.582	1	659
TCGA-EK-A2RJ-01A	3.45876	414.456	0	53
TCGA-FU-A3TQ-01A	17.4076	101.72	0	795
TCGA-DG-A2KL-01A	9.80474	94.3269	0	1367
TCGA-C5-A8ZZ-01A	10.6445	104.953	0	636
TCGA-EA-A5O9-01A	11.0693	237.184	0	788
TCGA-LP-A5U2-01A	5.34607	128.696	0	9
TCGA-JW-A5VG-01A	5.85337	459.991	0	834
TCGA-ZJ-AAX4-01A	22.2873	52.5835	0	21
TCGA-EA-A3HU-01A	12.48	76.7422	0	1013
TCGA-R2-A69V-01A	18.8543	102.181	0	596
TCGA-DG-A2KM-01A	11.4822	16.2037	0	1946
TCGA-EX-A69L-01A	26.3501	206.501	0	602
TCGA-C5-A1BL-01A	11.8816	39.3567	0	5271
TCGA-C5-A1BI-01B	14.2091	25.8736	0	1112
TCGA-UC-A7PF-01A	9.71617	62.0928	1	2859
TCGA-VS-A8EG-01A	8.1026	114.907	0	1386
