# Supplementary material for: LncRNA TP53TG1 plays an anti-oncogenic role in cervical cancer by synthetically regulating transcriptome profile in HeLa cells
Source: Front Genet. 2022 Oct 4;13:981030. doi: 10.3389/fgene.2022.981030 (PMC9576931; doi:10.3389/fgene.2022.981030)
Supplement: Supplementary file 3 [file DataSheet1.ZIP › figures-中间图形/fig1-TCGA/S1B_survival_CESC/survival.xls]

[1] "data.frame"
[1] "TP53TG1"
$TP53TG1

Call:
survdiff(formula = as.formula(paste("Surv(OS.time, OS)~", cnames[i])), 
    data = clin_data.cut.cat)

               N Observed Expected (O-E)^2/E (O-E)^2/V
TP53TG1=high  87       16     21.9     1.592      2.28
TP53TG1=low  206       57     51.1     0.683      2.28

 Chisq= 2.3  on 1 degrees of freedom, p= 0.1 
TP53TG1 0.13108 
[1] "KRT18"
$KRT18

Call:
survdiff(formula = as.formula(paste("Surv(OS.time, OS)~", cnames[i])), 
    data = clin_data.cut.cat)

             N Observed Expected (O-E)^2/E (O-E)^2/V
KRT18=high 233       55     60.7     0.536       3.2
KRT18=low   60       18     12.3     2.645       3.2

 Chisq= 3.2  on 1 degrees of freedom, p= 0.07 
KRT18 0.07372 
