# Supplementary material for: LncRNA TP53TG1 plays an anti-oncogenic role in cervical cancer by synthetically regulating transcriptome profile in HeLa cells
Source: Front Genet. 2022 Oct 4;13:981030. doi: 10.3389/fgene.2022.981030 (PMC9576931; doi:10.3389/fgene.2022.981030)
Supplement: Supplementary file 3 [file DataSheet1.ZIP › figures-中间图形/fig1-TCGA/S1B_survival_CESC/target_gene_CESC_FPKM_add_OS.xls]

Symbol	TP53TG1	KRT18	OS	OS.time
TCGA-DS-A7WI-01A	22.5076015504	469.945697829	1	252
TCGA-EX-A449-01A	7.49644145719	355.579365303	0	447
TCGA-VS-A958-01A	8.47795144953	94.8890915788	0	1525
TCGA-MY-A5BE-01A	18.9081880255	135.223732314	0	1066
TCGA-C5-A905-01A	15.7301445969	67.3376548051	0	4879
TCGA-Q1-A73Q-01A	15.8254718512	50.6114710503	0	284
TCGA-BI-A0VR-01A	9.66236112785	72.1773524706	0	1505
TCGA-EK-A2PK-01A	3.7518433839	579.98695698	0	12
TCGA-FU-A3WB-01A	19.1181272411	236.392780458	0	491
TCGA-MA-AA41-01A	14.032397624	35.2852962999	0	279
TCGA-IR-A3LK-01A	17.5632975798	124.654375222	1	908
TCGA-VS-A952-01A	10.5410817789	195.556480384	0	1778
TCGA-C5-A8YT-01A	9.85881857511	54.3226276745	1	633
TCGA-EA-A5ZD-01A	12.9770319063	56.1128792826	0	830
TCGA-C5-A1MI-01A	9.85800742903	605.75120123	1	1083
TCGA-EK-A2RO-01A	21.885878473	73.6688216565	0	2
TCGA-FU-A3YQ-01A	8.32707793027	48.4346274273	0	861
TCGA-C5-A7CL-01A	28.9896860174	72.6457701881	1	471
TCGA-VS-A9UB-01A	14.2012021512	1220.37650349	0	911
TCGA-C5-A1BM-01A	9.46345393598	42.7819976027	1	2520
TCGA-C5-A2LY-01A	36.0207993121	88.871693316	0	2383
TCGA-EA-A50E-01A	12.3985087063	43.4151775983	1	227
TCGA-ZJ-AAXU-01A	16.7877495295	99.947477517	0	5
TCGA-HM-A6W2-01A	7.59954732536	92.7224892302	0	287
TCGA-C5-A1MQ-01A	30.0813641941	1246.98317838	0	1031
TCGA-C5-A1BE-01B	9.58718099324	83.9234596688	1	2094
TCGA-C5-A1MN-01A	17.451452743	167.239473404	1	1245
TCGA-VS-A9U7-01A	14.5270419662	71.0274347569	0	1472
TCGA-LP-A4AX-01A	11.8503316926	305.373714866	0	380
TCGA-JW-A5VH-01A	3.2626285547	771.943590106	1	100
TCGA-C5-A902-01A	6.75109256467	208.565281806	0	149
TCGA-FU-A23L-01A	29.5220765383	128.756622474	0	725
TCGA-FU-A3NI-01A	21.3580834011	121.150873136	1	638
TCGA-VS-A9UT-01A	9.63025769914	144.04133254	0	482
TCGA-C5-A8YR-01A	4.87583613472	330.300181575	1	837
TCGA-VS-A94X-01A	11.2339888198	242.547628153	1	506
TCGA-VS-A8EK-01A	13.416025098	85.6792574353	1	829
TCGA-FU-A3HZ-01A	4.86183635183	464.672891822	0	1103
TCGA-C5-A2LT-01A	10.3349849811	653.429751314	0	2226
TCGA-WL-A834-01A	3.63524178439	139.124716201	0	791
TCGA-FU-A40J-01A	6.2132525712	121.676065298	0	426
TCGA-MU-A5YI-01A	60.9910787166	50.672840246	0	1053
TCGA-MA-AA3W-01A	13.9882653256	154.215304499	0	685
TCGA-EK-A2PG-01A	63.5210974739	30.9609505431	0	46
TCGA-UC-A7PG-06A	8.92694177188	43.1898740311	1	370
TCGA-EA-A5ZE-01A	32.4906934498	100.294881154	0	829
TCGA-4J-AA1J-01A	21.5212671695	100.77878406	0	542
TCGA-C5-A7CH-01A	8.1710293798	86.9886727913999	0	4694
TCGA-C5-A8XH-01A	14.4558635096	188.043541054	1	1394
TCGA-JW-A69B-01A	36.5903195494	120.321759868	0	863
TCGA-ZX-AA5X-01A	13.2179242785	61.8337632557	0	119
TCGA-VS-A9V0-01A	15.6312880588	381.260012297	0	573
TCGA-EA-A97N-01A	8.96413328106	108.823549563	0	11
TCGA-Q1-A73S-01A	10.2245406495	958.86859825	0	688
TCGA-ZJ-AAXA-01A	15.3768661973	47.8448862185	0	43
TCGA-DS-A0VL-01A	10.181827946	66.5566206939	1	1692
TCGA-C5-A1BN-01B	5.50065775958	147.554717066	1	166
TCGA-EK-A2IR-01A	9.82350084112	84.1541738658	0	3442
TCGA-C5-A2M1-01A	6.04171394241	524.066698666	0	1169
TCGA-C5-A7CJ-01A	18.2941453499	23.1038863934	1	3097
TCGA-EA-A1QT-01A	19.5314478979	67.186005188	0	1243
TCGA-VS-A957-01A	18.6599835644	91.1355563115	0	1688
TCGA-JW-A5VK-01A	55.8796545106	160.882671671	0	623
TCGA-EK-A2R7-01A	16.3281075574	479.133605142	0	27
TCGA-EA-A4BA-01A	3.41227168045	370.118277531	0	755
TCGA-EA-A411-01A	14.3958742937	200.347552103	0	747
TCGA-HM-A6W2-06A	9.25619504462	94.7257751767	0	287
TCGA-C5-A7UE-01A	9.77285397624	100.184367931	0	4738
TCGA-JW-A5VI-01A	24.7978990522	55.6428948475	0	747
TCGA-VS-A9UD-01A	42.259154695	257.297809873	0	739
TCGA-DS-A0VN-01A	14.1030553841	62.3293290925	0	3609
TCGA-HM-A3JK-01A	20.8854466577	73.896341917	0	632
TCGA-LP-A5U3-01A	18.8643467507	87.0876324077	0	25
TCGA-DG-A2KH-01A	6.55692975085	263.986502189	0	34
TCGA-C5-A2LS-01A	10.1863593844	320.94383853	0	1345
TCGA-IR-A3LH-01A	19.4782970915	144.486315188	0	2394
TCGA-Q1-A5R3-01A	36.4770889417	1351.37590907	0	485
TCGA-MA-AA3X-01A	14.3409123995	15.6680135196	0	617
TCGA-VS-A954-01A	12.9084496376	7.44257460012	0	1714
TCGA-EA-A3HS-01A	8.03299012084	22.8582536508	0	959
TCGA-EA-A3HR-01A	20.8582559307	30.9822242341	0	940
TCGA-JX-A3Q0-01A	13.1148789413	94.7880787334	0	6375
TCGA-DS-A3LQ-01A	37.7136836463	81.8105934298	0	699
TCGA-EK-A2R8-01A	6.76051677098	650.012476661	0	44
TCGA-FU-A3TX-01A	4.58551062337	72.8266278724	0	45
TCGA-EA-A556-01A	9.53114364514	215.868330014	0	453
TCGA-VS-A9UO-01A	4.02093783625	268.598681429	0	1456
TCGA-EX-A3L1-01A	12.653792379	328.367996835	0	463
TCGA-C5-A7CM-01A	4.65908141194	675.530910614	0	619
TCGA-2W-A8YY-01A	13.992088506	351.541055873	0	533
TCGA-VS-A9UR-01A	9.61928267514	181.124332614	0	793
TCGA-C5-A7X3-01A	17.175469001	627.661295284	1	284
TCGA-HM-A4S6-01A	17.3221400189	59.1311324782	0	454
TCGA-FU-A770-01A	6.27158825795	273.674628795	0	34
TCGA-VS-A9UC-01A	5.60072813265	219.527872326	0	825
TCGA-DS-A1OC-01A	11.2406702928	64.5871226065	0	376
TCGA-EX-A69M-01A	16.2644543336	93.3502854726	1	253
TCGA-C5-A1MK-01A	13.701797297	60.8645095332	1	74
TCGA-JW-A5VJ-01A	12.5639368775	8.10334735745	0	652
TCGA-EX-A1H6-01B	16.4452000641	405.32377282	0	241
TCGA-EA-A3Y4-01A	14.8375382239	1182.47340304	0	1122
TCGA-JW-A5VL-01A	13.1324247227	59.7778957768	0	474
TCGA-EA-A1QS-01A	14.3550844953	108.083134095	0	1203
TCGA-EK-A2PM-01A	15.978571177	40.8003071322	0	18
TCGA-JX-A3PZ-01A	10.2699311968	440.505717692	1	642
TCGA-DG-A2KK-01A	12.731149129	444.380418169	0	2496
TCGA-VS-A8QM-01A	17.692479574	58.5284276191	1	951
TCGA-C5-A7CO-01A	36.7259663042	88.0104351099	0	4482
TCGA-VS-A9UH-01A	16.0073667101	169.777870667	0	1427
TCGA-EA-A439-01A	11.5089113358	346.339918242	0	965
TCGA-EK-A3GJ-01A	15.8110499882	53.8774959983	0	3
TCGA-EA-A3HQ-01A	10.551332011	61.1621069174	0	1136
TCGA-EA-A6QX-01A	31.9429137767	96.9892573946	0	730
TCGA-C5-A7UI-01A	31.8796849442	51.3915955395	1	2888
TCGA-VS-A950-01A	16.0645771949	83.7114183104	0	1221
TCGA-C5-A3HD-01B	13.2885282157	177.314353498	0	1582
TCGA-DS-A5RQ-01A	19.2661987333	60.7187843211	0	512
TCGA-VS-A9UP-01A	10.1889106051	272.88349282	0	1444
TCGA-C5-A7CG-01A	22.2197527514	112.495934314	0	6408
TCGA-MY-A5BD-01A	31.3026967418	219.934771093	0	1667
TCGA-C5-A1M6-01A	12.303599815	151.214327453	1	955
TCGA-VS-A8QF-01A	20.4742827935	41.414766828	0	1800
TCGA-EK-A2RE-01A	5.61105171645	55.9570425717	0	57
TCGA-UC-A7PG-01A	7.18566200864	14.513187058	1	370
TCGA-VS-AA62-01A	12.8080062252	290.178610274	1	469
TCGA-C5-A2M2-01A	14.4657644962	246.777541153	1	1011
TCGA-MA-AA3Y-01A	4.27591396091	154.585824985	0	542
TCGA-MY-A913-01A	8.53358328863	430.634294226	0	524
TCGA-C5-A7CK-01A	4.69967985118	92.2817612985	1	4086
TCGA-UC-A7PI-01A	11.3892547443	359.721567928	0	2114
TCGA-C5-A7X5-01A	28.3422405071	83.5504084606	1	414
TCGA-DG-A2KJ-01A	51.321621262	2443.37412057	0	2893
TCGA-VS-A9V3-01A	11.6085013845	141.588745331	0	540
TCGA-DS-A7WF-01A	7.72700414552	225.8785091	1	492
TCGA-C5-A8XK-01A	10.5764792659	199.337547857	0	3039
TCGA-EA-A5FO-01A	15.02178291	241.726934856	0	815
TCGA-VS-A9UZ-01A	10.8669509653	199.156552004	0	2044
TCGA-EK-A2IP-01A	26.0202516291	136.075872758	0	202
TCGA-VS-A94W-01A	7.92286607556	61.0879236632	0	1243
TCGA-DS-A1OB-01A	29.4700893071	102.923677614	1	861
TCGA-EA-A410-01A	12.0932833274	408.15308898	0	803
TCGA-EX-A8YF-01A	9.76884573788	298.188621964	0	473
TCGA-EK-A2H0-01A	6.89195750166	85.9994946206	0	1847
TCGA-VS-A9UV-01A	20.4834600829	76.2784304524	1	104
TCGA-LP-A7HU-01A	10.9224521985	307.614240049	0	406
TCGA-VS-A8EI-01A	11.8823813128	60.3833702411	0	729
TCGA-BI-A0VS-01A	13.3351144695	13.984400325	0	1735
TCGA-DS-A0VM-01A	26.5983009145	223.935741557	0	3589
TCGA-IR-A3LB-01A	15.565933663	870.687587488	1	2032
TCGA-VS-A8EC-01A	6.73440110254	102.64386601	0	1415
TCGA-VS-A9V2-01A	30.5555895656	29.3566609011	0	555
TCGA-EK-A3GN-01A	13.421283949	384.004675285	0	27
TCGA-IR-A3LA-01A	3.81920742149	412.7918899	0	4172
TCGA-C5-A7X8-01A	12.1299000408	432.548127917	0	83
TCGA-EK-A2RL-01A	12.5298122494	362.357002519	1	1453
TCGA-C5-A0TN-01A	12.7918818415	580.624518989	1	348
TCGA-FU-A57G-01A	10.5777577559	261.732330833	0	1078
TCGA-EK-A2PI-01A	39.2127148298	60.6300652632	0	586
TCGA-Q1-A73P-01A	11.3041454115	281.110901094	0	483
TCGA-C5-A1MP-01A	10.6216170648	14.007633989	0	109
TCGA-VS-A8EL-01A	11.6020986679	56.7089852304	0	1992
TCGA-C5-A1BQ-01C	12.3752637968	49.1659488917	1	604
TCGA-FU-A23K-01A	19.1062224641	693.272910791	0	372
TCGA-Q1-A6DT-01A	13.2443487238	54.1535728151	1	275
TCGA-EK-A2H1-01A	10.7588170607	535.68936079	0	799
TCGA-C5-A1M5-01A	26.4221472424	67.0359651386	1	2052
TCGA-EA-A44S-01A	43.7944114541	4.47851477543	0	369
TCGA-EA-A78R-01A	17.0479258377	220.272588824	0	410
TCGA-C5-A7XC-01A	12.6537021519	98.917087695	0	1551
TCGA-VS-A9V4-01A	10.6093807346	672.076364097	1	132
TCGA-EK-A2RA-01A	30.5143185959	139.218874018	0	1246
TCGA-EX-A1H5-01A	16.1076679382	211.979933738	0	619
TCGA-VS-A953-01A	10.3237523749	57.5952093794	1	477
TCGA-MA-AA3Z-01A	15.4142618341	85.9201711896	0	595
TCGA-VS-A959-01A	6.20843528796	184.799784408	0	1561
TCGA-FU-A3EO-01A	29.1168858672	1143.24460516	0	490
TCGA-BI-A20A-01A	25.7138268989	90.3706459653	0	720
TCGA-DS-A1OD-01A	16.1463600889	240.52317166	0	3874
TCGA-C5-A1M9-01A	5.08460892432	552.46435058	1	1065
TCGA-Q1-A6DW-01A	11.0373898158	47.5859984169	0	534
TCGA-C5-A3HF-01A	8.94186808477	257.051407391	1	543
TCGA-VS-A8Q9-01A	15.4655425895	55.9065446205	0	1630
TCGA-Q1-A5R2-01A	33.1515203861	93.0024735567	0	499
TCGA-VS-A8Q8-01A	11.5339057729	121.918679479	1	978
TCGA-C5-A1BJ-01A	17.0888026742	67.4497674182	0	4385
TCGA-Q1-A6DV-01A	10.6967495204	949.468753507	0	491
TCGA-EK-A3GK-01A	2.70668793235	422.516127832	0	15
TCGA-IR-A3LF-01A	14.0299047899	306.799659571	0	2949
TCGA-C5-A1M7-01A	11.8030646299	134.350907626	0	1409
TCGA-EK-A2PL-01A	29.9592458278	129.636918546	0	13
TCGA-LP-A4AU-01A	5.64927399795	242.013799072	0	343
TCGA-VS-A94Z-01A	11.4967931769	65.7738250554	0	1015
TCGA-EK-A2GZ-01A	28.3101943585	42.3690446336	0	383
TCGA-JW-A852-01A	33.7669391722	168.456552214	1	252
TCGA-VS-A9V5-01A	10.5415528385	335.929610133	1	494
TCGA-EK-A2R9-01A	21.1362017762	75.6586155247	0	4
TCGA-C5-A3HE-01A	7.48802854972	665.709892074	0	548
TCGA-ZJ-A8QR-01A	19.5179986851	151.390175424	1	582
TCGA-EK-A2RC-01A	28.1420748895	70.2343872536	0	129
TCGA-C5-A1ML-01A	26.7428494054	98.5053721274	1	636
TCGA-FU-A5XV-01A	10.1992207979	130.66509511	0	321
TCGA-EA-A43B-01A	19.5805175934	1667.81888768	0	791
TCGA-MA-AA42-01A	73.3085297842	45.7963384132	0	259
TCGA-VS-A9UJ-01A	5.26302183416	386.930967644	1	52
TCGA-VS-A9V1-01A	4.71924858728	425.469737116	1	157
TCGA-JW-AAVH-01A	26.4162079995	69.041098326	0	552
TCGA-VS-A8EJ-01A	9.46899692642	568.467240448	1	607
TCGA-Q1-A73O-01A	4.86189360276	80.1132191527	0	428
TCGA-FU-A2QG-01A	4.69411026992	174.140477797	0	579
TCGA-DS-A1O9-01A	48.2327768745	33.0050597631	1	266
TCGA-VS-A8QA-01A	20.0786142761	298.943549231	0	1099
TCGA-C5-A1MH-01A	14.3988713569	159.565934538	1	1186
TCGA-XS-A8TJ-01A	21.6989287796	62.6633176325	0	890
TCGA-C5-A1ME-01A	19.8254361855	1304.5114729	0	1756
TCGA-C5-A2LZ-01A	15.4971274045	38.67675687	1	3046
TCGA-GH-A9DA-01A	6.91850076989	976.527679209	0	540
TCGA-VS-A8QH-01A	10.2509539358	800.789702181999	1	1210
TCGA-VS-A9U6-01A	15.4643744796	66.8042227683	0	1320
TCGA-C5-A8YQ-01A	60.9365252966	8.26948426603	1	715
TCGA-DS-A1OA-01A	29.6519711	58.1046453677	1	879
TCGA-HG-A2PA-01A	18.1563973242	102.37908472	1	773
TCGA-EA-A3QD-01A	19.2272143772	101.25730503	0	397
TCGA-C5-A7UC-01A	18.3733324518	293.270615312	1	523
TCGA-MA-AA43-01A	9.51367963666	164.455132036	0	346
TCGA-Q1-A73R-01A	6.09802044666	239.737609623	0	567
TCGA-PN-A8MA-01A	13.0475659654	175.498213751	0	90
TCGA-C5-A2LV-01A	38.0667734174	490.48009152	0	2234
TCGA-VS-A9UQ-01A	15.9768952315	293.436311782	0	1263
TCGA-MY-A5BF-01A	6.34764806427	90.3448468489	0	634
TCGA-JX-A3Q8-01A	12.7781971766	569.113479831	0	1357
TCGA-VS-A9UM-01A	22.6848082231	22.9493932866	1	829
TCGA-VS-A8EH-01A	19.64116019	54.2002110867	0	986
TCGA-LP-A4AW-01A	19.5815738224	79.7497062436	0	27
TCGA-C5-A1MJ-01A	10.9024309612	204.585552858	1	14
TCGA-UC-A7PD-01A	15.7100891167	189.347104423	1	355
TCGA-EK-A2RK-01A	14.7394837614	118.037650056	0	13
TCGA-Q1-A5R1-01A	13.3012727686	411.423167416	0	474
TCGA-VS-A9U5-01A	25.4261566826	156.508953317	0	1535
TCGA-EA-A3QE-01A	23.2599578217	20.0773810963	0	761
TCGA-EA-A3HT-01A	12.7562793259	62.7638112538	0	954
TCGA-IR-A3L7-01A	29.0537464014	124.500515643	0	4483
TCGA-C5-A2LX-01A	17.1244485138	335.624384315	0	2526
TCGA-MU-A51Y-01A	14.6508797106	66.587670166	0	854
TCGA-JX-A5QV-01A	29.811642107	151.773446814	0	636
TCGA-FU-A3HY-01A	29.6272022437	78.0400029164	0	954
TCGA-MU-A8JM-01A	9.46570093552	149.649392772	0	607
TCGA-RA-A741-01A	34.9304442647	384.367136789	0	444
TCGA-C5-A1BF-01B	15.5936666478	135.874483675	1	570
TCGA-C5-A3HL-01A	13.354266379	38.9160991969	0	621
TCGA-EK-A2RN-01A	3.69715611173	56.3323635419	0	71
TCGA-C5-A901-01A	7.41249568212	29.2839648404	0	518
TCGA-VS-A9UI-01A	12.0174524677	63.1056149698	1	1372
TCGA-VS-A9UY-01A	6.30002102821	78.9851989146	1	555
TCGA-C5-A1MF-01A	38.202415195	676.635886	0	1617
TCGA-VS-A9UL-01A	7.78384533062	140.828390598	1	442
TCGA-ZJ-A8QQ-01A	4.85365634448	118.809000594	0	2056
TCGA-C5-A8XI-01A	19.9094825788	192.329110646	0	254
TCGA-C5-A8XJ-01A	21.9233599426	88.3192798118	0	4467
TCGA-EA-A5ZF-01A	18.4595781782	344.283554672	0	828
TCGA-IR-A3LC-01A	21.5932750238	185.376749271	0	3935
TCGA-C5-A1BK-01B	15.7975621168	110.614881816	0	5385
TCGA-DR-A0ZM-01A	33.4422740909	195.103994845	0	1791
TCGA-EK-A2RB-01A	55.5913392956	48.1069479557	0	9
TCGA-VS-A8EB-01A	13.9419155515	193.171144879	1	305
TCGA-VS-A94Y-01A	13.2478246501	338.699089341	1	144
TCGA-VS-A8QC-01A	18.6945160223	52.4588212719	1	350
TCGA-C5-A907-01A	3.79890774949	1187.99948084	0	448
TCGA-EK-A2RM-01A	9.80544275462	305.423699844	0	50
TCGA-VS-A9UU-01A	23.5769083384	35.0482219025	0	442
TCGA-C5-A7UH-01A	5.41863152342	97.1621138517	0	3988
TCGA-C5-A1M8-01A	32.2649608542	111.355423484	0	919
TCGA-DS-A7WH-01A	2.41515491724	517.893531123	0	533
TCGA-IR-A3LI-01A	27.8144292243	911.538451341	0	2493
TCGA-DR-A0ZL-01A	21.3658348587	148.87359046	0	2669
TCGA-DS-A0VK-01A	45.4370349926	82.6961829763	1	1118
TCGA-IR-A3LL-01A	14.7816012566	87.8845121513	0	1106
TCGA-HM-A3JJ-01A	11.8326315314	117.581901555	1	659
TCGA-EK-A2RJ-01A	3.45876125144	414.455581372	0	53
TCGA-FU-A3TQ-01A	17.4075584239	101.719650842	0	795
TCGA-DG-A2KL-01A	9.80473896725	94.3269238479	0	1367
TCGA-C5-A8ZZ-01A	10.6445134235	104.952807906	0	636
TCGA-EA-A5O9-01A	11.0692884642	237.184371298	0	788
TCGA-LP-A5U2-01A	5.34607448054	128.696252339	0	9
TCGA-JW-A5VG-01A	5.85336663918	459.990764452	0	834
TCGA-ZJ-AAX4-01A	22.2873404269	52.583506096	0	21
TCGA-EA-A3HU-01A	12.480003121	76.7422426922	0	1013
TCGA-R2-A69V-01A	18.8542516575	102.180837932	0	596
TCGA-DG-A2KM-01A	11.4821975933	16.2036752816	0	1946
TCGA-EX-A69L-01A	26.3501051802	206.50119682	0	602
TCGA-C5-A1BL-01A	11.8816284589	39.3567271248	0	5271
TCGA-C5-A1BI-01B	14.2090792019	25.873588295	0	1112
TCGA-UC-A7PF-01A	9.71616985109	62.0928115238	1	2859
TCGA-VS-A8EG-01A	8.10260390369	114.907118022	0	1386
