# Supplementary material for: LncRNA TP53TG1 plays an anti-oncogenic role in cervical cancer by synthetically regulating transcriptome profile in HeLa cells
Source: Front Genet. 2022 Oct 4;13:981030. doi: 10.3389/fgene.2022.981030 (PMC9576931; doi:10.3389/fgene.2022.981030)
Supplement: Supplementary file 3 [file DataSheet1.ZIP › figures-中间图形/fig2-HeLa/A-qPCR/Real-time Q-PCR-data.xlsx]

## Sheet: Sheet1
HeLa
分组	NC			lncRNA TP53TG1
	1	2	3	1	2	3
GAPDH	17.1206	15.7461	17.3931	14.8162	13.7483	15.9006
	16.1779	15.8028	17.537	15.1	13.7733	15.8578
	16.9283	15.7852	17.1549	14.7188	13.5937	15.9766
lncRNA TP53TG1	26.6307	25.8151	27.3861	17.3643	16.7182	17.85
	26.8861	26.0834	27.207	17.4871	16.2501	17.9308
	26.5614	25.854	26.9644	16.7921	16.4881	18.0371
ΔCT	9.51007	10.069	9.99306	2.54813	2.96987	1.94936
	10.7081	10.2806	9.67	2.38717	2.47674	2.07301
	9.63307	10.0688	9.80952	2.0733	2.89439	2.06047
ΔCT(-)	9.95041
ΔΔCT	-0.440344	0.118567	0.0426426	-7.40229	-6.98055	-8.00105
	0.75769	0.330192	-0.280418	-7.56325	-7.47368	-7.8774
	-0.317347	0.11841	-0.140894	-7.87712	-7.05602	-7.88994
2-ΔΔCT	1.35693	0.921102	0.970875	169.165	126.286	256.187
	0.591442	0.795431	1.21455	189.132	177.746	235.144
	1.24604	0.921202	1.10259	235.098	133.068	237.197
mean	1.0648	0.879245	1.096	197.798	145.7	242.842
SD	0.413674	0.0725854	0.121969	33.8099	27.9592	11.6018
P value	< 0.0001
P value summary	***
