# Supplementary material for: LncRNA TP53TG1 plays an anti-oncogenic role in cervical cancer by synthetically regulating transcriptome profile in HeLa cells
Source: Front Genet. 2022 Oct 4;13:981030. doi: 10.3389/fgene.2022.981030 (PMC9576931; doi:10.3389/fgene.2022.981030)
Supplement: Supplementary file 3 [file DataSheet1.ZIP › figures-中间图形/fig2-HeLa/B-Proliferation_experiment/CCK8.xlsx]

## Sheet: hela
ATA9702	细胞系	Hela
	实验分组：	(1)空载；
		(2)lnc TP53TG1；
	空白	0.26754	0.2592	0.2573
	0h	OD450			OD450-空白			平均	cell viability			平均
	空载	0.5443	0.5055	0.5348	0.282953	0.244153	0.273453	0.266853	1.06033	0.914935	1.02473	1
	lnc TP53TG1	0.5287	0.5175	0.522	0.267353	0.256153	0.260653	0.261387	1.00187	0.959903	0.976766	0.979514
	空白	0.2643	0.2652	0.2635
	24h	OD450			OD450-空白			平均	cell viability			平均
	空载	0.7835	0.742	0.7621	0.519167	0.477667	0.497767	0.4982	1.04208	0.958785	0.99913	1
	lnc TP53TG1	0.7242	0.6821	0.722	0.459867	0.417767	0.457667	0.4451	0.923056	0.838552	0.91864	0.893416
	空白	0.2646	0.2589	0.2622
	48h	OD450			OD450-空白			平均	cell viability			平均
	空载	0.958	0.9763	0.9852	0.6961	0.7144	0.7233	0.711267	0.978677	1.00441	1.01692	1
	lnc TP53TG1	0.8027	0.865	0.8531	0.5408	0.6031	0.5912	0.578367	0.760334	0.847924	0.831193	0.81315
	空白	0.2752	0.2852	0.2592
	72h	OD450			OD450-空白			平均	cell viability			平均
	空载	1.298	1.21	1.2852	1.0361	0.9481	1.0233	1.0025	1.03352	0.945736	1.02075	1
	lnc TP53TG1	1.0053	0.9562	0.928	0.7434	0.6943	0.6661	0.701267	0.741546	0.692569	0.664439	0.699518
