# Supplementary material for: LncRNA TP53TG1 plays an anti-oncogenic role in cervical cancer by synthetically regulating transcriptome profile in HeLa cells
Source: Front Genet. 2022 Oct 4;13:981030. doi: 10.3389/fgene.2022.981030 (PMC9576931; doi:10.3389/fgene.2022.981030)
Supplement: Supplementary file 3 [file DataSheet1.ZIP › figures-中间图形/fig2-HeLa/C-apoptosis/data.xlsx]

## Sheet: Sheet1
细胞系	Hela
实验分组：	（1）空载
	（2）lncRNA TP53TG1过表达
流式凋亡数据分析：
	实验分组	凋亡百分比（%）
		UR(晚期)	LR(早期)	Total	AVERAGE
	空载	5.29	2.1	7.39	8.99
		7.01	1.91	8.92
		8.47	2.19	10.66
	lncRNA TP53TG1过表达	8.84	14.29	23.13	24.0667
		9.31	15.43	24.74
		9.16	15.17	24.33
