# Supplementary material for: LncRNA TP53TG1 plays an anti-oncogenic role in cervical cancer by synthetically regulating transcriptome profile in HeLa cells
Source: Front Genet. 2022 Oct 4;13:981030. doi: 10.3389/fgene.2022.981030 (PMC9576931; doi:10.3389/fgene.2022.981030)
Supplement: Supplementary file 3 [file DataSheet1.ZIP › figures-中间图形/fig3-DEG/A-TP53TG1_exp/TP53TG1.exp.xls]

Gene	TP53TG1	group
NC_1	0.28	NC
NC_2	0.45	NC
NC_3	0.15	NC
OE_TP53TG1_1	41.47	OE
OE_TP53TG1_2	42.16	OE
OE_TP53TG1_3	35.24	OE
