# Supplementary material for: LncRNA TP53TG1 plays an anti-oncogenic role in cervical cancer by synthetically regulating transcriptome profile in HeLa cells
Source: Front Genet. 2022 Oct 4;13:981030. doi: 10.3389/fgene.2022.981030 (PMC9576931; doi:10.3389/fgene.2022.981030)
Supplement: Supplementary file 3 [file DataSheet1.ZIP › figures-中间图形/fig3-DEG/A-TP53TG1_exp/TP53TG1.xls]

Gene 	baseMean	log2FoldChange	lfcSE	stat	pvalue	padj	NC_1	NC_2	NC_3	OE_TP53TG1_1	OE_TP53TG1_2	OE_TP53TG1_3	Symbol	Chr	GeneType	Description
ENSG00000182165.18	5033.34661306165	6.62822040083542	0.235140519142948	28.1883378713048	8.12739958989994e-175	1.25600833262314e-170	0.28	0.45	0.15	41.47	42.16	35.24	TP53TG1	chr7	lncRNA	TP53 target 1
