# Supplementary material for: LncRNA TP53TG1 plays an anti-oncogenic role in cervical cancer by synthetically regulating transcriptome profile in HeLa cells
Source: Front Genet. 2022 Oct 4;13:981030. doi: 10.3389/fgene.2022.981030 (PMC9576931; doi:10.3389/fgene.2022.981030)
Supplement: Supplementary file 3 [file DataSheet1.ZIP › figures-中间图形/fig3-DEG/B-volcano/OE_TP53TG1_vs_NC_Down_DEG.xls]

Gene	baseMean	log2FoldChange	lfcSE	stat	pvalue	padj	NC_1	NC_2	NC_3	OE_TP53TG1_1	OE_TP53TG1_2	OE_TP53TG1_3	Symbol	Chr	GeneType	Description
ENSG00000185641.6	222.764819055212	-1.32552382182696	0.38550362314704	-3.43842117748755	0.000585116853929005	0.0054867878893639	12.6	14.12	15.48	7.33	3.95	10.93	CTD-2287O16.1	chr5	processed_pseudogene	--
ENSG00000259460.1	83.3500694787738	-1.9904126049612	0.505842034822468	-3.9348501467652	8.32486212592773e-05	0.00135281197995885	4.92	3.7	5.38	1.51	0.67	2.49	RP11-128A17.1	chr15	lncRNA	--
ENSG00000249459.11	303.418116697088	-2.00715958445443	0.647108342739018	-3.10173652832031	0.00192389106847167	0.0131475777639233	1.62	1.17	1.83	0.5	0.25	0.77	ZNF286B	chr17	transcribed_unprocessed_pseudogene	zinc finger protein 286B (pseudogene)
ENSG00000253669.4	218.589703384003	-1.19681873529222	0.308136852129755	-3.88404933398956	0.000102731048766787	0.00157344462600786	1.45	1.48	1.84	1.2	0.71	0.98	GASAL1	chr8	lncRNA	growth arrest associated lncRNA 1
ENSG00000223131.1	12.52129520792	-3.34114392397199	1.1792988659683	-2.83316131337805	0.00460901205356127	0.0249746396478737	1.46	0.85	8.06	0.0	0.52	0.91	RNA5SP304	chr10	rRNA_pseudogene	RNA, 5S ribosomal pseudogene 304
ENSG00000135378.4	231.231881396686	-1.44254931919739	0.39078644432223	-3.69140061063098	0.000223022544632017	0.0027245773950539	1.08	0.72	1.17	0.57	0.26	0.65	PRRG4	chr11	protein_coding	proline rich and Gla domain 4
ENSG00000163827.14	28.8054663102409	-2.0575521305625	0.69410629738634	-2.96431848883985	0.00303354144486934	0.0184133344418738	0.18	0.15	0.08	0.06	0.01	0.06	LRRC2	chr3	protein_coding	leucine rich repeat containing 2
ENSG00000197859.11	17.2885843554406	-2.43871115053956	0.798584732487805	-3.05379135278772	0.00225969181117155	0.0148727756600703	0.07	0.08	0.15	0.03	0.01	0.04	ADAMTSL2	chr9	protein_coding	ADAMTS like 2
ENSG00000136918.8	69.6493628044377	-1.22651799140174	0.466750798087634	-2.62777909845472	0.00859443065228624	0.0390183111928413	1.28	0.87	1.28	0.62	0.45	0.93	WDR38	chr9	protein_coding	WD repeat domain 38
ENSG00000109881.17	1445.27890802757	-1.23412582356047	0.268058691010118	-4.60393885723289	4.1457422441545e-06	0.000162600484524528	10.99	9.68	11.52	7.26	4.28	7.16	CCDC34	chr11	protein_coding	coiled-coil domain containing 34
ENSG00000284968.1	229.491114673765	-2.00313584040222	0.378841126409059	-5.28753533015133	1.23975421620773e-07	1.10110124467094e-05	2.3	1.46	2.61	0.71	0.47	0.99	RP11-397E7.5	chr4	lncRNA	--
ENSG00000171451.15	525.234005694613	-1.28170938896802	0.231677999832355	-5.53228787323562	3.16080586637364e-08	3.51417941431211e-06	1.3	1.26	1.41	0.81	0.67	0.78	DSEL	chr18	protein_coding	dermatan sulfate epimerase like
ENSG00000233762.3	451.423893852627	-1.36149698108657	0.301572245357537	-4.51466274514888	6.34176059952844e-06	0.000221231531162782	25.92	23.17	22.68	12.32	8.87	16.46	RPS15P4	chr2	processed_pseudogene	ribosomal protein S15 pseudogene 4
ENSG00000173692.14	6113.59794429562	-1.07424520354481	0.176812419116593	-6.07562075623452	1.23508994294694e-09	2.41608607320279e-07	8.19	8.28	9.44	6.16	5.69	5.46	PSMD1	chr2	protein_coding	proteasome 26S subunit, non-ATPase 1
ENSG00000236060.2	143.634519781876	-1.35538360586439	0.355041397039552	-3.81753682011733	0.000134790675879135	0.00190930807061059	13.6	11.45	14.52	7.42	5.12	8.66	HSPB1P1	chr9	processed_pseudogene	heat shock protein family B (small) member 1 pseudogene 1
ENSG00000152104.12	3434.77169981401	-1.52847046019262	0.273053782628207	-5.59769011614025	2.17226582720648e-08	2.56261038882816e-06	4.67	3.3	5.3	2.29	1.59	2.47	PTPN14	chr1	protein_coding	protein tyrosine phosphatase non-receptor type 14
ENSG00000241612.1	19.4902271547216	-1.92242523465762	0.745155888706129	-2.57989672200763	0.00988298671511086	0.0433153422451634	0.83	0.68	1.58	0.28	0.3	0.55	RP13-585F24.1	chr4	processed_pseudogene	--
ENSG00000186687.16	1376.43552480788	-1.95359045006109	0.665501102397521	-2.93551797739046	0.00332991315566457	0.0196714365090368	6.27	3.89	6.95	1.85	0.95	3.05	LYRM7	chr5	protein_coding	LYR motif containing 7
ENSG00000188690.15	2971.00054964679	-1.10016547973984	0.208852161038966	-5.26767582517176	1.38161808862362e-07	1.20630090065477e-05	7.3	6.05	7.6	4.72	4.28	4.68	UROS	chr10	protein_coding	uroporphyrinogen III synthase
ENSG00000176933.5	36.4383270729602	-2.4479937813084	0.655469570140224	-3.73471766322379	0.000187925896485882	0.00242629382761329	1.53	0.67	0.81	0.1	0.24	0.42	TOB2P1	chr6	processed_pseudogene	transducer of ERBB2, 2 pseudogene 1
ENSG00000133059.17	1772.19941281666	-1.37269198281974	0.511999334852729	-2.6810425119294	0.00733931914829753	0.0346749734386396	5.23	3.8	5.72	2.4	1.78	3.52	DSTYK	chr1	protein_coding	dual serine/threonine and tyrosine protein kinase
ENSG00000164074.16	198.319678876529	-1.7141801617052	0.413897643707009	-4.1415557391253	3.44958016776353e-05	0.000744894227748674	0.86	0.39	0.93	0.45	0.18	0.3	ABHD18	chr4	protein_coding	abhydrolase domain containing 18
ENSG00000123600.21	335.483790446739	-1.10209418285161	0.270875569029016	-4.0686363366109	4.72890878173098e-05	0.000929930409364806	0.75	0.48	0.67	0.43	0.4	0.42	METTL8	chr2	protein_coding	methyltransferase 8, methylcytidine
ENSG00000279951.1	15.0045718816209	-2.35293934615631	0.880458948166366	-2.67240096889982	0.00753105998063416	0.035332422872107	0.25	0.17	0.38	0.15	0.02	0.05	RP11-264J4.8	chr13	TEC	--
ENSG00000197429.11	122.541782910242	-1.20023253338447	0.360563623469327	-3.32876767166883	0.000872311374851851	0.00728292813990303	1.05	0.64	0.57	0.36	0.54	0.49	IPP	chr1	protein_coding	intracisternal A particle-promoted polypeptide
ENSG00000149600.12	3014.47683742387	-1.15686153877292	0.230514845891774	-5.01859884250609	5.20497111280902e-07	3.52684868224538e-05	31.65	33.11	35.83	20.16	17.21	24.26	COMMD7	chr20	protein_coding	COMM domain containing 7
ENSG00000253475.1	61.6756423175741	-2.07165029026976	0.528546923540209	-3.91952009935814	8.87254620673985e-05	0.00141863704106113	5.51	4.52	7.14	1.68	0.9	2.88	RP11-110G21.2	chr8	lncRNA	--
ENSG00000113971.21	65.0647192411449	-1.25827361001732	0.435611701060464	-2.88852114613576	0.0038705800307922	0.0219508050627019	0.11	0.12	0.15	0.09	0.05	0.09	NPHP3	chr3	protein_coding	nephrocystin 3
ENSG00000136238.18	27167.7444179418	-1.06553925794914	0.212414114217676	-5.01632983228789	5.26678814973584e-07	3.53882365504425e-05	198.79	182.73	203.46	136.59	109.46	139.91	RAC1	chr7	protein_coding	Rac family small GTPase 1
ENSG00000257604.1	25.2017084983821	-1.93312227532037	0.600495845131024	-3.21921007613063	0.00128544274892771	0.00973415488742306	2.35	2.27	3.45	0.86	1.35	0.86	RP11-359M6.2	chr12	processed_pseudogene	--
ENSG00000070814.22	21832.4785494597	-1.33320017471396	0.215457337030929	-6.18776873921255	6.10217606100512e-10	1.40750789323542e-07	44.07	40.74	49.75	26.65	21.0	26.34	TCOF1	chr5	protein_coding	treacle ribosome biogenesis factor 1
ENSG00000106211.10	126637.436951243	-1.09226632861379	0.237633766274118	-4.59642729120334	4.29796857260126e-06	0.00016646818626812	1844.82	1645.75	1750.48	1148.68	869.94	1332.6	HSPB1	chr7	protein_coding	heat shock protein family B (small) member 1
ENSG00000267222.1	42.2779460685244	-2.41464986279358	0.559553201397987	-4.31531775130733	1.59373491170701e-05	0.000429835590323214	1.14	1.51	2.45	0.53	0.27	0.53	RP11-194N12.2	chr17	lncRNA	--
ENSG00000139438.6	50.6965177239691	-1.33857592090162	0.49243649540071	-2.71827115456254	0.00656240338982179	0.0321691566743148	0.18	0.24	0.45	0.13	0.23	0.14	FAM222A	chr12	protein_coding	family with sequence similarity 222 member A
ENSG00000281358.1	21.1400096374909	-1.93042761963963	0.660588971826926	-2.92228254174579	0.00347476169303211	0.0203174298918344	0.96	0.61	0.51	0.31	0.25	0.22	RASSF1-AS1	chr3	lncRNA	RASSF1 antisense RNA 1
ENSG00000225071.1	74.6881681798786	-1.3432108911463	0.420107939177284	-3.19729946969526	0.0013872082634272	0.0102869081108464	5.3	4.69	5.15	2.89	1.88	3.38	RPS26P58	chrX	processed_pseudogene	ribosomal protein S26 pseudogene 58
ENSG00000058272.19	383.94421159962	-1.84865216585981	0.270050919063042	-6.84556887372878	7.61725602477049e-12	3.09781775281061e-09	0.73	0.82	0.96	0.41	0.25	0.31	PPP1R12A	chr12	protein_coding	protein phosphatase 1 regulatory subunit 12A
ENSG00000205659.11	1122.6600318952	-1.3560859873113	0.284682928296864	-4.76349598981639	1.90267393785127e-06	9.57782509301419e-05	7.0	5.39	8.96	3.94	2.96	4.59	LIN52	chr14	protein_coding	lin-52 DREAM MuvB core complex component
ENSG00000149187.18	9922.84831969768	-1.45563860912205	0.267150292856249	-5.44876291752866	5.07213704553842e-08	5.22565372678339e-06	23.49	18.46	26.21	12.25	8.14	13.61	CELF1	chr11	protein_coding	CUGBP Elav-like family member 1
ENSG00000181690.8	36.2040406502112	-1.66707597363427	0.551017076999459	-3.02545246458107	0.00248261425680719	0.0158735294682244	0.12	0.08	0.14	0.06	0.03	0.05	PLAG1	chr8	protein_coding	PLAG1 zinc finger
ENSG00000139291.14	190.412669538199	-1.12195550560709	0.318120069107155	-3.52683032150723	0.000420566192188179	0.00431855809573164	0.65	0.61	0.71	0.39	0.34	0.51	TMEM19	chr12	protein_coding	transmembrane protein 19
ENSG00000154639.19	559.261294158129	-1.76109449923304	0.24080321431117	-7.31341773933848	2.60431765584529e-13	1.67696354389304e-10	2.37	2.25	2.46	1.05	0.81	1.03	CXADR	chr21	protein_coding	CXADR Ig-like cell adhesion molecule
ENSG00000227234.2	72.669305813638	-1.37643888482073	0.400329842072108	-3.43826200339271	0.000585460931122108	0.0054867878893639	2.53	3.97	4.66	1.83	1.99	2.16	SPANXB1	chrX	protein_coding	SPANX family member B1
ENSG00000220749.4	560.036004881841	-1.20006486859121	0.257755447234375	-4.65582738005145	3.22682212898664e-06	0.000137666897680106	23.44	28.33	28.41	17.66	12.16	17.82	RPL21P28	chr1	processed_pseudogene	ribosomal protein L21 pseudogene 28
ENSG00000276900.1	54.4672565827829	-1.25692320655837	0.453747882378584	-2.77009161997511	0.00560405264906699	0.0287247196148197	0.67	0.5	0.64	0.47	0.26	0.33	RP11-467L13.7	chr12	lncRNA	--
ENSG00000068796.19	2072.98786839197	-1.35817047960593	0.457607234325884	-2.96798297257407	0.00299760935830521	0.0182597773051828	3.74	3.08	4.38	1.83	1.51	2.59	KIF2A	chr5	protein_coding	kinesin family member 2A
ENSG00000114302.16	2098.31436363194	-1.57293103054599	0.218545512168389	-7.19726987271215	6.14301042294283e-13	3.65131088754456e-10	7.53	6.69	8.92	3.77	3.33	3.77	PRKAR2A	chr3	protein_coding	protein kinase cAMP-dependent type II regulatory subunit alpha
ENSG00000119820.11	1126.14761690217	-1.16034209302009	0.232333914354495	-4.99428633242775	5.90537296244046e-07	3.85070184647911e-05	2.42	1.62	2.18	1.38	1.25	1.3	YIPF4	chr2	protein_coding	Yip1 domain family member 4
ENSG00000163900.11	1750.2678898032	-1.21737498069966	0.241447150306243	-5.04199357563584	4.60706759082407e-07	3.23625557039069e-05	4.76	3.89	5.21	2.76	2.37	3.12	TMEM41A	chr3	protein_coding	transmembrane protein 41A
ENSG00000212664.5	194.126084888122	-1.42521236427296	0.412907543094972	-3.45165010450088	0.000557169744842625	0.00531184530339169	7.64	6.95	10.37	5.0	1.9	5.57	RP11-592N21.1	chr15	processed_pseudogene	--
ENSG00000101220.18	5440.38733951299	-1.01431930756076	0.210986786441459	-4.80750157234226	1.5282821744676e-06	7.97907862304805e-05	72.9	64.25	61.63	45.84	40.15	49.78	C20orf27	chr20	protein_coding	chromosome 20 open reading frame 27
ENSG00000175066.16	707.079846176143	-1.6891850259119	0.303101768860238	-5.57299626545824	2.50394940548594e-08	2.90328938213017e-06	1.29	1.14	1.92	0.59	0.48	0.78	GK5	chr3	protein_coding	glycerol kinase 5
ENSG00000228696.10	114.218046092735	-1.17252580344374	0.423980762989738	-2.76551651819194	0.00568327266546798	0.0290248829385797	0.21	0.19	0.35	0.16	0.1	0.19	ARL17B	chr17	protein_coding	ADP ribosylation factor like GTPase 17B
ENSG00000272886.6	1490.83194409498	-1.50300283396594	0.289918078230614	-5.18423288102229	2.16905770430962e-07	1.8119252844541e-05	6.42	4.15	7.01	3.14	2.09	3.35	DCP1A	chr3	protein_coding	decapping mRNA 1A
ENSG00000161149.12	121.390554419293	-1.16659026731961	0.449001704153628	-2.59818672518992	0.0093717516318268	0.0416420499477434	1.54	0.94	1.37	0.55	0.51	1.22	TUBA3FP	chr22	lncRNA	tubulin alpha 3f pseudogene
ENSG00000256603.1	11.3789803863318	-2.82229960874099	1.02403547563365	-2.75605648036229	0.00585028938977758	0.0296233198655382	0.45	0.19	0.98	0.1	0.06	0.16	RP11-667M19.2	chr11	lncRNA	--
ENSG00000124225.16	7647.97451032392	-1.16430524266948	0.179167291028875	-6.4984252202699	8.11651219822052e-11	2.45946234335882e-08	30.53	27.69	32.67	19.63	19.29	18.25	PMEPA1	chr20	protein_coding	prostate transmembrane protein, androgen induced 1
ENSG00000267100.1	676.584565903103	-1.08784091851549	0.244123571860853	-4.45610765983528	8.3461130277897e-06	0.000269834373915192	7.27	7.21	8.4	4.88	4.31	5.65	ILF3-DT	chr19	lncRNA	ILF3 divergent transcript
ENSG00000010327.10	48.0464770025321	-1.9121579105983	0.605875008272525	-3.1560270426903	0.00159934031503453	0.0114813370066756	0.14	0.04	0.16	0.03	0.04	0.06	STAB1	chr3	protein_coding	stabilin 1
ENSG00000143333.7	171.713787637304	-1.3625994355385	0.30332520680638	-4.49220640079634	7.04890577804855e-06	0.000236812586726005	1.88	1.35	1.8	1.01	0.85	0.91	RGS16	chr1	protein_coding	regulator of G protein signaling 16
ENSG00000249936.3	136.020657419607	-1.74292443767233	0.366781162333686	-4.75194643744182	2.01467748722231e-06	9.85279300238404e-05	6.31	4.87	6.52	2.13	1.95	3.18	RAC1P2	chr4	processed_pseudogene	Rac family small GTPase 1 pseudogene 2
ENSG00000230732.4	178.433187048735	-1.22284114547164	0.392358097834267	-3.11664561588371	0.00182921317219182	0.0126682106728543	3.02	2.21	3.4	2.3	0.89	1.89	AC127904.2	chr3	lncRNA	--
ENSG00000200170.1	208.433868093572	-1.83128745168489	0.421727784412135	-4.34234480006481	1.40970064119947e-05	0.000393240319658782	47.28	51.92	59.82	16.55	9.55	32.1	Y_RNA	chr10	misc_RNA	--
ENSG00000044459.15	268.108543743335	-1.05247433523059	0.257076893475263	-4.09400596453007	4.23983395943066e-05	0.000862136763276861	0.52	0.45	0.64	0.35	0.4	0.35	CNTLN	chr9	protein_coding	centlein
ENSG00000164330.17	587.148999352115	-1.27757667759518	0.272877408019855	-4.68187046654378	2.84269096062922e-06	0.000124450272253722	1.9	1.98	2.58	1.25	0.97	1.44	EBF1	chr5	protein_coding	EBF transcription factor 1
ENSG00000113600.11	19.1994112559563	-2.31860407166429	0.732244019412188	-3.16643633842931	0.00154319120362624	0.0112069910060338	0.23	0.09	0.2	0.06	0.05	0.04	C9	chr5	protein_coding	complement C9
ENSG00000165572.8	1532.18310662149	-1.56746772897382	0.60826848230254	-2.57693399309516	0.00996809836201446	0.0435283956164372	7.3	5.56	8.54	2.96	1.77	4.84	KBTBD6	chr13	protein_coding	kelch repeat and BTB domain containing 6
ENSG00000151012.13	3881.65514724957	-1.24289063785308	0.219041378536909	-5.67422761012093	1.39315798089642e-08	1.77932755675813e-06	9.12	8.01	10.66	5.58	4.95	5.83	SLC7A11	chr4	protein_coding	solute carrier family 7 member 11
ENSG00000231721.7	274.581216804209	-1.40251828752456	0.353617999367975	-3.96619597993115	7.30288221432649e-05	0.00123471206038435	0.74	0.59	0.84	0.4	0.22	0.48	LINC-PINT	chr7	lncRNA	long intergenic non-protein coding RNA, p53 induced transcript
ENSG00000163596.17	33.0617862211988	-1.69574804063759	0.617453508731529	-2.74635744498605	0.00602610683853822	0.0302559448861261	0.12	0.03	0.08	0.04	0.05	0.02	ICA1L	chr2	protein_coding	islet cell autoantigen 1 like
ENSG00000166275.16	549.164277387501	-1.4442241076149	0.292754103631874	-4.93323266761428	8.0879714605838e-07	4.88248089655711e-05	5.36	3.76	5.56	2.47	1.96	3.01	BORCS7	chr10	protein_coding	BLOC-1 related complex subunit 7
ENSG00000126777.18	1052.60102462065	-1.89921195813409	0.219587382923359	-8.64900311142634	5.1951246125605e-18	6.17580428942384e-15	1.49	1.29	1.85	0.67	0.57	0.53	KTN1	chr14	protein_coding	kinectin 1
ENSG00000240370.6	808.885117188683	-1.98571687608444	0.683806962797856	-2.90391438536938	0.00368528920988555	0.021171918010993	14.22	8.08	12.93	3.82	1.88	6.08	RPL13P5	chr12	transcribed_processed_pseudogene	ribosomal protein L13 pseudogene 5
ENSG00000128923.11	279.83978038754	-1.58039687759357	0.36714515224046	-4.30455602627296	1.67320945749381e-05	0.000447366417925767	0.81	0.49	0.86	0.37	0.2	0.42	MINDY2	chr15	protein_coding	MINDY lysine 48 deubiquitinase 2
ENSG00000198604.11	435.471967526745	-1.01812767579691	0.221967308921074	-4.58683614603325	4.50013586919679e-06	0.000171716295611277	0.99	1.37	1.41	0.98	0.84	0.78	BAZ1A	chr14	protein_coding	bromodomain adjacent to zinc finger domain 1A
ENSG00000200834.1	77.6943981314432	-1.88700771132416	0.599863076695633	-3.14573072528286	0.0016567246175456	0.0117715044779539	19.97	14.18	24.72	6.39	1.62	12.58	Y_RNA	chr9	misc_RNA	--
ENSG00000152291.14	6211.31027327159	-1.29663199252371	0.212008796808028	-6.11593486706969	9.59925292366837e-10	2.08939231947001e-07	20.87	16.92	24.42	11.93	11.7	12.04	TGOLN2	chr2	protein_coding	trans-golgi network protein 2
ENSG00000198816.7	7521.88202069302	-1.22417025950303	0.258299413184283	-4.73934587930964	2.14409244310846e-06	0.000101953244971686	86.96	69.49	91.64	47.1	37.86	60.09	ZNF358	chr19	protein_coding	zinc finger protein 358
ENSG00000272763.1	1597.34686038863	-1.31736962695856	0.262791650617125	-5.01298128713345	5.35931106603335e-07	3.554626318218e-05	25.63	18.6	25.67	13.38	10.2	15.1	RP11-357H14.17	chr17	lncRNA	--
ENSG00000251639.2	91.5311194423489	-1.49445026941544	0.393403001958699	-3.79877698435137	0.000145411860964575	0.0020244999093212	1.67	1.46	2.34	0.85	0.79	1.07	RP11-20I20.1	chr4	processed_pseudogene	--
ENSG00000164066.13	48.9056469428098	-1.4801345276862	0.474715945152862	-3.11793724815708	0.00182121575736378	0.0126324364067773	0.09	0.05	0.08	0.04	0.04	0.03	INTU	chr4	protein_coding	inturned planar cell polarity protein
ENSG00000167065.14	122.719304158343	-1.64639427133601	0.457684020192088	-3.59722908972225	0.000321625196351274	0.0035239917519209	0.91	0.32	0.78	0.29	0.21	0.39	DUSP18	chr22	protein_coding	dual specificity phosphatase 18
ENSG00000105971.15	2175.8686177865	-1.54030165350745	0.508492807545249	-3.02915130883221	0.00245241822162854	0.0157390661117307	8.14	6.65	9.34	3.68	2.36	5.1	CAV2	chr7	protein_coding	caveolin 2
ENSG00000174886.14	3829.43989692889	-1.33551538129227	0.455857816643706	-2.92967529025854	0.00339316371966061	0.0199383848378841	19.02	13.8	22.51	10.2	7.38	12.45	NDUFA11	chr19	protein_coding	NADH:ubiquinone oxidoreductase subunit A11
ENSG00000225200.2	73.2425870865817	-1.28902965145635	0.437049702003712	-2.94938915539039	0.00318402766740858	0.0190573057986569	2.43	2.53	3.19	1.36	1.1	2.06	AB019441.29	chr14	processed_pseudogene	--
ENSG00000237903.1	93.4065185655112	-1.50193593576934	0.422658114736393	-3.55354808863915	0.000380071703075703	0.0039902364805244	6.37	3.41	5.68	2.46	1.97	3.15	RP3-404F18.5	chrX	lncRNA	--
ENSG00000260081.2	69.7363167539953	-1.14994930152837	0.443033406682489	-2.59562661456929	0.00944186081858635	0.0418693018910856	0.45	0.25	0.2	0.21	0.17	0.2	RP11-66N11.8	chrX	transcribed_processed_pseudogene	--
ENSG00000106771.13	2249.77088815382	-1.54406805103385	0.248216704312213	-6.22064520319986	4.95114619018799e-10	1.17715404958716e-07	5.99	4.3	6.92	2.92	2.41	2.93	TMEM245	chr9	protein_coding	transmembrane protein 245
ENSG00000248323.7	2362.2644772705	-1.1089757204149	0.258507326669279	-4.28991988236242	1.78737586122651e-05	0.00046953160007094	3.27	2.46	3.79	2.06	1.69	2.36	LUCAT1	chr5	lncRNA	lung cancer associated transcript 1
ENSG00000180336.18	31.105351291804	-1.66675506766559	0.607243248263902	-2.74478978964495	0.00605496689303273	0.0303656541213038	0.12	0.08	0.07	0.02	0.04	0.06	MEIOC	chr17	protein_coding	meiosis specific with coiled-coil domain
ENSG00000235609.7	98.3986359754965	-1.38854887246783	0.508596303991804	-2.73015918827873	0.00633037495866257	0.0313255250115823	0.4	0.32	0.45	0.21	0.07	0.31	AF127936.9	chr21	lncRNA	--
ENSG00000048028.11	235.493656452391	-1.21821832795808	0.264027467465433	-4.61398330882967	3.95024162069607e-06	0.000157744273917925	0.96	0.87	1.0	0.5	0.59	0.61	USP28	chr11	protein_coding	ubiquitin specific peptidase 28
ENSG00000196911.11	116.124713306376	-1.35024541269623	0.37972943885031	-3.55580914870415	0.000376817556272274	0.00396955590636109	0.24	0.23	0.25	0.16	0.08	0.15	KPNA5	chr6	protein_coding	karyopherin subunit alpha 5
ENSG00000259398.1	40.5066677119839	-2.05522118795222	0.666354255611636	-3.08427712533442	0.00204047430229781	0.0137340983744383	3.6	1.85	2.85	0.85	0.24	1.54	RP11-430B1.1	chr15	lncRNA	--
ENSG00000214832.5	52.9110679378993	-2.14493604592184	0.675679538341033	-3.17448720023135	0.00150101510831565	0.0109469973968429	1.24	0.55	1.04	0.44	0.04	0.39	UPF3AP2	chr17	transcribed_processed_pseudogene	UPF3A pseudogene 2
ENSG00000135686.13	473.055466168226	-1.23206239603791	0.254458721350434	-4.84189494272099	1.28606757677937e-06	6.99820011674238e-05	1.13	0.85	1.26	0.71	0.6	0.64	KLHL36	chr16	protein_coding	kelch like family member 36
ENSG00000068615.19	178.277840378734	-1.06132903461745	0.261245650806091	-4.06257111397894	4.8535154769815e-05	0.000943474568317888	0.59	0.76	0.7	0.49	0.45	0.44	REEP1	chr2	protein_coding	receptor accessory protein 1
ENSG00000117010.17	242.478760185128	-1.08618453550312	0.254702378067408	-4.26452451580823	2.0032834876305e-05	0.000505863975541227	1.64	2.01	1.65	1.23	1.03	1.19	ZNF684	chr1	protein_coding	zinc finger protein 684
ENSG00000166295.9	3480.88122737366	-1.2845709586057	0.237529107279297	-5.40805703064947	6.37121388750765e-08	6.35230576887375e-06	18.26	14.7	22.87	11.76	9.31	11.03	ANAPC16	chr10	protein_coding	anaphase promoting complex subunit 16
ENSG00000230013.2	10.3290305273317	-3.14373711334321	1.01478919298282	-3.09792135655551	0.00194883137170164	0.0132675066159812	0.08	0.07	0.12	0.03	0.01	0.01	CT70	chr9	lncRNA	cancer/testis associated transcript 70
ENSG00000007516.14	68.9057861716872	-1.11250755625999	0.405325357413283	-2.74472725654231	0.0060561206863283	0.0303656541213038	0.29	0.2	0.27	0.15	0.16	0.18	BAIAP3	chr16	protein_coding	BAI1 associated protein 3
ENSG00000175193.14	1969.4669168247	-1.11125250632523	0.249437768703133	-4.45502905234765	8.3881835065304e-06	0.000270628367244094	18.98	17.7	21.76	12.97	9.59	14.48	PARL	chr3	protein_coding	presenilin associated rhomboid like
ENSG00000160352.16	682.897330625091	-1.81843860858142	0.642253255340925	-2.83134198769634	0.00463531303134598	0.025073198315163	1.84	1.26	2.16	0.78	0.31	0.91	ZNF714	chr19	protein_coding	zinc finger protein 714
ENSG00000274591.1	151.706393849167	-2.61418411250123	0.992238213601152	-2.63463357555391	0.00842281555581775	0.0385335084664321	13.54	7.24	13.57	2.63	0.4	4.22	RP11-474P2.5	chr12	lncRNA	--
ENSG00000249042.6	571.11981008808	-1.54324238734295	0.320377804467735	-4.81694538704654	1.45772565158222e-06	7.74147498953663e-05	1.83	1.12	1.85	0.79	0.53	0.94	CTD-2015H6.3	chr5	lncRNA	--
ENSG00000151461.20	535.760843333836	-1.19379688517162	0.257294091684749	-4.63981460808019	3.48721875583574e-06	0.000145846638017025	1.91	2.1	2.27	1.54	0.95	1.29	UPF2	chr10	protein_coding	UPF2 regulator of nonsense mediated mRNA decay
ENSG00000159140.21	4324.65867133231	-1.16633061474389	0.18979248629681	-6.14529393392267	7.98155715069765e-10	1.76209977438402e-07	7.09	7.72	8.41	5.11	4.47	4.82	SON	chr21	protein_coding	SON DNA and RNA binding protein
ENSG00000139168.9	1080.03878433031	-1.12745167590896	0.169576027327219	-6.64865012867292	2.95793177377048e-11	9.93736470257588e-09	2.63	2.6	2.45	1.77	1.73	1.48	ZCRB1	chr12	protein_coding	zinc finger CCHC-type and RNA binding motif containing 1
ENSG00000151612.18	1618.21729862142	-1.61127571419963	0.552625026090981	-2.91567634132871	0.00354918474831137	0.0206277176007536	2.34	1.63	2.27	0.86	0.56	1.31	ZNF827	chr4	protein_coding	zinc finger protein 827
ENSG00000143891.17	912.991603700417	-1.02932091936764	0.241578416789549	-4.26081490659133	2.03682869365741e-05	0.000510998045002106	6.71	7.24	9.15	5.24	4.58	5.82	GALM	chr2	protein_coding	galactose mutarotase
ENSG00000105464.4	110.329341907301	-1.19540819236303	0.352884844582219	-3.38753055200848	0.00070524861960401	0.00629994922968808	0.58	0.5	0.3	0.25	0.29	0.3	GRIN2D	chr19	protein_coding	glutamate ionotropic receptor NMDA type subunit 2D
ENSG00000119720.18	605.482477899837	-1.0989264991809	0.211956109827585	-5.1846889437385	2.16375688124767e-07	1.8119252844541e-05	0.71	0.68	0.94	0.52	0.6	0.45	NRDE2	chr14	protein_coding	NRDE-2, necessary for RNA interference, domain containing
ENSG00000272114.1	11.0000952424834	-2.9411697429398	1.0717683914844	-2.74422138804288	0.00606546170972011	0.0303930274868057	1.62	1.05	2.33	0.61	0.0	0.3	RP1-261G23.7	chr6	lncRNA	--
ENSG00000118058.23	2284.88284004898	-1.36427588978161	0.279171597850547	-4.88687208973158	1.02450606495208e-06	5.82085173815051e-05	1.82	1.48	1.86	0.93	0.63	1.16	KMT2A	chr11	protein_coding	lysine methyltransferase 2A
ENSG00000214389.2	207.953227184527	-1.1243134057013	0.305496406648262	-3.680283568755	0.000232974728527776	0.00280622872538445	6.14	6.66	5.27	3.54	3.06	4.64	RPS3AP26	chr7	processed_pseudogene	RPS3A pseudogene 26
ENSG00000210195.2	125.55803897709	-1.18093071760511	0.413710975940488	-2.85448244374107	0.00431070141921944	0.0236820404310762	36.32	38.72	54.57	22.16	17.09	37.34	MT-TT	chrM	Mt_tRNA	mitochondrially encoded tRNA-Thr (ACN)
ENSG00000244313.3	297.345251319297	-1.01900696719816	0.261669275141	-3.8942553215278	9.85008588966944e-05	0.00152834565601357	15.89	13.89	9.87	9.8	8.47	8.98	RP11-425L10.1	chr11	processed_pseudogene	--
ENSG00000269947.1	132.43236249014	-1.1548634659308	0.295312193350779	-3.91065283430077	9.20469945171169e-05	0.00145390758491033	5.05	3.96	4.33	3.18	3.0	2.39	RP11-849F2.9	chr17	lncRNA	--
ENSG00000183072.10	151.451570906423	-1.02422359472005	0.291646114922192	-3.51187121074218	0.000444963571133944	0.0045121174726404	1.5	1.52	1.86	1.22	1.07	1.08	NKX2-5	chr5	protein_coding	NK2 homeobox 5
ENSG00000250471.2	33.4400510629357	-1.63072285915625	0.621788537727219	-2.62263255144092	0.00872533195487844	0.0394827567010806	0.92	1.48	1.91	0.3	0.6	0.98	GMPSP1	chr4	processed_pseudogene	guanine monophosphate synthase pseudogene 1
ENSG00000173611.18	175.546932805914	-1.17533165832317	0.32928265451672	-3.56937009041116	0.000357840610868903	0.0038270372320886	0.39	0.22	0.3	0.21	0.17	0.19	SCAI	chr9	protein_coding	suppressor of cancer cell invasion
ENSG00000070961.16	464.171440823794	-1.14265497796888	0.239191399103209	-4.77715746574916	1.77790547346745e-06	9.06790468216701e-05	1.05	0.9	1.34	0.85	0.75	0.55	ATP2B1	chr12	protein_coding	ATPase plasma membrane Ca2+ transporting 1
ENSG00000233521.7	49.7230559030063	-2.3631877177388	0.534865515479226	-4.41828394119117	9.94876657499053e-06	0.000305559713398373	0.85	1.02	1.35	0.42	0.13	0.31	LINC01638	chr22	lncRNA	long intergenic non-protein coding RNA 1638
ENSG00000283045.1	25.389210714761	-2.6352579222549	0.863723046169171	-3.05104504730183	0.00228046357704931	0.0149903377795492	1.06	0.66	1.47	0.52	0.0	0.2	RP11-764D10.2	chr17	lncRNA	--
ENSG00000210151.2	142.026979215627	-1.66001325042936	0.431445379213987	-3.84756293705961	0.000119298635907729	0.00174752712731569	37.5	70.57	49.44	26.43	9.49	29.13	MT-TS1	chrM	Mt_tRNA	mitochondrially encoded tRNA-Ser (UCN) 1
ENSG00000033867.16	132.354661224743	-2.03695779979752	0.317655289654018	-6.41247876594821	1.43172372501789e-10	4.09738119378268e-08	0.36	0.3	0.42	0.12	0.18	0.08	SLC4A7	chr3	protein_coding	solute carrier family 4 member 7
ENSG00000182324.7	462.208749645509	-1.53015474040752	0.231113007358569	-6.62080753435702	3.57241858473725e-11	1.17464163422403e-08	2.98	2.16	2.73	1.25	1.41	1.22	KCNJ14	chr19	protein_coding	potassium inwardly rectifying channel subfamily J member 14
ENSG00000163428.4	849.302531603594	-1.15713247251137	0.244553941059976	-4.73160427305316	2.22752343120698e-06	0.000104315597290523	2.45	2.26	2.59	1.49	1.27	1.74	LRRC58	chr3	protein_coding	leucine rich repeat containing 58
ENSG00000152457.18	852.443414680721	-1.70983940974185	0.554621993325075	-3.08289146539431	0.00204999906560381	0.013768224928223	2.43	1.82	2.42	0.81	0.58	1.33	DCLRE1C	chr10	protein_coding	DNA cross-link repair 1C
ENSG00000180385.8	648.370510778754	-1.16201805850679	0.282169975084323	-4.11814920478175	3.81927396903108e-05	0.000803034828808249	3.87	3.16	4.77	2.58	1.88	2.82	EMC3-AS1	chr3	transcribed_unprocessed_pseudogene	EMC3 antisense RNA 1
ENSG00000254505.11	1128.41165824267	-1.12917546730482	0.259003195545529	-4.35969704901314	1.30242628378741e-05	0.000372735107215753	10.76	9.57	12.17	6.76	5.44	8.16	CHMP4A	chr14	protein_coding	charged multivesicular body protein 4A
ENSG00000243742.5	411.646658925453	-1.66694217305802	0.304121815969692	-5.48116605098843	4.22531670132696e-08	4.50331340015909e-06	2.23	2.18	3.43	1.04	0.95	1.4	RPLP0P2	chr11	transcribed_processed_pseudogene	ribosomal protein lateral stalk subunit P0 pseudogene 2
ENSG00000142684.9	6288.22467058538	-1.08398187666236	0.229074659993451	-4.73200255625543	2.22315612842594e-06	0.000104315597290523	204.39	177.28	193.68	121.62	105.34	145.46	ZNF593	chr1	protein_coding	zinc finger protein 593
ENSG00000127804.13	3259.77323383518	-1.14609197404815	0.234992146650208	-4.8771501106977	1.07629529114471e-06	6.04838815612742e-05	9.24	6.49	8.86	5.49	4.53	5.51	METTL16	chr17	protein_coding	methyltransferase 16, N6-methyladenosine
ENSG00000147862.17	5723.14160778699	-1.38642684215793	0.435237145306183	-3.18545155694972	0.00144528298738893	0.010610642891738	9.96	9.25	12.66	5.75	3.89	6.91	NFIB	chr9	protein_coding	nuclear factor I B
ENSG00000102786.15	435.74230138383	-1.08107744719608	0.292237126719318	-3.69931589231102	0.000216181393983537	0.0026748336770389	0.36	0.31	0.47	0.25	0.2	0.29	INTS6	chr13	protein_coding	integrator complex subunit 6
ENSG00000106261.17	2025.88665420577	-1.55753617416802	0.270058991713764	-5.76739239187731	8.05074565903548e-09	1.11085913763156e-06	5.03	3.66	5.63	2.34	1.73	2.63	ZKSCAN1	chr7	protein_coding	zinc finger with KRAB and SCAN domains 1
ENSG00000112773.16	2687.10437561077	-1.05254161201046	0.268000087279073	-3.92739279563903	8.58716762914961e-05	0.00138959255016626	9.1	8.89	11.5	7.06	4.52	7.76	TENT5A	chr6	protein_coding	terminal nucleotidyltransferase 5A
ENSG00000272918.1	30.832254543796	-2.63551327192966	0.889562746488848	-2.96270643339345	0.00304947252226794	0.0184882496505017	0.46	0.25	0.27	0.01	0.01	0.17	CTB-152G17.6	chr7	lncRNA	--
ENSG00000115561.16	1940.76382820012	-1.09414990626713	0.21135379712516	-5.17686420187284	2.25646332831466e-07	1.8548608657327e-05	6.36	5.19	6.93	4.19	3.92	4.07	CHMP3	chr2	protein_coding	charged multivesicular body protein 3
ENSG00000167193.8	17528.6657315987	-1.71405373879804	0.559822079544675	-3.06178302254914	0.00220022879017638	0.0145433429099169	111.92	81.69	129.26	44.63	25.11	62.03	CRK	chr17	protein_coding	CRK proto-oncogene, adaptor protein
ENSG00000183298.5	188.047951496395	-1.25880177270696	0.301162604944841	-4.17980769205233	2.91755715880116e-05	0.000665013692214058	4.35	4.86	5.67	2.7	2.56	3.32	RPSAP19	chr1	processed_pseudogene	ribosomal protein SA pseudogene 19
ENSG00000083520.15	645.596699189245	-1.2904000356627	0.283398718684385	-4.55330229315466	5.28103019972016e-06	0.000193051208251765	1.3	1.1	1.73	0.78	0.63	0.92	DIS3	chr13	protein_coding	DIS3 homolog, exosome endoribonuclease and 3'-5' exoribonuclease
ENSG00000185972.6	21.3554095164127	-1.85426996254111	0.684773359226569	-2.70785937793411	0.00677187089499904	0.0327550838220079	0.21	0.37	0.27	0.05	0.13	0.15	CCIN	chr9	protein_coding	calicin
ENSG00000268751.1	48.9360846835383	-1.10713953222812	0.416516620156095	-2.65809208720941	0.0078584417265109	0.0364697773097596	1.76	2.0	1.64	1.02	1.51	1.05	SCGB1B2P	chr19	lncRNA	secretoglobin family 1B member 2, pseudogene
ENSG00000091844.8	18.3457240152689	-2.5672029792906	0.890020811869294	-2.88443027966812	0.00392122575537133	0.0221328581265868	0.06	0.1	0.04	0.0	0.02	0.03	RGS17	chr6	protein_coding	regulator of G protein signaling 17
ENSG00000100811.14	3137.82658928259	-1.36785072219297	0.255040906820475	-5.3632601108802	8.17331759464337e-08	7.74910736856556e-06	8.61	6.53	10.67	4.78	3.93	5.2	YY1	chr14	protein_coding	YY1 transcription factor
ENSG00000237766.2	13.8321254670674	-4.30715519575327	1.18714724636926	-3.62815582390994	0.000285452964730946	0.0032317876314667	0.3	0.14	0.68	0.08	0.0	0.0	GGTA2P	chr12	processed_pseudogene	glycoprotein alpha-galactosyltransferase 2, pseudogene
ENSG00000077380.16	2897.90515398744	-1.53146879422062	0.248461412796637	-6.16380941001132	7.10154115694487e-10	1.59053937738299e-07	10.55	8.84	13.39	5.66	4.31	5.76	DYNC1I2	chr2	protein_coding	dynein cytoplasmic 1 intermediate chain 2
ENSG00000239039.1	18.7008042882538	-3.33560823501414	0.87013393198661	-3.83344231548192	0.000126362443280155	0.0018214910507353	7.32	1.27	6.96	0.73	1.05	0.55	SNORD13	chr8	snoRNA	small nucleolar RNA, C/D box 13
ENSG00000147526.20	1592.96811953292	-1.08241671656522	0.192230234564202	-5.630834915325	1.79339324095207e-08	2.1996110433074e-06	2.76	2.41	3.28	1.87	2.14	1.69	TACC1	chr8	protein_coding	transforming acidic coiled-coil containing protein 1
ENSG00000149547.15	8888.14045825837	-1.55478747475815	0.451971615073688	-3.44001132572157	0.000581689844153633	0.00547802245676432	59.1	51.08	76.0	30.64	19.75	35.82	EI24	chr11	protein_coding	EI24 autophagy associated transmembrane protein
ENSG00000130176.8	303.303375172597	-1.18897454133496	0.256404752124255	-4.6371002545178	3.53331058343315e-06	0.00014678435956015	2.84	2.3	2.18	1.48	1.43	1.58	CNN1	chr19	protein_coding	calponin 1
ENSG00000050730.16	121.302625766822	-1.50576702852624	0.367724140090232	-4.09482779171571	4.22482293898755e-05	0.000861351104209941	0.76	0.68	0.91	0.49	0.26	0.4	TNIP3	chr4	protein_coding	TNFAIP3 interacting protein 3
ENSG00000272808.4	785.293353456302	-1.31237502887765	0.286697396740785	-4.57756172116282	4.70427013339558e-06	0.000178185761376214	2.43	1.6	2.65	1.31	0.99	1.44	RP11-66B24.7	chr15	lncRNA	--
ENSG00000268104.3	55.6899931956363	-1.82766347037958	0.633596265122899	-2.88458687493221	0.00391927604988289	0.0221328581265868	0.36	0.13	0.42	0.1	0.04	0.2	SLC6A14	chrX	protein_coding	solute carrier family 6 member 14
ENSG00000111596.14	1299.63700342523	-1.53199967190767	0.237743108128122	-6.44392884391021	1.16419683085019e-10	3.39462223093562e-08	2.29	1.96	2.53	1.03	0.98	1.24	CNOT2	chr12	protein_coding	CCR4-NOT transcription complex subunit 2
ENSG00000204923.4	43.4523567257001	-1.54277168272547	0.512287919383574	-3.01153243000901	0.0025993263574207	0.0164090224051732	0.24	0.16	0.15	0.06	0.09	0.11	FBXO48	chr2	protein_coding	F-box protein 48
ENSG00000250519.7	67.3967558069756	-1.16623210961512	0.402620847846866	-2.8966013952131	0.00377228717828022	0.02152766840958	0.33	0.24	0.28	0.13	0.24	0.18	RP11-680H20.2	chr11	lncRNA	--
ENSG00000256940.2	1342.84695912444	-1.02318099125589	0.209779080344191	-4.87742147394833	1.07481614650019e-06	6.04838815612742e-05	35.41	33.48	35.78	24.01	21.98	25.48	PPP1R14B-AS1	chr11	lncRNA	PPP1R14B antisense RNA 1
ENSG00000273568.1	82.0472546561158	-1.96497253109922	0.365486445862707	-5.37632121065673	7.60231161008122e-08	7.3428827263872e-06	5.77	8.67	8.23	2.51	2.73	2.84	RP11-417L19.6	chr12	lncRNA	--
ENSG00000233671.1	134.118476194989	-1.09727051947292	0.395586620155596	-2.77378066791371	0.00554090212568126	0.0284671214927786	1.77	1.79	2.94	1.34	0.98	1.82	CENPNP1	chr2	processed_pseudogene	CENPN pseudogene 1
ENSG00000250899.3	197.309032210468	-1.63940757093422	0.333472098753682	-4.91617612706233	8.82510066267556e-07	5.26575697455553e-05	1.34	1.05	1.75	0.45	0.68	0.74	RP11-253E3.3	chr12	lncRNA	--
ENSG00000162599.17	1366.81322910792	-1.42917025630262	0.275893679398827	-5.18014859715808	2.21709214390273e-07	1.84209365547703e-05	0.53	0.53	0.7	0.32	0.21	0.36	NFIA	chr1	protein_coding	nuclear factor I A
ENSG00000146677.7	137.153436535298	-1.35888354687672	0.397297571786517	-3.4203167685276	0.000625482561353939	0.00576111831902974	5.97	8.37	9.62	2.37	4.28	5.99	RPL32P18	chr7	processed_pseudogene	ribosomal protein L32 pseudogene 18
ENSG00000279901.1	10.3991441890984	-5.19736996268091	1.42934893629872	-3.63617996326315	0.000276711049932166	0.00315686859932539	0.05	0.16	0.39	0.01	0.0	0.01	CTD-2270P14.2	chr16	TEC	--
ENSG00000101972.19	1582.47036427983	-1.17748709469064	0.266566604932309	-4.41723409048049	9.99719421224674e-06	0.000305559713398373	4.91	3.59	4.62	2.52	2.15	3.28	STAG2	chrX	protein_coding	stromal antigen 2
ENSG00000068489.13	10644.5262059982	-1.60829864696229	0.258843695823967	-6.21339701491534	5.18512201693163e-10	1.21410417651002e-07	39.12	33.16	44.42	18.23	12.94	21.12	PRR11	chr17	protein_coding	proline rich 11
ENSG00000238578.1	38.537161309202	-1.26057393764876	0.478560635476329	-2.63409449963236	0.00843620046906092	0.0385388006535215	14.0	14.69	9.0	7.39	7.83	6.85	SNORD4A	chr17	snoRNA	small nucleolar RNA, C/D box 4A
ENSG00000163964.18	754.526283963702	-1.03730885997001	0.27465463018436	-3.77677543347341	0.000158871853282405	0.00215180159564092	3.14	2.94	5.13	2.57	2.29	2.77	PIGX	chr3	protein_coding	phosphatidylinositol glycan anchor biosynthesis class X
ENSG00000153006.16	2282.65595072619	-1.27232471335682	0.288051888179046	-4.41699834498558	1.00080996216369e-05	0.000305559713398373	6.27	5.26	7.2	3.73	2.32	4.45	SREK1IP1	chr5	protein_coding	SREK1 interacting protein 1
ENSG00000175602.4	15108.964700751	-1.12316686724381	0.241261561120142	-4.65539086304968	3.23366661433146e-06	0.000137666897680106	380.26	316.96	361.21	214.2	180.84	269.07	CCDC85B	chr11	protein_coding	coiled-coil domain containing 85B
ENSG00000236552.2	555.101895723314	-1.06628500824513	0.260674360600246	-4.0904867121946	4.30468874831997e-05	0.000873014670453748	20.58	20.05	20.05	11.98	11.32	16.23	RPL13AP5	chr10	processed_pseudogene	ribosomal protein L13a pseudogene 5
ENSG00000279738.1	93.5439079589092	-1.19707373367853	0.395843970414405	-3.0241050089138	0.00249369866510468	0.0159376794239068	0.14	0.07	0.12	0.06	0.07	0.07	RP5-1014D13.2	chr22	lncRNA	--
ENSG00000085224.23	683.536406521774	-1.56836170331932	0.303535671002639	-5.16697658017822	2.37911060416502e-07	1.9120075308158e-05	0.71	0.62	0.88	0.36	0.23	0.42	ATRX	chrX	protein_coding	ATRX chromatin remodeler
ENSG00000180488.15	449.590984032432	-1.53368171283133	0.327236478076294	-4.68676879132577	2.77552220355808e-06	0.00012220205166321	1.12	0.83	1.28	0.53	0.33	0.65	MIGA1	chr1	protein_coding	mitoguardin 1
ENSG00000139433.11	1053.38887306322	-1.04494556258074	0.178322597150883	-5.85986060811231	4.63255862469071e-09	6.96710108027738e-07	8.54	8.02	8.93	5.98	6.26	5.29	GLTP	chr12	protein_coding	glycolipid transfer protein
ENSG00000051128.19	1088.87389076333	-1.14638177341399	0.247438483083806	-4.632997095386	3.60409597615094e-06	0.000148924329453039	7.91	6.66	7.03	4.41	3.7	5.27	HOMER3	chr19	protein_coding	homer scaffold protein 3
ENSG00000078124.13	1081.3104810301	-1.27968860476227	0.269505430116634	-4.74828505016933	2.05148763537412e-06	9.92052537998127e-05	1.17	0.96	1.13	0.57	0.49	0.77	ACER3	chr11	protein_coding	alkaline ceramidase 3
ENSG00000196227.11	319.995447863303	-1.49463518573079	0.268237335999421	-5.57206244299272	2.51741152585378e-08	2.90328938213017e-06	1.24	1.3	1.79	0.69	0.69	0.77	FAM217B	chr20	protein_coding	family with sequence similarity 217 member B
ENSG00000254842.6	78.1796376347925	-2.14914436127151	0.478179021993052	-4.49443464147355	6.97550233353028e-06	0.000236812586726005	1.0	0.65	1.1	0.22	0.19	0.43	LINC02551	chr11	lncRNA	long intergenic non-protein coding RNA 2551
ENSG00000229119.3	151.540355470215	-1.53288647401105	0.394524267591828	-3.88540477717068	0.000102159530407406	0.00156935723947917	12.19	13.37	12.27	4.57	3.82	8.87	CTB-63M22.1	chr5	processed_pseudogene	--
ENSG00000285737.1	54.8075258884427	-1.47697496438402	0.574780115236848	-2.56963476159123	0.0101805786522442	0.0442430162442505	0.47	0.26	0.36	0.17	0.07	0.28	LINC02680	chr10	lncRNA	long intergenic non-protein coding RNA 2680
ENSG00000287665.1	113.119329342416	-1.54899043435923	0.547664200781905	-2.82835801965461	0.00467874496535093	0.0252198551428438	1.22	0.61	1.44	0.28	0.25	0.93	RP11-32P3.1	chr7	lncRNA	--
ENSG00000157895.11	2361.00939490731	-1.18399933813873	0.219453405083437	-5.39521971731799	6.84397505879888e-08	6.70262936416554e-06	9.43	6.75	9.92	5.61	5.38	5.29	C12orf43	chr12	protein_coding	chromosome 12 open reading frame 43
ENSG00000279838.1	18.9576375200584	-2.22920964760878	0.750185182487492	-2.97154582581475	0.00296304650626758	0.0180848817961529	0.28	0.14	0.34	0.06	0.06	0.1	RP4-635A23.6	chr1	TEC	--
ENSG00000280378.1	82.4304163284733	-1.78313363947834	0.492054564642052	-3.62385346587627	0.000290246085445493	0.00327167250508727	1.18	1.19	1.22	0.37	0.23	0.77	RP4-758J24.6	chr1	TEC	--
ENSG00000225746.13	82.7658693900491	-2.31543448121574	0.577884577682396	-4.00674212574036	6.15620130494714e-05	0.00110113350655848	0.11	0.05	0.09	0.02	0.01	0.04	MEG8	chr14	lncRNA	maternally expressed 8, small nucleolar RNA host gene
ENSG00000171320.15	121.124429119255	-1.1939889638848	0.34320371658719	-3.4789511481921	0.00050338034162921	0.00493919987272242	0.33	0.29	0.44	0.2	0.21	0.24	ESCO2	chr8	protein_coding	establishment of sister chromatid cohesion N-acetyltransferase 2
ENSG00000225555.2	15.5299356703215	-2.78880471842356	0.988658820253241	-2.82079587143036	0.00479046749677563	0.0256698629317512	0.1	0.08	0.31	0.0	0.06	0.04	AP000320.6	chr21	lncRNA	--
ENSG00000259523.1	30.8859258845927	-1.7011994756358	0.571491374996108	-2.97677191654447	0.00291300634605472	0.0179067621606721	0.46	0.36	0.76	0.21	0.33	0.18	RP11-680F8.3	chr15	lncRNA	--
ENSG00000145332.14	190.624859157734	-1.64844763994188	0.287005316847831	-5.74361359589684	9.26771405327821e-09	1.25634432438036e-06	0.77	0.49	0.66	0.29	0.36	0.24	KLHL8	chr4	protein_coding	kelch like family member 8
ENSG00000214796.8	165.233209287962	-2.01716229918568	0.370355772720473	-5.44655287635584	5.13553414381808e-08	5.25593010983872e-06	1.9	0.94	1.51	0.53	0.4	0.58	TUBA5P	chr1	transcribed_unprocessed_pseudogene	tubulin alpha 5, pseudogene
ENSG00000167646.14	38.8436127568692	-1.47769667995237	0.516070858821702	-2.86336004967663	0.00419173942642592	0.0232341998410564	0.3	0.39	0.18	0.1	0.17	0.17	DNAAF3	chr19	protein_coding	dynein axonemal assembly factor 3
ENSG00000106477.20	422.618604031798	-1.01792831879642	0.274234737826262	-3.71188685600187	0.000205719948205217	0.00258261257478751	0.5	0.61	0.87	0.41	0.45	0.5	CEP41	chr7	protein_coding	centrosomal protein 41
ENSG00000054523.19	1601.40232556168	-1.07116988159293	0.219183515351082	-4.88709143968767	1.02336571291936e-06	5.82085173815051e-05	1.88	1.74	2.32	1.33	1.24	1.38	KIF1B	chr1	protein_coding	kinesin family member 1B
ENSG00000184992.13	2003.28663256813	-1.34716990977282	0.234702997211133	-5.73989222881947	9.47368204397903e-09	1.27309810702306e-06	7.42	5.71	7.88	3.75	3.51	4.25	BRI3BP	chr12	protein_coding	BRI3 binding protein
ENSG00000261342.1	69.0914484333748	-1.11814832541218	0.354604009822942	-3.1532309123365	0.0016147402193236	0.0115528682173273	0.95	1.04	0.97	0.7	0.79	0.48	AC006538.1	chr19	lncRNA	--
ENSG00000234268.1	12.364991009648	-2.43241038413917	0.900367484955944	-2.70157510658905	0.00690118916019294	0.0332349570837089	0.52	1.99	1.64	0.22	0.57	0.3	AP000936.1	chr11	processed_pseudogene	--
ENSG00000137970.7	620.758912203287	-1.35744336122322	0.287251367312084	-4.72562889404257	2.29404266353635e-06	0.000106462868835708	18.18	18.17	22.53	11.04	7.38	12.82	RPL7P9	chr1	processed_pseudogene	ribosomal protein L7 pseudogene 9
ENSG00000126953.8	1174.79090146198	-1.05402226916263	0.249206846722933	-4.2295076681199	2.34203295950022e-05	0.000565527771189319	8.96	6.82	9.42	6.1	4.68	6.1	TIMM8A	chrX	protein_coding	translocase of inner mitochondrial membrane 8A
ENSG00000162910.19	6490.44713272596	-1.13484773564033	0.249829730533333	-4.54248472836947	5.55950251968991e-06	0.000199342347886979	83.16	67.44	81.78	46.44	38.86	59.32	MRPL55	chr1	protein_coding	mitochondrial ribosomal protein L55
ENSG00000141505.12	48.6572843716871	-1.7237708367687	0.456113951595179	-3.77925479091379	0.000157298408000574	0.002139867603205	0.28	0.32	0.38	0.1	0.16	0.16	ASGR1	chr17	protein_coding	asialoglycoprotein receptor 1
ENSG00000213221.5	2079.7895605447	-1.15791866996584	0.254710146977278	-4.54602489813308	5.46685721767977e-06	0.000196476305679124	15.95	13.51	16.12	9.25	7.3	11.35	DNLZ	chr9	protein_coding	DNL-type zinc finger
ENSG00000137145.21	1841.01472763465	-1.46964600051132	0.533620515889494	-2.75410325643413	0.00588531970154622	0.0297514878465191	4.87	3.58	5.49	2.21	1.42	3.14	DENND4C	chr9	protein_coding	DENN domain containing 4C
ENSG00000258301.3	441.717439388841	-1.14856942910682	0.289385934429574	-3.96898844227117	7.21783822100906e-05	0.00122441791292507	5.86	4.22	6.06	3.65	2.63	3.82	VASH1-AS1	chr14	lncRNA	VASH1 antisense RNA 1
ENSG00000277568.1	54.2301426332379	-2.61795257552769	0.689461610906397	-3.79709694363695	0.000146400546402962	0.00203459896053182	8.9	5.79	14.17	2.44	0.23	3.52	ENSG10010139242.1	chr5	misc_RNA	--
ENSG00000210144.1	43.0448534274087	-2.371148099811	0.553714296666925	-4.28225912548058	1.85005356350021e-05	0.000479625965037881	19.89	9.35	23.39	4.89	4.13	5.46	MT-TY	chrM	Mt_tRNA	mitochondrially encoded tRNA-Tyr (UAU/C)
ENSG00000135090.14	181.514800677214	-1.19639942961814	0.293496379438231	-4.07636861452299	4.57444830731894e-05	0.000910999022439522	0.42	0.33	0.42	0.3	0.22	0.21	TAOK3	chr12	protein_coding	TAO kinase 3
ENSG00000210112.1	355.887054796706	-1.00261085480358	0.326437140645771	-3.07137494471424	0.00213075398896062	0.0141933931661196	117.79	103.68	121.91	70.39	53.77	106.23	MT-TM	chrM	Mt_tRNA	mitochondrially encoded tRNA-Met (AUA/G)
ENSG00000210176.1	160.41960770162	-1.25484709887442	0.430525060991041	-2.91469002056662	0.00356041986262402	0.0206545610468353	40.26	42.79	77.06	26.15	18.45	45.06	MT-TH	chrM	Mt_tRNA	mitochondrially encoded tRNA-His (CAU/C)
ENSG00000260077.1	158.76153346794	-1.02507150056152	0.31239579779084	-3.28132294931777	0.00103321368478255	0.00828178645468334	2.4	1.58	2.62	1.37	1.92	1.41	RP11-254F7.2	chr2	lncRNA	--
ENSG00000078237.7	105.189889514093	-1.48197481853761	0.387798307320811	-3.82150924994016	0.000132637437983993	0.00188919720424389	0.22	0.19	0.38	0.14	0.13	0.14	TIGAR	chr12	protein_coding	TP53 induced glycolysis regulatory phosphatase
ENSG00000146802.13	182.706947889073	-1.43530479768961	0.392811827509095	-3.65392459486565	0.000258262143832877	0.00301689557776954	0.51	0.48	0.68	0.27	0.16	0.4	TMEM168	chr7	protein_coding	transmembrane protein 168
ENSG00000234797.5	53.5951195453481	-1.07242099616768	0.416179556047034	-2.57682286548088	0.00997130344072816	0.0435300913483088	1.44	1.66	1.44	0.98	0.94	1.07	RPS3AP6	chr15	processed_pseudogene	RPS3A pseudogene 6
ENSG00000153531.14	437.786121366742	-1.05670977434264	0.233961279936483	-4.51660110010308	6.2840121753391e-06	0.00022028021786009	0.96	0.77	0.9	0.55	0.62	0.61	ADPRHL1	chr13	protein_coding	ADP-ribosylhydrolase like 1
ENSG00000259782.2	13.0865601380851	-3.11216736988809	0.997278399104175	-3.12066056247047	0.00180445896936494	0.0125387180362256	0.23	0.34	0.8	0.16	0.02	0.05	CTD-2270L9.2	chr16	lncRNA	--
ENSG00000155744.10	716.531598866408	-1.95150126576637	0.588264173882066	-3.31738928258718	0.000908629200323291	0.0075053264263252	1.49	0.94	1.88	0.52	0.31	0.68	FAM126B	chr2	protein_coding	family with sequence similarity 126 member B
ENSG00000102158.21	925.713472555498	-1.23865322186688	0.19032656002617	-6.50804187127935	7.61366991073483e-11	2.35323309600992e-08	3.69	3.5	4.48	2.57	2.65	1.9	MAGT1	chrX	protein_coding	magnesium transporter 1
ENSG00000273382.1	218.28590792575	-1.38963830567251	0.381696990101693	-3.64068447409627	0.000271914201766482	0.00312447215656868	1.95	1.21	2.16	0.95	0.59	1.23	TMEM167B-DT	chr1	lncRNA	TMEM167B divergent transcript
ENSG00000258168.6	16.6705872767104	-2.15640973472081	0.845847862174445	-2.54940614164025	0.010790655255607	0.0460786919923045	0.05	0.04	0.11	0.02	0.01	0.04	RP11-588H23.3	chr12	lncRNA	--
ENSG00000172260.15	1277.51782008467	-1.49882441214076	0.482803448225299	-3.10441944366839	0.00190652837171142	0.0130547148364889	2.45	1.8	2.73	1.16	0.74	1.45	NEGR1	chr1	protein_coding	neuronal growth regulator 1
ENSG00000103111.15	1309.19254706926	-1.01227205545029	0.249277718783599	-4.06082043910654	4.89005707033573e-05	0.00094581904837257	4.66	3.18	4.5	2.6	2.72	3.22	MON1B	chr16	protein_coding	MON1 homolog B, secretory trafficking associated
ENSG00000198087.7	163.913533112189	-1.14833183121486	0.342355782521818	-3.35420603313946	0.00079593074477759	0.00684815951159012	0.42	0.41	0.8	0.39	0.35	0.32	CD2AP	chr6	protein_coding	CD2 associated protein
ENSG00000162426.16	24.7913700301588	-1.63012605828453	0.58218783190724	-2.80000022148223	0.00511025715459315	0.0268162696322861	0.19	0.25	0.28	0.12	0.13	0.09	SLC45A1	chr1	protein_coding	solute carrier family 45 member 1
ENSG00000120688.9	331.474532166539	-1.12798351229796	0.282930359786459	-3.98678852686332	6.6973669917473e-05	0.00116555303480251	2.98	2.59	3.76	2.1	1.68	2.17	WBP4	chr13	protein_coding	WW domain binding protein 4
ENSG00000156052.11	488.805712869002	-1.25180368014029	0.243255572369777	-5.14604318390454	2.66038204503727e-07	2.08698193522873e-05	1.42	1.73	1.75	1.12	0.77	0.95	GNAQ	chr9	protein_coding	G protein subunit alpha q
ENSG00000100116.17	2576.38571291939	-1.13323226086474	0.226022180069113	-5.01380997439375	5.33626892705218e-07	3.554626318218e-05	29.31	23.45	29.88	17.32	15.82	19.24	GCAT	chr22	protein_coding	glycine C-acetyltransferase
ENSG00000115866.11	3569.1696258221	-1.46466233581599	0.478292632704851	-3.06227241580745	0.00219663442198254	0.0145257973287626	17.94	15.31	20.86	9.04	5.71	11.66	DARS1	chr2	protein_coding	aspartyl-tRNA synthetase 1
ENSG00000226721.2	22.7782248434218	-2.18754147993249	0.758096761129871	-2.88557027558352	0.00390705223159609	0.0220927863838588	0.84	0.5	0.81	0.2	0.06	0.36	EEF1DP2	chr9	processed_pseudogene	eukaryotic translation elongation factor 1 delta pseudogene 2
ENSG00000187257.16	331.799626186905	-1.43747463475258	0.278127248003733	-5.16840635022312	2.36098541619199e-07	1.9120075308158e-05	1.33	0.84	1.12	0.71	0.52	0.5	RSBN1L	chr7	protein_coding	round spermatid basic protein 1 like
ENSG00000112305.15	639.566596652632	-1.22437094952698	0.251385449181514	-4.87049251861399	1.11320416456048e-06	6.21063435347207e-05	3.7	3.04	3.84	1.99	1.89	2.39	SMAP1	chr6	protein_coding	small ArfGAP 1
ENSG00000169627.9	182.520353420876	-1.23703132942954	0.282716125260523	-4.37552448870618	1.21140840237762e-05	0.000355914552287905	2.67	3.0	3.58	1.85	1.76	1.89	BOLA2B	chr16	protein_coding	bolA family member 2B
ENSG00000259075.6	89.2453029161138	-1.67701004425704	0.427729754888739	-3.92072336583941	8.82835624266079e-05	0.00141675407449719	0.52	0.3	0.38	0.15	0.14	0.23	POC1B-GALNT4	chr12	protein_coding	POC1B-GALNT4 readthrough
ENSG00000198744.5	94.5291863714629	-1.16856502328228	0.409719987110858	-2.85210646305645	0.00434305521210284	0.0238428331253419	4.42	4.15	3.28	1.94	1.8	3.33	MTCO3P12	chr1	unprocessed_pseudogene	MT-CO3 pseudogene 12
ENSG00000168268.11	4761.35717965594	-1.01130742129862	0.158603973439343	-6.37630570891966	1.81410634495543e-10	5.00628561695378e-08	22.84	20.66	21.95	14.79	17.52	13.89	NT5DC2	chr3	protein_coding	5'-nucleotidase domain containing 2
ENSG00000172717.16	77.8095614464694	-1.25312968782113	0.476320210435659	-2.6308555890899	0.00851702181472732	0.0387782979361276	0.32	0.37	0.51	0.21	0.13	0.33	FAM71D	chr14	protein_coding	family with sequence similarity 71 member D
ENSG00000263001.7	1494.07415225274	-1.76436374458512	0.521384263463562	-3.38399884351021	0.000714383040717349	0.00636315591426277	3.66	2.51	3.81	1.14	0.99	1.84	GTF2I	chr7	protein_coding	general transcription factor IIi
ENSG00000286088.1	28.1426903040602	-1.63347948539202	0.608495122022875	-2.68445781448782	0.00726475507461946	0.0344651098541713	0.27	0.25	0.3	0.1	0.25	0.05	RP11-107C16.2	chr10	protein_coding	--
ENSG00000064042.18	4284.72769474314	-1.17636797643257	0.184987848105299	-6.3591635260439	2.0285536251643e-10	5.49987153040161e-08	8.7	8.53	9.76	6.11	5.32	5.33	LIMCH1	chr4	protein_coding	LIM and calponin homology domains 1
ENSG00000069275.13	40904.8752028991	-1.57625567058886	0.503225700143955	-3.13230359685117	0.00173440426093312	0.0122000379829133	161.0	128.36	176.33	72.42	42.67	94.62	NUCKS1	chr1	protein_coding	nuclear casein kinase and cyclin dependent kinase substrate 1
ENSG00000159055.4	484.45923529764	-1.45124834082515	0.255072913325624	-5.68954312672351	1.2737971706918e-08	1.64043845632259e-06	6.4	5.75	8.38	3.78	3.18	3.58	MIS18A	chr21	protein_coding	MIS18 kinetochore protein A
ENSG00000225972.1	106.126661646422	-1.15312506496243	0.399901558050628	-2.88352231129954	0.00393254788068698	0.0221720521518192	5.37	5.27	8.61	4.24	2.88	4.79	MTND1P23	chr1	unprocessed_pseudogene	MT-ND1 pseudogene 23
ENSG00000213888.3	38.6856389086015	-2.26904605562619	0.67139327252196	-3.37960797120137	0.000725892889425093	0.0064286239043985	0.31	0.36	0.92	0.17	0.06	0.22	LINC01521	chr22	lncRNA	long intergenic non-protein coding RNA 1521
ENSG00000214748.2	16.7431418623861	-2.36087061620683	0.825284438745253	-2.86067506591577	0.00422740081374321	0.0233739721558453	7.81	3.67	5.86	0.97	0.93	2.67	RP11-332E4.1	chrX	processed_pseudogene	--
ENSG00000248092.8	2084.35176387463	-1.8617874416755	0.612628850089268	-3.03901365631771	0.0023735409478693	0.0153862004229749	8.24	5.51	9.05	2.79	1.42	4.13	NNT-AS1	chr5	lncRNA	NNT antisense RNA 1
ENSG00000230699.2	104.634341745336	-1.56875283374923	0.399641640160338	-3.92539884762719	8.65861499419561e-05	0.00139676655657932	0.74	0.73	1.05	0.36	0.29	0.51	RP11-54O7.1	chr1	lncRNA	--
ENSG00000175756.13	42916.0462435213	-1.00460063682316	0.239067669517748	-4.20216016180549	2.64379968086437e-05	0.000620931311065014	579.51	511.0	599.47	386.19	305.85	459.22	AURKAIP1	chr1	protein_coding	aurora kinase A interacting protein 1
ENSG00000234840.2	56.8134886691114	-2.04693437307991	0.541210311399125	-3.7821422282	0.000155484475227688	0.00212830565116801	0.44	0.18	0.61	0.22	0.13	0.09	LINC01239	chr9	lncRNA	long intergenic non-protein coding RNA 1239
ENSG00000072818.12	197.801040891261	-1.3394802998239	0.282498720161939	-4.7415446663123	2.12094883385359e-06	0.000101477223772054	0.64	0.52	0.71	0.37	0.34	0.34	ACAP1	chr17	protein_coding	ArfGAP with coiled-coil, ankyrin repeat and PH domains 1
ENSG00000124614.16	1020.64523431047	-1.35247867774912	0.273940327376037	-4.93712879262414	7.92811166983286e-07	4.8047465782587e-05	11.31	8.04	11.78	5.89	4.39	6.56	RPS10	chr6	protein_coding	ribosomal protein S10
ENSG00000160062.15	421.360629217168	-1.34276530417035	0.312889918402499	-4.29149430900817	1.77474752252769e-05	0.00046953160007094	1.52	0.97	1.67	0.68	0.65	0.94	ZBTB8A	chr1	protein_coding	zinc finger and BTB domain containing 8A
ENSG00000171403.10	56.8683840577551	-1.32649797159397	0.450061807855464	-2.94736844682447	0.00320491086061964	0.0191528425991567	0.7	0.74	0.34	0.41	0.28	0.3	KRT9	chr17	protein_coding	keratin 9
ENSG00000253710.5	233.701830862064	-1.01191531343532	0.270563569145602	-3.74002795953201	0.000183999786802258	0.00239354604818358	0.39	0.25	0.34	0.24	0.28	0.18	ALG11	chr13	protein_coding	ALG11 alpha-1,2-mannosyltransferase
ENSG00000144115.18	33.2904407071927	-1.66208849147599	0.546891808374209	-3.03915411791779	0.00237243453032309	0.0153854818428926	0.13	0.08	0.13	0.05	0.05	0.05	THNSL2	chr2	protein_coding	threonine synthase like 2
ENSG00000163328.14	124.346716353161	-2.25649852401001	0.386506645898985	-5.83818816041719	5.277154122264e-09	7.6936924344781e-07	0.54	0.39	0.37	0.14	0.08	0.15	GPR155	chr2	protein_coding	G protein-coupled receptor 155
ENSG00000226396.1	158.388450825076	-1.08535972502367	0.38141758595145	-2.84559434331332	0.0044328625967955	0.0242411389139694	8.03	5.18	9.76	4.84	3.76	6.33	RP5-1056L3.3	chr1	processed_pseudogene	--
ENSG00000272523.1	57.213021146438	-1.35080866772096	0.508109603498408	-2.65849859640606	0.00784896775516773	0.0364477006275127	4.36	1.77	2.97	2.22	1.13	1.7	LINC01023	chr5	lncRNA	long intergenic non-protein coding RNA 1023
ENSG00000139354.11	241.981432680392	-1.39910526800394	0.349683563152479	-4.00106100324154	6.30590968866984e-05	0.00111717060759497	0.75	0.6	0.96	0.4	0.28	0.52	GAS2L3	chr12	protein_coding	growth arrest specific 2 like 3
ENSG00000162769.13	1999.70437499926	-1.18803678352627	0.25589061328196	-4.64275249603314	3.43798098508031e-06	0.00014455873978827	7.04	6.38	7.87	4.31	3.29	5.16	FLVCR1	chr1	protein_coding	FLVCR heme transporter 1
ENSG00000048052.23	55.6270744238455	-1.0496149896369	0.403273643457907	-2.60273639664839	0.0092483031701272	0.0412953704684039	0.06	0.07	0.08	0.06	0.05	0.04	HDAC9	chr7	protein_coding	histone deacetylase 9
ENSG00000076662.10	1114.95263298969	-1.10830898746509	0.256371025749555	-4.32306647845526	1.53875342022498e-05	0.000418660129509803	10.2	7.14	9.4	5.61	4.96	6.62	ICAM3	chr19	protein_coding	intercellular adhesion molecule 3
ENSG00000105849.6	911.630656234522	-1.456901166566	0.282054120375349	-5.16532488384569	2.40021651985419e-07	1.9120075308158e-05	5.39	5.41	5.92	3.07	1.81	3.36	POLR1F	chr7	protein_coding	RNA polymerase I subunit F
ENSG00000144460.12	57.5378693376475	-1.47172082197027	0.527629392908864	-2.78930787736549	0.00528208253324518	0.0275309623840712	0.35	0.09	0.3	0.11	0.19	0.1	NYAP2	chr2	protein_coding	neuronal tyrosine-phosphorylated phosphoinositide-3-kinase adaptor 2
ENSG00000221643.1	10.0421104649033	-3.75789397287147	1.27530968688937	-2.94665210458599	0.00321234387937193	0.0191896259419458	4.87	0.35	1.83	0.0	0.29	0.46	SNORA77	chr1	snoRNA	small nucleolar RNA, H/ACA box 77
ENSG00000174917.9	5395.4042606956	-1.01500732571314	0.222079741129801	-4.57046338648194	4.86646943114887e-06	0.000182541760999192	83.93	73.65	83.67	57.3	46.33	61.04	MICOS13	chr19	protein_coding	mitochondrial contact site and cristae organizing system subunit 13
ENSG00000203805.11	187.515176100432	-1.20140018473406	0.281039278750925	-4.27484795034225	1.91267781106108e-05	0.000488570626316329	1.04	1.23	1.21	0.8	0.6	0.71	PLPP4	chr10	protein_coding	phospholipid phosphatase 4
ENSG00000242808.10	14.6705383746002	-2.70458869737348	1.07726354395427	-2.51061006617364	0.0120522743629689	0.0499001839482934	0.01	0.01	0.02	0.01	0.0	0.0	SOX2-OT	chr3	lncRNA	SOX2 overlapping transcript
ENSG00000109670.16	515.748205949355	-2.0391265849214	0.34485988474693	-5.91291325872183	3.36109204076718e-09	5.3548779791769e-07	1.21	0.85	1.61	0.39	0.28	0.55	FBXW7	chr4	protein_coding	F-box and WD repeat domain containing 7
ENSG00000112651.12	1625.90398671119	-1.00923116635347	0.290810659962835	-3.47040636846825	0.00051967148998645	0.00506049351370548	16.77	12.76	19.39	12.04	7.57	13.6	MRPL2	chr6	protein_coding	mitochondrial ribosomal protein L2
ENSG00000168061.17	7498.59831286045	-1.02194369003352	0.229276840311539	-4.45724779111976	8.3018621384137e-06	0.000269834373915192	96.65	84.78	97.84	63.36	52.68	72.92	SAC3D1	chr11	protein_coding	SAC3 domain containing 1
ENSG00000151694.14	2250.60813260042	-1.79390883089426	0.275125553769846	-6.52032792415547	7.0153847355966e-11	2.21256644293694e-08	5.45	4.05	6.41	2.13	1.62	2.55	ADAM17	chr2	protein_coding	ADAM metallopeptidase domain 17
ENSG00000255423.1	70.7427257133268	-2.10735021179543	0.570380623449892	-3.69463850130343	0.00022019984196778	0.00269862677063448	1.5	0.49	1.29	0.24	0.22	0.58	EBLN2	chr3	protein_coding	endogenous Bornavirus like nucleoprotein 2
ENSG00000116918.15	710.708044958225	-2.35806916333179	0.288746966875507	-8.16655907713299	3.17310044221747e-16	2.55083540048992e-13	3.32	1.98	3.79	0.86	0.74	0.9	TSNAX	chr1	protein_coding	translin associated factor X
ENSG00000272369.1	10.1654289475921	-2.54855849121892	0.989720344950431	-2.57502890005414	0.0100231711330182	0.0436948058362944	0.85	0.64	0.43	0.04	0.2	0.21	RP11-446N19.1	chr12	lncRNA	--
ENSG00000280332.1	55.8688647738676	-2.43154261166938	0.511364310490976	-4.755010394321	1.98436207292359e-06	9.77923425345743e-05	0.87	0.66	0.78	0.25	0.09	0.25	CTD-2013N17.6	chr19	TEC	--
ENSG00000124831.19	4952.50538976068	-1.64403285071196	0.468330862034413	-3.51040895227434	0.000447418001577744	0.00452848086197446	8.77	8.02	11.09	3.95	2.81	5.29	LRRFIP1	chr2	protein_coding	LRR binding FLII interacting protein 1
ENSG00000267519.6	2597.63136270574	-1.33545753522519	0.459996033424493	-2.90319358904734	0.00369378229684391	0.0211952840437766	3.59	2.02	3.86	1.74	1.4	2.08	MIR23AHG	chr19	lncRNA	miR-23a/27a/24-2 cluster host gene
ENSG00000232573.1	708.329602353105	-1.36956995347794	0.257689363286144	-5.31480980050051	1.06768789118517e-07	9.70591098257392e-06	40.7	37.76	40.64	19.04	18.06	25.91	RPL3P4	chr14	processed_pseudogene	ribosomal protein L3 pseudogene 4
ENSG00000151917.18	162.574180677065	-2.46314274452106	0.411013033817815	-5.99285799197519	2.06184890668431e-09	3.70509453533713e-07	1.07	0.62	0.7	0.25	0.1	0.24	BEND6	chr6	protein_coding	BEN domain containing 6
ENSG00000233006.8	114.779258996024	-1.04507958721256	0.323687813347558	-3.22866522654782	0.00124369391426849	0.00951958680094368	0.54	0.54	0.53	0.32	0.36	0.41	MIR3936HG	chr5	lncRNA	MIR3936 host gene
ENSG00000227077.3	12.564108631369	-2.13792615277765	0.840082559285875	-2.54490005672183	0.0109309019257016	0.0464977039250736	1.0	2.1	1.82	0.72	0.61	0.27	AC107983.4	chr17	processed_pseudogene	--
ENSG00000067082.15	1027.09679304512	-1.5836577463845	0.227870487453084	-6.94981506418446	3.65765377971098e-12	1.61501090033296e-09	4.57	3.39	4.34	2.13	1.76	1.89	KLF6	chr10	protein_coding	Kruppel like factor 6
ENSG00000155158.20	298.162325216271	-1.29058181126947	0.376174541351782	-3.43080583452501	0.000601791178244271	0.00559908541155146	0.65	0.41	0.62	0.33	0.18	0.43	TTC39B	chr9	protein_coding	tetratricopeptide repeat domain 39B
ENSG00000207507.1	16.5363066801173	-2.76325923518465	0.844018157457828	-3.2739333991434	0.00106061606099494	0.00843901450508509	3.91	2.68	6.41	1.07	0.34	1.24	RNU6-9	chr19	snRNA	RNA, U6 small nuclear 9
ENSG00000287562.1	104.131099235152	-1.70383689090969	0.382253512270849	-4.45734790188774	8.29798735743047e-06	0.000269834373915192	0.5	0.44	0.68	0.24	0.18	0.27	RP5-1120P11.6	chr6	lncRNA	--
ENSG00000241316.8	26.9488629128241	-1.97539517447674	0.621478465628122	-3.17854162892069	0.00148017961323115	0.0108154589800823	0.08	0.07	0.04	0.03	0.03	0.01	SUCLG2-AS1	chr3	lncRNA	SUCLG2 antisense RNA 1 (head to head)
ENSG00000210140.1	217.916703574109	-1.18111976376554	0.431298011176476	-2.73852355716581	0.006171573883439	0.030739157104743	97.14	41.39	82.58	36.84	27.56	67.22	MT-TC	chrM	Mt_tRNA	mitochondrially encoded tRNA-Cys (UGU/C)
ENSG00000269711.1	5835.47682586797	-1.02993104604062	0.238830860089555	-4.31238678977427	1.6150158178788e-05	0.000433823021746521	177.66	150.68	168.18	104.58	93.46	134.62	CTD-3214H19.16	chr19	protein_coding	--
ENSG00000080031.10	33.1950755789572	-1.64867529720804	0.57152020237347	-2.88471919340952	0.00391762929137915	0.0221328581265868	0.25	0.14	0.18	0.06	0.16	0.06	PTPRH	chr19	protein_coding	protein tyrosine phosphatase receptor type H
ENSG00000103266.11	15744.7714445461	-1.04587826255037	0.221825264144607	-4.71487441515483	2.41859876446969e-06	0.000110582915106848	158.07	140.41	152.82	95.94	87.74	116.64	STUB1	chr16	protein_coding	STIP1 homology and U-box containing protein 1
ENSG00000243181.2	68.8344649556413	-1.35633081686193	0.445968865051134	-3.0413127981623	0.00235548986889576	0.0153205978257219	3.0	3.43	3.85	2.24	1.07	2.16	RP11-734J24.1	chr8	processed_pseudogene	--
ENSG00000186918.14	905.534029831291	-1.29536318347556	0.285449927381697	-4.53796991772724	5.67983601758305e-06	0.000202249276073107	3.98	2.49	4.31	2.07	1.69	2.35	ZNF395	chr8	protein_coding	zinc finger protein 395
ENSG00000181722.17	168.967089311859	-1.14770743011223	0.337913709992951	-3.3964512127554	0.000682657255690765	0.006151478267898	0.11	0.1	0.15	0.06	0.07	0.09	ZBTB20	chr3	protein_coding	zinc finger and BTB domain containing 20
ENSG00000226084.5	220.042875367075	-1.04597729766929	0.2808320300923	-3.72456552525548	0.000195651890404437	0.00249266637618315	9.29	9.13	8.04	6.5	4.85	6.32	RP4-706A16.3	chr1	processed_pseudogene	--
ENSG00000206633.1	19.3184897717813	-2.92573694181155	0.954918230479395	-3.06386122751343	0.00218500239764469	0.0144849362475204	4.62	2.27	5.18	0.0	0.4	1.67	SNORA80B	chr2	snoRNA	small nucleolar RNA, H/ACA box 80B
ENSG00000230453.9	1372.81413754981	-2.06700838788011	0.709106370658426	-2.91494826927142	0.00355747504632746	0.0206525993110235	6.7	4.74	7.05	1.97	0.78	3.03	ANKRD18B	chr9	protein_coding	ankyrin repeat domain 18B
ENSG00000115977.21	2216.33876042302	-1.20425462171864	0.226567716839208	-5.31520835588982	1.06535353779493e-07	9.70591098257392e-06	2.17	1.65	2.27	1.33	1.11	1.27	AAK1	chr2	protein_coding	AP2 associated kinase 1
ENSG00000136819.15	12274.1543092123	-1.80349950445259	0.259241180570037	-6.95684034645627	3.47988931576771e-12	1.58171204370218e-09	65.14	47.66	70.18	25.27	18.62	28.31	C9orf78	chr9	protein_coding	chromosome 9 open reading frame 78
ENSG00000220842.6	1388.30929925051	-1.13917192273406	0.263229566353555	-4.32767465492074	1.50691840697638e-05	0.00041263544046708	60.9	60.03	73.86	40.23	30.66	49.46	RPL21P16	chr10	processed_pseudogene	ribosomal protein L21 pseudogene 16
ENSG00000204767.4	306.369156288129	-1.95090645594957	0.332003345600741	-5.87616505014285	4.1987970206497e-09	6.48882091571204e-07	1.42	1.17	1.58	0.49	0.33	0.64	INSYN2B	chr5	protein_coding	inhibitory synaptic factor family member 2B
ENSG00000266402.3	436.355861460239	-1.07186146932077	0.301477703139987	-3.55535901380762	0.0003774633126143	0.00397094488300979	38.12	24.25	41.13	25.01	18.26	25.44	SNHG25	chr17	lncRNA	small nucleolar RNA host gene 25
ENSG00000173727.12	809.673435987298	-1.36540710228238	0.286749602729696	-4.76167042354888	1.91997059126235e-06	9.62039649752209e-05	12.53	8.58	11.1	5.93	4.25	6.97	CMB9-22P13.1	chr11	transcribed_unprocessed_pseudogene	--
ENSG00000260685.1	42.3268910861983	-1.6766286742245	0.590866268383989	-2.83757723860267	0.00454573469653364	0.0247184320901586	1.73	1.07	1.79	0.39	0.45	1.09	RP11-326L17.1	chr15	processed_pseudogene	--
ENSG00000170153.11	1236.74618325039	-1.42690863438312	0.250670194735163	-5.69237453974403	1.25284652340738e-08	1.62701598090233e-06	2.64	2.21	3.17	1.29	1.24	1.6	RNF150	chr4	protein_coding	ring finger protein 150
ENSG00000128573.26	102.194729122581	-1.31847586777483	0.400667296040053	-3.29069999175334	0.000999384342590015	0.00809034716237917	0.11	0.14	0.19	0.06	0.08	0.11	FOXP2	chr7	protein_coding	forkhead box P2
ENSG00000189229.11	714.566498556521	-1.07212200628405	0.313195628868198	-3.42317040042482	0.000618952635989305	0.00572429325947261	2.63	2.24	2.6	1.46	1.07	2.23	AC069277.2	chr3	lncRNA	--
ENSG00000166803.14	2861.53386035404	-1.43155758728002	0.44629184040382	-3.20767143307998	0.00133814280863649	0.0100046729388816	18.96	16.09	20.76	9.8	6.23	11.95	PCLAF	chr15	protein_coding	PCNA clamp associated factor
ENSG00000008441.18	1533.68230271458	-1.05731439447321	0.18762154176328	-5.63535713722687	1.74695916424606e-08	2.15980055394069e-06	5.11	4.9	5.86	3.36	3.92	3.49	NFIX	chr19	protein_coding	nuclear factor I X
ENSG00000224081.9	196.445720255337	-1.00889394313909	0.320637552224074	-3.14652459183583	0.00165223366585618	0.0117612248144364	0.48	0.4	0.39	0.24	0.25	0.36	SLC44A3-AS1	chr1	transcribed_processed_pseudogene	SLC44A3 antisense RNA 1
ENSG00000067840.13	97.0179927190821	-1.02249392516692	0.356272479071279	-2.86997729331305	0.0041050127629981	0.0228721230952994	0.64	0.37	0.46	0.32	0.41	0.31	PDZD4	chrX	protein_coding	PDZ domain containing 4
ENSG00000272368.2	61.5365100944283	-1.55933530499717	0.514477165275935	-3.03091256569343	0.00243815840018785	0.0156540506508114	1.12	1.16	1.74	0.37	0.47	0.98	RP4-605O3.4	chr12	lncRNA	--
ENSG00000255823.5	15.9836560825209	-3.77807508340423	0.929219947029603	-4.06585663112532	4.78563503462533e-05	0.000938543195749999	0.56	0.48	0.12	0.04	0.03	0.04	MTRNR2L8	chr11	protein_coding	MT-RNR2 like 8
ENSG00000078177.14	144.637107822709	-2.51081422481904	0.467187428374598	-5.37431889713829	7.68727024426782e-08	7.37882449409409e-06	0.47	0.27	0.47	0.1	0.04	0.14	N4BP2	chr4	protein_coding	NEDD4 binding protein 2
ENSG00000198839.10	90.3381491336111	-1.0606512757022	0.378331993652152	-2.80349347530303	0.00505522551216835	0.02661787225385	0.39	0.32	0.55	0.27	0.28	0.3	ZNF277	chr7	protein_coding	zinc finger protein 277
ENSG00000005100.13	5671.73669165698	-2.10619102661395	0.620880422989579	-3.39226515867984	0.000693173239888015	0.00622084741534807	26.6	17.94	32.85	7.95	4.23	11.8	DHX33	chr17	protein_coding	DEAH-box helicase 33
ENSG00000214954.8	66.3842938914367	-1.68260354597436	0.483928334747597	-3.47696843759304	0.000507117511034231	0.00496326410102787	0.45	0.38	0.78	0.27	0.15	0.27	LRRC69	chr8	protein_coding	leucine rich repeat containing 69
ENSG00000134597.16	3887.55717446793	-1.62939491314374	0.490258305627313	-3.32354372060835	0.000888814892272931	0.00738084113121218	33.96	30.08	39.6	15.69	9.14	20.1	RBMX2	chrX	protein_coding	RNA binding motif protein X-linked 2
ENSG00000213442.5	377.356671929038	-1.06424675315534	0.298272561593697	-3.56803437590428	0.000359669325520884	0.00383862552251363	15.46	16.65	15.81	10.22	7.37	13.25	RPL18AP3	chr12	processed_pseudogene	ribosomal protein L18a pseudogene 3
ENSG00000284770.2	125.760335753115	-2.10430897202661	0.428567153175363	-4.91010325087971	9.10284509467932e-07	5.4105910805067e-05	0.33	0.17	0.29	0.09	0.05	0.11	TBCE	chr1	protein_coding	tubulin folding cofactor E
ENSG00000253626.4	829.767261609793	-1.04077964998954	0.243586181770508	-4.27273682942367	1.93088298197838e-05	0.000492407023159965	4.42	4.36	5.3	3.18	2.69	3.57	EIF5AL1	chr10	protein_coding	eukaryotic translation initiation factor 5A like 1
ENSG00000272574.1	31.8807128182246	-2.74767479829064	0.898348461902534	-3.05858463036891	0.00222385255538468	0.0146681252201941	2.15	1.57	1.66	0.11	0.0	0.86	RP11-359K18.4	chr1	lncRNA	--
ENSG00000107833.10	4994.72109288967	-1.12201010310937	0.216793354228481	-5.1754820026765	2.27323343957635e-07	1.85875923678375e-05	118.76	110.0	134.41	79.48	67.7	83.95	NPM3	chr10	protein_coding	nucleophosmin/nucleoplasmin 3
ENSG00000183137.15	157.790612287004	-1.1773596152046	0.359352062440437	-3.27634021969679	0.00105161797112783	0.00839447527159578	0.23	0.15	0.25	0.15	0.1	0.15	CEP57L1	chr6	protein_coding	centrosomal protein 57 like 1
ENSG00000147649.10	1530.76546444616	-1.67123203240769	0.193725819597856	-8.62679035699472	6.30976807044574e-18	6.96508255433347e-15	4.6	4.26	5.68	2.22	2.32	1.97	MTDH	chr8	protein_coding	metadherin
ENSG00000198576.4	42.6968101593564	-1.45109701348929	0.516819631805923	-2.80774359986815	0.00498899311669359	0.026328380259153	0.45	0.3	0.27	0.1	0.26	0.18	ARC	chr8	protein_coding	activity regulated cytoskeleton associated protein
ENSG00000125676.20	939.482759630817	-1.3705300036361	0.22877213772544	-5.9908082219389	2.08800745972207e-09	3.70897325086723e-07	2.0	2.27	2.27	1.36	0.93	1.19	THOC2	chrX	protein_coding	THO complex 2
ENSG00000006715.16	577.69157754957	-1.2904638616639	0.284735254032944	-4.53215344213961	5.83854132595008e-06	0.000206946829475304	1.71	1.46	2.02	0.81	0.86	1.24	VPS41	chr7	protein_coding	VPS41 subunit of HOPS complex
ENSG00000224877.4	7581.83335663305	-1.0069546445603	0.231486628080791	-4.34994735077686	1.36170221849245e-05	0.000384009965047121	130.13	119.38	123.9	89.89	66.67	97.54	NDUFAF8	chr17	protein_coding	NADH:ubiquinone oxidoreductase complex assembly factor 8
ENSG00000165434.8	235.207207166344	-1.21063649254768	0.31250653202877	-3.87395580082219	0.000107082842151094	0.00161449584644196	0.59	0.46	0.78	0.49	0.32	0.32	PGM2L1	chr11	protein_coding	phosphoglucomutase 2 like 1
ENSG00000080824.19	12509.3335626085	-1.07144438368418	0.154560824673725	-6.93218599179951	4.14386629908712e-12	1.77886971628034e-09	50.2	56.53	58.15	39.35	38.11	33.12	HSP90AA1	chr14	protein_coding	heat shock protein 90 alpha family class A member 1
ENSG00000248968.1	54.0033767439926	-1.64335307710816	0.578361081490545	-2.84139636932854	0.0044916447465222	0.0244658817394321	2.16	1.38	2.24	1.13	0.26	1.1	CTD-2256P15.1	chr5	lncRNA	--
ENSG00000165355.7	1246.87786380885	-1.76841610440924	0.629310192658547	-2.81008654402766	0.0049528179859076	0.0262305857279699	7.95	6.44	10.08	3.07	1.57	4.84	FBXO33	chr14	protein_coding	F-box protein 33
ENSG00000284874.1	45.7178199027132	-1.63389721881525	0.469881604879789	-3.47725299702518	0.00050657956587222	0.00496326410102787	0.27	0.27	0.2	0.07	0.18	0.09	SEPT5-GP1BB	chr22	protein_coding	--
ENSG00000274421.1	21.7734269443863	-2.38449708904236	0.763430737057171	-3.12339675794818	0.00178776573313645	0.0124474376554875	0.5	0.34	0.58	0.11	0.04	0.21	RP11-386J22.3	chr9	lncRNA	--
ENSG00000185950.9	3404.94268505757	-1.31721620593573	0.257309721981962	-5.11918553169971	3.06857973042028e-07	2.37109155769575e-05	10.04	8.36	10.85	5.78	3.98	6.32	IRS2	chr13	protein_coding	insulin receptor substrate 2
ENSG00000100902.11	238.794699567215	-1.17059724019342	0.330070185265767	-3.54651008315361	0.000390369803319869	0.00406521222406015	0.83	0.55	1.09	0.36	0.67	0.54	PSMA6	chr14	protein_coding	proteasome 20S subunit alpha 6
ENSG00000197323.12	945.482875762742	-1.42357044372971	0.265771515038769	-5.35636952486069	8.49107650107151e-08	7.95279371197328e-06	2.29	2.22	2.56	1.36	0.85	1.39	TRIM33	chr1	protein_coding	tripartite motif containing 33
ENSG00000145012.14	2096.81135827566	-1.54160733194664	0.26805114491986	-5.75116861525637	8.86286650889422e-09	1.21209503565001e-06	2.09	1.69	2.19	1.04	0.66	1.1	LPP	chr3	protein_coding	LIM domain containing preferred translocation partner in lipoma
ENSG00000142453.12	9939.59650077104	-1.29141159403077	0.218835069634549	-5.9013009029467	3.60646456546507e-09	5.68717381578543e-07	55.02	45.03	56.77	29.51	26.84	32.65	CARM1	chr19	protein_coding	coactivator associated arginine methyltransferase 1
ENSG00000205763.13	686.269395243677	-1.43278940375442	0.23963158905399	-5.97913409250733	2.24326845776734e-09	3.89522143217264e-07	11.14	10.44	12.82	6.11	5.15	6.42	RP9P	chr7	transcribed_unprocessed_pseudogene	RP9 pseudogene
ENSG00000197563.11	426.163595664579	-1.06727138155586	0.285255058962976	-3.74146346583946	0.000182951776503469	0.00239033664588322	0.55	0.43	0.51	0.33	0.25	0.39	PIGN	chr18	protein_coding	phosphatidylinositol glycan anchor biosynthesis class N
ENSG00000231566.2	378.599737437379	-2.05036263145575	0.707928990821497	-2.8962829013069	0.00377611816906976	0.0215415762956087	4.83	2.94	5.44	1.35	0.65	2.22	LINC02595	chrX	lncRNA	long intergenic non-protein coding RNA 2595
ENSG00000081087.15	223.160990360494	-1.22717563503792	0.247826354146165	-4.95175599570876	7.3546787046897e-07	4.57390498317218e-05	0.98	0.9	1.01	0.56	0.63	0.56	OSTM1	chr6	protein_coding	osteoclastogenesis associated transmembrane protein 1
ENSG00000097096.9	67.4326655046523	-2.12213108338201	0.447523077878397	-4.74194781963545	2.11673150354519e-06	0.000101477223772054	0.3	0.21	0.32	0.1	0.06	0.1	SYDE2	chr1	protein_coding	synapse defective Rho GTPase homolog 2
ENSG00000267484.1	45.3278958347747	-1.44137368027465	0.489345413579229	-2.94551382372624	0.00322418740113602	0.0192380664467784	2.83	1.98	1.57	1.19	0.89	1.19	CTC-518P12.6	chr19	lncRNA	--
ENSG00000264322.2	20.0213370480781	-1.92508477769591	0.765000562676759	-2.51644883888711	0.0118544109520677	0.0493529274927949	1.68	1.05	2.45	0.45	0.37	1.03	RN7SL448P	chr17	misc_RNA	RNA, 7SL, cytoplasmic 448, pseudogene
ENSG00000119004.16	523.518233717658	-1.28418461817808	0.211345734278114	-6.07622681652142	1.23043339546188e-09	2.41608607320279e-07	1.09	1.03	1.32	0.76	0.71	0.55	CYP20A1	chr2	protein_coding	cytochrome P450 family 20 subfamily A member 1
ENSG00000145860.12	4751.33999464607	-1.4539806540331	0.232946555518812	-6.24169200868769	4.32862645052618e-10	1.06938636020955e-07	27.38	18.79	27.53	13.34	11.34	13.09	RNF145	chr5	protein_coding	ring finger protein 145
ENSG00000146281.6	392.110982289954	-1.99628108814466	0.781783813690149	-2.55349503684642	0.0106647798563572	0.0456800188193304	2.07	1.41	2.99	0.66	0.28	1.18	PM20D2	chr6	protein_coding	peptidase M20 domain containing 2
ENSG00000132466.19	1398.76627424454	-1.29829790329816	0.216571692077716	-5.99477194291983	2.03771203670501e-09	3.70480021355756e-07	2.66	2.37	3.09	1.7	1.41	1.52	ANKRD17	chr4	protein_coding	ankyrin repeat domain 17
ENSG00000277597.1	35.4689992640143	-1.67837829318629	0.550852438823029	-3.0468745800098	0.00231234170262268	0.0151415954001366	2.86	2.28	1.16	0.94	0.81	0.98	RP11-961A15.3	chr17	lncRNA	--
ENSG00000121988.18	79.5583349180691	-1.15246461108093	0.353930906767133	-3.25618528657966	0.00112920036022759	0.00885370997816195	0.22	0.18	0.19	0.15	0.13	0.1	ZRANB3	chr2	protein_coding	zinc finger RANBP2-type containing 3
ENSG00000285184.3	60.625838478767	-1.05888635419562	0.409709865971175	-2.58447853503757	0.0097526374910896	0.0429027212602615	0.45	0.38	0.3	0.29	0.22	0.25	CH17-55D9.1	chr1	lncRNA	--
ENSG00000168172.9	831.465758173679	-2.01307749936245	0.689437826856281	-2.91988257816044	0.0035016329617276	0.0204281750813659	1.69	0.78	1.75	0.38	0.29	0.73	HOOK3	chr8	protein_coding	hook microtubule tethering protein 3
ENSG00000252118.1	32.6351648126252	-1.54612473080567	0.571807859376237	-2.70392353909278	0.00685260553664787	0.0330628054834081	5.62	3.25	6.91	2.29	2.44	2.93	RNU6ATAC39P	chr10	snRNA	RNA, U6atac small nuclear 39, pseudogene
ENSG00000156113.24	109.342200516557	-1.09678618409062	0.32195591582872	-3.40663466694647	0.00065769096158358	0.00598231672767078	0.05	0.08	0.06	0.05	0.05	0.03	KCNMA1	chr10	protein_coding	potassium calcium-activated channel subfamily M alpha 1
ENSG00000221676.1	61.3135614107726	-1.34141987833505	0.497383040514727	-2.69695540271509	0.00699766413681465	0.0335427734399298	11.17	7.87	14.82	4.37	5.05	8.88	RNU6ATAC	chr9	snRNA	RNA, U6atac small nuclear (U12-dependent splicing)
ENSG00000021645.20	22.6362727725951	-1.7175332790269	0.615193971229166	-2.79185648649197	0.00524065941751454	0.0273704463123588	0.04	0.04	0.03	0.02	0.01	0.02	NRXN3	chr14	protein_coding	neurexin 3
ENSG00000267748.4	13168.7976941245	-1.14363479954789	0.264275812073217	-4.32742894847694	1.50859986970299e-05	0.00041263544046708	567.78	469.06	594.21	337.65	244.1	421.23	CTB-102L5.4	chr19	protein_coding	--
ENSG00000113578.18	35.7231843502195	-1.51469793521261	0.500257697796368	-3.02783533743678	0.00246312260917539	0.0157880948992934	0.19	0.15	0.18	0.09	0.09	0.08	FGF1	chr5	protein_coding	fibroblast growth factor 1
ENSG00000007372.24	1112.35855996482	-1.71648310954071	0.257888562070388	-6.65591019531998	2.81552137923228e-11	9.88887895333082e-09	1.33	1.07	1.64	0.6	0.48	0.63	PAX6	chr11	protein_coding	paired box 6
ENSG00000066933.16	218.186348410515	-1.04037958599103	0.254489282794584	-4.08810765846982	4.34906324472532e-05	0.000878567625934446	0.28	0.24	0.2	0.19	0.2	0.12	MYO9A	chr15	protein_coding	myosin IXA
ENSG00000173272.16	10680.4334795939	-1.05944643388211	0.235788320305824	-4.49320997964608	7.01575457423684e-06	0.000236812586726005	64.32	53.91	56.66	39.33	30.65	44.87	MZT2A	chr2	protein_coding	mitotic spindle organizing protein 2A
ENSG00000260236.1	187.031647908629	-1.30342369884761	0.352864935580718	-3.69383173962168	0.000220899999963352	0.00270506228164314	2.13	1.54	3.09	1.23	1.11	1.49	RP11-708J19.1	chr3	lncRNA	--
ENSG00000164266.11	101.126564997968	-1.07032759965819	0.328153174526673	-3.26167071582357	0.00110757718907981	0.0087206009239201	1.85	1.75	1.4	1.41	1.07	0.89	SPINK1	chr5	protein_coding	serine peptidase inhibitor Kazal type 1
ENSG00000158987.22	121.555432278249	-1.2386429860758	0.393933876367922	-3.14429161943653	0.001664894373497	0.0118078373786244	0.22	0.19	0.33	0.14	0.11	0.18	RAPGEF6	chr5	protein_coding	Rap guanine nucleotide exchange factor 6
ENSG00000205436.7	39.9095401337042	-1.48833096828202	0.590327813740199	-2.52119404446192	0.0116957335904165	0.0488766541120326	0.28	0.15	0.38	0.1	0.1	0.2	EXOC3L4	chr14	protein_coding	exocyst complex component 3 like 4
ENSG00000114790.13	197.405661460947	-1.36640173231527	0.362338931249939	-3.77105967498902	0.000162555790609375	0.00218446712006721	0.9	0.55	1.08	0.43	0.37	0.56	ARHGEF26	chr3	protein_coding	Rho guanine nucleotide exchange factor 26
ENSG00000106714.17	126.060140890014	-1.48029801151218	0.340143889659283	-4.35197590347712	1.34916093063837e-05	0.000382869452274031	0.26	0.25	0.44	0.17	0.22	0.12	CNTNAP3	chr9	protein_coding	contactin associated protein family member 3
ENSG00000142002.18	6413.16715648553	-1.16072931968489	0.205862114107223	-5.63838239356815	1.71654992211876e-08	2.13931955616317e-06	18.14	14.89	19.36	10.75	10.73	11.38	DPP9	chr19	protein_coding	dipeptidyl peptidase 9
ENSG00000261609.8	194.917766791792	-1.1889472544886	0.256689737168955	-4.63184569668258	3.62420228838809e-06	0.000149355792439332	0.25	0.26	0.33	0.19	0.21	0.14	GAN	chr16	protein_coding	gigaxonin
ENSG00000141905.19	23601.2603702062	-1.13262502758248	0.25729690152891	-4.40201580684491	1.07249741127193e-05	0.000319968629223868	57.54	45.07	59.6	31.62	27.08	42.35	NFIC	chr19	protein_coding	nuclear factor I C
ENSG00000148660.21	1623.43549574939	-1.6734512730921	0.285597832117453	-5.85946770213537	4.64353184462644e-09	6.96710108027738e-07	5.73	4.05	6.79	2.5	1.79	2.86	CAMK2G	chr10	protein_coding	calcium/calmodulin dependent protein kinase II gamma
ENSG00000286874.1	79.365820729218	-1.21576137129186	0.448187828725823	-2.71261576814394	0.0066754459361027	0.0324599881195283	7.19	3.68	5.78	2.71	2.82	4.4	RP11-33P21.1	chr7	lncRNA	--
ENSG00000164610.10	1724.2839392097	-1.18084577112527	0.244067473757014	-4.83819393443998	1.31024265342112e-06	7.07989159649298e-05	7.18	6.4	6.96	4.39	3.22	4.79	RP9	chr7	protein_coding	RP9 pre-mRNA splicing factor
ENSG00000143315.8	1162.76993363079	-1.12911314714608	0.266547151343295	-4.2360728353531	2.27463020968061e-05	0.000554450082971673	3.64	3.06	4.4	2.28	1.9	2.81	PIGM	chr1	protein_coding	phosphatidylinositol glycan anchor biosynthesis class M
ENSG00000225465.10	64.1754189350514	-1.13119967515433	0.421133585875283	-2.68608278487988	0.00722951739640986	0.0343516394287848	0.14	0.24	0.2	0.18	0.1	0.09	RFPL1S	chr22	lncRNA	RFPL1 antisense RNA 1
ENSG00000143013.13	1931.82258007581	-1.02641543650305	0.189770871027611	-5.40870909716015	6.34806428762211e-08	6.35230576887375e-06	7.32	7.49	8.77	6.11	5.21	4.99	LMO4	chr1	protein_coding	LIM domain only 4
ENSG00000241549.8	47.8676799279506	-1.97294639172453	0.652098568160947	-3.0255340036839	0.00248194495039653	0.0158735294682244	0.9	0.29	0.58	0.19	0.07	0.34	GUSBP2	chr6	transcribed_unprocessed_pseudogene	GUSB pseudogene 2
ENSG00000174137.13	18.3090358267369	-2.29456491099538	0.762858581533158	-3.0078509523795	0.00263102141132032	0.0165620386519529	0.11	0.17	0.09	0.01	0.07	0.02	FAM53A	chr4	protein_coding	family with sequence similarity 53 member A
ENSG00000104728.16	96.357799187414	-2.35076219099138	0.495887575364534	-4.7405143983761	2.13176301716989e-06	0.000101679832306616	0.14	0.16	0.42	0.08	0.04	0.08	ARHGEF10	chr8	protein_coding	Rho guanine nucleotide exchange factor 10
ENSG00000281344.1	179.953018039676	-1.12079696470084	0.409579349915587	-2.73645867383654	0.00621043950136917	0.0308208516551571	0.02	0.01	0.03	0.01	0.01	0.02	HELLPAR	chr12	lncRNA	HELLP associated long non-coding RNA
ENSG00000173214.7	881.772256321086	-1.58945749509036	0.50662946314275	-3.13731752833829	0.0017050136614984	0.012031635216802	1.18	0.84	1.55	0.59	0.37	0.66	MFSD4B	chr6	protein_coding	major facilitator superfamily domain containing 4B
ENSG00000211459.2	327302.43966623	-1.24161794552394	0.474046053148291	-2.61919266551838	0.00881381524112237	0.0397885264709625	8293.99	7005.13	8418.76	4161.78	3188.19	6127.55	MT-RNR1	chrM	Mt_rRNA	mitochondrially encoded 12S rRNA
ENSG00000128564.7	176.197251073125	-1.1374567207403	0.287601918643895	-3.9549691674647	7.65445225883569e-05	0.00127883140765456	1.48	1.4	1.58	0.9	0.9	1.03	VGF	chr7	protein_coding	VGF nerve growth factor inducible
ENSG00000278546.1	26.4302645317774	-1.75335234537146	0.592543005004272	-2.95902969162352	0.00308609365352985	0.0186444453954849	2.02	1.45	1.08	0.6	0.66	0.64	RP1-41C23.4	chr17	lncRNA	--
ENSG00000101966.13	1107.70514081557	-1.32608423891311	0.228074224216707	-5.81426613843537	6.09004586654429e-09	8.63445585519041e-07	2.43	2.79	3.47	1.44	1.61	1.77	XIAP	chrX	protein_coding	X-linked inhibitor of apoptosis
ENSG00000101489.20	93.5688615095142	-1.07378560607232	0.401577819900895	-2.67391661804758	0.00749710894444479	0.0352587710369598	0.24	0.45	0.31	0.25	0.14	0.25	CELF4	chr18	protein_coding	CUGBP Elav-like family member 4
ENSG00000199562.1	22.0204289508583	-3.35862939156984	0.835621234859741	-4.01932029902709	5.83662791286579e-05	0.00106241752373885	3.73	3.91	10.51	1.42	0.17	0.89	RNU6-37P	chr1	snRNA	RNA, U6 small nuclear 37, pseudogene
ENSG00000046604.14	4934.51020864337	-2.11514675865489	0.677206350881289	-3.12334158695105	0.00178810091854421	0.0124474376554875	14.6	8.93	17.49	4.17	1.9	6.47	DSG2	chr18	protein_coding	desmoglein 2
ENSG00000114861.23	2099.7362641063	-1.08666968094513	0.242486047674095	-4.48136992362393	7.41654304444545e-06	0.000246484421954538	1.33	1.12	1.57	0.9	0.74	0.98	FOXP1	chr3	protein_coding	forkhead box P1
ENSG00000099385.12	6896.2196505516	-1.22876605434701	0.245783023311665	-4.99939352112562	5.75109208569814e-07	3.7792983743094e-05	44.77	36.72	45.5	25.99	19.29	29.05	BCL7C	chr16	protein_coding	BAF chromatin remodeling complex subunit BCL7C
ENSG00000226419.8	1155.70205523761	-1.0568536790902	0.217343719143319	-4.86259130586285	1.15858906122463e-06	6.4405882561746e-05	2.08	1.72	2.25	1.48	1.28	1.33	SLC16A1-AS1	chr1	lncRNA	SLC16A1 antisense RNA 1
ENSG00000184281.15	4333.05780344971	-1.00965095082601	0.210189355050554	-4.80353037185527	1.55892229510769e-06	8.08442454650813e-05	35.53	33.79	38.11	24.54	22.19	27.06	TSSC4	chr11	protein_coding	tumor suppressing subtransferable candidate 4
ENSG00000280161.1	30.4999274275334	-1.51237607393677	0.544509118855108	-2.77750366626864	0.00547782220962404	0.0282557624925	0.85	0.78	0.64	0.5	0.31	0.31	CTC-205M6.1	chr5	TEC	--
ENSG00000111358.14	469.204567242039	-1.32231491460893	0.28192772996823	-4.69026198578599	2.7285545926445e-06	0.000120822586460539	2.89	2.07	3.23	1.38	1.41	1.78	GTF2H3	chr12	protein_coding	general transcription factor IIH subunit 3
ENSG00000182405.6	131.194463366944	-1.52512221191809	0.335264133419582	-4.54901690903336	5.38971126901247e-06	0.000195154306849593	0.53	0.42	0.5	0.18	0.25	0.27	PGBD4	chr15	protein_coding	piggyBac transposable element derived 4
ENSG00000270123.4	77.5294345331095	-1.08959936205241	0.374261618955886	-2.91133075598874	0.00359892819947021	0.0208384549998549	14.27	11.36	14.74	8.61	8.81	9.33	VTRNA2-1	chr5	vault_RNA	vault RNA 2-1
ENSG00000287688.1	19.221573580006	-3.63432884438	0.857645988884262	-4.23756292396121	2.25959103571457e-05	0.000551654342273823	0.4	0.2	0.57	0.09	0.04	0.01	RP11-103G8.5	chr3	lncRNA	--
ENSG00000007171.18	193.145696847233	-2.21547584231697	0.420395825728235	-5.26997583403496	1.36441721177725e-07	1.19805134038668e-05	1.58	0.64	1.27	0.32	0.23	0.48	NOS2	chr17	protein_coding	nitric oxide synthase 2
ENSG00000179219.5	18.5990977136329	-2.45223315512967	0.798978692947153	-3.06920970080471	0.00214625881161075	0.0142782107940734	0.41	0.25	0.32	0.18	0.06	0.02	LINC00311	chr16	lncRNA	long intergenic non-protein coding RNA 311
ENSG00000227051.7	144.077571139051	-1.02857601805457	0.367285665606344	-2.80047961130342	0.00510267307691292	0.0267946686138676	0.51	0.28	0.41	0.25	0.23	0.33	C14orf132	chr14	protein_coding	chromosome 14 open reading frame 132
ENSG00000242683.1	16.1047842273215	-2.74107075415202	0.931939974753642	-2.94125247162685	0.00326887982737498	0.0194147843398359	0.51	0.77	1.36	0.11	0.04	0.37	RPL12P21	chr5	processed_pseudogene	ribosomal protein L12 pseudogene 21
ENSG00000189343.7	624.607628213464	-1.0409653596017	0.335218344056677	-3.1053353077411	0.00190063431119526	0.0130312345364736	13.55	13.32	19.83	10.43	6.16	13.87	RPS2P46	chr17	processed_pseudogene	ribosomal protein S2 pseudogene 46
ENSG00000152404.15	447.755603784376	-1.67616604272126	0.310689306052913	-5.3949911054737	6.85269470388349e-08	6.70262936416554e-06	2.85	2.63	3.85	1.59	0.88	1.54	CWF19L2	chr11	protein_coding	CWF19 like cell cycle control factor 2
ENSG00000285091.1	139.421252524597	-1.67477265830898	0.348074166667238	-4.81153966220674	1.49772004228399e-06	7.91543142435132e-05	1.63	1.93	1.9	0.69	0.61	1.01	RP4-543J19.8	chr20	lncRNA	--
ENSG00000224411.3	31.4847496881424	-4.66159257091477	0.767136441097628	-6.07661469483173	1.22746219375012e-09	2.41608607320279e-07	0.55	0.33	0.46	0.06	0.01	0.01	HSP90AA2P	chr11	processed_pseudogene	heat shock protein 90 alpha family class A member 2, pseudogene
ENSG00000069329.18	2306.35709098294	-1.03069918657619	0.217535581731606	-4.73807171393165	2.15761462561875e-06	0.000102281522773964	5.09	5.02	5.59	3.83	2.99	3.79	VPS35	chr16	protein_coding	VPS35 retromer complex component
ENSG00000251131.2	1453.47514015088	-1.23770779437275	0.288639814522332	-4.28807022489611	1.8023211747746e-05	0.000472085956524859	20.07	15.94	20.32	10.97	7.41	13.97	CTD-2035E11.3	chr5	lncRNA	--
ENSG00000124766.7	5315.40891174523	-1.91582168382338	0.627602183340496	-3.05260519271327	0.00226864201073237	0.0149253272174789	29.87	18.62	35.37	10.02	5.1	14.57	SOX4	chr6	protein_coding	SRY-box transcription factor 4
ENSG00000113318.11	407.030591146979	-1.31913092899816	0.246605666667221	-5.34915092108669	8.83678294143437e-08	8.22672551668233e-06	1.54	1.65	2.19	0.97	1.01	1.04	MSH3	chr5	protein_coding	mutS homolog 3
ENSG00000204922.5	6556.60213918618	-1.11016720150959	0.235968042240837	-4.7047353996204	2.54195417519777e-06	0.000114451148924181	66.23	55.43	62.38	39.05	31.97	45.88	UQCC3	chr11	protein_coding	ubiquinol-cytochrome c reductase complex assembly factor 3
ENSG00000237406.1	29.4117069563919	-1.99410045814186	0.70394271931563	-2.83275954623199	0.00461480852278886	0.024988525196629	0.47	0.62	0.94	0.18	0.08	0.4	NDUFA9P1	chr22	processed_pseudogene	NADH:ubiquinone oxidoreductase subunit A9 pseudogene 1
ENSG00000243449.7	3492.58427582639	-1.16078206207601	0.460798818409252	-2.51906475386202	0.0117667014942046	0.0490803252068659	162.1	128.05	155.44	93.26	58.43	117.03	C4orf48	chr4	protein_coding	chromosome 4 open reading frame 48
ENSG00000179967.11	303.414419095121	-1.16330677386419	0.261282764233098	-4.45229051858303	8.49591101869221e-06	0.000272397943740393	14.84	13.67	17.82	9.86	8.99	10.1	PPP1R14BP3	chr4	processed_pseudogene	protein phosphatase 1 regulatory inhibitor subunit 14B pseudogene 3
ENSG00000104892.17	126.273657536416	-1.28773701973737	0.317851894281292	-4.05137437563216	5.09176617050434e-05	0.000964315617634487	0.68	0.7	1.03	0.53	0.52	0.37	KLC3	chr19	protein_coding	kinesin light chain 3
ENSG00000267040.6	39.9700944224533	-1.388772681757	0.516642159178269	-2.68807463170617	0.00718653325582193	0.0342106277199194	0.33	0.29	0.56	0.17	0.24	0.23	RP11-35G9.3	chr18	lncRNA	--
ENSG00000213030.6	40.7187472665632	-1.94143026096887	0.51103134189736	-3.79904342806199	0.000145255640601739	0.00202414848499484	0.92	0.92	1.72	0.45	0.53	0.36	CGB8	chr19	protein_coding	chorionic gonadotropin subunit beta 8
ENSG00000250461.1	23.3256361424618	-2.94681530711312	0.759538216935425	-3.87974593168319	0.000104565629753879	0.00159131395348002	1.23	0.41	1.02	0.31	0.1	0.1	RP11-631M6.2	chr5	processed_pseudogene	--
ENSG00000182389.20	260.772677817669	-1.18651527004514	0.297239425234643	-3.99178295109573	6.5578381408258e-05	0.00114384684682079	0.18	0.14	0.18	0.12	0.08	0.1	CACNB4	chr2	protein_coding	calcium voltage-gated channel auxiliary subunit beta 4
ENSG00000243989.9	87.3279706372465	-1.6814310825378	0.445812745784638	-3.77160836794483	0.000162198688076499	0.00218156529637442	0.46	0.37	0.54	0.2	0.12	0.27	ACY1	chr3	protein_coding	aminoacylase 1
ENSG00000102886.15	101.609461413208	-1.06488598971293	0.365947462426422	-2.90994227054391	0.00361495521253861	0.0208999318573033	2.03	1.33	0.95	0.92	1.15	0.88	GDPD3	chr16	protein_coding	glycerophosphodiester phosphodiesterase domain containing 3
ENSG00000103154.10	40.3846393928891	-1.55582441487577	0.51373124768494	-3.02847923284184	0.0024578796985073	0.0157610260832912	0.25	0.35	0.43	0.17	0.28	0.08	NECAB2	chr16	protein_coding	N-terminal EF-hand calcium binding protein 2
ENSG00000225573.4	22.5359586367522	-1.69837144699695	0.664767183661984	-2.55483647318627	0.0106237695289179	0.0455675088259498	1.85	1.13	1.55	0.56	0.49	0.87	RPL35P5	chr7	processed_pseudogene	ribosomal protein L35 pseudogene 5
ENSG00000078687.17	144.465064492732	-1.27408613233924	0.324547670528555	-3.92572878512508	8.64675398482958e-05	0.00139631072185534	0.25	0.25	0.4	0.16	0.19	0.18	TNRC6C	chr17	protein_coding	trinucleotide repeat containing adaptor 6C
ENSG00000258643.6	29439.0667924026	-1.28339635232923	0.444704158284256	-2.88595536700351	0.00390227492973518	0.0220819321728771	300.63	234.25	327.75	161.1	116.2	204.69	BCL2L2-PABPN1	chr14	protein_coding	BCL2L2-PABPN1 readthrough
ENSG00000101350.8	6466.06394325236	-1.26386029015641	0.256896997463365	-4.91971608323934	8.66698389345634e-07	5.19145616625869e-05	24.49	20.36	28.35	14.16	10.81	16.8	KIF3B	chr20	protein_coding	kinesin family member 3B
ENSG00000213468.7	413.884131190464	-1.73225427256607	0.642390217884401	-2.69657635552258	0.00700563343392799	0.0335601547079737	1.04	0.61	0.9	0.32	0.18	0.52	FIRRE	chrX	lncRNA	firre intergenic repeating RNA element
ENSG00000171608.16	146.187788361742	-1.05111759924257	0.274607480564782	-3.82770927099564	0.000129341402282538	0.0018473586237286	0.56	0.51	0.47	0.34	0.38	0.32	PIK3CD	chr1	protein_coding	phosphatidylinositol-4,5-bisphosphate 3-kinase catalytic subunit delta
ENSG00000149591.17	28407.3776108221	-1.24853340805366	0.183127863279427	-6.8178232721941	9.24302459909831e-12	3.66260774755039e-09	103.16	102.27	96.98	59.63	55.7	61.22	TAGLN	chr11	protein_coding	transgelin
ENSG00000015153.15	179.419367282278	-1.28189253642673	0.313779452302967	-4.08532976591791	4.40142606536917e-05	0.000887984835694714	0.3	0.34	0.52	0.29	0.22	0.18	YAF2	chr12	protein_coding	YY1 associated factor 2
ENSG00000087448.11	895.018078250452	-1.01083047850083	0.206558133825606	-4.89368518091986	9.89651054639849e-07	5.69506857397784e-05	2.78	2.27	2.69	1.81	1.84	1.77	KLHL42	chr12	protein_coding	kelch like family member 42
ENSG00000241553.13	27784.472259875	-1.00904173949838	0.216664702056079	-4.65715794923168	3.20604473498447e-06	0.000137335053815872	236.43	222.33	244.05	160.55	137.66	181.9	ARPC4	chr3	protein_coding	actin related protein 2/3 complex subunit 4
ENSG00000225761.1	26.2429288937264	-2.11310831603446	0.766162245430297	-2.75804286707926	0.00581485719626405	0.0294922228785903	1.25	1.15	2.29	0.39	0.12	0.9	RP11-417O11.5	chr10	lncRNA	--
ENSG00000136149.6	1229.22156234104	-1.18993637414285	0.279817131140421	-4.25255011833317	2.11349895767928e-05	0.00052342969378166	45.23	42.08	50.23	23.4	21.46	36.55	RPL13AP25	chr13	processed_pseudogene	ribosomal protein L13a pseudogene 25
ENSG00000273802.2	204.636453925853	-1.10656882478123	0.383635933393865	-2.88442434208882	0.00392129969914551	0.0221328581265868	3.51	2.15	3.21	1.65	1.27	2.66	H2BC8	chr6	protein_coding	H2B clustered histone 8
ENSG00000279753.1	352.927798286797	-1.0482250487766	0.339406432508712	-3.08840654854028	0.00201232972347796	0.0135860828076139	27.92	16.49	24.13	14.95	10.66	19.69	AC011558.5	chr19	TEC	--
ENSG00000260944.1	80.9924706643562	-1.00156691475231	0.370687012365194	-2.7019207076119	0.00689402011270786	0.0332211371443054	6.62	5.8	4.36	2.92	4.96	3.98	FOXC2-AS1	chr16	lncRNA	FOXC2 antisense RNA 1
ENSG00000210107.1	403.596380828072	-1.08297284479559	0.33828739647177	-3.20133961859251	0.00136790201141481	0.0101828312545301	132.12	96.7	143.2	76.5	52.8	108.22	MT-TQ	chrM	Mt_tRNA	mitochondrially encoded tRNA-Gln (CAA/G)
ENSG00000078043.16	249.367991784958	-1.009757029046	0.26349094793535	-3.83222663608829	0.000126988670377867	0.0018214910507353	0.27	0.27	0.4	0.25	0.26	0.17	PIAS2	chr18	protein_coding	protein inhibitor of activated STAT 2
ENSG00000286223.1	42.0717518887089	-1.62337732463048	0.495300240929829	-3.27756215418533	0.00104707675320655	0.00837119717747231	1.07	0.67	1.02	0.44	0.39	0.44	RP11-686O6.3	chr2	lncRNA	--
ENSG00000260018.1	109.906824101573	-1.098405846747	0.424190049324862	-2.58941917306927	0.00961379890486451	0.0424750926343619	6.28	2.66	4.94	2.55	2.69	3.82	RP11-505K9.1	chr16	lncRNA	--
ENSG00000261560.1	116.621731059245	-1.76496891869209	0.469761594890611	-3.75715881819391	0.000171853436296527	0.00228505593860141	1.77	1.27	2.8	0.86	0.39	1.08	RP11-166B2.3	chr16	lncRNA	--
ENSG00000241782.1	19.6318886913423	-2.45934331995332	0.749123529720655	-3.28296098357824	0.00102722881862266	0.00825458268787246	1.32	0.7	1.37	0.44	0.15	0.28	RP11-91P24.1	chr11	processed_pseudogene	--
ENSG00000286863.1	27.2579234261757	-1.7436090340188	0.679390765652472	-2.56643028161308	0.0102751278800508	0.0445293960342976	0.12	0.1	0.11	0.09	0.02	0.03	RP4-660H19.2	chr1	lncRNA	--
ENSG00000288009.1	16.3715296001435	-1.92864206813589	0.76758103249321	-2.51262340585904	0.0119837184001739	0.0497038068052303	0.22	0.24	0.27	0.08	0.05	0.13	RP11-63L7.6	chr6	lncRNA	--
ENSG00000151413.17	205.559304074452	-1.03825666945215	0.31461369272674	-3.30010007019604	0.000966503586063637	0.00788613855281281	0.56	0.46	0.75	0.39	0.37	0.45	NUBPL	chr14	protein_coding	nucleotide binding protein like
ENSG00000111780.8	184.91118824865	-1.00828274545114	0.272343972443552	-3.70223998866039	0.000213704326833535	0.00265481243318766	7.72	7.06	7.28	5.09	4.98	5.29	AL021546.6	chr12	protein_coding	--
ENSG00000218739.10	1568.90684397676	-1.06243565135889	0.24286335142106	-4.37462319918706	1.21642408944369e-05	0.000356710016665327	7.71	6.16	8.27	5.35	4.04	5.32	CEBPZOS	chr2	protein_coding	CEBPZ opposite strand
ENSG00000241882.1	34.2854941296162	-1.68838928104756	0.652062393343795	-2.58930632755779	0.00961695024767906	0.0424750926343619	2.34	0.81	1.47	0.8	0.3	0.87	RP11-637O11.2	chr3	lncRNA	--
ENSG00000165525.18	128.277803478906	-1.30078893765149	0.294856652711351	-4.41159772279206	1.02610623787591e-05	0.00031154117485529	0.36	0.32	0.31	0.16	0.27	0.16	NEMF	chr14	protein_coding	nuclear export mediator factor
ENSG00000114062.22	582.012661550939	-1.16926171140873	0.191755556865616	-6.09766793996046	1.07627024312586e-09	2.22804419128346e-07	0.7	0.72	0.68	0.41	0.47	0.43	UBE3A	chr15	protein_coding	ubiquitin protein ligase E3A
ENSG00000173320.12	351.549472985586	-1.57808605444051	0.295769582320818	-5.33552518165569	9.52684056884412e-08	8.76355917564983e-06	0.55	0.79	0.95	0.41	0.27	0.38	STOX2	chr4	protein_coding	storkhead box 2
ENSG00000145743.17	114.439367303182	-1.01017824591961	0.362528431657966	-2.78648005978379	0.00532838962108228	0.0277393680040749	0.33	0.34	0.26	0.21	0.16	0.26	FBXL17	chr5	protein_coding	F-box and leucine rich repeat protein 17
ENSG00000102893.16	668.696436332855	-1.1806264761343	0.279542437131444	-4.22342485187378	2.40617624221496e-05	0.000575689184083154	1.01	1.06	1.78	0.83	0.68	0.85	PHKB	chr16	protein_coding	phosphorylase kinase regulatory subunit beta
ENSG00000273485.1	75.3693706131499	-1.03582105771243	0.366833400176736	-2.82368251422414	0.00474753867323973	0.025537230301513	2.58	3.45	1.74	1.79	1.94	1.56	RP11-225H22.7	chr10	lncRNA	--
ENSG00000236824.2	2984.03717946116	-2.26470865986694	0.742324425329969	-3.0508340862693	0.00228206639929529	0.0149944958055737	414.17	300.63	490.74	132.58	38.02	160.77	BCYRN1	chr2	scRNA	brain cytoplasmic RNA 1
ENSG00000106125.14	32.7501284697489	-2.01681119501708	0.585718107673705	-3.44331371797133	0.000574632311363503	0.00543474157883205	0.07	0.11	0.18	0.05	0.03	0.04	MINDY4	chr7	protein_coding	MINDY lysine 48 deubiquitinase 4
ENSG00000248483.7	63.5276580594564	-1.76226127506956	0.5869801423103	-3.00225024331056	0.00267991777754051	0.0168082180739087	0.19	0.12	0.25	0.07	0.03	0.12	POU5F2	chr5	protein_coding	POU domain class 5, transcription factor 2
ENSG00000267042.1	65.6572053716394	-1.24376085884831	0.482029998595744	-2.58025613026501	0.0098727059935839	0.0432862793407982	3.37	2.11	2.81	1.51	1.01	2.24	CTD-3193K9.4	chr17	lncRNA	--
ENSG00000205639.12	1302.37397060538	-1.02358020585497	0.244746428253622	-4.18220691986675	2.88693040419395e-05	0.000659004763167109	6.07	5.44	7.45	4.49	3.63	4.79	MFSD2B	chr2	protein_coding	major facilitator superfamily domain containing 2B
ENSG00000242299.1	638.381407099719	-1.22147402388251	0.27898779764869	-4.37823458293551	1.19644532230508e-05	0.000352860038376005	29.51	30.62	35.92	20.11	13.39	22.51	RP11-234A1.1	chr3	processed_pseudogene	--
ENSG00000280353.1	20.6055227073486	-2.83628863793487	0.776003333759643	-3.65499542919924	0.000257186559991377	0.00300889483835633	0.42	0.18	0.47	0.06	0.05	0.11	CTC-453G23.7	chr19	TEC	--
ENSG00000244752.3	268.496414666083	-1.26738570391293	0.378780659566717	-3.34596202816343	0.000819976239186188	0.00695494665224113	6.25	4.1	7.26	3.37	2.0	4.55	CRYBB2	chr22	protein_coding	crystallin beta B2
ENSG00000260038.1	49.4503537888967	-2.03403996195579	0.598669492644378	-3.39760082474096	0.000679795326034548	0.00614000991732198	2.66	2.4	5.7	1.01	0.61	1.91	RP11-407G23.4	chr16	lncRNA	--
ENSG00000206573.9	967.082496168184	-1.69231186648718	0.533970939379402	-3.16929582058161	0.00152808780491672	0.0111129736174979	2.88	1.66	2.98	1.1	0.72	1.36	THUMPD3-AS1	chr3	lncRNA	THUMPD3 antisense RNA 1
ENSG00000169213.7	644.66290794151	-1.58301670169162	0.274049433521035	-5.7763910742407	7.63198707369097e-09	1.06256511925063e-06	1.31	0.95	1.43	0.59	0.47	0.65	RAB3B	chr1	protein_coding	RAB3B, member RAS oncogene family
ENSG00000243819.4	187.13767367655	-1.19409536152987	0.333816424401547	-3.57710188667499	0.000347424781174791	0.00374414405040113	2.51	1.76	2.95	1.46	1.26	1.68	RN7SL832P	chr2	lncRNA	RNA, 7SL, cytoplasmic 832, pseudogene
ENSG00000234545.8	123.30960981724	-1.22032891392163	0.295562213575999	-4.12883940459407	3.64598941073284e-05	0.000776103586135885	0.53	0.69	0.69	0.4	0.53	0.26	FAM133B	chr7	protein_coding	family with sequence similarity 133 member B
