# Supplementary material for: LncRNA TP53TG1 plays an anti-oncogenic role in cervical cancer by synthetically regulating transcriptome profile in HeLa cells
Source: Front Genet. 2022 Oct 4;13:981030. doi: 10.3389/fgene.2022.981030 (PMC9576931; doi:10.3389/fgene.2022.981030)
Supplement: Supplementary file 3 [file DataSheet1.ZIP › figures-中间图形/fig3-DEG/B-volcano/OE_TP53TG1_vs_NC_Sig_DEG.xls]

Gene	baseMean	log2FoldChange	lfcSE	stat	pvalue	padj	NC_1	NC_2	NC_3	OE_TP53TG1_1	OE_TP53TG1_2	OE_TP53TG1_3	Symbol	Chr	GeneType	Description
ENSG00000185641.6	222.764819055212	-1.32552382182696	0.38550362314704	-3.43842117748755	0.000585116853929005	0.0054867878893639	12.6	14.12	15.48	7.33	3.95	10.93	CTD-2287O16.1	chr5	processed_pseudogene	--
ENSG00000273192.1	38.9805654876927	1.60745403003495	0.560016201570653	2.87037058129138	0.0040999099008306	0.0228571456015282	0.16	0.15	0.1	0.81	0.84	0.22	CITF22-1A6.3	chr22	lncRNA	--
ENSG00000196352.16	5116.37443122018	1.11305031667026	0.18657509104476	5.96569622685181	2.43593104786033e-09	4.13679982567402e-07	8.18	12.51	7.66	28.94	41.67	18.26	CD55	chr1	protein_coding	CD55 molecule (Cromer blood group)
ENSG00000105854.13	745.928777608458	1.22161434660823	0.257201211238769	4.74964460985437	2.03774437879475e-06	9.92052537998127e-05	1.75	2.85	1.31	6.18	10.19	3.71	PON2	chr7	protein_coding	paraoxonase 2
ENSG00000259460.1	83.3500694787738	-1.9904126049612	0.505842034822468	-3.9348501467652	8.32486212592773e-05	0.00135281197995885	4.92	3.7	5.38	1.51	0.67	2.49	RP11-128A17.1	chr15	lncRNA	--
ENSG00000249459.11	303.418116697088	-2.00715958445443	0.647108342739018	-3.10173652832031	0.00192389106847167	0.0131475777639233	1.62	1.17	1.83	0.5	0.25	0.77	ZNF286B	chr17	transcribed_unprocessed_pseudogene	zinc finger protein 286B (pseudogene)
ENSG00000013441.16	147.431484928143	1.16586909574043	0.295169139465367	3.94983397604553	7.82054199233311e-05	0.0012981595698122	0.3	0.29	0.28	0.86	1.43	0.6	CLK1	chr2	protein_coding	CDC like kinase 1
ENSG00000258727.1	70.3861363390175	1.4043067866151	0.52546965732754	2.67247930880956	0.00752930176811813	0.035332422872107	0.06	0.22	0.31	0.9	1.1	0.34	RP11-66N24.3	chr14	lncRNA	--
ENSG00000253669.4	218.589703384003	-1.19681873529222	0.308136852129755	-3.88404933398956	0.000102731048766787	0.00157344462600786	1.45	1.48	1.84	1.2	0.71	0.98	GASAL1	chr8	lncRNA	growth arrest associated lncRNA 1
ENSG00000165389.7	226.032264975938	1.00645870041143	0.244266606255215	4.12032866809416	3.78332317307686e-05	0.000798521544309288	0.71	1.27	0.86	2.69	3.43	2.01	SPTSSA	chr14	protein_coding	serine palmitoyltransferase small subunit A
ENSG00000119397.18	18.7863121790131	4.49417394682423	1.03271539108838	4.35180300943112	1.3502255175964e-05	0.000382869452274031	0.0	0.01	0.0	0.07	0.15	0.06	CNTRL	chr9	protein_coding	centriolin
ENSG00000232931.6	23.713005558574	2.13739749539199	0.816189967258676	2.61875002282965	0.00882525924732606	0.0398148975895757	0.02	0.03	0.0	0.14	0.18	0.03	LINC00342	chr2	lncRNA	long intergenic non-protein coding RNA 342
ENSG00000223131.1	12.52129520792	-3.34114392397199	1.1792988659683	-2.83316131337805	0.00460901205356127	0.0249746396478737	1.46	0.85	8.06	0.0	0.52	0.91	RNA5SP304	chr10	rRNA_pseudogene	RNA, 5S ribosomal pseudogene 304
ENSG00000248109.3	34.2416319064171	2.54936585444506	0.706785251060726	3.60698790844749	0.000309772089844267	0.00342894497957447	0.09	0.19	0.0	0.71	1.03	0.54	MARCOL	chr5	protein_coding	MARCO like
ENSG00000174132.9	124.365931334537	1.13519403141257	0.339574200512135	3.34299257629263	0.000828801170648251	0.00699968811964483	0.89	1.37	0.66	3.74	3.84	1.67	FAM174A	chr5	protein_coding	family with sequence similarity 174 member A
ENSG00000187800.14	20.6317445240012	2.45287471799829	0.822213616640272	2.98325723188729	0.00285198188721417	0.0176157186590758	0.01	0.04	0.01	0.18	0.26	0.05	PEAR1	chr1	protein_coding	platelet endothelial aggregation receptor 1
ENSG00000135378.4	231.231881396686	-1.44254931919739	0.39078644432223	-3.69140061063098	0.000223022544632017	0.0027245773950539	1.08	0.72	1.17	0.57	0.26	0.65	PRRG4	chr11	protein_coding	proline rich and Gla domain 4
ENSG00000184613.11	81.7501794943718	1.56489724225971	0.44663198585439	3.50377333424995	0.000458715624277925	0.00461471196605342	0.04	0.18	0.12	0.46	0.57	0.33	NELL2	chr12	protein_coding	neural EGFL like 2
ENSG00000163827.14	28.8054663102409	-2.0575521305625	0.69410629738634	-2.96431848883985	0.00303354144486934	0.0184133344418738	0.18	0.15	0.08	0.06	0.01	0.06	LRRC2	chr3	protein_coding	leucine rich repeat containing 2
ENSG00000255071.3	105.995345102821	1.25991847738011	0.374399154526609	3.36517447261106	0.000764952715913833	0.00664789445197551	0.77	1.78	1.67	4.45	4.41	4.95	SAA2-SAA4	chr11	protein_coding	SAA2-SAA4 readthrough
ENSG00000103657.14	373.334965971133	1.01053545898986	0.249414773896436	4.05162630586374	5.08628563092814e-05	0.000964315617634487	0.16	0.34	0.23	0.69	0.97	0.46	HERC1	chr15	protein_coding	HECT and RLD domain containing E3 ubiquitin protein ligase family member 1
ENSG00000197859.11	17.2885843554406	-2.43871115053956	0.798584732487805	-3.05379135278772	0.00225969181117155	0.0148727756600703	0.07	0.08	0.15	0.03	0.01	0.04	ADAMTSL2	chr9	protein_coding	ADAMTS like 2
ENSG00000112983.18	1057.78796614431	1.10249231436952	0.223252313247573	4.93832425891562	7.87967436003753e-07	4.79419242362283e-05	1.47	2.18	1.19	4.67	7.5	2.98	BRD8	chr5	protein_coding	bromodomain containing 8
ENSG00000136918.8	69.6493628044377	-1.22651799140174	0.466750798087634	-2.62777909845472	0.00859443065228624	0.0390183111928413	1.28	0.87	1.28	0.62	0.45	0.93	WDR38	chr9	protein_coding	WD repeat domain 38
ENSG00000109881.17	1445.27890802757	-1.23412582356047	0.268058691010118	-4.60393885723289	4.1457422441545e-06	0.000162600484524528	10.99	9.68	11.52	7.26	4.28	7.16	CCDC34	chr11	protein_coding	coiled-coil domain containing 34
ENSG00000284968.1	229.491114673765	-2.00313584040222	0.378841126409059	-5.28753533015133	1.23975421620773e-07	1.10110124467094e-05	2.3	1.46	2.61	0.71	0.47	0.99	RP11-397E7.5	chr4	lncRNA	--
ENSG00000152942.19	119.353465997289	1.22727567785129	0.328395027302892	3.73719324537556	0.000186085904459729	0.0024166147626224	0.22	0.38	0.26	1.14	1.26	0.54	RAD17	chr5	protein_coding	RAD17 checkpoint clamp loader component
ENSG00000171451.15	525.234005694613	-1.28170938896802	0.231677999832355	-5.53228787323562	3.16080586637364e-08	3.51417941431211e-06	1.3	1.26	1.41	0.81	0.67	0.78	DSEL	chr18	protein_coding	dermatan sulfate epimerase like
ENSG00000233762.3	451.423893852627	-1.36149698108657	0.301572245357537	-4.51466274514888	6.34176059952844e-06	0.000221231531162782	25.92	23.17	22.68	12.32	8.87	16.46	RPS15P4	chr2	processed_pseudogene	ribosomal protein S15 pseudogene 4
ENSG00000173692.14	6113.59794429562	-1.07424520354481	0.176812419116593	-6.07562075623452	1.23508994294694e-09	2.41608607320279e-07	8.19	8.28	9.44	6.16	5.69	5.46	PSMD1	chr2	protein_coding	proteasome 26S subunit, non-ATPase 1
ENSG00000138459.9	77.2491480627968	1.34242543251148	0.462939620925913	2.89978513791179	0.00373418534493417	0.0213496486572744	0.18	0.22	0.06	0.73	0.69	0.26	SLC35A5	chr3	protein_coding	solute carrier family 35 member A5
ENSG00000236060.2	143.634519781876	-1.35538360586439	0.355041397039552	-3.81753682011733	0.000134790675879135	0.00190930807061059	13.6	11.45	14.52	7.42	5.12	8.66	HSPB1P1	chr9	processed_pseudogene	heat shock protein family B (small) member 1 pseudogene 1
ENSG00000152104.12	3434.77169981401	-1.52847046019262	0.273053782628207	-5.59769011614025	2.17226582720648e-08	2.56261038882816e-06	4.67	3.3	5.3	2.29	1.59	2.47	PTPN14	chr1	protein_coding	protein tyrosine phosphatase non-receptor type 14
ENSG00000165392.11	58.5289186078404	1.03775535941971	0.399017716747259	2.6007751432176	0.00930133976168725	0.0414244682066613	0.07	0.07	0.09	0.24	0.24	0.2	WRN	chr8	protein_coding	WRN RecQ like helicase
ENSG00000241612.1	19.4902271547216	-1.92242523465762	0.745155888706129	-2.57989672200763	0.00988298671511086	0.0433153422451634	0.83	0.68	1.58	0.28	0.3	0.55	RP13-585F24.1	chr4	processed_pseudogene	--
ENSG00000101104.13	208.053178606649	1.47215610215553	0.342585973380881	4.29718732389201	1.72979008964958e-05	0.000460899586990423	0.36	0.53	0.22	1.23	2.51	0.78	PABPC1L	chr20	protein_coding	poly(A) binding protein cytoplasmic 1 like
ENSG00000186687.16	1376.43552480788	-1.95359045006109	0.665501102397521	-2.93551797739046	0.00332991315566457	0.0196714365090368	6.27	3.89	6.95	1.85	0.95	3.05	LYRM7	chr5	protein_coding	LYR motif containing 7
ENSG00000172594.13	34.417925484327	1.53506536058696	0.569051050219379	2.6975881337802	0.00698437938721941	0.0334998755586868	0.16	0.13	0.08	0.61	0.78	0.23	SMPDL3A	chr6	protein_coding	sphingomyelin phosphodiesterase acid like 3A
ENSG00000188690.15	2971.00054964679	-1.10016547973984	0.208852161038966	-5.26767582517176	1.38161808862362e-07	1.20630090065477e-05	7.3	6.05	7.6	4.72	4.28	4.68	UROS	chr10	protein_coding	uroporphyrinogen III synthase
ENSG00000176933.5	36.4383270729602	-2.4479937813084	0.655469570140224	-3.73471766322379	0.000187925896485882	0.00242629382761329	1.53	0.67	0.81	0.1	0.24	0.42	TOB2P1	chr6	processed_pseudogene	transducer of ERBB2, 2 pseudogene 1
ENSG00000204764.14	22.0112884769549	2.34815326379739	0.681851341541079	3.44379063402623	0.000573619709171053	0.00543031986809034	0.01	0.02	0.01	0.09	0.09	0.06	RANBP17	chr5	protein_coding	RAN binding protein 17
ENSG00000187951.11	63.8983800694672	1.49162892999093	0.561813450457029	2.65502530916179	0.00793024583934478	0.0367356842668603	0.06	0.2	0.06	0.46	0.7	0.12	RP5-1086D14.6	chr15	lncRNA	--
ENSG00000133059.17	1772.19941281666	-1.37269198281974	0.511999334852729	-2.6810425119294	0.00733931914829753	0.0346749734386396	5.23	3.8	5.72	2.4	1.78	3.52	DSTYK	chr1	protein_coding	dual serine/threonine and tyrosine protein kinase
ENSG00000164074.16	198.319678876529	-1.7141801617052	0.413897643707009	-4.1415557391253	3.44958016776353e-05	0.000744894227748674	0.86	0.39	0.93	0.45	0.18	0.3	ABHD18	chr4	protein_coding	abhydrolase domain containing 18
ENSG00000123600.21	335.483790446739	-1.10209418285161	0.270875569029016	-4.0686363366109	4.72890878173098e-05	0.000929930409364806	0.75	0.48	0.67	0.43	0.4	0.42	METTL8	chr2	protein_coding	methyltransferase 8, methylcytidine
ENSG00000175899.15	983.928832114834	1.27574364073069	0.209243845768708	6.09692311878487	1.08129490323709e-09	2.22804419128346e-07	1.21	2.2	1.21	5.4	7.09	3.49	A2M	chr12	protein_coding	alpha-2-macroglobulin
ENSG00000178440.8	104.287950958424	1.87165016739486	0.445972773535207	4.19678123522738	2.70735215484742e-05	0.000627449526070632	0.08	0.32	0.11	0.86	1.42	0.43	TIMM23B-AGAP6	chr10	protein_coding	TIMM23B-AGAP6 readthrough (NMD candidate)
ENSG00000090989.18	35.8714601261022	1.36187967528624	0.510555540094251	2.66744667002307	0.0076430017984776	0.0356734973704841	0.04	0.07	0.07	0.19	0.33	0.17	EXOC1	chr4	protein_coding	exocyst complex component 1
ENSG00000279951.1	15.0045718816209	-2.35293934615631	0.880458948166366	-2.67240096889982	0.00753105998063416	0.035332422872107	0.25	0.17	0.38	0.15	0.02	0.05	RP11-264J4.8	chr13	TEC	--
ENSG00000197429.11	122.541782910242	-1.20023253338447	0.360563623469327	-3.32876767166883	0.000872311374851851	0.00728292813990303	1.05	0.64	0.57	0.36	0.54	0.49	IPP	chr1	protein_coding	intracisternal A particle-promoted polypeptide
ENSG00000124508.17	136.074975528229	1.64039866421058	0.355066628669933	4.6199742013364	3.83787762362312e-06	0.000155501476302734	0.12	0.27	0.13	0.76	1.21	0.42	BTN2A2	chr6	protein_coding	butyrophilin subfamily 2 member A2
ENSG00000169756.16	341.939202942318	1.07514673795247	0.342634371141786	3.13788349478681	0.00170172501829826	0.0120248848775649	0.38	0.83	0.25	1.5	2.2	0.73	LIMS1	chr2	protein_coding	LIM zinc finger domain containing 1
ENSG00000267121.6	223.063027189129	1.09055978179293	0.24735674658948	4.40885400066671	1.03919048847039e-05	0.000313663182360737	0.56	0.59	0.67	1.67	2.59	1.36	FMNL1-DT	chr17	lncRNA	FMNL1 divergent transcript
ENSG00000182165.18	5033.34661306165	6.62822040083542	0.235140519142948	28.1883378713048	8.12739958989994e-175	1.25600833262314e-170	0.28	0.45	0.15	41.47	42.16	35.24	TP53TG1	chr7	lncRNA	TP53 target 1
ENSG00000134697.13	1363.23348013749	1.01263551279738	0.198407038233389	5.10382858296689	3.32849795420486e-07	2.55913469573542e-05	2.14	3.48	2.3	6.93	11.23	5.0	GNL2	chr1	protein_coding	G protein nucleolar 2
ENSG00000149600.12	3014.47683742387	-1.15686153877292	0.230514845891774	-5.01859884250609	5.20497111280902e-07	3.52684868224538e-05	31.65	33.11	35.83	20.16	17.21	24.26	COMMD7	chr20	protein_coding	COMM domain containing 7
ENSG00000054654.19	242.670906128524	1.33301718658206	0.304810935800943	4.37325906001151	1.22405325598304e-05	0.000357814249053016	0.05	0.11	0.06	0.23	0.42	0.15	SYNE2	chr14	protein_coding	spectrin repeat containing nuclear envelope protein 2
ENSG00000137807.16	229.597023280904	1.18572071268421	0.346486311083947	3.42212859427205	0.000621329199431241	0.00573255011821516	0.34	0.41	0.32	1.11	2.13	0.45	KIF23	chr15	protein_coding	kinesin family member 23
ENSG00000281026.1	12.5626088447299	3.24139470420776	1.05831633321335	3.06278435141027	0.00219288025082674	0.0145071795360772	0.02	0.01	0.0	0.1	0.22	0.04	N4BP2L2-IT2	chr13	lncRNA	N4BPL2 intronic transcript 2
ENSG00000253475.1	61.6756423175741	-2.07165029026976	0.528546923540209	-3.91952009935814	8.87254620673985e-05	0.00141863704106113	5.51	4.52	7.14	1.68	0.9	2.88	RP11-110G21.2	chr8	lncRNA	--
ENSG00000162654.9	34.7326355581607	2.29971355155243	0.595515113325035	3.86172155852111	0.000112590842958054	0.00167466687880054	0.04	0.01	0.04	0.27	0.23	0.16	GBP4	chr1	protein_coding	guanylate binding protein 4
ENSG00000187231.14	104.200125386744	1.39583935162619	0.341756380446262	4.08431102238242	4.42077865041044e-05	0.000890236369962392	0.07	0.11	0.08	0.32	0.47	0.18	SESTD1	chr2	protein_coding	SEC14 and spectrin domain containing 1
ENSG00000170293.9	31.1531160001176	2.24594536436169	0.593043510706875	3.78715106701808	0.000152384460551125	0.00209142935466882	0.2	0.13	0.13	0.99	1.71	0.57	CMTM8	chr3	protein_coding	CKLF like MARVEL transmembrane domain containing 8
ENSG00000086065.14	493.671679654646	1.10316376684544	0.234502163265559	4.70427970251249	2.54763784327153e-06	0.000114451148924181	1.66	2.95	2.01	6.34	10.12	4.2	CHMP5	chr9	protein_coding	charged multivesicular body protein 5
ENSG00000137504.15	175.107779456236	1.04399455053527	0.3738904615002	2.79224708313324	0.0052343369628722	0.0273466678242823	0.24	0.32	0.2	0.84	1.26	0.26	CREBZF	chr11	protein_coding	CREB/ATF bZIP transcription factor
ENSG00000137776.17	555.599782600812	1.03875321356688	0.25333450126072	4.10032272903026	4.12574372707068e-05	0.000846736302233071	0.5	1.13	0.63	2.16	3.16	1.37	SLTM	chr15	protein_coding	SAFB like transcription modulator
ENSG00000113971.21	65.0647192411449	-1.25827361001732	0.435611701060464	-2.88852114613576	0.0038705800307922	0.0219508050627019	0.11	0.12	0.15	0.09	0.05	0.09	NPHP3	chr3	protein_coding	nephrocystin 3
ENSG00000279765.3	54.9894065074861	1.65104581947826	0.481551255002869	3.42859831082451	0.000606706756254011	0.00563125898567537	0.14	0.08	0.05	0.41	0.61	0.26	RP11-437B10.1	chr15	protein_coding	--
ENSG00000154640.15	367.478274982434	1.14403188161415	0.252242580245273	4.53544314564863	5.74826619838236e-06	0.000204215415700692	1.6	2.06	1.33	4.98	8.23	3.01	BTG3	chr21	protein_coding	BTG anti-proliferation factor 3
ENSG00000188707.6	759.118931676507	1.01190648928633	0.241785194842725	4.18514661306928	2.84982102913978e-05	0.000652461247175203	1.53	2.11	1.26	4.8	7.27	2.47	ZBED6CL	chr7	protein_coding	ZBED6 C-terminal like
ENSG00000240399.1	37.0562030538375	1.95184940922146	0.586003069191524	3.33078359455406	0.000866018991884375	0.00724213068213264	0.42	0.45	0.12	1.58	3.08	0.97	RP1-228P16.1	chr12	transcribed_processed_pseudogene	--
ENSG00000136238.18	27167.7444179418	-1.06553925794914	0.212414114217676	-5.01632983228789	5.26678814973584e-07	3.53882365504425e-05	198.79	182.73	203.46	136.59	109.46	139.91	RAC1	chr7	protein_coding	Rac family small GTPase 1
ENSG00000160781.17	71.0990222954001	1.23989010584426	0.424960488217527	2.91765973595547	0.00352668961996897	0.0205588311531499	0.3	0.19	0.32	0.96	1.46	0.5	PAQR6	chr1	protein_coding	progestin and adipoQ receptor family member 6
ENSG00000237172.4	458.672209666596	1.04724443162043	0.258338523001013	4.05376797643268	5.03992057060074e-05	0.000960381411813365	1.67	2.1	1.76	5.63	8.7	2.71	B3GNT9	chr16	protein_coding	UDP-GlcNAc:betaGal beta-1,3-N-acetylglucosaminyltransferase 9
ENSG00000112414.15	45.7020042843924	1.76493952239325	0.553709710488542	3.18748161529627	0.00143517581427895	0.010544726963922	0.02	0.08	0.03	0.15	0.31	0.14	ADGRG6	chr6	protein_coding	adhesion G protein-coupled receptor G6
ENSG00000257604.1	25.2017084983821	-1.93312227532037	0.600495845131024	-3.21921007613063	0.00128544274892771	0.00973415488742306	2.35	2.27	3.45	0.86	1.35	0.86	RP11-359M6.2	chr12	processed_pseudogene	--
ENSG00000137965.11	777.015511821182	1.98091372876264	0.224515063509438	8.82307715927208	1.11356561295639e-18	1.434086915219e-15	2.27	3.42	2.09	16.56	19.82	8.16	IFI44	chr1	protein_coding	interferon induced protein 44
ENSG00000070814.22	21832.4785494597	-1.33320017471396	0.215457337030929	-6.18776873921255	6.10217606100512e-10	1.40750789323542e-07	44.07	40.74	49.75	26.65	21.0	26.34	TCOF1	chr5	protein_coding	treacle ribosome biogenesis factor 1
ENSG00000106211.10	126637.436951243	-1.09226632861379	0.237633766274118	-4.59642729120334	4.29796857260126e-06	0.00016646818626812	1844.82	1645.75	1750.48	1148.68	869.94	1332.6	HSPB1	chr7	protein_coding	heat shock protein family B (small) member 1
ENSG00000250264.1	673.733555134123	1.37043348374316	0.305054079771212	4.49242798119919	7.04157345338408e-06	0.000236812586726005	1.65	3.82	1.65	8.57	14.21	4.11	XXbac-BPG246D15.9	chr6	protein_coding	--
ENSG00000164236.12	123.117843719846	1.09224383906308	0.391012420756268	2.79337376789857	0.00521613828887445	0.0272608052472999	0.08	0.18	0.14	0.48	0.59	0.17	ANKRD33B	chr5	protein_coding	ankyrin repeat domain 33B
ENSG00000262304.2	75.0805363002511	1.54953542462699	0.441853553194089	3.50689818702519	0.00045336257535081	0.0045732801824226	0.06	0.14	0.2	0.53	0.81	0.37	RP11-235E17.2	chr17	protein_coding	--
ENSG00000267222.1	42.2779460685244	-2.41464986279358	0.559553201397987	-4.31531775130733	1.59373491170701e-05	0.000429835590323214	1.14	1.51	2.45	0.53	0.27	0.53	RP11-194N12.2	chr17	lncRNA	--
ENSG00000139438.6	50.6965177239691	-1.33857592090162	0.49243649540071	-2.71827115456254	0.00656240338982179	0.0321691566743148	0.18	0.24	0.45	0.13	0.23	0.14	FAM222A	chr12	protein_coding	family with sequence similarity 222 member A
ENSG00000128694.12	48.9406909499316	1.14501587667044	0.455962156673298	2.51120813407954	0.0120318734271274	0.0498366582532371	0.13	0.22	0.09	0.53	0.53	0.29	OSGEPL1	chr2	protein_coding	O-sialoglycoprotein endopeptidase like 1
ENSG00000281358.1	21.1400096374909	-1.93042761963963	0.660588971826926	-2.92228254174579	0.00347476169303211	0.0203174298918344	0.96	0.61	0.51	0.31	0.25	0.22	RASSF1-AS1	chr3	lncRNA	RASSF1 antisense RNA 1
ENSG00000099260.11	251.071910887141	1.37426575958495	0.314686404232094	4.36709607120927	1.25909354913713e-05	0.00036438261626152	0.2	0.49	0.2	1.17	1.5	0.61	PALMD	chr1	protein_coding	palmdelphin
ENSG00000225071.1	74.6881681798786	-1.3432108911463	0.420107939177284	-3.19729946969526	0.0013872082634272	0.0102869081108464	5.3	4.69	5.15	2.89	1.88	3.38	RPS26P58	chrX	processed_pseudogene	ribosomal protein S26 pseudogene 58
ENSG00000248751.6	58.0674271674869	1.21940807737976	0.461444568489287	2.64258842914102	0.00822749777208094	0.0378641306044487	0.34	0.35	0.16	0.92	1.51	0.5	RP1-130H16.18	chr22	protein_coding	--
ENSG00000056736.10	10.2969315484251	3.57815976203891	1.30809918377152	2.73538872772808	0.00623066478059282	0.0308914640742	0.0	0.02	0.01	0.15	0.33	0.01	IL17RB	chr3	protein_coding	interleukin 17 receptor B
ENSG00000119969.15	126.075934609776	1.46589638453038	0.40543009572653	3.61565754486849	0.000299586208553601	0.00334398556721435	0.04	0.16	0.13	0.5	0.62	0.22	HELLS	chr10	protein_coding	helicase, lymphoid specific
ENSG00000058272.19	383.94421159962	-1.84865216585981	0.270050919063042	-6.84556887372878	7.61725602477049e-12	3.09781775281061e-09	0.73	0.82	0.96	0.41	0.25	0.31	PPP1R12A	chr12	protein_coding	protein phosphatase 1 regulatory subunit 12A
ENSG00000205659.11	1122.6600318952	-1.3560859873113	0.284682928296864	-4.76349598981639	1.90267393785127e-06	9.57782509301419e-05	7.0	5.39	8.96	3.94	2.96	4.59	LIN52	chr14	protein_coding	lin-52 DREAM MuvB core complex component
ENSG00000156030.13	143.939156542394	1.22319614392529	0.409163800947382	2.98950234867575	0.0027943229930833	0.01735669917006	0.05	0.21	0.07	0.34	0.55	0.21	MIDEAS	chr14	protein_coding	mitotic deacetylase associated SANT domain protein
ENSG00000149187.18	9922.84831969768	-1.45563860912205	0.267150292856249	-5.44876291752866	5.07213704553842e-08	5.22565372678339e-06	23.49	18.46	26.21	12.25	8.14	13.61	CELF1	chr11	protein_coding	CUGBP Elav-like family member 1
ENSG00000101882.10	200.495564054372	1.04590688170359	0.279044540801008	3.74817181049763	0.00017812822251779	0.00234084890657071	0.2	0.39	0.25	0.71	1.21	0.58	NKAP	chrX	protein_coding	NFKB activating protein
ENSG00000151498.12	155.05536063047	1.01665650416245	0.296094311023251	3.43355635793562	0.000595718346503335	0.00555931843409574	0.28	0.24	0.2	0.71	1.01	0.42	ACAD8	chr11	protein_coding	acyl-CoA dehydrogenase family member 8
ENSG00000181690.8	36.2040406502112	-1.66707597363427	0.551017076999459	-3.02545246458107	0.00248261425680719	0.0158735294682244	0.12	0.08	0.14	0.06	0.03	0.05	PLAG1	chr8	protein_coding	PLAG1 zinc finger
ENSG00000124532.15	103.530148233227	1.17720458808804	0.324115110816313	3.63205709577424	0.000281170889268961	0.00319227604101073	0.17	0.24	0.21	0.61	0.97	0.45	MRS2	chr6	protein_coding	magnesium transporter MRS2
ENSG00000139291.14	190.412669538199	-1.12195550560709	0.318120069107155	-3.52683032150723	0.000420566192188179	0.00431855809573164	0.65	0.61	0.71	0.39	0.34	0.51	TMEM19	chr12	protein_coding	transmembrane protein 19
ENSG00000154639.19	559.261294158129	-1.76109449923304	0.24080321431117	-7.31341773933848	2.60431765584529e-13	1.67696354389304e-10	2.37	2.25	2.46	1.05	0.81	1.03	CXADR	chr21	protein_coding	CXADR Ig-like cell adhesion molecule
ENSG00000227234.2	72.669305813638	-1.37643888482073	0.400329842072108	-3.43826200339271	0.000585460931122108	0.0054867878893639	2.53	3.97	4.66	1.83	1.99	2.16	SPANXB1	chrX	protein_coding	SPANX family member B1
ENSG00000220749.4	560.036004881841	-1.20006486859121	0.257755447234375	-4.65582738005145	3.22682212898664e-06	0.000137666897680106	23.44	28.33	28.41	17.66	12.16	17.82	RPL21P28	chr1	processed_pseudogene	ribosomal protein L21 pseudogene 28
ENSG00000276900.1	54.4672565827829	-1.25692320655837	0.453747882378584	-2.77009161997511	0.00560405264906699	0.0287247196148197	0.67	0.5	0.64	0.47	0.26	0.33	RP11-467L13.7	chr12	lncRNA	--
ENSG00000164073.11	53.7841358068087	1.76800636519088	0.478188252226631	3.69730196624101	0.000217903086255494	0.00268411250132209	0.03	0.08	0.03	0.19	0.35	0.15	MFSD8	chr4	protein_coding	major facilitator superfamily domain containing 8
ENSG00000068796.19	2072.98786839197	-1.35817047960593	0.457607234325884	-2.96798297257407	0.00299760935830521	0.0182597773051828	3.74	3.08	4.38	1.83	1.51	2.59	KIF2A	chr5	protein_coding	kinesin family member 2A
ENSG00000114302.16	2098.31436363194	-1.57293103054599	0.218545512168389	-7.19726987271215	6.14301042294283e-13	3.65131088754456e-10	7.53	6.69	8.92	3.77	3.33	3.77	PRKAR2A	chr3	protein_coding	protein kinase cAMP-dependent type II regulatory subunit alpha
ENSG00000163734.4	242.103976921169	1.29705506525733	0.288641270542007	4.49365769081372	7.00101348795508e-06	0.000236812586726005	1.08	1.49	0.63	3.21	5.41	2.64	CXCL3	chr4	protein_coding	C-X-C motif chemokine ligand 3
ENSG00000178726.7	61.9291085347216	1.50268428941643	0.594361794503434	2.52823163149621	0.0114638691435445	0.0481812982715084	0.03	0.31	0.09	0.7	0.68	0.28	THBD	chr20	protein_coding	thrombomodulin
ENSG00000119820.11	1126.14761690217	-1.16034209302009	0.232333914354495	-4.99428633242775	5.90537296244046e-07	3.85070184647911e-05	2.42	1.62	2.18	1.38	1.25	1.3	YIPF4	chr2	protein_coding	Yip1 domain family member 4
ENSG00000080986.13	164.964897533906	1.04507728111298	0.344744356928007	3.03145580228082	0.00243377548137245	0.0156324049414505	0.34	0.87	0.35	1.32	2.28	0.98	NDC80	chr18	protein_coding	NDC80 kinetochore complex component
ENSG00000150594.7	282.5089615621	1.24833719396689	0.269064889901308	4.63953953421711	3.49186334064316e-06	0.000145846638017025	0.46	1.03	0.7	2.64	3.25	1.55	ADRA2A	chr10	protein_coding	adrenoceptor alpha 2A
ENSG00000163900.11	1750.2678898032	-1.21737498069966	0.241447150306243	-5.04199357563584	4.60706759082407e-07	3.23625557039069e-05	4.76	3.89	5.21	2.76	2.37	3.12	TMEM41A	chr3	protein_coding	transmembrane protein 41A
ENSG00000212664.5	194.126084888122	-1.42521236427296	0.412907543094972	-3.45165010450088	0.000557169744842625	0.00531184530339169	7.64	6.95	10.37	5.0	1.9	5.57	RP11-592N21.1	chr15	processed_pseudogene	--
ENSG00000113966.10	25.468357362045	1.62744794619976	0.641868910096314	2.53548336833382	0.0112292260555548	0.0474013819892227	0.06	0.04	0.03	0.27	0.26	0.09	ARL6	chr3	protein_coding	ADP ribosylation factor like GTPase 6
ENSG00000251003.9	38.4723750272491	1.20368787256673	0.478809525235153	2.51391797599593	0.011939819985199	0.0495729333315355	0.14	0.18	0.11	0.51	0.62	0.32	ZFPM2-AS1	chr8	lncRNA	ZFPM2 antisense RNA 1
ENSG00000141232.5	313.66973959492	1.85086957530402	0.258156798856995	7.16955580290298	7.52414953625601e-13	4.3066002567889e-10	0.85	1.12	0.75	4.66	7.06	2.64	TOB1	chr17	protein_coding	transducer of ERBB2, 1
ENSG00000101220.18	5440.38733951299	-1.01431930756076	0.210986786441459	-4.80750157234226	1.5282821744676e-06	7.97907862304805e-05	72.9	64.25	61.63	45.84	40.15	49.78	C20orf27	chr20	protein_coding	chromosome 20 open reading frame 27
ENSG00000186204.15	52.0769311058081	1.25776903147888	0.475410326194991	2.64564937313331	0.0081534280199032	0.0375568037614259	0.14	0.08	0.07	0.26	0.36	0.37	CYP4F12	chr19	protein_coding	cytochrome P450 family 4 subfamily F member 12
ENSG00000175066.16	707.079846176143	-1.6891850259119	0.303101768860238	-5.57299626545824	2.50394940548594e-08	2.90328938213017e-06	1.29	1.14	1.92	0.59	0.48	0.78	GK5	chr3	protein_coding	glycerol kinase 5
ENSG00000173193.15	583.000815454577	1.02382817721899	0.186899790326192	5.47795251900564	4.30275546980998e-08	4.55443719386599e-06	0.5	0.72	0.65	1.64	2.24	1.52	PARP14	chr3	protein_coding	poly(ADP-ribose) polymerase family member 14
ENSG00000228696.10	114.218046092735	-1.17252580344374	0.423980762989738	-2.76551651819194	0.00568327266546798	0.0290248829385797	0.21	0.19	0.35	0.16	0.1	0.19	ARL17B	chr17	protein_coding	ADP ribosylation factor like GTPase 17B
ENSG00000214940.8	57.2822556868922	1.2096088046331	0.458273040067768	2.63949370544299	0.00830299651300845	0.0381652393816651	0.34	0.48	0.26	1.75	0.92	0.83	NPIPA8	chr16	protein_coding	nuclear pore complex interacting protein family member A8
ENSG00000272886.6	1490.83194409498	-1.50300283396594	0.289918078230614	-5.18423288102229	2.16905770430962e-07	1.8119252844541e-05	6.42	4.15	7.01	3.14	2.09	3.35	DCP1A	chr3	protein_coding	decapping mRNA 1A
ENSG00000161149.12	121.390554419293	-1.16659026731961	0.449001704153628	-2.59818672518992	0.0093717516318268	0.0416420499477434	1.54	0.94	1.37	0.55	0.51	1.22	TUBA3FP	chr22	lncRNA	tubulin alpha 3f pseudogene
ENSG00000256603.1	11.3789803863318	-2.82229960874099	1.02403547563365	-2.75605648036229	0.00585028938977758	0.0296233198655382	0.45	0.19	0.98	0.1	0.06	0.16	RP11-667M19.2	chr11	lncRNA	--
ENSG00000138688.16	66.6666820820962	1.15120460318954	0.427827264279582	2.69081636283291	0.00712774178112702	0.0339975683597336	0.02	0.05	0.03	0.09	0.1	0.11	KIAA1109	chr4	protein_coding	KIAA1109
ENSG00000124225.16	7647.97451032392	-1.16430524266948	0.179167291028875	-6.4984252202699	8.11651219822052e-11	2.45946234335882e-08	30.53	27.69	32.67	19.63	19.29	18.25	PMEPA1	chr20	protein_coding	prostate transmembrane protein, androgen induced 1
ENSG00000267100.1	676.584565903103	-1.08784091851549	0.244123571860853	-4.45610765983528	8.3461130277897e-06	0.000269834373915192	7.27	7.21	8.4	4.88	4.31	5.65	ILF3-DT	chr19	lncRNA	ILF3 divergent transcript
ENSG00000157881.16	231.449127500485	1.15944178079262	0.300044382774284	3.86423425118691	0.00011143823934401	0.00166191048385209	0.53	0.49	0.39	1.45	2.47	0.77	PANK4	chr1	protein_coding	pantothenate kinase 4 (inactive)
ENSG00000186376.15	55.5596250132428	1.14224170364372	0.45314520712797	2.52069686642663	0.0117122701537632	0.0489325285093962	0.09	0.06	0.1	0.27	0.4	0.15	ZNF75D	chrX	protein_coding	zinc finger protein 75D
ENSG00000143870.13	2467.58020807304	1.148293207358	0.231139402744588	4.96796822057586	6.76580469645558e-07	4.32060932971176e-05	5.2	8.71	5.03	18.65	32.0	10.97	PDIA6	chr2	protein_coding	protein disulfide isomerase family A member 6
ENSG00000159885.14	27.650306339083	4.73734783927982	0.922585466263183	5.13486068501367	2.82353100935026e-07	2.19270594062809e-05	0.0	0.06	0.0	0.38	1.02	0.53	ZNF222	chr19	protein_coding	zinc finger protein 222
ENSG00000010327.10	48.0464770025321	-1.9121579105983	0.605875008272525	-3.1560270426903	0.00159934031503453	0.0114813370066756	0.14	0.04	0.16	0.03	0.04	0.06	STAB1	chr3	protein_coding	stabilin 1
ENSG00000288681.1	4852.47454584342	1.44903683927919	0.156605418770131	9.25278863693804	2.18710627393338e-20	3.75550448415183e-17	118.33	119.33	100.53	466.8	445.56	387.02	RP11-326C3.17	chr11	protein_coding	--
ENSG00000143333.7	171.713787637304	-1.3625994355385	0.30332520680638	-4.49220640079634	7.04890577804855e-06	0.000236812586726005	1.88	1.35	1.8	1.01	0.85	0.91	RGS16	chr1	protein_coding	regulator of G protein signaling 16
ENSG00000177613.9	259.48729738434	1.28668976869578	0.300286286744927	4.28487688413401	1.82840411207337e-05	0.000476495061517399	0.62	0.83	0.41	2.21	3.34	1.1	CSTF2T	chr10	protein_coding	cleavage stimulation factor subunit 2 tau variant
ENSG00000249936.3	136.020657419607	-1.74292443767233	0.366781162333686	-4.75194643744182	2.01467748722231e-06	9.85279300238404e-05	6.31	4.87	6.52	2.13	1.95	3.18	RAC1P2	chr4	processed_pseudogene	Rac family small GTPase 1 pseudogene 2
ENSG00000105825.14	326.745140385729	1.36079157393988	0.287855425728362	4.72734384108501	2.27475882564613e-06	0.000106205809339986	0.93	2.02	0.89	5.0	6.4	2.68	TFPI2	chr7	protein_coding	tissue factor pathway inhibitor 2
ENSG00000230732.4	178.433187048735	-1.22284114547164	0.392358097834267	-3.11664561588371	0.00182921317219182	0.0126682106728543	3.02	2.21	3.4	2.3	0.89	1.89	AC127904.2	chr3	lncRNA	--
ENSG00000206344.7	14.7257644694213	2.09171043833393	0.828185929455286	2.52565319445803	0.0115483419660213	0.0484309570537022	0.03	0.07	0.01	0.24	0.31	0.12	HCG27	chr6	lncRNA	HLA complex group 27
ENSG00000108771.13	332.046524724117	1.21811699591679	0.222995033145718	5.46252971975749	4.69396917225416e-08	4.86849661664535e-06	0.89	0.86	0.83	2.77	4.11	1.94	DHX58	chr17	protein_coding	DExH-box helicase 58
ENSG00000204588.5	91.5288641056968	1.02711762366216	0.332659440657295	3.08759499394545	0.00201783268365317	0.0136054041418744	0.25	0.43	0.25	0.84	1.1	0.71	LINC01123	chr2	lncRNA	long intergenic non-protein coding RNA 1123
ENSG00000200170.1	208.433868093572	-1.83128745168489	0.421727784412135	-4.34234480006481	1.40970064119947e-05	0.000393240319658782	47.28	51.92	59.82	16.55	9.55	32.1	Y_RNA	chr10	misc_RNA	--
ENSG00000112149.10	387.993461138722	1.71621464194389	0.257983085234616	6.65243087694342	2.88291228931178e-11	9.90056144867205e-09	1.28	1.7	0.86	5.79	8.92	3.61	CD83	chr6	protein_coding	CD83 molecule
ENSG00000044459.15	268.108543743335	-1.05247433523059	0.257076893475263	-4.09400596453007	4.23983395943066e-05	0.000862136763276861	0.52	0.45	0.64	0.35	0.4	0.35	CNTLN	chr9	protein_coding	centlein
ENSG00000164330.17	587.148999352115	-1.27757667759518	0.272877408019855	-4.68187046654378	2.84269096062922e-06	0.000124450272253722	1.9	1.98	2.58	1.25	0.97	1.44	EBF1	chr5	protein_coding	EBF transcription factor 1
ENSG00000113600.11	19.1994112559563	-2.31860407166429	0.732244019412188	-3.16643633842931	0.00154319120362624	0.0112069910060338	0.23	0.09	0.2	0.06	0.05	0.04	C9	chr5	protein_coding	complement C9
ENSG00000171763.20	144.72844480983	1.1205971306323	0.308580851976944	3.63145387490222	0.000281829033153387	0.00319544084985506	0.46	0.51	0.38	1.33	2.18	0.8	SPATA5L1	chr15	protein_coding	spermatogenesis associated 5 like 1
ENSG00000142871.18	4895.84075166675	1.5000020619672	0.444466810929222	3.37483480224593	0.000738600131746179	0.00651131000342581	9.54	15.77	9.61	46.39	83.22	18.71	CCN1	chr1	protein_coding	cellular communication network factor 1
ENSG00000137273.6	243.32198914509	1.08200439319877	0.306653673950645	3.52842468593062	0.000418040885762287	0.00429548128229414	0.79	1.41	1.01	3.29	5.22	1.55	FOXF2	chr6	protein_coding	forkhead box F2
ENSG00000165572.8	1532.18310662149	-1.56746772897382	0.60826848230254	-2.57693399309516	0.00996809836201446	0.0435283956164372	7.3	5.56	8.54	2.96	1.77	4.84	KBTBD6	chr13	protein_coding	kelch repeat and BTB domain containing 6
ENSG00000187118.14	147.585788980558	1.25052255485201	0.402470255908505	3.10711794596891	0.0018892100695219	0.0129644104859642	0.07	0.22	0.14	0.5	0.77	0.21	CMC1	chr3	protein_coding	C-X9-C motif containing 1
ENSG00000151012.13	3881.65514724957	-1.24289063785308	0.219041378536909	-5.67422761012093	1.39315798089642e-08	1.77932755675813e-06	9.12	8.01	10.66	5.58	4.95	5.83	SLC7A11	chr4	protein_coding	solute carrier family 7 member 11
ENSG00000139531.13	233.338586455818	1.16020125242435	0.306973171275419	3.77948746336339	0.000157151504991506	0.002139867603205	0.3	0.78	0.4	1.6	2.16	0.94	SUOX	chr12	protein_coding	sulfite oxidase
ENSG00000206077.14	20.7511997295908	2.25361549309941	0.761324042835761	2.96012652471239	0.00307512720976535	0.0186059999407576	0.02	0.03	0.0	0.12	0.17	0.04	ZDHHC11B	chr5	protein_coding	zinc finger DHHC-type containing 11B
ENSG00000211454.15	12.2983578062763	4.89816527814591	1.3454025374639	3.64066897582861	0.000271930571410953	0.00312447215656868	0.0	0.02	0.0	0.26	0.31	0.08	AKR7L	chr1	polymorphic_pseudogene	aldo-keto reductase family 7 like (gene/pseudogene)
ENSG00000231721.7	274.581216804209	-1.40251828752456	0.353617999367975	-3.96619597993115	7.30288221432649e-05	0.00123471206038435	0.74	0.59	0.84	0.4	0.22	0.48	LINC-PINT	chr7	lncRNA	long intergenic non-protein coding RNA, p53 induced transcript
ENSG00000163596.17	33.0617862211988	-1.69574804063759	0.617453508731529	-2.74635744498605	0.00602610683853822	0.0302559448861261	0.12	0.03	0.08	0.04	0.05	0.02	ICA1L	chr2	protein_coding	islet cell autoantigen 1 like
ENSG00000120156.22	49.4030372187314	2.28340615990199	0.559342659875864	4.08230289534638	4.45916267514371e-05	0.000894887679964346	0.02	0.09	0.08	0.35	0.69	0.23	TEK	chr9	protein_coding	TEK receptor tyrosine kinase
ENSG00000196793.14	32.9868403669254	1.53714575623081	0.582664639554082	2.63813118538856	0.00833643256747678	0.0382515525230957	0.17	0.08	0.08	0.52	0.67	0.25	ZNF239	chr10	protein_coding	zinc finger protein 239
ENSG00000273149.1	94.7084540486837	1.07464045108763	0.343187725528812	3.13134873758009	0.00174005397751078	0.012224818013562	1.49	2.55	1.23	5.01	6.96	3.77	RP11-290D2.6	chr13	lncRNA	--
ENSG00000138448.12	268.611366672634	1.22178377121428	0.265801567510263	4.59660107597789	4.29438697041837e-06	0.00016646818626812	0.35	0.36	0.26	1.23	1.53	0.6	ITGAV	chr2	protein_coding	integrin subunit alpha V
ENSG00000144034.16	126.923213931157	1.04743300654225	0.321293517496234	3.26005023289811	0.00111392483276405	0.00875170023667288	0.77	0.79	0.5	1.71	3.14	1.39	TPRKB	chr2	protein_coding	TP53RK binding protein
ENSG00000123358.20	1816.80964419713	1.24527881529966	0.184058739997973	6.76565978509561	1.32703047388159e-11	5.00193388862586e-09	2.08	3.38	2.01	8.49	11.2	5.67	NR4A1	chr12	protein_coding	nuclear receptor subfamily 4 group A member 1
ENSG00000166275.16	549.164277387501	-1.4442241076149	0.292754103631874	-4.93323266761428	8.0879714605838e-07	4.88248089655711e-05	5.36	3.76	5.56	2.47	1.96	3.01	BORCS7	chr10	protein_coding	BLOC-1 related complex subunit 7
ENSG00000271335.6	33.2997002076224	1.91299530848821	0.697610953742488	2.74220939081522	0.00610274247676707	0.0305413802577585	0.16	0.34	0.01	0.83	1.34	0.55	CCNY-AS1	chr10	lncRNA	CCNY antisense RNA 1
ENSG00000171931.13	17.9092394763775	3.34552312253201	0.913565653440256	3.66205002337119	0.000250204985951396	0.00295390974246973	0.0	0.02	0.02	0.18	0.31	0.07	FBXW10	chr17	protein_coding	F-box and WD repeat domain containing 10
ENSG00000179750.16	106.656896460959	1.00257063947587	0.340666911976762	2.94296453288735	0.00325085659340035	0.0193449125122869	0.5	0.87	0.52	2.2	2.22	1.03	APOBEC3B	chr22	protein_coding	apolipoprotein B mRNA editing enzyme catalytic subunit 3B
ENSG00000175564.13	16.8542222567631	4.76107522971424	1.11332199199538	4.27645844054609	1.89889986140626e-05	0.00048746841292645	0.0	0.02	0.0	0.22	0.34	0.15	UCP3	chr11	protein_coding	uncoupling protein 3
ENSG00000206149.10	64.443265935751	1.78804433276931	0.57543096228084	3.10731338765997	0.00188796140307344	0.0129615973003541	0.1	0.06	0.01	0.37	0.38	0.13	HERC2P9	chr15	transcribed_unprocessed_pseudogene	hect domain and RLD 2 pseudogene 9
ENSG00000126777.18	1052.60102462065	-1.89921195813409	0.219587382923359	-8.64900311142634	5.1951246125605e-18	6.17580428942384e-15	1.49	1.29	1.85	0.67	0.57	0.53	KTN1	chr14	protein_coding	kinectin 1
ENSG00000134884.15	201.247620419167	1.09023501957496	0.268304454303371	4.06342497147751	4.83578709116933e-05	0.000943474568317888	0.34	0.41	0.36	1.11	1.69	0.68	ARGLU1	chr13	protein_coding	arginine and glutamate rich 1
ENSG00000000971.16	367.089284201396	1.1864387454182	0.222178817125652	5.34001738224763	9.2937670188216e-08	8.60035182687839e-06	0.44	0.63	0.34	1.51	1.99	1.1	CFH	chr1	protein_coding	complement factor H
ENSG00000146574.16	80.3959359179411	1.59868769658016	0.5187319504993	3.08191484068286	0.00205673668623913	0.0137954899084807	0.07	0.2	0.03	0.45	0.61	0.22	CCZ1B	chr7	protein_coding	CCZ1 homolog B, vacuolar protein trafficking and biogenesis associated
ENSG00000173482.17	144.11986767779	1.46995833245091	0.373554484460424	3.93505738413011	8.31768202731112e-05	0.00135281197995885	0.16	0.11	0.11	0.5	0.89	0.23	PTPRM	chr18	protein_coding	protein tyrosine phosphatase receptor type M
ENSG00000120539.15	142.646291307053	1.27464296741671	0.305234296964214	4.175949361176	2.96745833141343e-05	0.000672420836563975	0.24	0.44	0.22	1.11	1.36	0.67	MASTL	chr10	protein_coding	microtubule associated serine/threonine kinase like
ENSG00000112763.17	260.862005100207	1.31089618443368	0.272878708478265	4.80395187936803	1.55564231522202e-06	8.08442454650813e-05	0.61	0.76	0.6	2.26	3.74	1.28	BTN2A1	chr6	protein_coding	butyrophilin subfamily 2 member A1
ENSG00000170345.10	66.0567102102632	1.36189747837279	0.501820852525341	2.71391169083396	0.00664938891432163	0.0324060726212319	0.14	0.17	0.27	0.73	1.29	0.25	FOS	chr14	protein_coding	Fos proto-oncogene, AP-1 transcription factor subunit
ENSG00000172239.14	674.076703369662	1.16462513827268	0.219843545456344	5.29751799560542	1.17387339660092e-07	1.0608795012322e-05	1.92	2.3	1.9	6.34	10.16	3.79	PAIP1	chr5	protein_coding	poly(A) binding protein interacting protein 1
ENSG00000123595.8	292.857871233163	1.38399020683566	0.368130734280747	3.7595073650661	0.000170248265905545	0.00226616425607605	1.76	1.62	0.49	4.8	7.42	2.61	RAB9A	chrX	protein_coding	RAB9A, member RAS oncogene family
ENSG00000240370.6	808.885117188683	-1.98571687608444	0.683806962797856	-2.90391438536938	0.00368528920988555	0.021171918010993	14.22	8.08	12.93	3.82	1.88	6.08	RPL13P5	chr12	transcribed_processed_pseudogene	ribosomal protein L13 pseudogene 5
ENSG00000128923.11	279.83978038754	-1.58039687759357	0.36714515224046	-4.30455602627296	1.67320945749381e-05	0.000447366417925767	0.81	0.49	0.86	0.37	0.2	0.42	MINDY2	chr15	protein_coding	MINDY lysine 48 deubiquitinase 2
ENSG00000198604.11	435.471967526745	-1.01812767579691	0.221967308921074	-4.58683614603325	4.50013586919679e-06	0.000171716295611277	0.99	1.37	1.41	0.98	0.84	0.78	BAZ1A	chr14	protein_coding	bromodomain adjacent to zinc finger domain 1A
ENSG00000133067.18	575.987018879318	1.43929655514864	0.176345887942084	8.16178121273427	3.30119761937352e-16	2.55083540048992e-13	1.09	1.18	1.02	4.6	5.2	3.07	LGR6	chr1	protein_coding	leucine rich repeat containing G protein-coupled receptor 6
ENSG00000271605.6	43.7280298078538	1.35364205776443	0.468872634249594	2.88701442328974	0.00388916401643707	0.0220238698094608	0.17	0.22	0.28	0.95	0.84	0.65	MILR1	chr17	protein_coding	mast cell immunoglobulin like receptor 1
ENSG00000200834.1	77.6943981314432	-1.88700771132416	0.599863076695633	-3.14573072528286	0.0016567246175456	0.0117715044779539	19.97	14.18	24.72	6.39	1.62	12.58	Y_RNA	chr9	misc_RNA	--
ENSG00000204634.13	238.916634020408	1.02949018606421	0.269649834064545	3.81787806262021	0.000134604421696346	0.00190930807061059	0.42	0.47	0.34	1.17	1.84	0.68	TBC1D8	chr2	protein_coding	TBC1 domain family member 8
ENSG00000152291.14	6211.31027327159	-1.29663199252371	0.212008796808028	-6.11593486706969	9.59925292366837e-10	2.08939231947001e-07	20.87	16.92	24.42	11.93	11.7	12.04	TGOLN2	chr2	protein_coding	trans-golgi network protein 2
ENSG00000198816.7	7521.88202069302	-1.22417025950303	0.258299413184283	-4.73934587930964	2.14409244310846e-06	0.000101953244971686	86.96	69.49	91.64	47.1	37.86	60.09	ZNF358	chr19	protein_coding	zinc finger protein 358
ENSG00000272763.1	1597.34686038863	-1.31736962695856	0.262791650617125	-5.01298128713345	5.35931106603335e-07	3.554626318218e-05	25.63	18.6	25.67	13.38	10.2	15.1	RP11-357H14.17	chr17	lncRNA	--
ENSG00000128284.19	169.616197440283	1.03780372948279	0.258487553419505	4.01490793561931	5.94690034303901e-05	0.00107615220024971	0.25	0.38	0.31	0.88	1.03	0.81	APOL3	chr22	protein_coding	apolipoprotein L3
ENSG00000251639.2	91.5311194423489	-1.49445026941544	0.393403001958699	-3.79877698435137	0.000145411860964575	0.0020244999093212	1.67	1.46	2.34	0.85	0.79	1.07	RP11-20I20.1	chr4	processed_pseudogene	--
ENSG00000171155.8	181.916761971475	1.02741546704633	0.303452253558927	3.38575658937004	0.000709823148796526	0.00632983666560964	0.67	1.39	1.26	3.59	4.27	1.96	C1GALT1C1	chrX	protein_coding	C1GALT1 specific chaperone 1
ENSG00000091651.9	394.999253913259	1.00146207058068	0.238487880871578	4.19921577113576	2.67841001534113e-05	0.000626595307788585	0.93	1.25	0.88	3.09	4.27	1.64	ORC6	chr16	protein_coding	origin recognition complex subunit 6
ENSG00000165929.13	18.4033705480165	2.47737819793247	0.846613582281434	2.92622071011014	0.00343107424837238	0.0201152585107537	0.02	0.03	0.0	0.11	0.19	0.07	TC2N	chr14	protein_coding	tandem C2 domains, nuclear
ENSG00000164066.13	48.9056469428098	-1.4801345276862	0.474715945152862	-3.11793724815708	0.00182121575736378	0.0126324364067773	0.09	0.05	0.08	0.04	0.04	0.03	INTU	chr4	protein_coding	inturned planar cell polarity protein
ENSG00000135473.15	121.993168676696	1.25254546571365	0.390073852334064	3.21104698051115	0.00132252311398746	0.00993596120737104	0.18	0.26	0.07	0.55	0.8	0.37	PAN2	chr12	protein_coding	poly(A) specific ribonuclease subunit PAN2
ENSG00000154767.15	420.547085482866	1.00932133871143	0.261010067457524	3.86698240624641	0.000110190374161259	0.00164848213193426	0.93	1.26	0.83	2.81	4.69	1.52	XPC	chr3	protein_coding	XPC complex subunit, DNA damage recognition and repair factor
ENSG00000260170.1	239.36082359863	1.79304514811194	0.30248359631729	5.92774342127011	3.07125878278733e-09	4.99612981359951e-07	1.26	2.16	1.67	7.58	14.0	4.53	RP11-96O20.4	chr15	protein_coding	--
ENSG00000167065.14	122.719304158343	-1.64639427133601	0.457684020192088	-3.59722908972225	0.000321625196351274	0.0035239917519209	0.91	0.32	0.78	0.29	0.21	0.39	DUSP18	chr22	protein_coding	dual specificity phosphatase 18
ENSG00000105971.15	2175.8686177865	-1.54030165350745	0.508492807545249	-3.02915130883221	0.00245241822162854	0.0157390661117307	8.14	6.65	9.34	3.68	2.36	5.1	CAV2	chr7	protein_coding	caveolin 2
ENSG00000174886.14	3829.43989692889	-1.33551538129227	0.455857816643706	-2.92967529025854	0.00339316371966061	0.0199383848378841	19.02	13.8	22.51	10.2	7.38	12.45	NDUFA11	chr19	protein_coding	NADH:ubiquinone oxidoreductase subunit A11
ENSG00000171606.18	114.413849606535	1.74264258353757	0.318313078426263	5.47461823483087	4.38455815517033e-08	4.60945317891172e-06	0.1	0.12	0.1	0.43	0.75	0.36	ZNF274	chr19	protein_coding	zinc finger protein 274
ENSG00000285283.1	240.472880841612	2.12153144534722	0.380890299572268	5.56992773963961	2.5484500650721e-08	2.91731461523142e-06	1.32	1.56	0.62	7.1	12.96	2.82	RP1-65P5.6	chr11	protein_coding	--
ENSG00000225200.2	73.2425870865817	-1.28902965145635	0.437049702003712	-2.94938915539039	0.00318402766740858	0.0190573057986569	2.43	2.53	3.19	1.36	1.1	2.06	AB019441.29	chr14	processed_pseudogene	--
ENSG00000100918.13	111.680552394314	2.31364345763252	0.384532973636819	6.01676219272082	1.77940186006705e-09	3.31311763198508e-07	0.13	0.15	0.2	1.05	1.96	0.6	REC8	chr14	protein_coding	REC8 meiotic recombination protein
ENSG00000237903.1	93.4065185655112	-1.50193593576934	0.422658114736393	-3.55354808863915	0.000380071703075703	0.0039902364805244	6.37	3.41	5.68	2.46	1.97	3.15	RP3-404F18.5	chrX	lncRNA	--
ENSG00000177432.8	38.5188966661289	1.45771227706198	0.503939807020665	2.89263173250809	0.00382028940382964	0.0217213953078673	0.11	0.18	0.24	0.68	0.79	0.6	NAP1L5	chr4	protein_coding	nucleosome assembly protein 1 like 5
ENSG00000110013.13	39.1001612871615	1.60202744243676	0.630661451569029	2.54023365222506	0.011077843439134	0.0469676248308305	0.01	0.03	0.08	0.19	0.21	0.12	SIAE	chr11	protein_coding	sialic acid acetylesterase
ENSG00000221955.11	427.533721506037	1.22556625975627	0.323094324290653	3.79321506945991	0.000148709249315581	0.00205927664778045	0.46	1.21	0.67	2.58	4.28	1.18	SLC12A8	chr3	protein_coding	solute carrier family 12 member 8
ENSG00000117335.20	197.546341388143	1.10271792631769	0.31814032266038	3.46613694578683	0.000527994273648358	0.00511896079357699	0.16	0.35	0.23	0.7	1.18	0.41	CD46	chr1	protein_coding	CD46 molecule
ENSG00000260081.2	69.7363167539953	-1.14994930152837	0.443033406682489	-2.59562661456929	0.00944186081858635	0.0418693018910856	0.45	0.25	0.2	0.21	0.17	0.2	RP11-66N11.8	chrX	transcribed_processed_pseudogene	--
ENSG00000106771.13	2249.77088815382	-1.54406805103385	0.248216704312213	-6.22064520319986	4.95114619018799e-10	1.17715404958716e-07	5.99	4.3	6.92	2.92	2.41	2.93	TMEM245	chr9	protein_coding	transmembrane protein 245
ENSG00000270181.3	510.791828811089	1.25466398125333	0.219041355119574	5.72797762581596	1.01634966998853e-08	1.34245023931647e-06	0.85	1.12	0.69	3.07	4.26	1.87	BIVM-ERCC5	chr13	protein_coding	BIVM-ERCC5 readthrough
ENSG00000085231.14	165.974298327095	1.24858213397701	0.336003594070391	3.71597850740681	0.000202418789520484	0.00255361630469352	0.44	1.06	0.83	2.32	4.15	1.59	AK6	chr5	protein_coding	adenylate kinase 6
ENSG00000248323.7	2362.2644772705	-1.1089757204149	0.258507326669279	-4.28991988236242	1.78737586122651e-05	0.00046953160007094	3.27	2.46	3.79	2.06	1.69	2.36	LUCAT1	chr5	lncRNA	lung cancer associated transcript 1
ENSG00000180336.18	31.105351291804	-1.66675506766559	0.607243248263902	-2.74478978964495	0.00605496689303273	0.0303656541213038	0.12	0.08	0.07	0.02	0.04	0.06	MEIOC	chr17	protein_coding	meiosis specific with coiled-coil domain
ENSG00000181045.15	248.843380395464	1.31629797466584	0.240085784968593	5.48261520288686	4.1908391647536e-08	4.49758530917376e-06	0.42	0.62	0.42	1.81	2.31	1.13	SLC26A11	chr17	protein_coding	solute carrier family 26 member 11
ENSG00000235609.7	98.3986359754965	-1.38854887246783	0.508596303991804	-2.73015918827873	0.00633037495866257	0.0313255250115823	0.4	0.32	0.45	0.21	0.07	0.31	AF127936.9	chr21	lncRNA	--
ENSG00000215196.5	64.1463675329187	1.21186489344143	0.380853721790162	3.18196941267946	0.00146277266034826	0.0107135965369773	0.05	0.05	0.05	0.15	0.22	0.15	BASP1-AS1	chr5	lncRNA	BASP1 antisense RNA 1
ENSG00000048028.11	235.493656452391	-1.21821832795808	0.264027467465433	-4.61398330882967	3.95024162069607e-06	0.000157744273917925	0.96	0.87	1.0	0.5	0.59	0.61	USP28	chr11	protein_coding	ubiquitin specific peptidase 28
ENSG00000196911.11	116.124713306376	-1.35024541269623	0.37972943885031	-3.55580914870415	0.000376817556272274	0.00396955590636109	0.24	0.23	0.25	0.16	0.08	0.15	KPNA5	chr6	protein_coding	karyopherin subunit alpha 5
ENSG00000184058.15	23.0139088453782	2.73137479778403	0.806473661016059	3.38681215495969	0.000707097844160536	0.0063128192279936	0.0	0.04	0.04	0.38	0.23	0.14	TBX1	chr22	protein_coding	T-box transcription factor 1
ENSG00000259398.1	40.5066677119839	-2.05522118795222	0.666354255611636	-3.08427712533442	0.00204047430229781	0.0137340983744383	3.6	1.85	2.85	0.85	0.24	1.54	RP11-430B1.1	chr15	lncRNA	--
ENSG00000084093.19	53.7566968895374	1.70745472672063	0.499625643866608	3.41746815376933	0.000632064883127731	0.00580043390965318	0.02	0.08	0.04	0.23	0.29	0.12	REST	chr4	protein_coding	RE1 silencing transcription factor
ENSG00000214832.5	52.9110679378993	-2.14493604592184	0.675679538341033	-3.17448720023135	0.00150101510831565	0.0109469973968429	1.24	0.55	1.04	0.44	0.04	0.39	UPF3AP2	chr17	transcribed_processed_pseudogene	UPF3A pseudogene 2
ENSG00000183691.6	61.0402329456281	1.36801988972821	0.42490316371829	3.21960391576468	0.00128367825872555	0.00973415488742306	0.22	0.39	0.29	0.98	1.76	0.65	NOG	chr17	protein_coding	noggin
ENSG00000135686.13	473.055466168226	-1.23206239603791	0.254458721350434	-4.84189494272099	1.28606757677937e-06	6.99820011674238e-05	1.13	0.85	1.26	0.71	0.6	0.64	KLHL36	chr16	protein_coding	kelch like family member 36
ENSG00000261220.2	65.7203350209165	1.09851263147956	0.367108526404132	2.9923375581592	0.00276849958604862	0.01723726836153	0.95	1.14	0.98	3.24	3.88	2.32	ST3GAL1-DT	chr8	lncRNA	ST3GAL1 divergent transcript
ENSG00000075568.17	185.882309153817	1.76775440686357	0.417767796931335	4.23142812789403	2.3221219660485e-05	0.000563360641496288	0.07	0.19	0.07	0.57	0.91	0.19	TMEM131	chr2	protein_coding	transmembrane protein 131
ENSG00000120458.13	36.6759826451815	2.34808961700444	0.532784082142904	4.40720677607375	1.04712214613074e-05	0.000314829292729659	0.04	0.06	0.04	0.38	0.41	0.19	MSANTD2	chr11	protein_coding	Myb/SANT DNA binding domain containing 2
ENSG00000255723.1	14.8517606971524	3.27793602631139	1.14806586416109	2.85518116045252	0.00430122864448491	0.0236384023726422	0.0	0.44	0.0	2.5	3.02	0.38	RP11-529H2.2	chr4	lncRNA	--
ENSG00000068615.19	178.277840378734	-1.06132903461745	0.261245650806091	-4.06257111397894	4.8535154769815e-05	0.000943474568317888	0.59	0.76	0.7	0.49	0.45	0.44	REEP1	chr2	protein_coding	receptor accessory protein 1
ENSG00000117010.17	242.478760185128	-1.08618453550312	0.254702378067408	-4.26452451580823	2.0032834876305e-05	0.000505863975541227	1.64	2.01	1.65	1.23	1.03	1.19	ZNF684	chr1	protein_coding	zinc finger protein 684
ENSG00000055211.14	284.241814994031	1.12580034566702	0.303518895746648	3.70916065340045	0.000207947457973208	0.00260001619378476	0.85	2.26	0.97	4.46	5.51	2.62	GINM1	chr6	protein_coding	glycoprotein integral membrane 1
ENSG00000166295.9	3480.88122737366	-1.2845709586057	0.237529107279297	-5.40805703064947	6.37121388750765e-08	6.35230576887375e-06	18.26	14.7	22.87	11.76	9.31	11.03	ANAPC16	chr10	protein_coding	anaphase promoting complex subunit 16
ENSG00000230013.2	10.3290305273317	-3.14373711334321	1.01478919298282	-3.09792135655551	0.00194883137170164	0.0132675066159812	0.08	0.07	0.12	0.03	0.01	0.01	CT70	chr9	lncRNA	cancer/testis associated transcript 70
ENSG00000007516.14	68.9057861716872	-1.11250755625999	0.405325357413283	-2.74472725654231	0.0060561206863283	0.0303656541213038	0.29	0.2	0.27	0.15	0.16	0.18	BAIAP3	chr16	protein_coding	BAI1 associated protein 3
ENSG00000175193.14	1969.4669168247	-1.11125250632523	0.249437768703133	-4.45502905234765	8.3881835065304e-06	0.000270628367244094	18.98	17.7	21.76	12.97	9.59	14.48	PARL	chr3	protein_coding	presenilin associated rhomboid like
ENSG00000160352.16	682.897330625091	-1.81843860858142	0.642253255340925	-2.83134198769634	0.00463531303134598	0.025073198315163	1.84	1.26	2.16	0.78	0.31	0.91	ZNF714	chr19	protein_coding	zinc finger protein 714
ENSG00000274591.1	151.706393849167	-2.61418411250123	0.992238213601152	-2.63463357555391	0.00842281555581775	0.0385335084664321	13.54	7.24	13.57	2.63	0.4	4.22	RP11-474P2.5	chr12	lncRNA	--
ENSG00000111799.22	961.168395883886	1.1260656118163	0.232690945099789	4.83931857053308	1.30285064952386e-06	7.0646505044708e-05	0.47	0.72	0.43	1.57	2.65	0.95	COL12A1	chr6	protein_coding	collagen type XII alpha 1 chain
ENSG00000249042.6	571.11981008808	-1.54324238734295	0.320377804467735	-4.81694538704654	1.45772565158222e-06	7.74147498953663e-05	1.83	1.12	1.85	0.79	0.53	0.94	CTD-2015H6.3	chr5	lncRNA	--
ENSG00000215252.12	159.450744882506	1.86832083299694	0.332858498474863	5.61295818360495	1.98896677577457e-08	2.42027500415907e-06	0.13	0.21	0.11	0.74	1.23	0.42	GOLGA8B	chr15	protein_coding	golgin A8 family member B
ENSG00000151461.20	535.760843333836	-1.19379688517162	0.257294091684749	-4.63981460808019	3.48721875583574e-06	0.000145846638017025	1.91	2.1	2.27	1.54	0.95	1.29	UPF2	chr10	protein_coding	UPF2 regulator of nonsense mediated mRNA decay
ENSG00000064703.13	133.099755028689	1.00318064109495	0.363442319567062	2.76021967472019	0.00577625064570909	0.0293433383411034	0.14	0.23	0.14	0.42	0.86	0.24	DDX20	chr1	protein_coding	DEAD-box helicase 20
ENSG00000214765.8	71.3748744150525	1.08583694075625	0.385338650275667	2.8178770543247	0.00483423168142929	0.0258148639961328	0.14	0.24	0.14	0.52	0.75	0.31	SEPTIN7P2	chr7	transcribed_unprocessed_pseudogene	septin 7 pseudogene 2
ENSG00000163660.12	284.671279660611	1.3835005317931	0.330496559715913	4.18612687824139	2.83754774191501e-05	0.000650615175126922	0.2	0.51	0.21	1.12	1.8	0.58	CCNL1	chr3	protein_coding	cyclin L1
ENSG00000159140.21	4324.65867133231	-1.16633061474389	0.18979248629681	-6.14529393392267	7.98155715069765e-10	1.76209977438402e-07	7.09	7.72	8.41	5.11	4.47	4.82	SON	chr21	protein_coding	SON DNA and RNA binding protein
ENSG00000139168.9	1080.03878433031	-1.12745167590896	0.169576027327219	-6.64865012867292	2.95793177377048e-11	9.93736470257588e-09	2.63	2.6	2.45	1.77	1.73	1.48	ZCRB1	chr12	protein_coding	zinc finger CCHC-type and RNA binding motif containing 1
ENSG00000151612.18	1618.21729862142	-1.61127571419963	0.552625026090981	-2.91567634132871	0.00354918474831137	0.0206277176007536	2.34	1.63	2.27	0.86	0.56	1.31	ZNF827	chr4	protein_coding	zinc finger protein 827
ENSG00000141639.12	34.5624502516364	2.70342261378035	0.653172643295352	4.13890973777038	3.48960198893491e-05	0.000750046024158555	0.01	0.04	0.02	0.24	0.27	0.08	MAPK4	chr18	protein_coding	mitogen-activated protein kinase 4
ENSG00000143891.17	912.991603700417	-1.02932091936764	0.241578416789549	-4.26081490659133	2.03682869365741e-05	0.000510998045002106	6.71	7.24	9.15	5.24	4.58	5.82	GALM	chr2	protein_coding	galactose mutarotase
ENSG00000275645.1	24.3637227139476	1.67115933652429	0.643139194723793	2.59844113099342	0.00936481010556982	0.041623173819809	0.41	0.42	0.55	1.82	3.74	1.09	RP11-817O13.9	chr15	lncRNA	--
ENSG00000224186.8	28.0316970561315	1.63424144792476	0.580651905276783	2.81449424874574	0.004885405182314	0.0259968506392922	0.03	0.03	0.04	0.16	0.22	0.08	C5orf66	chr5	lncRNA	--
ENSG00000105464.4	110.329341907301	-1.19540819236303	0.352884844582219	-3.38753055200848	0.00070524861960401	0.00629994922968808	0.58	0.5	0.3	0.25	0.29	0.3	GRIN2D	chr19	protein_coding	glutamate ionotropic receptor NMDA type subunit 2D
ENSG00000172403.11	17.7272474645657	2.83455995892394	1.06784791301288	2.65446036311143	0.00794353713295734	0.036776339979845	0.0	0.01	0.0	0.04	0.06	0.01	SYNPO2	chr4	protein_coding	synaptopodin 2
ENSG00000153714.6	210.532485500036	1.34741075436005	0.292355853205752	4.60880375605745	4.04992365043985e-06	0.000160480820753583	0.41	0.92	0.63	2.57	3.2	1.43	LURAP1L	chr9	protein_coding	leucine rich adaptor protein 1 like
ENSG00000165983.15	52.5837021318017	1.1788717171756	0.428162184403779	2.75332983648987	0.00589924286054767	0.0297781086233113	0.09	0.17	0.15	0.47	0.44	0.37	PTER	chr10	protein_coding	phosphotriesterase related
ENSG00000184194.6	76.371581361836	1.2549558433157	0.429655506604918	2.92084198625126	0.00349086831268407	0.0203884651943385	0.19	0.11	0.15	0.63	0.76	0.24	GPR173	chrX	protein_coding	G protein-coupled receptor 173
ENSG00000119720.18	605.482477899837	-1.0989264991809	0.211956109827585	-5.1846889437385	2.16375688124767e-07	1.8119252844541e-05	0.71	0.68	0.94	0.52	0.6	0.45	NRDE2	chr14	protein_coding	NRDE-2, necessary for RNA interference, domain containing
ENSG00000156587.16	560.939316040768	1.57936406975219	0.186385464442623	8.47364398546421	2.37833549194921e-17	2.29717479328644e-14	2.04	2.21	2.5	10.02	11.27	7.65	UBE2L6	chr11	protein_coding	ubiquitin conjugating enzyme E2 L6
ENSG00000109511.12	58.2207331294709	2.02894114233415	0.469277757162189	4.32353997471249	1.53545300722475e-05	0.000418498955443587	0.11	0.22	0.29	1.28	1.78	0.68	ANXA10	chr4	protein_coding	annexin A10
ENSG00000272114.1	11.0000952424834	-2.9411697429398	1.0717683914844	-2.74422138804288	0.00606546170972011	0.0303930274868057	1.62	1.05	2.33	0.61	0.0	0.3	RP1-261G23.7	chr6	lncRNA	--
ENSG00000118058.23	2284.88284004898	-1.36427588978161	0.279171597850547	-4.88687208973158	1.02450606495208e-06	5.82085173815051e-05	1.82	1.48	1.86	0.93	0.63	1.16	KMT2A	chr11	protein_coding	lysine methyltransferase 2A
ENSG00000214389.2	207.953227184527	-1.1243134057013	0.305496406648262	-3.680283568755	0.000232974728527776	0.00280622872538445	6.14	6.66	5.27	3.54	3.06	4.64	RPS3AP26	chr7	processed_pseudogene	RPS3A pseudogene 26
ENSG00000210195.2	125.55803897709	-1.18093071760511	0.413710975940488	-2.85448244374107	0.00431070141921944	0.0236820404310762	36.32	38.72	54.57	22.16	17.09	37.34	MT-TT	chrM	Mt_tRNA	mitochondrially encoded tRNA-Thr (ACN)
ENSG00000250920.3	473.47858277281	1.02413493291035	0.187282214135411	5.46840466212059	4.54104206980942e-08	4.7417070369483e-06	2.14	2.59	2.12	7.0	8.59	4.56	RP11-297P16.4	chr4	lncRNA	--
ENSG00000244313.3	297.345251319297	-1.01900696719816	0.261669275141	-3.8942553215278	9.85008588966944e-05	0.00152834565601357	15.89	13.89	9.87	9.8	8.47	8.98	RP11-425L10.1	chr11	processed_pseudogene	--
ENSG00000081014.11	195.183847284928	1.17885472505943	0.272978382403425	4.31849113721117	1.57099529464999e-05	0.000425768777988053	0.24	0.4	0.19	0.9	1.1	0.64	AP4E1	chr15	protein_coding	adaptor related protein complex 4 subunit epsilon 1
ENSG00000115290.10	15.0785445691269	2.69887730956362	0.985048175116467	2.73984296173588	0.0061468546286722	0.0306742580038177	0.0	0.01	0.05	0.19	0.38	0.09	GRB14	chr2	protein_coding	growth factor receptor bound protein 14
ENSG00000132646.11	854.107136220343	1.28631765340133	0.253378762202439	5.07665931517029	3.84128727067633e-07	2.86471147951436e-05	4.58	8.7	4.7	19.79	32.8	11.41	PCNA	chr20	protein_coding	proliferating cell nuclear antigen
ENSG00000256433.3	62.3410446095777	1.05449531907509	0.403766813380452	2.61164435543018	0.00901079372581268	0.0404804669298573	0.36	0.47	0.28	1.07	1.62	0.66	RP1-102E24.8	chr12	lncRNA	--
ENSG00000269947.1	132.43236249014	-1.1548634659308	0.295312193350779	-3.91065283430077	9.20469945171169e-05	0.00145390758491033	5.05	3.96	4.33	3.18	3.0	2.39	RP11-849F2.9	chr17	lncRNA	--
ENSG00000183072.10	151.451570906423	-1.02422359472005	0.291646114922192	-3.51187121074218	0.000444963571133944	0.0045121174726404	1.5	1.52	1.86	1.22	1.07	1.08	NKX2-5	chr5	protein_coding	NK2 homeobox 5
ENSG00000250471.2	33.4400510629357	-1.63072285915625	0.621788537727219	-2.62263255144092	0.00872533195487844	0.0394827567010806	0.92	1.48	1.91	0.3	0.6	0.98	GMPSP1	chr4	processed_pseudogene	guanine monophosphate synthase pseudogene 1
ENSG00000183291.17	400.102848545226	1.01301497219545	0.293155938461306	3.45554989440938	0.000549171540536603	0.00526156043859434	1.48	3.41	1.3	5.83	8.36	3.58	SELENOF	chr1	protein_coding	selenoprotein F
ENSG00000135185.12	124.860266191662	1.22778994409791	0.376099094118901	3.26453842430621	0.00109642590352798	0.0086582350092598	0.5	0.43	0.21	1.39	1.91	0.66	TMEM243	chr7	protein_coding	transmembrane protein 243
ENSG00000106524.9	133.669223268304	1.03405389577016	0.344763641099176	2.99931249267871	0.00270589620791866	0.0169367841219826	0.38	0.87	0.33	1.41	2.11	1.04	ANKMY2	chr7	protein_coding	ankyrin repeat and MYND domain containing 2
ENSG00000173611.18	175.546932805914	-1.17533165832317	0.32928265451672	-3.56937009041116	0.000357840610868903	0.0038270372320886	0.39	0.22	0.3	0.21	0.17	0.19	SCAI	chr9	protein_coding	suppressor of cancer cell invasion
ENSG00000243679.1	148.613184882793	1.04246712798978	0.30350759547749	3.43473159658402	0.000593140992348862	0.00553861081314762	1.54	2.92	2.05	5.47	9.46	4.4	RP11-274B21.3	chr7	processed_pseudogene	--
ENSG00000111432.5	99.8131018947451	3.03590746574831	0.426772468261348	7.11364413481605	1.13018337505486e-12	6.02270823382681e-10	0.16	0.14	0.03	1.45	1.6	0.85	FZD10	chr12	protein_coding	frizzled class receptor 10
ENSG00000164938.14	36.0385080232492	1.37533861748056	0.544161710218282	2.52744467619536	0.0114895924480301	0.0482341705789971	0.05	0.09	0.04	0.31	0.23	0.12	TP53INP1	chr8	protein_coding	tumor protein p53 inducible nuclear protein 1
ENSG00000162522.11	1492.50940012931	1.0520416816329	0.245787956188384	4.28028166207852	1.86656930170341e-05	0.000480793664551205	2.49	3.18	2.4	8.12	13.18	3.74	KIAA1522	chr1	protein_coding	KIAA1522
ENSG00000116717.13	942.669932993925	1.01223575770588	0.223044793161268	4.53826221791246	5.67197043521426e-06	0.000202249276073107	4.41	7.82	4.24	16.85	21.57	9.39	GADD45A	chr1	protein_coding	growth arrest and DNA damage inducible alpha
ENSG00000070961.16	464.171440823794	-1.14265497796888	0.239191399103209	-4.77715746574916	1.77790547346745e-06	9.06790468216701e-05	1.05	0.9	1.34	0.85	0.75	0.55	ATP2B1	chr12	protein_coding	ATPase plasma membrane Ca2+ transporting 1
ENSG00000233521.7	49.7230559030063	-2.3631877177388	0.534865515479226	-4.41828394119117	9.94876657499053e-06	0.000305559713398373	0.85	1.02	1.35	0.42	0.13	0.31	LINC01638	chr22	lncRNA	long intergenic non-protein coding RNA 1638
ENSG00000079691.18	131.218041326638	1.11073024577612	0.388631874664568	2.85805235799251	0.00426250052509771	0.023500763375102	0.25	0.28	0.08	0.6	0.87	0.43	CARMIL1	chr6	protein_coding	capping protein regulator and myosin 1 linker 1
ENSG00000168300.14	44.9212170603334	1.26302036207625	0.489426069498829	2.58061521604188	0.00986244401322205	0.0432626198638472	0.05	0.09	0.04	0.2	0.33	0.11	PCMTD1	chr8	protein_coding	protein-L-isoaspartate (D-aspartate) O-methyltransferase domain containing 1
ENSG00000179362.14	20.2044950733887	2.19876565608716	0.812623034079858	2.70576339074224	0.00681475819757841	0.0329110228704302	0.06	0.06	0.0	0.24	0.31	0.21	HMGN2P46	chr15	transcribed_processed_pseudogene	high mobility group nucleosomal binding domain 2 pseudogene 46
ENSG00000283045.1	25.389210714761	-2.6352579222549	0.863723046169171	-3.05104504730183	0.00228046357704931	0.0149903377795492	1.06	0.66	1.47	0.52	0.0	0.2	RP11-764D10.2	chr17	lncRNA	--
ENSG00000115414.21	1716.75397536901	1.66424884938089	0.479781854348496	3.46876155131129	0.000522863299400734	0.00508196819430123	0.66	1.18	0.59	3.41	6.57	1.52	FN1	chr2	protein_coding	fibronectin 1
ENSG00000102287.19	739.928895624048	1.43619264647076	0.251199133220459	5.71734714231803	1.08199931374383e-08	1.41705232157603e-06	0.71	0.89	0.49	2.73	4.18	1.42	GABRE	chrX	protein_coding	gamma-aminobutyric acid type A receptor subunit epsilon
ENSG00000112624.12	42.3696187769318	2.04968353499844	0.486846557806071	4.21012226980744	2.55232520073914e-05	0.000603113664407075	0.04	0.04	0.04	0.26	0.32	0.14	BICRAL	chr6	protein_coding	BRD4 interacting chromatin remodeling complex associated protein like
ENSG00000210151.2	142.026979215627	-1.66001325042936	0.431445379213987	-3.84756293705961	0.000119298635907729	0.00174752712731569	37.5	70.57	49.44	26.43	9.49	29.13	MT-TS1	chrM	Mt_tRNA	mitochondrially encoded tRNA-Ser (UCN) 1
ENSG00000197565.16	318.190232254098	1.65281225135012	0.301267183564402	5.4862007597213	4.10670158605212e-08	4.44408890621416e-06	0.26	0.42	0.16	1.12	1.98	0.74	COL4A6	chrX	protein_coding	collagen type IV alpha 6 chain
ENSG00000135046.14	1449.70878444061	1.36962955792451	0.262908761358991	5.20952421229635	1.89325501347424e-07	1.62546460990171e-05	2.5	4.83	1.95	10.96	17.37	6.35	ANXA1	chr9	protein_coding	annexin A1
ENSG00000174576.10	21.4844778111618	2.12043402120449	0.760659047108805	2.7876274255385	0.00530955684647704	0.0276555077537769	0.06	0.03	0.03	0.26	0.44	0.08	NPAS4	chr11	protein_coding	neuronal PAS domain protein 4
ENSG00000033867.16	132.354661224743	-2.03695779979752	0.317655289654018	-6.41247876594821	1.43172372501789e-10	4.09738119378268e-08	0.36	0.3	0.42	0.12	0.18	0.08	SLC4A7	chr3	protein_coding	solute carrier family 4 member 7
ENSG00000070081.17	238.456107735965	1.14642151234552	0.225910209568765	5.07467774269212	3.8815325837734e-07	2.87010548084374e-05	0.24	0.31	0.27	0.87	1.13	0.62	NUCB2	chr11	protein_coding	nucleobindin 2
ENSG00000159307.19	22.030305826059	4.39762620444485	0.950778928302317	4.62528782826216	3.74078561637461e-06	0.000152131844514351	0.0	0.01	0.0	0.09	0.11	0.05	SCUBE1	chr22	protein_coding	signal peptide, CUB domain and EGF like domain containing 1
ENSG00000157181.16	98.7683393539086	1.42937149027285	0.342908883424154	4.1683711311288	3.06784129240299e-05	0.000685894737144806	0.27	0.25	0.14	0.82	1.09	0.63	ODR4	chr1	protein_coding	odr-4 GPCR localization factor homolog
ENSG00000164171.11	97.8891318680961	1.38163122338535	0.316737540257329	4.36206968792793	1.28837815417001e-05	0.000369398812514719	0.1	0.13	0.11	0.43	0.56	0.3	ITGA2	chr5	protein_coding	integrin subunit alpha 2
ENSG00000181744.9	40.7894954821472	1.22303431764677	0.482743882007637	2.5335055776583	0.0112927943031966	0.0476306886358079	0.07	0.1	0.06	0.28	0.35	0.14	DIPK2A	chr3	protein_coding	divergent protein kinase domain 2A
ENSG00000182324.7	462.208749645509	-1.53015474040752	0.231113007358569	-6.62080753435702	3.57241858473725e-11	1.17464163422403e-08	2.98	2.16	2.73	1.25	1.41	1.22	KCNJ14	chr19	protein_coding	potassium inwardly rectifying channel subfamily J member 14
ENSG00000132429.10	47.2189640587508	1.55895278960745	0.590623757895593	2.6395023375999	0.00830278506409435	0.0381652393816651	0.06	0.39	0.11	0.69	1.2	0.41	POPDC3	chr6	protein_coding	popeye domain containing 3
ENSG00000163428.4	849.302531603594	-1.15713247251137	0.244553941059976	-4.73160427305316	2.22752343120698e-06	0.000104315597290523	2.45	2.26	2.59	1.49	1.27	1.74	LRRC58	chr3	protein_coding	leucine rich repeat containing 58
ENSG00000272631.1	22.2218550988302	1.91518949808874	0.687984677457819	2.78376766349736	0.00537315079088104	0.0278833688120469	0.03	0.01	0.02	0.11	0.12	0.14	RP11-359E3.4	chr10	lncRNA	--
ENSG00000152457.18	852.443414680721	-1.70983940974185	0.554621993325075	-3.08289146539431	0.00204999906560381	0.013768224928223	2.43	1.82	2.42	0.81	0.58	1.33	DCLRE1C	chr10	protein_coding	DNA cross-link repair 1C
ENSG00000180385.8	648.370510778754	-1.16201805850679	0.282169975084323	-4.11814920478175	3.81927396903108e-05	0.000803034828808249	3.87	3.16	4.77	2.58	1.88	2.82	EMC3-AS1	chr3	transcribed_unprocessed_pseudogene	EMC3 antisense RNA 1
ENSG00000117616.18	174.921146958076	1.41441948136067	0.441915161302332	3.20065841867102	0.00137113972468893	0.0102020189240938	0.08	0.36	0.28	1.02	1.46	0.35	RSRP1	chr1	protein_coding	arginine and serine rich protein 1
ENSG00000255152.8	42.2307474710267	3.40962772906878	0.634898850962052	5.37034792849637	7.85848773146486e-08	7.49660922234926e-06	0.01	0.01	0.06	0.5	0.61	0.26	MSH5-SAPCD1	chr6	protein_coding	MSH5-SAPCD1 readthrough (NMD candidate)
ENSG00000254505.11	1128.41165824267	-1.12917546730482	0.259003195545529	-4.35969704901314	1.30242628378741e-05	0.000372735107215753	10.76	9.57	12.17	6.76	5.44	8.16	CHMP4A	chr14	protein_coding	charged multivesicular body protein 4A
ENSG00000285338.1	70.7788575337406	1.23224938251121	0.468086795287337	2.63252327328479	0.00847532161425323	0.0386478666942075	0.65	0.38	0.51	1.3	3.38	0.89	RP11-732A19.10	chr11	lncRNA	--
ENSG00000003756.17	1145.79833151576	1.01138513445959	0.227200355732984	4.45151210787808	8.52677241317719e-06	0.000272821409675446	1.17	1.47	1.03	3.47	5.63	1.89	RBM5	chr3	protein_coding	RNA binding motif protein 5
ENSG00000243742.5	411.646658925453	-1.66694217305802	0.304121815969692	-5.48116605098843	4.22531670132696e-08	4.50331340015909e-06	2.23	2.18	3.43	1.04	0.95	1.4	RPLP0P2	chr11	transcribed_processed_pseudogene	ribosomal protein lateral stalk subunit P0 pseudogene 2
ENSG00000119922.11	831.531562372367	2.41499099134628	0.248415527850036	9.72157824531873	2.43970279382815e-22	6.28386116263672e-19	0.63	1.44	1.0	7.39	11.58	4.77	IFIT2	chr10	protein_coding	interferon induced protein with tetratricopeptide repeats 2
ENSG00000142684.9	6288.22467058538	-1.08398187666236	0.229074659993451	-4.73200255625543	2.22315612842594e-06	0.000104315597290523	204.39	177.28	193.68	121.62	105.34	145.46	ZNF593	chr1	protein_coding	zinc finger protein 593
ENSG00000006611.17	110.304540026065	2.66042696676414	0.356378959627352	7.46516284111166	8.31966583037093e-14	5.59009198880662e-11	0.06	0.15	0.1	1.04	1.04	0.68	USH1C	chr11	protein_coding	USH1 protein network component harmonin
ENSG00000185885.17	2339.25873102194	2.2718352903175	0.180663700633864	12.574940524005	2.90018482332672e-36	1.12048640649228e-32	7.19	10.98	6.15	51.92	74.78	40.89	IFITM1	chr11	protein_coding	interferon induced transmembrane protein 1
ENSG00000196391.11	74.2891977535314	1.3983238125219	0.478792428567602	2.92052198215675	0.00349445543695986	0.020401705448726	0.02	0.14	0.09	0.31	0.43	0.19	ZNF774	chr15	protein_coding	zinc finger protein 774
ENSG00000127804.13	3259.77323383518	-1.14609197404815	0.234992146650208	-4.8771501106977	1.07629529114471e-06	6.04838815612742e-05	9.24	6.49	8.86	5.49	4.53	5.51	METTL16	chr17	protein_coding	methyltransferase 16, N6-methyladenosine
ENSG00000245849.8	78.2687675063585	1.56114802171252	0.495461918331195	3.15089407268826	0.00162771511540605	0.011618415196715	0.26	0.38	0.08	0.82	1.8	0.5	RAD51-AS1	chr15	lncRNA	RAD51 antisense RNA 1
ENSG00000146374.14	75.7240755994981	1.28200540701121	0.393227579837258	3.26021233694183	0.0011132883391954	0.00875170023667288	0.13	0.19	0.13	0.42	0.86	0.32	RSPO3	chr6	protein_coding	R-spondin 3
ENSG00000168297.16	85.9313943509393	1.17745820242402	0.352683231896498	3.33857154504463	0.000842103415352158	0.00709202516667697	0.12	0.18	0.19	0.47	0.75	0.39	PXK	chr3	protein_coding	PX domain containing serine/threonine kinase like
ENSG00000177119.17	184.114992067724	1.11130775272993	0.351199550137603	3.16431997790006	0.00155445793266114	0.011259719545317	0.18	0.36	0.14	0.6	1.15	0.38	ANO6	chr12	protein_coding	anoctamin 6
ENSG00000116539.14	180.232367472705	1.13516062024914	0.322681819605602	3.51789456758545	0.0004349851492744	0.00442948126807586	0.09	0.18	0.14	0.37	0.71	0.25	ASH1L	chr1	protein_coding	ASH1 like histone lysine methyltransferase
ENSG00000134569.10	46.8960803117893	1.5017015536565	0.482746885196051	3.11074312379381	0.00186617201303861	0.0128291024419478	0.05	0.06	0.03	0.14	0.3	0.13	LRP4	chr11	protein_coding	LDL receptor related protein 4
ENSG00000147862.17	5723.14160778699	-1.38642684215793	0.435237145306183	-3.18545155694972	0.00144528298738893	0.010610642891738	9.96	9.25	12.66	5.75	3.89	6.91	NFIB	chr9	protein_coding	nuclear factor I B
ENSG00000271976.1	33.13688683097	2.30802114979515	0.812149519981267	2.84186728306923	0.00448501578650755	0.0244398568281691	0.0	0.2	0.03	0.57	0.68	0.3	RP11-884K10.7	chr3	lncRNA	--
ENSG00000177628.16	1592.3913911491	1.00297277348124	0.211814012760019	4.7351577943882	2.1888473443097e-06	0.000103444791617621	4.47	6.41	3.76	14.33	20.48	8.01	GBA	chr1	protein_coding	glucosylceramidase beta
ENSG00000102786.15	435.74230138383	-1.08107744719608	0.292237126719318	-3.69931589231102	0.000216181393983537	0.0026748336770389	0.36	0.31	0.47	0.25	0.2	0.29	INTS6	chr13	protein_coding	integrator complex subunit 6
ENSG00000109586.12	79.7474112771902	1.50938431781307	0.451290222345489	3.34459787311224	0.000824019497860152	0.00698540719689018	0.05	0.1	0.16	0.39	0.65	0.24	GALNT7	chr4	protein_coding	polypeptide N-acetylgalactosaminyltransferase 7
ENSG00000106261.17	2025.88665420577	-1.55753617416802	0.270058991713764	-5.76739239187731	8.05074565903548e-09	1.11085913763156e-06	5.03	3.66	5.63	2.34	1.73	2.63	ZKSCAN1	chr7	protein_coding	zinc finger with KRAB and SCAN domains 1
ENSG00000186566.13	307.604559013957	1.32007459033677	0.341503041998625	3.86548413335096	0.000110869056854397	0.0016554303426356	0.27	0.46	0.19	1.02	1.9	0.48	GPATCH8	chr17	protein_coding	G-patch domain containing 8
ENSG00000112773.16	2687.10437561077	-1.05254161201046	0.268000087279073	-3.92739279563903	8.58716762914961e-05	0.00138959255016626	9.1	8.89	11.5	7.06	4.52	7.76	TENT5A	chr6	protein_coding	terminal nucleotidyltransferase 5A
ENSG00000272918.1	30.832254543796	-2.63551327192966	0.889562746488848	-2.96270643339345	0.00304947252226794	0.0184882496505017	0.46	0.25	0.27	0.01	0.01	0.17	CTB-152G17.6	chr7	lncRNA	--
ENSG00000115561.16	1940.76382820012	-1.09414990626713	0.21135379712516	-5.17686420187284	2.25646332831466e-07	1.8548608657327e-05	6.36	5.19	6.93	4.19	3.92	4.07	CHMP3	chr2	protein_coding	charged multivesicular body protein 3
ENSG00000135346.9	197.214901604004	2.00374261466378	0.283276502606719	7.0734515437224	1.51126710977566e-12	7.78504063815766e-10	0.67	0.83	0.49	4.31	5.04	2.25	CGA	chr6	protein_coding	glycoprotein hormones, alpha polypeptide
ENSG00000214510.10	113.564189532015	1.72365675856912	0.440672800454952	3.91142080198644	9.17547451492058e-05	0.00145135909062009	0.6	1.31	0.41	3.54	6.21	1.47	SPINK13	chr5	protein_coding	serine peptidase inhibitor Kazal type 13
ENSG00000167193.8	17528.6657315987	-1.71405373879804	0.559822079544675	-3.06178302254914	0.00220022879017638	0.0145433429099169	111.92	81.69	129.26	44.63	25.11	62.03	CRK	chr17	protein_coding	CRK proto-oncogene, adaptor protein
ENSG00000183298.5	188.047951496395	-1.25880177270696	0.301162604944841	-4.17980769205233	2.91755715880116e-05	0.000665013692214058	4.35	4.86	5.67	2.7	2.56	3.32	RPSAP19	chr1	processed_pseudogene	ribosomal protein SA pseudogene 19
ENSG00000083520.15	645.596699189245	-1.2904000356627	0.283398718684385	-4.55330229315466	5.28103019972016e-06	0.000193051208251765	1.3	1.1	1.73	0.78	0.63	0.92	DIS3	chr13	protein_coding	DIS3 homolog, exosome endoribonuclease and 3'-5' exoribonuclease
ENSG00000109321.11	31.5962393371815	2.71069069417573	0.733406837889604	3.6960259355855	0.000219000610341461	0.00269247051091244	0.03	0.17	0.06	0.65	1.71	0.24	AREG	chr4	protein_coding	amphiregulin
ENSG00000111275.13	513.020528561259	1.01465728030453	0.240295242070137	4.2225441983923	2.41560009920803e-05	0.00057698120453108	0.45	0.91	0.43	1.64	2.21	1.23	ALDH2	chr12	protein_coding	aldehyde dehydrogenase 2 family member
ENSG00000185972.6	21.3554095164127	-1.85426996254111	0.684773359226569	-2.70785937793411	0.00677187089499904	0.0327550838220079	0.21	0.37	0.27	0.05	0.13	0.15	CCIN	chr9	protein_coding	calicin
ENSG00000125695.12	46.9346823623011	1.96126300344961	0.589702268862061	3.32585290410063	0.000881484340995369	0.00733613109933764	0.15	0.26	0.05	0.69	1.63	0.36	RP11-51F16.8	chr17	protein_coding	--
ENSG00000268751.1	48.9360846835383	-1.10713953222812	0.416516620156095	-2.65809208720941	0.0078584417265109	0.0364697773097596	1.76	2.0	1.64	1.02	1.51	1.05	SCGB1B2P	chr19	lncRNA	secretoglobin family 1B member 2, pseudogene
ENSG00000132199.20	567.66786240227	1.01722206122156	0.249291759204046	4.08044800385466	4.49489836038094e-05	0.000898509819195511	0.48	0.73	0.45	1.62	2.48	0.84	ENOSF1	chr18	protein_coding	enolase superfamily member 1
ENSG00000091844.8	18.3457240152689	-2.5672029792906	0.890020811869294	-2.88443027966812	0.00392122575537133	0.0221328581265868	0.06	0.1	0.04	0.0	0.02	0.03	RGS17	chr6	protein_coding	regulator of G protein signaling 17
ENSG00000196684.12	53.1387217052673	2.62546111040302	0.522347200403453	5.02627583411026	5.00096435303415e-07	3.46569072250178e-05	0.03	0.13	0.06	0.87	0.75	0.34	HSH2D	chr19	protein_coding	hematopoietic SH2 domain containing
ENSG00000172432.19	505.636876232938	1.09929885798192	0.264760244298188	4.15205410047828	3.2950433841213e-05	0.000721231470543602	1.06	1.62	0.77	3.02	5.63	2.13	GTPBP2	chr6	protein_coding	GTP binding protein 2
ENSG00000100811.14	3137.82658928259	-1.36785072219297	0.255040906820475	-5.3632601108802	8.17331759464337e-08	7.74910736856556e-06	8.61	6.53	10.67	4.78	3.93	5.2	YY1	chr14	protein_coding	YY1 transcription factor
ENSG00000138356.14	80.7704013461974	1.39233295576064	0.385785828810536	3.60908268728667	0.000307281661428715	0.00340899554610148	0.14	0.15	0.12	0.45	0.86	0.29	AOX1	chr2	protein_coding	aldehyde oxidase 1
ENSG00000158615.9	440.864788181094	1.41124790810317	0.313093508409728	4.50743266850603	6.561674317842e-06	0.000226854843194475	0.53	1.38	0.45	3.17	4.0	1.73	PPP1R15B	chr1	protein_coding	protein phosphatase 1 regulatory subunit 15B
ENSG00000162613.17	1438.66237394089	1.05926705032943	0.234530923714303	4.51653467932354	6.28598266314868e-06	0.00022028021786009	1.78	2.66	1.77	6.05	9.92	3.17	FUBP1	chr1	protein_coding	far upstream element binding protein 1
ENSG00000237766.2	13.8321254670674	-4.30715519575327	1.18714724636926	-3.62815582390994	0.000285452964730946	0.0032317876314667	0.3	0.14	0.68	0.08	0.0	0.0	GGTA2P	chr12	processed_pseudogene	glycoprotein alpha-galactosyltransferase 2, pseudogene
ENSG00000159403.18	1794.2226840073	1.33408124497062	0.202543400780503	6.58664384931686	4.49879678409119e-11	1.44842511461136e-08	2.62	4.27	2.02	10.06	13.75	7.97	C1R	chr12	protein_coding	complement C1r
ENSG00000077380.16	2897.90515398744	-1.53146879422062	0.248461412796637	-6.16380941001132	7.10154115694487e-10	1.59053937738299e-07	10.55	8.84	13.39	5.66	4.31	5.76	DYNC1I2	chr2	protein_coding	dynein cytoplasmic 1 intermediate chain 2
ENSG00000133433.11	80.1482816751699	1.25364451582743	0.383719488174313	3.26708586470838	0.00108660717977925	0.00860267794892854	0.39	1.05	0.72	2.52	3.05	1.75	GSTT2B	chr22	protein_coding	glutathione S-transferase theta 2B
ENSG00000111845.5	134.830646019009	1.01644074063691	0.339071826961251	2.99771511465936	0.00272011814742141	0.0170120217928978	1.12	1.04	0.75	2.44	4.75	1.61	PAK1IP1	chr6	protein_coding	PAK1 interacting protein 1
ENSG00000239039.1	18.7008042882538	-3.33560823501414	0.87013393198661	-3.83344231548192	0.000126362443280155	0.0018214910507353	7.32	1.27	6.96	0.73	1.05	0.55	SNORD13	chr8	snoRNA	small nucleolar RNA, C/D box 13
ENSG00000147526.20	1592.96811953292	-1.08241671656522	0.192230234564202	-5.630834915325	1.79339324095207e-08	2.1996110433074e-06	2.76	2.41	3.28	1.87	2.14	1.69	TACC1	chr8	protein_coding	transforming acidic coiled-coil containing protein 1
ENSG00000149547.15	8888.14045825837	-1.55478747475815	0.451971615073688	-3.44001132572157	0.000581689844153633	0.00547802245676432	59.1	51.08	76.0	30.64	19.75	35.82	EI24	chr11	protein_coding	EI24 autophagy associated transmembrane protein
ENSG00000066651.20	55.0887584463984	1.52311837074866	0.563032247964116	2.70520627593917	0.00682619865495583	0.0329559743872813	0.02	0.15	0.09	0.21	0.52	0.29	TRMT11	chr6	protein_coding	tRNA methyltransferase 11 homolog
ENSG00000135127.11	38.2971481092074	1.54228683992579	0.5751183310661	2.68168610982516	0.00732521561131159	0.0346297355259297	0.05	0.1	0.03	0.27	0.41	0.1	BICDL1	chr12	protein_coding	BICD family like cargo adaptor 1
ENSG00000188153.14	256.332837254993	1.2779295538224	0.2923870144406	4.37067821314622	1.23861214662054e-05	0.000359802859283342	0.13	0.3	0.21	0.78	1.02	0.44	COL4A5	chrX	protein_coding	collagen type IV alpha 5 chain
ENSG00000130176.8	303.303375172597	-1.18897454133496	0.256404752124255	-4.6371002545178	3.53331058343315e-06	0.00014678435956015	2.84	2.3	2.18	1.48	1.43	1.58	CNN1	chr19	protein_coding	calponin 1
ENSG00000104213.13	275.500703367916	1.3350006115013	0.283076793464544	4.71603692822144	2.40482806092822e-06	0.000110279563363753	1.09	1.15	0.98	3.99	6.21	1.94	PDGFRL	chr8	protein_coding	platelet derived growth factor receptor like
ENSG00000122512.16	69.2029399284721	1.09470642555203	0.43136420226994	2.53777763614001	0.0111558841811764	0.0471601532688125	0.05	0.19	0.12	0.3	0.48	0.3	PMS2	chr7	protein_coding	PMS1 homolog 2, mismatch repair system component
ENSG00000112419.14	128.275838449424	1.15300879975187	0.289585661573174	3.98158110967287	6.84583515951659e-05	0.00117943741979007	0.11	0.14	0.1	0.34	0.52	0.28	PHACTR2	chr6	protein_coding	phosphatase and actin regulator 2
ENSG00000050730.16	121.302625766822	-1.50576702852624	0.367724140090232	-4.09482779171571	4.22482293898755e-05	0.000861351104209941	0.76	0.68	0.91	0.49	0.26	0.4	TNIP3	chr4	protein_coding	TNFAIP3 interacting protein 3
ENSG00000272808.4	785.293353456302	-1.31237502887765	0.286697396740785	-4.57756172116282	4.70427013339558e-06	0.000178185761376214	2.43	1.6	2.65	1.31	0.99	1.44	RP11-66B24.7	chr15	lncRNA	--
ENSG00000268104.3	55.6899931956363	-1.82766347037958	0.633596265122899	-2.88458687493221	0.00391927604988289	0.0221328581265868	0.36	0.13	0.42	0.1	0.04	0.2	SLC6A14	chrX	protein_coding	solute carrier family 6 member 14
ENSG00000129515.20	127.565476945853	1.55050697433268	0.430339282082265	3.60298731463766	0.000314580886555583	0.00345924436596094	0.08	0.44	0.29	1.32	1.46	0.63	SNX6	chr14	protein_coding	sorting nexin 6
ENSG00000115446.12	230.83266578176	1.46649229903734	0.29894935377551	4.90548743630526	9.31956062728329e-07	5.47621634730175e-05	0.61	1.46	0.73	3.13	5.38	2.55	UNC50	chr2	protein_coding	unc-50 inner nuclear membrane RNA binding protein
ENSG00000111596.14	1299.63700342523	-1.53199967190767	0.237743108128122	-6.44392884391021	1.16419683085019e-10	3.39462223093562e-08	2.29	1.96	2.53	1.03	0.98	1.24	CNOT2	chr12	protein_coding	CCR4-NOT transcription complex subunit 2
ENSG00000160190.14	56.9439440834278	1.20608567747872	0.452108953714577	2.66768810387273	0.00763751224838749	0.0356587346325517	0.07	0.13	0.06	0.3	0.42	0.14	SLC37A1	chr21	protein_coding	solute carrier family 37 member 1
ENSG00000169855.20	179.469939581503	1.17564376950618	0.253235498692532	4.64249197121293	3.44232019167099e-06	0.00014455873978827	0.14	0.2	0.16	0.52	0.71	0.39	ROBO1	chr3	protein_coding	roundabout guidance receptor 1
ENSG00000062716.13	1938.50877926757	1.27625695813496	0.214524335717257	5.94924092815776	2.69388864059434e-09	4.52514728823315e-07	2.15	3.44	2.7	9.62	14.61	5.34	VMP1	chr17	protein_coding	vacuole membrane protein 1
ENSG00000138658.16	22.4949219065517	2.04206088432876	0.763149076576358	2.67583483621556	0.0074543370373912	0.0351003426495563	0.02	0.03	0.0	0.11	0.16	0.03	ZGRF1	chr4	protein_coding	zinc finger GRF-type containing 1
ENSG00000138593.9	62.3995453459331	1.88485615725722	0.426614713679077	4.41816959617364	9.95403020231285e-06	0.000305559713398373	0.03	0.06	0.07	0.28	0.29	0.23	SECISBP2L	chr15	protein_coding	SECIS binding protein 2 like
ENSG00000178202.13	87.8600613005184	1.15440414177795	0.398401769504986	2.89758788775535	0.00376044359729382	0.0214680071490871	0.11	0.29	0.16	0.6	0.87	0.33	POGLUT3	chr11	protein_coding	protein O-glucosyltransferase 3
ENSG00000142224.17	158.375750965342	1.75417003585708	0.276996161714964	6.33283156342856	2.40702292145204e-10	6.3047681742576e-08	0.15	0.22	0.21	1.02	1.13	0.66	IL19	chr1	protein_coding	interleukin 19
ENSG00000204923.4	43.4523567257001	-1.54277168272547	0.512287919383574	-3.01153243000901	0.0025993263574207	0.0164090224051732	0.24	0.16	0.15	0.06	0.09	0.11	FBXO48	chr2	protein_coding	F-box protein 48
ENSG00000271581.1	35.8431135617901	1.98192978830148	0.535470601115117	3.70128590472403	0.000214509608089406	0.00265815798656425	0.23	0.2	0.29	1.4	2.04	0.8	XXbac-BPG248L24.12	chr6	unprocessed_pseudogene	--
ENSG00000250519.7	67.3967558069756	-1.16623210961512	0.402620847846866	-2.8966013952131	0.00377228717828022	0.02152766840958	0.33	0.24	0.28	0.13	0.24	0.18	RP11-680H20.2	chr11	lncRNA	--
ENSG00000256940.2	1342.84695912444	-1.02318099125589	0.209779080344191	-4.87742147394833	1.07481614650019e-06	6.04838815612742e-05	35.41	33.48	35.78	24.01	21.98	25.48	PPP1R14B-AS1	chr11	lncRNA	PPP1R14B antisense RNA 1
ENSG00000273568.1	82.0472546561158	-1.96497253109922	0.365486445862707	-5.37632121065673	7.60231161008122e-08	7.3428827263872e-06	5.77	8.67	8.23	2.51	2.73	2.84	RP11-417L19.6	chr12	lncRNA	--
ENSG00000269343.9	132.909263342337	1.35072830035981	0.366873993565876	3.68172267331147	0.000231663330053863	0.00279478930730085	0.17	0.34	0.13	0.82	1.1	0.4	ZNF587B	chr19	protein_coding	zinc finger protein 587B
ENSG00000233671.1	134.118476194989	-1.09727051947292	0.395586620155596	-2.77378066791371	0.00554090212568126	0.0284671214927786	1.77	1.79	2.94	1.34	0.98	1.82	CENPNP1	chr2	processed_pseudogene	CENPN pseudogene 1
ENSG00000280614.1	11.9606270908509	2.67397518463536	1.00640617993156	2.65695425759131	0.00788501410175431	0.0365491925400453	0.02	0.05	0.1	0.25	0.53	0.72	CH507-513H4.4	chr21	lncRNA	--
ENSG00000250899.3	197.309032210468	-1.63940757093422	0.333472098753682	-4.91617612706233	8.82510066267556e-07	5.26575697455553e-05	1.34	1.05	1.75	0.45	0.68	0.74	RP11-253E3.3	chr12	lncRNA	--
ENSG00000162599.17	1366.81322910792	-1.42917025630262	0.275893679398827	-5.18014859715808	2.21709214390273e-07	1.84209365547703e-05	0.53	0.53	0.7	0.32	0.21	0.36	NFIA	chr1	protein_coding	nuclear factor I A
ENSG00000146677.7	137.153436535298	-1.35888354687672	0.397297571786517	-3.4203167685276	0.000625482561353939	0.00576111831902974	5.97	8.37	9.62	2.37	4.28	5.99	RPL32P18	chr7	processed_pseudogene	ribosomal protein L32 pseudogene 18
ENSG00000144476.6	714.17973183857	1.48820239297293	0.265789966687566	5.59916693440237	2.15384317283598e-08	2.56042249176979e-06	2.46	4.18	2.52	11.2	20.59	6.24	ACKR3	chr2	protein_coding	atypical chemokine receptor 3
ENSG00000197321.15	192.938929180499	1.0178306004181	0.329285747019704	3.0910253772909	0.00199466585580243	0.0134904009346043	0.18	0.23	0.1	0.46	0.8	0.27	SVIL	chr10	protein_coding	supervillin
ENSG00000279901.1	10.3991441890984	-5.19736996268091	1.42934893629872	-3.63617996326315	0.000276711049932166	0.00315686859932539	0.05	0.16	0.39	0.01	0.0	0.01	CTD-2270P14.2	chr16	TEC	--
ENSG00000101972.19	1582.47036427983	-1.17748709469064	0.266566604932309	-4.41723409048049	9.99719421224674e-06	0.000305559713398373	4.91	3.59	4.62	2.52	2.15	3.28	STAG2	chrX	protein_coding	stromal antigen 2
ENSG00000270757.1	71.0293012351608	1.99735085339402	0.493711658398144	4.04558170628268	5.21933570932385e-05	0.000978878811309353	0.15	0.87	0.62	2.99	4.62	1.79	HSPE1-MOB4	chr2	protein_coding	HSPE1-MOB4 readthrough
ENSG00000144749.14	198.30582789317	1.0322966992977	0.316277375211103	3.26389675710659	0.00109891201631741	0.00867343529119978	0.23	0.48	0.24	0.87	1.42	0.51	LRIG1	chr3	protein_coding	leucine rich repeats and immunoglobulin like domains 1
ENSG00000068489.13	10644.5262059982	-1.60829864696229	0.258843695823967	-6.21339701491534	5.18512201693163e-10	1.21410417651002e-07	39.12	33.16	44.42	18.23	12.94	21.12	PRR11	chr17	protein_coding	proline rich 11
ENSG00000138050.15	93.3686519299089	1.05380105975125	0.323188962493205	3.26063443386747	0.00111163257382387	0.00874703146429432	0.25	0.34	0.21	0.73	0.98	0.64	THUMPD2	chr2	protein_coding	THUMP domain containing 2
ENSG00000238578.1	38.537161309202	-1.26057393764876	0.478560635476329	-2.63409449963236	0.00843620046906092	0.0385388006535215	14.0	14.69	9.0	7.39	7.83	6.85	SNORD4A	chr17	snoRNA	small nucleolar RNA, C/D box 4A
ENSG00000006071.16	44.0876270154088	1.48203607405453	0.510781679385092	2.90150593466603	0.00371373744897248	0.0212563327912669	0.01	0.02	0.01	0.05	0.1	0.03	ABCC8	chr11	protein_coding	ATP binding cassette subfamily C member 8
ENSG00000092020.11	80.0245601167222	1.25627764904073	0.487280882525235	2.57813859335158	0.00993341481688876	0.0434306739510781	0.07	0.42	0.15	0.56	0.77	0.7	PPP2R3C	chr14	protein_coding	protein phosphatase 2 regulatory subunit B''gamma
ENSG00000163964.18	754.526283963702	-1.03730885997001	0.27465463018436	-3.77677543347341	0.000158871853282405	0.00215180159564092	3.14	2.94	5.13	2.57	2.29	2.77	PIGX	chr3	protein_coding	phosphatidylinositol glycan anchor biosynthesis class X
ENSG00000261067.7	157.779516897696	1.08501843999731	0.330163702084095	3.28630443973198	0.00101511232651044	0.0081833833562297	0.34	0.45	0.18	0.82	1.49	0.65	RP11-264B17.3	chr16	lncRNA	--
ENSG00000227766.1	149.065662574571	1.57054543858261	0.309409324516697	5.07594734268538	3.85570071010086e-07	2.86471147951436e-05	0.88	1.66	1.27	6.27	6.89	3.17	HCG4P5	chr6	unprocessed_pseudogene	HLA complex group 4 pseudogene 5
ENSG00000228144.2	121.696835393692	1.0323062899753	0.389907273527975	2.64756869148592	0.00810728871160112	0.0373888510143491	1.8	1.72	0.56	4.56	4.95	2.5	RP11-745O10.4	chr12	protein_coding	--
ENSG00000153006.16	2282.65595072619	-1.27232471335682	0.288051888179046	-4.41699834498558	1.00080996216369e-05	0.000305559713398373	6.27	5.26	7.2	3.73	2.32	4.45	SREK1IP1	chr5	protein_coding	SREK1 interacting protein 1
ENSG00000183486.14	404.216889984988	1.47604939743437	0.252948390578556	5.83537769921478	5.36688513801439e-09	7.69409733896695e-07	0.29	0.23	0.2	0.95	0.87	0.98	MX2	chr21	protein_coding	MX dynamin like GTPase 2
ENSG00000278000.1	18.7195284542162	1.88048302022226	0.740346535537001	2.54000380897072	0.0110851261608202	0.0469815874752744	0.14	0.37	0.12	0.77	1.79	0.72	AC139100.4	chr18	lncRNA	--
ENSG00000139117.14	41.967227960233	2.63467717029504	0.538227579208089	4.89509878734107	9.8256358167967e-07	5.68709273081559e-05	0.01	0.06	0.04	0.33	0.46	0.23	CPNE8	chr12	protein_coding	copine 8
ENSG00000268388.6	59.8343782512286	1.96154304307474	0.510787164384647	3.84023558116978	0.000122916300626987	0.0017886520808752	0.07	0.09	0.02	0.37	0.45	0.19	FENDRR	chr16	lncRNA	FOXF1 adjacent non-coding developmental regulatory RNA
ENSG00000175602.4	15108.964700751	-1.12316686724381	0.241261561120142	-4.65539086304968	3.23366661433146e-06	0.000137666897680106	380.26	316.96	361.21	214.2	180.84	269.07	CCDC85B	chr11	protein_coding	coiled-coil domain containing 85B
ENSG00000236552.2	555.101895723314	-1.06628500824513	0.260674360600246	-4.0904867121946	4.30468874831997e-05	0.000873014670453748	20.58	20.05	20.05	11.98	11.32	16.23	RPL13AP5	chr10	processed_pseudogene	ribosomal protein L13a pseudogene 5
ENSG00000279738.1	93.5439079589092	-1.19707373367853	0.395843970414405	-3.0241050089138	0.00249369866510468	0.0159376794239068	0.14	0.07	0.12	0.06	0.07	0.07	RP5-1014D13.2	chr22	lncRNA	--
ENSG00000257767.3	50.7293152156406	1.50851031155399	0.54053258328818	2.7907851592912	0.0052580360533768	0.0274452898492147	0.41	0.9	0.41	1.84	4.57	0.92	RP11-162P23.2	chr12	protein_coding	--
ENSG00000085224.23	683.536406521774	-1.56836170331932	0.303535671002639	-5.16697658017822	2.37911060416502e-07	1.9120075308158e-05	0.71	0.62	0.88	0.36	0.23	0.42	ATRX	chrX	protein_coding	ATRX chromatin remodeler
ENSG00000177125.5	98.7081127584843	1.11656093786543	0.313822948455158	3.5579327240467	0.000373785012375737	0.00395378068532145	0.13	0.19	0.15	0.47	0.63	0.37	ZBTB34	chr9	protein_coding	zinc finger and BTB domain containing 34
ENSG00000120093.12	33.5980734732316	1.66771184839588	0.583473750806876	2.85824657251441	0.00425989231863294	0.0234947808323174	0.03	0.03	0.05	0.15	0.29	0.08	HOXB3	chr17	protein_coding	homeobox B3
ENSG00000196562.14	779.278718716825	1.11059830386611	0.277608124815089	4.0005972613585	6.31828112391266e-05	0.00111717060759497	0.93	2.01	0.85	3.73	6.0	2.12	SULF2	chr20	protein_coding	sulfatase 2
ENSG00000273344.1	46.7034536601817	1.39320636149525	0.553182346681197	2.51853004683493	0.0117845828308429	0.0491259254525178	0.05	0.27	0.25	0.7	0.66	0.71	PAXIP1-DT	chr7	lncRNA	PAXIP1 divergent transcript
ENSG00000180488.15	449.590984032432	-1.53368171283133	0.327236478076294	-4.68676879132577	2.77552220355808e-06	0.00012220205166321	1.12	0.83	1.28	0.53	0.33	0.65	MIGA1	chr1	protein_coding	mitoguardin 1
ENSG00000139433.11	1053.38887306322	-1.04494556258074	0.178322597150883	-5.85986060811231	4.63255862469071e-09	6.96710108027738e-07	8.54	8.02	8.93	5.98	6.26	5.29	GLTP	chr12	protein_coding	glycolipid transfer protein
ENSG00000051128.19	1088.87389076333	-1.14638177341399	0.247438483083806	-4.632997095386	3.60409597615094e-06	0.000148924329453039	7.91	6.66	7.03	4.41	3.7	5.27	HOMER3	chr19	protein_coding	homer scaffold protein 3
ENSG00000127337.7	35.6658380009969	1.88356012520461	0.557642924102052	3.37771725201683	0.000730901919175677	0.00645818082272207	0.07	0.25	0.12	0.76	1.09	0.46	YEATS4	chr12	protein_coding	YEATS domain containing 4
ENSG00000070882.13	223.934065217634	1.01608741431372	0.352521959633763	2.88233792688926	0.00394736146283282	0.0222069617934541	0.2	0.5	0.24	0.89	1.49	0.4	OSBPL3	chr7	protein_coding	oxysterol binding protein like 3
ENSG00000156831.8	140.116477831822	1.03315552918629	0.367258063807553	2.81315954910571	0.00490573034803676	0.0260526312022543	0.41	0.58	0.55	1.62	2.51	0.61	NSMCE2	chr8	protein_coding	NSE2 (MMS21) homolog, SMC5-SMC6 complex SUMO ligase
ENSG00000078124.13	1081.3104810301	-1.27968860476227	0.269505430116634	-4.74828505016933	2.05148763537412e-06	9.92052537998127e-05	1.17	0.96	1.13	0.57	0.49	0.77	ACER3	chr11	protein_coding	alkaline ceramidase 3
ENSG00000196227.11	319.995447863303	-1.49463518573079	0.268237335999421	-5.57206244299272	2.51741152585378e-08	2.90328938213017e-06	1.24	1.3	1.79	0.69	0.69	0.77	FAM217B	chr20	protein_coding	family with sequence similarity 217 member B
ENSG00000261786.1	87.0657500842338	2.23395439096633	0.451801691441487	4.9445463203974	7.63213935866769e-07	4.66193998612057e-05	0.13	0.1	0.07	0.6	1.26	0.29	RP4-555D20.2	chr3	lncRNA	--
ENSG00000254842.6	78.1796376347925	-2.14914436127151	0.478179021993052	-4.49443464147355	6.97550233353028e-06	0.000236812586726005	1.0	0.65	1.1	0.22	0.19	0.43	LINC02551	chr11	lncRNA	long intergenic non-protein coding RNA 2551
ENSG00000133624.13	126.977448597026	1.02990715004166	0.376154887743176	2.73798688678702	0.00618165407212461	0.0307768305510998	0.44	0.44	0.17	0.99	1.54	0.6	ZNF767P	chr7	transcribed_unprocessed_pseudogene	zinc finger family member 767, pseudogene
ENSG00000138496.17	423.085639773607	1.65762930027647	0.196129812434008	8.45169472047606	2.87104496724141e-17	2.60994876022051e-14	0.34	0.41	0.39	1.8	2.17	1.2	PARP9	chr3	protein_coding	poly(ADP-ribose) polymerase family member 9
ENSG00000229119.3	151.540355470215	-1.53288647401105	0.394524267591828	-3.88540477717068	0.000102159530407406	0.00156935723947917	12.19	13.37	12.27	4.57	3.82	8.87	CTB-63M22.1	chr5	processed_pseudogene	--
ENSG00000164118.13	43.1943805256659	1.71856948851181	0.48083436299998	3.57414032930064	0.000351380452585069	0.00377099549600671	0.06	0.04	0.04	0.18	0.31	0.18	CEP44	chr4	protein_coding	centrosomal protein 44
ENSG00000067066.17	547.046069152442	1.23717511449592	0.204058245178423	6.06285285563527	1.33728000523968e-09	2.58329065012175e-07	0.35	0.5	0.31	1.13	1.82	0.97	SP100	chr2	protein_coding	SP100 nuclear antigen
ENSG00000285737.1	54.8075258884427	-1.47697496438402	0.574780115236848	-2.56963476159123	0.0101805786522442	0.0442430162442505	0.47	0.26	0.36	0.17	0.07	0.28	LINC02680	chr10	lncRNA	long intergenic non-protein coding RNA 2680
ENSG00000287665.1	113.119329342416	-1.54899043435923	0.547664200781905	-2.82835801965461	0.00467874496535093	0.0252198551428438	1.22	0.61	1.44	0.28	0.25	0.93	RP11-32P3.1	chr7	lncRNA	--
ENSG00000157895.11	2361.00939490731	-1.18399933813873	0.219453405083437	-5.39521971731799	6.84397505879888e-08	6.70262936416554e-06	9.43	6.75	9.92	5.61	5.38	5.29	C12orf43	chr12	protein_coding	chromosome 12 open reading frame 43
ENSG00000279838.1	18.9576375200584	-2.22920964760878	0.750185182487492	-2.97154582581475	0.00296304650626758	0.0180848817961529	0.28	0.14	0.34	0.06	0.06	0.1	RP4-635A23.6	chr1	TEC	--
ENSG00000116922.15	93.3090384724033	1.71055518437187	0.393642656912471	4.3454517805275	1.3898930261185e-05	0.000389119688870205	0.1	0.25	0.15	0.79	1.17	0.42	C1orf109	chr1	protein_coding	chromosome 1 open reading frame 109
ENSG00000139874.6	142.071046718853	1.20560731862611	0.333369842029623	3.61642586289787	0.000298698814472103	0.00334015302377125	0.27	0.38	0.33	1.13	1.71	0.52	SSTR1	chr14	protein_coding	somatostatin receptor 1
ENSG00000280378.1	82.4304163284733	-1.78313363947834	0.492054564642052	-3.62385346587627	0.000290246085445493	0.00327167250508727	1.18	1.19	1.22	0.37	0.23	0.77	RP4-758J24.6	chr1	TEC	--
ENSG00000162972.10	184.301229304607	1.02652992927888	0.303174537191185	3.38593715286697	0.000709356271290902	0.00632932552917414	1.52	1.45	0.76	3.71	5.09	2.3	MAIP1	chr2	protein_coding	matrix AAA peptidase interacting protein 1
ENSG00000176532.4	787.382291999948	1.11494532610293	0.16644865468501	6.69843398982632	2.10664843890994e-11	7.75146308926527e-09	3.84	5.04	3.84	13.7	14.01	11.03	PRR15	chr7	protein_coding	proline rich 15
ENSG00000225746.13	82.7658693900491	-2.31543448121574	0.577884577682396	-4.00674212574036	6.15620130494714e-05	0.00110113350655848	0.11	0.05	0.09	0.02	0.01	0.04	MEG8	chr14	lncRNA	maternally expressed 8, small nucleolar RNA host gene
ENSG00000231711.2	42.2732290336775	1.29149669600578	0.478311315809007	2.70011737820036	0.00693150161255188	0.0333290061980015	0.08	0.09	0.08	0.21	0.45	0.22	LINC00899	chr22	lncRNA	long intergenic non-protein coding RNA 899
ENSG00000108700.5	41.1335857663555	2.48654273283144	0.541311485198675	4.59355251241125	4.35763298658831e-06	0.000168329167172311	0.11	0.41	0.22	2.16	1.81	1.67	CCL8	chr17	protein_coding	C-C motif chemokine ligand 8
ENSG00000198910.14	8568.00258400167	1.02941896509955	0.208099349709966	4.94676685215155	7.54562622130374e-07	4.64050936866592e-05	11.19	18.27	9.78	37.42	56.06	22.69	L1CAM	chrX	protein_coding	L1 cell adhesion molecule
ENSG00000285625.1	24.9192805913431	1.77341847009558	0.617984483212258	2.86968122707131	0.0041088579871622	0.0228822671472449	0.39	0.22	0.32	1.78	2.01	0.97	RP11-112B10.2	chr12	protein_coding	--
ENSG00000206530.11	24.1180043853735	2.41887564431414	0.679556148600585	3.55949342713674	0.000371570832332201	0.00393566624314814	0.01	0.02	0.01	0.08	0.12	0.05	CFAP44	chr3	protein_coding	cilia and flagella associated protein 44
ENSG00000171320.15	121.124429119255	-1.1939889638848	0.34320371658719	-3.4789511481921	0.00050338034162921	0.00493919987272242	0.33	0.29	0.44	0.2	0.21	0.24	ESCO2	chr8	protein_coding	establishment of sister chromatid cohesion N-acetyltransferase 2
ENSG00000225555.2	15.5299356703215	-2.78880471842356	0.988658820253241	-2.82079587143036	0.00479046749677563	0.0256698629317512	0.1	0.08	0.31	0.0	0.06	0.04	AP000320.6	chr21	lncRNA	--
ENSG00000259523.1	30.8859258845927	-1.7011994756358	0.571491374996108	-2.97677191654447	0.00291300634605472	0.0179067621606721	0.46	0.36	0.76	0.21	0.33	0.18	RP11-680F8.3	chr15	lncRNA	--
ENSG00000178919.9	154.080413016669	1.22663894020963	0.302533495975005	4.05455579804948	5.02296601409379e-05	0.000960381411813365	0.33	0.65	0.37	1.62	1.94	0.93	FOXE1	chr9	protein_coding	forkhead box E1
ENSG00000145332.14	190.624859157734	-1.64844763994188	0.287005316847831	-5.74361359589684	9.26771405327821e-09	1.25634432438036e-06	0.77	0.49	0.66	0.29	0.36	0.24	KLHL8	chr4	protein_coding	kelch like family member 8
ENSG00000272752.6	632.661249426631	1.5662829152754	0.307923655698938	5.08659496043001	3.64549230153927e-07	2.77524325261024e-05	1.21	1.76	1.23	5.19	11.23	2.45	STAG3L5P-PVRIG2P-PILRB	chr7	lncRNA	STAG3L5P-PVRIG2P-PILRB readthrough
ENSG00000108691.9	2375.54795170192	1.33233422693296	0.206188770823348	6.46172059522308	1.03519107456345e-10	3.07650824351993e-08	8.99	16.32	9.16	45.4	53.99	25.12	CCL2	chr17	protein_coding	C-C motif chemokine ligand 2
ENSG00000214796.8	165.233209287962	-2.01716229918568	0.370355772720473	-5.44655287635584	5.13553414381808e-08	5.25593010983872e-06	1.9	0.94	1.51	0.53	0.4	0.58	TUBA5P	chr1	transcribed_unprocessed_pseudogene	tubulin alpha 5, pseudogene
ENSG00000170989.10	14.2377342166838	2.98296562615599	0.95360355480077	3.12809826592898	0.00175941347855025	0.0123087260740224	0.0	0.02	0.01	0.12	0.18	0.06	S1PR1	chr1	protein_coding	sphingosine-1-phosphate receptor 1
ENSG00000167646.14	38.8436127568692	-1.47769667995237	0.516070858821702	-2.86336004967663	0.00419173942642592	0.0232341998410564	0.3	0.39	0.18	0.1	0.17	0.17	DNAAF3	chr19	protein_coding	dynein axonemal assembly factor 3
ENSG00000040275.17	193.366389382233	1.13047003025676	0.375081006430864	3.01393568555738	0.00257882467575677	0.0163332608766988	0.51	0.51	0.25	1.42	2.26	0.52	SPDL1	chr5	protein_coding	spindle apparatus coiled-coil protein 1
ENSG00000198730.9	160.083358700061	1.32811619744187	0.337503032789785	3.93512374233713	8.31538416924932e-05	0.00135281197995885	0.2	0.3	0.29	0.92	1.58	0.46	CTR9	chr11	protein_coding	CTR9 homolog, Paf1/RNA polymerase II complex component
ENSG00000106477.20	422.618604031798	-1.01792831879642	0.274234737826262	-3.71188685600187	0.000205719948205217	0.00258261257478751	0.5	0.61	0.87	0.41	0.45	0.5	CEP41	chr7	protein_coding	centrosomal protein 41
ENSG00000054523.19	1601.40232556168	-1.07116988159293	0.219183515351082	-4.88709143968767	1.02336571291936e-06	5.82085173815051e-05	1.88	1.74	2.32	1.33	1.24	1.38	KIF1B	chr1	protein_coding	kinesin family member 1B
ENSG00000145730.21	703.126516859851	1.04366508731506	0.269011994759674	3.87962287052452	0.000104618543855035	0.00159131395348002	0.94	1.49	0.67	3.14	4.64	1.56	PAM	chr5	protein_coding	peptidylglycine alpha-amidating monooxygenase
ENSG00000136235.17	136.519455428907	1.16181497959235	0.336109891659521	3.45665214985482	0.000546930353106039	0.00524333850924363	0.22	0.27	0.22	0.76	1.25	0.38	GPNMB	chr7	protein_coding	glycoprotein nmb
ENSG00000184992.13	2003.28663256813	-1.34716990977282	0.234702997211133	-5.73989222881947	9.47368204397903e-09	1.27309810702306e-06	7.42	5.71	7.88	3.75	3.51	4.25	BRI3BP	chr12	protein_coding	BRI3 binding protein
ENSG00000111145.8	74.9995902541268	1.18405432293471	0.387448098756067	3.05603338030619	0.00224286284654924	0.0147872024021212	0.12	0.17	0.2	0.58	0.74	0.31	ELK3	chr12	protein_coding	ETS transcription factor ELK3
ENSG00000261342.1	69.0914484333748	-1.11814832541218	0.354604009822942	-3.1532309123365	0.0016147402193236	0.0115528682173273	0.95	1.04	0.97	0.7	0.79	0.48	AC006538.1	chr19	lncRNA	--
ENSG00000234268.1	12.364991009648	-2.43241038413917	0.900367484955944	-2.70157510658905	0.00690118916019294	0.0332349570837089	0.52	1.99	1.64	0.22	0.57	0.3	AP000936.1	chr11	processed_pseudogene	--
ENSG00000137970.7	620.758912203287	-1.35744336122322	0.287251367312084	-4.72562889404257	2.29404266353635e-06	0.000106462868835708	18.18	18.17	22.53	11.04	7.38	12.82	RPL7P9	chr1	processed_pseudogene	ribosomal protein L7 pseudogene 9
ENSG00000126953.8	1174.79090146198	-1.05402226916263	0.249206846722933	-4.2295076681199	2.34203295950022e-05	0.000565527771189319	8.96	6.82	9.42	6.1	4.68	6.1	TIMM8A	chrX	protein_coding	translocase of inner mitochondrial membrane 8A
ENSG00000134470.21	182.771677868132	1.26147084624238	0.283865006075752	4.4439110818251	8.83381254113083e-06	0.000279749465185729	0.46	0.64	0.4	1.47	2.61	1.12	IL15RA	chr10	protein_coding	interleukin 15 receptor subunit alpha
ENSG00000162910.19	6490.44713272596	-1.13484773564033	0.249829730533333	-4.54248472836947	5.55950251968991e-06	0.000199342347886979	83.16	67.44	81.78	46.44	38.86	59.32	MRPL55	chr1	protein_coding	mitochondrial ribosomal protein L55
ENSG00000141505.12	48.6572843716871	-1.7237708367687	0.456113951595179	-3.77925479091379	0.000157298408000574	0.002139867603205	0.28	0.32	0.38	0.1	0.16	0.16	ASGR1	chr17	protein_coding	asialoglycoprotein receptor 1
ENSG00000213221.5	2079.7895605447	-1.15791866996584	0.254710146977278	-4.54602489813308	5.46685721767977e-06	0.000196476305679124	15.95	13.51	16.12	9.25	7.3	11.35	DNLZ	chr9	protein_coding	DNL-type zinc finger
ENSG00000137145.21	1841.01472763465	-1.46964600051132	0.533620515889494	-2.75410325643413	0.00588531970154622	0.0297514878465191	4.87	3.58	5.49	2.21	1.42	3.14	DENND4C	chr9	protein_coding	DENN domain containing 4C
ENSG00000147162.14	726.194712967462	1.03681275557629	0.237271439891144	4.36973264060758	1.24398748956755e-05	0.000360686353917015	0.68	1.07	0.7	2.17	3.84	1.38	OGT	chrX	protein_coding	O-linked N-acetylglucosamine (GlcNAc) transferase
ENSG00000258301.3	441.717439388841	-1.14856942910682	0.289385934429574	-3.96898844227117	7.21783822100906e-05	0.00122441791292507	5.86	4.22	6.06	3.65	2.63	3.82	VASH1-AS1	chr14	lncRNA	VASH1 antisense RNA 1
ENSG00000163001.12	288.41984928054	1.33520132605144	0.213767768738478	6.24603668705974	4.20998330752133e-10	1.0665751153186e-07	0.96	1.22	0.85	3.37	4.46	3.01	CFAP36	chr2	protein_coding	cilia and flagella associated protein 36
ENSG00000153162.9	335.979715841972	1.33405363008422	0.326159662022312	4.09018583663162	4.31027690925463e-05	0.000873014670453748	0.69	1.02	0.82	2.74	5.67	1.26	BMP6	chr6	protein_coding	bone morphogenetic protein 6
ENSG00000277568.1	54.2301426332379	-2.61795257552769	0.689461610906397	-3.79709694363695	0.000146400546402962	0.00203459896053182	8.9	5.79	14.17	2.44	0.23	3.52	ENSG10010139242.1	chr5	misc_RNA	--
ENSG00000278133.1	125.158202914779	1.16962928839718	0.328913262454868	3.55604173473446	0.000376484296841358	0.00396955590636109	1.11	2.51	1.56	6.28	6.83	3.46	RP11-196G11.5	chr16	lncRNA	--
ENSG00000162604.12	80.0418715792541	1.0653423610929	0.379232050683177	2.80920971519604	0.00496632838052079	0.0262571463539406	0.11	0.25	0.12	0.42	0.57	0.4	TM2D1	chr1	protein_coding	TM2 domain containing 1
ENSG00000210144.1	43.0448534274087	-2.371148099811	0.553714296666925	-4.28225912548058	1.85005356350021e-05	0.000479625965037881	19.89	9.35	23.39	4.89	4.13	5.46	MT-TY	chrM	Mt_tRNA	mitochondrially encoded tRNA-Tyr (UAU/C)
ENSG00000135090.14	181.514800677214	-1.19639942961814	0.293496379438231	-4.07636861452299	4.57444830731894e-05	0.000910999022439522	0.42	0.33	0.42	0.3	0.22	0.21	TAOK3	chr12	protein_coding	TAO kinase 3
ENSG00000260704.1	11.6606849524419	3.40279697165477	1.04058891060172	3.27006845545481	0.00107521460861437	0.00852368347808734	0.01	0.01	0.03	0.39	0.29	0.15	LINC00543	chr13	lncRNA	long intergenic non-protein coding RNA 543
ENSG00000210112.1	355.887054796706	-1.00261085480358	0.326437140645771	-3.07137494471424	0.00213075398896062	0.0141933931661196	117.79	103.68	121.91	70.39	53.77	106.23	MT-TM	chrM	Mt_tRNA	mitochondrially encoded tRNA-Met (AUA/G)
ENSG00000109046.15	200.722365825615	1.05568740592046	0.34743342392265	3.0385315091489	0.00237734242123439	0.015397925305011	0.22	0.34	0.21	0.8	1.28	0.3	WSB1	chr17	protein_coding	WD repeat and SOCS box containing 1
ENSG00000210176.1	160.41960770162	-1.25484709887442	0.430525060991041	-2.91469002056662	0.00356041986262402	0.0206545610468353	40.26	42.79	77.06	26.15	18.45	45.06	MT-TH	chrM	Mt_tRNA	mitochondrially encoded tRNA-His (CAU/C)
ENSG00000177352.10	426.033127203424	1.50100539241554	0.243319195115784	6.16887373682656	6.87781200843869e-10	1.56308392321193e-07	2.05	2.76	1.46	8.37	12.2	5.17	CCDC71	chr3	protein_coding	coiled-coil domain containing 71
ENSG00000260077.1	158.76153346794	-1.02507150056152	0.31239579779084	-3.28132294931777	0.00103321368478255	0.00828178645468334	2.4	1.58	2.62	1.37	1.92	1.41	RP11-254F7.2	chr2	lncRNA	--
ENSG00000078237.7	105.189889514093	-1.48197481853761	0.387798307320811	-3.82150924994016	0.000132637437983993	0.00188919720424389	0.22	0.19	0.38	0.14	0.13	0.14	TIGAR	chr12	protein_coding	TP53 induced glycolysis regulatory phosphatase
ENSG00000150093.20	339.031086633895	1.33659700175795	0.321502171709072	4.15734983889142	3.21960763340343e-05	0.000710797376665952	0.21	0.22	0.22	0.76	1.45	0.32	ITGB1	chr10	protein_coding	integrin subunit beta 1
ENSG00000120868.14	143.446539596973	1.05532704610776	0.355109326013553	2.9718370338364	0.00296023766634049	0.0180774552761189	0.1	0.3	0.22	0.7	0.57	0.48	APAF1	chr12	protein_coding	apoptotic peptidase activating factor 1
ENSG00000146802.13	182.706947889073	-1.43530479768961	0.392811827509095	-3.65392459486565	0.000258262143832877	0.00301689557776954	0.51	0.48	0.68	0.27	0.16	0.4	TMEM168	chr7	protein_coding	transmembrane protein 168
ENSG00000170677.6	116.474940795663	1.16477953515414	0.309615868402072	3.76201498058083	0.000168549949555586	0.00225131453797064	0.19	0.28	0.16	0.68	0.87	0.45	SOCS6	chr18	protein_coding	suppressor of cytokine signaling 6
ENSG00000113593.12	106.673149736694	1.0474913954828	0.378521556472633	2.76732296370163	0.00565187332630032	0.0288931691646196	0.35	0.29	0.27	0.72	1.63	0.5	PPWD1	chr5	protein_coding	peptidylprolyl isomerase domain and WD repeat containing 1
ENSG00000104381.14	68.7276199645144	1.13259776811808	0.408746995133338	2.7709017597759	0.00559012898697048	0.0286723708478731	0.03	0.02	0.03	0.1	0.14	0.05	GDAP1	chr8	protein_coding	ganglioside induced differentiation associated protein 1
ENSG00000156535.15	455.201687097209	1.11104111830034	0.232315516590371	4.78246625368281	1.73157463946488e-06	8.89028387983064e-05	0.38	0.74	0.38	1.59	1.86	1.11	CD109	chr6	protein_coding	CD109 molecule
ENSG00000234797.5	53.5951195453481	-1.07242099616768	0.416179556047034	-2.57682286548088	0.00997130344072816	0.0435300913483088	1.44	1.66	1.44	0.98	0.94	1.07	RPS3AP6	chr15	processed_pseudogene	RPS3A pseudogene 6
ENSG00000153531.14	437.786121366742	-1.05670977434264	0.233961279936483	-4.51660110010308	6.2840121753391e-06	0.00022028021786009	0.96	0.77	0.9	0.55	0.62	0.61	ADPRHL1	chr13	protein_coding	ADP-ribosylhydrolase like 1
ENSG00000132274.16	39.2123292909979	1.73387993469778	0.520116272942024	3.3336390820655	0.00085717804713549	0.00719512662998961	0.03	0.05	0.07	0.19	0.32	0.2	TRIM22	chr11	protein_coding	tripartite motif containing 22
ENSG00000259782.2	13.0865601380851	-3.11216736988809	0.997278399104175	-3.12066056247047	0.00180445896936494	0.0125387180362256	0.23	0.34	0.8	0.16	0.02	0.05	CTD-2270L9.2	chr16	lncRNA	--
ENSG00000108342.13	29.7768851376084	1.75397878594089	0.623215562233294	2.81440145630431	0.004886815782784	0.0259968506392922	0.05	0.21	0.06	0.58	0.47	0.4	CSF3	chr17	protein_coding	colony stimulating factor 3
ENSG00000140451.13	328.66086467426	1.08055009869482	0.221034873964864	4.88859553839717	1.01557908236869e-06	5.81287375515765e-05	0.69	0.88	0.69	2.24	3.25	1.49	PIF1	chr15	protein_coding	PIF1 5'-to-3' DNA helicase
ENSG00000155744.10	716.531598866408	-1.95150126576637	0.588264173882066	-3.31738928258718	0.000908629200323291	0.0075053264263252	1.49	0.94	1.88	0.52	0.31	0.68	FAM126B	chr2	protein_coding	family with sequence similarity 126 member B
ENSG00000152990.14	168.829991860985	1.1812887088951	0.352398110598066	3.35214257219002	0.000801887115981677	0.00686177380419759	0.12	0.3	0.15	0.65	0.93	0.3	ADGRA3	chr4	protein_coding	adhesion G protein-coupled receptor A3
ENSG00000128567.17	4256.39150045978	1.04177087242648	0.170815343744616	6.09881319551726	1.06858858629697e-09	2.22804419128346e-07	5.82	8.04	6.35	19.04	28.76	12.86	PODXL	chr7	protein_coding	podocalyxin like
ENSG00000215765.3	72.4648561913545	1.36541014836663	0.492456958774749	2.77264870368331	0.0055602108844944	0.0285473418634473	0.13	0.85	0.62	1.72	2.45	1.58	CTB-61M7.1	chr19	lncRNA	--
ENSG00000120071.15	266.659460230108	1.386427001425	0.247368648267077	5.60469975131252	2.08616277274648e-08	2.50422648444297e-06	0.09	0.12	0.1	0.44	0.51	0.23	KANSL1	chr17	protein_coding	KAT8 regulatory NSL complex subunit 1
ENSG00000106868.17	200.370229345094	1.09786487696486	0.270467608318062	4.05913626327408	4.92545665757324e-05	0.000950287230788225	0.46	0.75	0.38	1.58	2.17	1.11	SUSD1	chr9	protein_coding	sushi domain containing 1
ENSG00000173852.15	227.650445085516	1.19718015987645	0.321205637289025	3.72714554445759	0.000193660636371676	0.00247635278496396	0.22	0.58	0.33	1.18	1.89	0.69	DPY19L1	chr7	protein_coding	dpy-19 like C-mannosyltransferase 1
ENSG00000198795.11	13.9387004825094	2.40077846406049	0.829378861318377	2.89467042871604	0.00379556804982249	0.0216206076822546	0.01	0.01	0.02	0.09	0.09	0.08	ZNF521	chr18	protein_coding	zinc finger protein 521
ENSG00000115919.15	2966.64828799541	1.08750474655898	0.183431753571164	5.92866134345202	3.05414231071795e-09	4.99612981359951e-07	1.47	2.55	1.48	5.72	7.19	3.79	KYNU	chr2	protein_coding	kynureninase
ENSG00000115009.13	22.0757847380938	2.26784036283589	0.760786474214108	2.980915723007	0.00287387870658623	0.0176954602159151	0.01	0.18	0.06	0.51	0.75	0.39	CCL20	chr2	protein_coding	C-C motif chemokine ligand 20
ENSG00000196455.8	97.4844469434108	1.69628234976716	0.436456349047914	3.88648796945543	0.000101704964557664	0.00156392887788471	0.1	0.26	0.08	0.7	1.04	0.32	PIK3R4	chr3	protein_coding	phosphoinositide-3-kinase regulatory subunit 4
ENSG00000102158.21	925.713472555498	-1.23865322186688	0.19032656002617	-6.50804187127935	7.61366991073483e-11	2.35323309600992e-08	3.69	3.5	4.48	2.57	2.65	1.9	MAGT1	chrX	protein_coding	magnesium transporter 1
ENSG00000273382.1	218.28590792575	-1.38963830567251	0.381696990101693	-3.64068447409627	0.000271914201766482	0.00312447215656868	1.95	1.21	2.16	0.95	0.59	1.23	TMEM167B-DT	chr1	lncRNA	TMEM167B divergent transcript
ENSG00000258168.6	16.6705872767104	-2.15640973472081	0.845847862174445	-2.54940614164025	0.010790655255607	0.0460786919923045	0.05	0.04	0.11	0.02	0.01	0.04	RP11-588H23.3	chr12	lncRNA	--
ENSG00000172260.15	1277.51782008467	-1.49882441214076	0.482803448225299	-3.10441944366839	0.00190652837171142	0.0130547148364889	2.45	1.8	2.73	1.16	0.74	1.45	NEGR1	chr1	protein_coding	neuronal growth regulator 1
ENSG00000234420.7	40.7290569546044	1.60636855104316	0.597442540221745	2.68874149880079	0.00717219357513377	0.0341674104531804	0.05	0.02	0.02	0.14	0.25	0.06	ZNF37BP	chr10	transcribed_processed_pseudogene	zinc finger protein 37B, pseudogene
ENSG00000251022.6	81.0553837010242	1.59847552421994	0.451794671559145	3.53805749568403	0.000403082276916006	0.00417508948221177	0.22	0.12	0.12	0.63	1.16	0.3	THAP9-AS1	chr4	lncRNA	THAP9 antisense RNA 1
ENSG00000103111.15	1309.19254706926	-1.01227205545029	0.249277718783599	-4.06082043910654	4.89005707033573e-05	0.00094581904837257	4.66	3.18	4.5	2.6	2.72	3.22	MON1B	chr16	protein_coding	MON1 homolog B, secretory trafficking associated
ENSG00000198087.7	163.913533112189	-1.14833183121486	0.342355782521818	-3.35420603313946	0.00079593074477759	0.00684815951159012	0.42	0.41	0.8	0.39	0.35	0.32	CD2AP	chr6	protein_coding	CD2 associated protein
ENSG00000162426.16	24.7913700301588	-1.63012605828453	0.58218783190724	-2.80000022148223	0.00511025715459315	0.0268162696322861	0.19	0.25	0.28	0.12	0.13	0.09	SLC45A1	chr1	protein_coding	solute carrier family 45 member 1
ENSG00000162878.13	225.246038840977	1.66089440159303	0.302753493503737	5.48596279557885	4.11223446090737e-08	4.44408890621416e-06	0.42	0.73	0.27	2.04	2.93	1.39	PKDCC	chr2	protein_coding	protein kinase domain containing, cytoplasmic
ENSG00000161955.17	41.5761230328278	1.9701707376618	0.521837252833886	3.7754505393446	0.000159718715563629	0.00215456142687723	0.07	0.13	0.18	0.55	1.01	0.54	TNFSF13	chr17	protein_coding	TNF superfamily member 13
ENSG00000120688.9	331.474532166539	-1.12798351229796	0.282930359786459	-3.98678852686332	6.6973669917473e-05	0.00116555303480251	2.98	2.59	3.76	2.1	1.68	2.17	WBP4	chr13	protein_coding	WW domain binding protein 4
ENSG00000118503.15	583.58194416431	1.10730458997964	0.247648808781072	4.47126959919491	7.77566009004252e-06	0.000256215460621571	0.9	1.42	1.35	3.28	6.15	2.29	TNFAIP3	chr6	protein_coding	TNF alpha induced protein 3
ENSG00000275964.1	37.9695434468431	1.36004477324014	0.540052248130384	2.51835776621336	0.0117903492625462	0.0491259254525178	0.13	0.39	0.38	1.31	1.34	0.67	RP11-61K9.3	chr13	lncRNA	--
ENSG00000225138.8	360.488421248309	1.21814171207951	0.346812770872503	3.51239001094146	0.000444095779028407	0.00450923532792707	0.6	1.03	0.68	1.99	5.11	1.06	SLC9A3-AS1	chr5	lncRNA	SLC9A3 antisense RNA 1
ENSG00000009413.16	30.6226448208528	1.53477572487091	0.610271575442998	2.51490612807391	0.0119064081063417	0.0494910604837688	0.03	0.01	0.02	0.07	0.15	0.05	REV3L	chr6	protein_coding	REV3 like, DNA directed polymerase zeta catalytic subunit
ENSG00000156052.11	488.805712869002	-1.25180368014029	0.243255572369777	-5.14604318390454	2.66038204503727e-07	2.08698193522873e-05	1.42	1.73	1.75	1.12	0.77	0.95	GNAQ	chr9	protein_coding	G protein subunit alpha q
ENSG00000230715.3	13.5605474328519	2.52600134724861	0.934388310266912	2.70337430326696	0.00686394033945132	0.0331071579294259	0.24	0.11	0.14	1.46	2.57	0.38	RP11-274B21.4	chr7	processed_pseudogene	--
ENSG00000100116.17	2576.38571291939	-1.13323226086474	0.226022180069113	-5.01380997439375	5.33626892705218e-07	3.554626318218e-05	29.31	23.45	29.88	17.32	15.82	19.24	GCAT	chr22	protein_coding	glycine C-acetyltransferase
ENSG00000115866.11	3569.1696258221	-1.46466233581599	0.478292632704851	-3.06227241580745	0.00219663442198254	0.0145257973287626	17.94	15.31	20.86	9.04	5.71	11.66	DARS1	chr2	protein_coding	aspartyl-tRNA synthetase 1
ENSG00000226721.2	22.7782248434218	-2.18754147993249	0.758096761129871	-2.88557027558352	0.00390705223159609	0.0220927863838588	0.84	0.5	0.81	0.2	0.06	0.36	EEF1DP2	chr9	processed_pseudogene	eukaryotic translation elongation factor 1 delta pseudogene 2
ENSG00000102699.6	237.104661445767	1.33855676598698	0.315742593446428	4.23939244742439	2.24125541852918e-05	0.000548043690473893	0.27	0.52	0.33	1.23	2.29	0.68	PARP4	chr13	protein_coding	poly(ADP-ribose) polymerase family member 4
ENSG00000170881.5	69.8761665325955	1.11128113137509	0.429739085135292	2.5859438199	0.00971127577637497	0.0427753836827027	0.15	0.23	0.3	0.65	1.14	0.38	RNF139	chr8	protein_coding	ring finger protein 139
ENSG00000163312.11	47.7237800158602	1.35147239197804	0.470383222929761	2.8731305159237	0.00406426173788692	0.0226993498002546	0.11	0.14	0.11	0.43	0.72	0.22	HELQ	chr4	protein_coding	helicase, POLQ like
ENSG00000187257.16	331.799626186905	-1.43747463475258	0.278127248003733	-5.16840635022312	2.36098541619199e-07	1.9120075308158e-05	1.33	0.84	1.12	0.71	0.52	0.5	RSBN1L	chr7	protein_coding	round spermatid basic protein 1 like
ENSG00000010278.15	756.652515976643	1.56237239661872	0.528866533548315	2.95419032498866	0.00313490603315797	0.0188435775326422	1.02	1.61	0.7	4.83	8.18	1.72	CD9	chr12	protein_coding	CD9 molecule
ENSG00000112305.15	639.566596652632	-1.22437094952698	0.251385449181514	-4.87049251861399	1.11320416456048e-06	6.21063435347207e-05	3.7	3.04	3.84	1.99	1.89	2.39	SMAP1	chr6	protein_coding	small ArfGAP 1
ENSG00000169627.9	182.520353420876	-1.23703132942954	0.282716125260523	-4.37552448870618	1.21140840237762e-05	0.000355914552287905	2.67	3.0	3.58	1.85	1.76	1.89	BOLA2B	chr16	protein_coding	bolA family member 2B
ENSG00000140015.20	39.907726384732	1.89781275656386	0.528754796978039	3.58921142164633	0.000331679769220017	0.00360423748060131	0.03	0.02	0.01	0.1	0.19	0.08	KCNH5	chr14	protein_coding	potassium voltage-gated channel subfamily H member 5
ENSG00000258210.1	193.983485049256	1.29605449948124	0.319588937698959	4.05537972876294	5.00529220326295e-05	0.000960381411813365	1.89	2.93	1.21	8.19	9.36	3.79	RP11-478C19.2	chr12	lncRNA	--
ENSG00000281398.4	318.751488018462	1.20701915486612	0.301935096544031	3.99761130349448	6.39849068626572e-05	0.00112622181168053	0.77	0.94	0.46	2.33	3.9	1.2	SNHG4	chr5	lncRNA	small nucleolar RNA host gene 4
ENSG00000259075.6	89.2453029161138	-1.67701004425704	0.427729754888739	-3.92072336583941	8.82835624266079e-05	0.00141675407449719	0.52	0.3	0.38	0.15	0.14	0.23	POC1B-GALNT4	chr12	protein_coding	POC1B-GALNT4 readthrough
ENSG00000275180.1	41.1280832621503	1.91244096826075	0.531739349769654	3.59657597108284	0.000322433444420935	0.00352645891725486	0.46	0.58	0.7	2.9	5.48	1.54	RP11-631N16.4	chr12	lncRNA	--
ENSG00000198744.5	94.5291863714629	-1.16856502328228	0.409719987110858	-2.85210646305645	0.00434305521210284	0.0238428331253419	4.42	4.15	3.28	1.94	1.8	3.33	MTCO3P12	chr1	unprocessed_pseudogene	MT-CO3 pseudogene 12
ENSG00000168268.11	4761.35717965594	-1.01130742129862	0.158603973439343	-6.37630570891966	1.81410634495543e-10	5.00628561695378e-08	22.84	20.66	21.95	14.79	17.52	13.89	NT5DC2	chr3	protein_coding	5'-nucleotidase domain containing 2
ENSG00000172717.16	77.8095614464694	-1.25312968782113	0.476320210435659	-2.6308555890899	0.00851702181472732	0.0387782979361276	0.32	0.37	0.51	0.21	0.13	0.33	FAM71D	chr14	protein_coding	family with sequence similarity 71 member D
ENSG00000108551.5	61.5273424481321	1.3603527796002	0.49839589590463	2.72946224232254	0.00634377132333775	0.0313616897091688	0.11	0.48	0.41	1.26	1.8	0.67	RASD1	chr17	protein_coding	ras related dexamethasone induced 1
ENSG00000263001.7	1494.07415225274	-1.76436374458512	0.521384263463562	-3.38399884351021	0.000714383040717349	0.00636315591426277	3.66	2.51	3.81	1.14	0.99	1.84	GTF2I	chr7	protein_coding	general transcription factor IIi
ENSG00000286088.1	28.1426903040602	-1.63347948539202	0.608495122022875	-2.68445781448782	0.00726475507461946	0.0344651098541713	0.27	0.25	0.3	0.1	0.25	0.05	RP11-107C16.2	chr10	protein_coding	--
ENSG00000064042.18	4284.72769474314	-1.17636797643257	0.184987848105299	-6.3591635260439	2.0285536251643e-10	5.49987153040161e-08	8.7	8.53	9.76	6.11	5.32	5.33	LIMCH1	chr4	protein_coding	LIM and calponin homology domains 1
ENSG00000163629.13	57.9008324840607	1.35768706807361	0.477250647961354	2.84480927134026	0.00444380228795672	0.0242765785562412	0.06	0.06	0.05	0.24	0.34	0.08	PTPN13	chr4	protein_coding	protein tyrosine phosphatase non-receptor type 13
ENSG00000273269.3	67.4626484527755	1.22125799509305	0.44861440929088	2.72228882933893	0.0064831452645269	0.0318672159408393	0.81	0.87	0.39	2.45	3.63	1.08	RP11-761B3.1	chr2	protein_coding	--
ENSG00000069275.13	40904.8752028991	-1.57625567058886	0.503225700143955	-3.13230359685117	0.00173440426093312	0.0122000379829133	161.0	128.36	176.33	72.42	42.67	94.62	NUCKS1	chr1	protein_coding	nuclear casein kinase and cyclin dependent kinase substrate 1
ENSG00000159055.4	484.45923529764	-1.45124834082515	0.255072913325624	-5.68954312672351	1.2737971706918e-08	1.64043845632259e-06	6.4	5.75	8.38	3.78	3.18	3.58	MIS18A	chr21	protein_coding	MIS18 kinetochore protein A
ENSG00000225972.1	106.126661646422	-1.15312506496243	0.399901558050628	-2.88352231129954	0.00393254788068698	0.0221720521518192	5.37	5.27	8.61	4.24	2.88	4.79	MTND1P23	chr1	unprocessed_pseudogene	MT-ND1 pseudogene 23
ENSG00000213888.3	38.6856389086015	-2.26904605562619	0.67139327252196	-3.37960797120137	0.000725892889425093	0.0064286239043985	0.31	0.36	0.92	0.17	0.06	0.22	LINC01521	chr22	lncRNA	long intergenic non-protein coding RNA 1521
ENSG00000214748.2	16.7431418623861	-2.36087061620683	0.825284438745253	-2.86067506591577	0.00422740081374321	0.0233739721558453	7.81	3.67	5.86	0.97	0.93	2.67	RP11-332E4.1	chrX	processed_pseudogene	--
ENSG00000248092.8	2084.35176387463	-1.8617874416755	0.612628850089268	-3.03901365631771	0.0023735409478693	0.0153862004229749	8.24	5.51	9.05	2.79	1.42	4.13	NNT-AS1	chr5	lncRNA	NNT antisense RNA 1
ENSG00000121691.7	125.829314809805	1.35572266132577	0.326845495990379	4.14790069912934	3.35537867356811e-05	0.000727445593855849	0.3	0.36	0.32	1.19	1.89	0.66	CAT	chr11	protein_coding	catalase
ENSG00000230699.2	104.634341745336	-1.56875283374923	0.399641640160338	-3.92539884762719	8.65861499419561e-05	0.00139676655657932	0.74	0.73	1.05	0.36	0.29	0.51	RP11-54O7.1	chr1	lncRNA	--
ENSG00000172766.19	33.8095528717244	2.0976800000245	0.732630470659709	2.86321697504011	0.00419363280820033	0.0232341998410564	0.0	0.07	0.04	0.18	0.34	0.17	NAA16	chr13	protein_coding	N-alpha-acetyltransferase 16, NatA auxiliary subunit
ENSG00000104321.11	19.606850687547	2.24987929850454	0.817302621627819	2.7528105734244	0.00590860731957813	0.0297820017993348	0.02	0.03	0.0	0.13	0.14	0.09	TRPA1	chr8	protein_coding	transient receptor potential cation channel subfamily A member 1
ENSG00000059769.20	61.7429453390046	1.3013243325776	0.46019258942449	2.82778202535815	0.00468717091743324	0.0252564642113017	0.22	0.34	0.14	0.95	1.19	0.36	DNAJC25	chr9	protein_coding	DnaJ heat shock protein family (Hsp40) member C25
ENSG00000165494.11	155.515569981574	1.27207465333684	0.308709163443013	4.12062485981783	3.77846228345786e-05	0.000798521544309288	0.12	0.21	0.14	0.54	0.79	0.3	PCF11	chr11	protein_coding	PCF11 cleavage and polyadenylation factor subunit
ENSG00000118495.20	83.6435211659473	1.36130047056871	0.439919624545359	3.09442996996454	0.00197191480945059	0.0133716417135802	0.1	0.13	0.04	0.34	0.51	0.17	PLAGL1	chr6	protein_coding	PLAG1 like zinc finger 1
ENSG00000175756.13	42916.0462435213	-1.00460063682316	0.239067669517748	-4.20216016180549	2.64379968086437e-05	0.000620931311065014	579.51	511.0	599.47	386.19	305.85	459.22	AURKAIP1	chr1	protein_coding	aurora kinase A interacting protein 1
ENSG00000164307.13	107.412144024739	1.83788561028105	0.350718454783593	5.24034474152521	1.60276888521009e-07	1.39152754786724e-05	0.06	0.14	0.1	0.47	0.74	0.33	ERAP1	chr5	protein_coding	endoplasmic reticulum aminopeptidase 1
ENSG00000234840.2	56.8134886691114	-2.04693437307991	0.541210311399125	-3.7821422282	0.000155484475227688	0.00212830565116801	0.44	0.18	0.61	0.22	0.13	0.09	LINC01239	chr9	lncRNA	long intergenic non-protein coding RNA 1239
ENSG00000046651.16	271.045775571286	1.5898957661461	0.277314647954029	5.73318350788904	9.8562893963975e-09	1.31309565803385e-06	0.09	0.23	0.12	0.68	0.76	0.44	OFD1	chrX	protein_coding	OFD1 centriole and centriolar satellite protein
ENSG00000125249.7	73.43477427334	1.04004777262053	0.413891208406874	2.51285301909124	0.0119759218738523	0.049684804466715	0.08	0.24	0.12	0.41	0.6	0.27	RAP2A	chr13	protein_coding	RAP2A, member of RAS oncogene family
ENSG00000184465.16	56.2098472823469	1.26940387253021	0.421196309381516	3.01380578190297	0.00257992906593641	0.0163335615669731	0.05	0.05	0.03	0.13	0.22	0.11	WDR27	chr6	protein_coding	WD repeat domain 27
ENSG00000176842.15	98.9508284426946	1.0869409412447	0.35327620449592	3.07674541169743	0.00209273955390471	0.0139823593022237	0.33	0.54	0.25	1.06	1.67	0.73	IRX5	chr16	protein_coding	iroquois homeobox 5
ENSG00000102760.13	84.1298907863913	2.45384193486426	0.483169672540181	5.07863401683225	3.80158224296703e-07	2.85192485353459e-05	0.17	0.92	0.24	3.47	4.34	2.19	RGCC	chr13	protein_coding	regulator of cell cycle
ENSG00000072818.12	197.801040891261	-1.3394802998239	0.282498720161939	-4.7415446663123	2.12094883385359e-06	0.000101477223772054	0.64	0.52	0.71	0.37	0.34	0.34	ACAP1	chr17	protein_coding	ArfGAP with coiled-coil, ankyrin repeat and PH domains 1
ENSG00000124614.16	1020.64523431047	-1.35247867774912	0.273940327376037	-4.93712879262414	7.92811166983286e-07	4.8047465782587e-05	11.31	8.04	11.78	5.89	4.39	6.56	RPS10	chr6	protein_coding	ribosomal protein S10
ENSG00000158286.13	191.599107862061	1.07753981718658	0.408647227672516	2.63684602321616	0.00836808060629255	0.0383284877562671	0.32	0.4	0.22	0.91	1.84	0.29	RNF207	chr1	protein_coding	ring finger protein 207
ENSG00000135655.16	105.681145576719	1.12048596221866	0.33507429304729	3.34399261736418	0.000825819350062839	0.00699299300595677	0.05	0.08	0.04	0.16	0.25	0.13	USP15	chr12	protein_coding	ubiquitin specific peptidase 15
ENSG00000144810.16	289.309030552624	2.10282980193882	0.337360943818518	6.23317500282435	4.57075060463626e-10	1.10369343506326e-07	0.15	0.35	0.1	1.07	1.83	0.76	COL8A1	chr3	protein_coding	collagen type VIII alpha 1 chain
ENSG00000251562.8	2530.53503190768	1.09936777104587	0.150548240825024	7.30242854397496	2.82619412072461e-13	1.74704015766712e-10	2.84	3.03	3.16	8.49	11.67	7.64	MALAT1	chr11	lncRNA	metastasis associated lung adenocarcinoma transcript 1
ENSG00000165338.17	24.7691678621134	2.5398462243754	0.80373988196731	3.16003508269196	0.00157750142820506	0.0113820384758858	0.0	0.01	0.02	0.11	0.07	0.08	HECTD2	chr10	protein_coding	HECT domain E3 ubiquitin protein ligase 2
ENSG00000083093.10	101.015145469268	1.30126348841875	0.366832624092515	3.54729487770578	0.000389208698122074	0.00405806181185551	0.18	0.19	0.23	0.72	1.15	0.38	PALB2	chr16	protein_coding	partner and localizer of BRCA2
ENSG00000224660.2	57.4034193013092	1.34233349870321	0.530742394218021	2.52916200651536	0.0114335238087567	0.048090561999395	0.11	0.1	0.03	0.23	0.52	0.15	SH3BP5-AS1	chr3	lncRNA	SH3BP5 antisense RNA 1
ENSG00000121152.10	662.14356385061	1.24456097944409	0.299782967637387	4.15153999325768	3.30245539293145e-05	0.000721231470543602	0.82	1.65	0.61	3.41	5.45	1.73	NCAPH	chr2	protein_coding	non-SMC condensin I complex subunit H
ENSG00000160062.15	421.360629217168	-1.34276530417035	0.312889918402499	-4.29149430900817	1.77474752252769e-05	0.00046953160007094	1.52	0.97	1.67	0.68	0.65	0.94	ZBTB8A	chr1	protein_coding	zinc finger and BTB domain containing 8A
ENSG00000171403.10	56.8683840577551	-1.32649797159397	0.450061807855464	-2.94736844682447	0.00320491086061964	0.0191528425991567	0.7	0.74	0.34	0.41	0.28	0.3	KRT9	chr17	protein_coding	keratin 9
ENSG00000253710.5	233.701830862064	-1.01191531343532	0.270563569145602	-3.74002795953201	0.000183999786802258	0.00239354604818358	0.39	0.25	0.34	0.24	0.28	0.18	ALG11	chr13	protein_coding	ALG11 alpha-1,2-mannosyltransferase
ENSG00000172171.11	74.202426437499	1.05882171248108	0.377067568808423	2.80804237772842	0.00498436672371709	0.0263173384483633	0.26	0.45	0.22	0.98	1.15	0.61	TEFM	chr17	protein_coding	transcription elongation factor, mitochondrial
ENSG00000151287.17	97.5484368604691	1.29775881164628	0.389212239098429	3.33432169207323	0.000855077033460565	0.00718207246956645	0.22	0.42	0.6	1.73	1.61	1.04	TEX30	chr13	protein_coding	testis expressed 30
ENSG00000108666.10	85.4268579290438	1.58690097833054	0.336135803643044	4.7210114517159	2.3467472431343e-06	0.000107940927923297	0.11	0.14	0.13	0.51	0.65	0.43	C17orf75	chr17	protein_coding	chromosome 17 open reading frame 75
ENSG00000144115.18	33.2904407071927	-1.66208849147599	0.546891808374209	-3.03915411791779	0.00237243453032309	0.0153854818428926	0.13	0.08	0.13	0.05	0.05	0.05	THNSL2	chr2	protein_coding	threonine synthase like 2
ENSG00000164651.17	9.87855328484236	3.48454398878365	1.27145364630594	2.74059852587437	0.00613273919742948	0.0306418854048093	0.0	0.0	0.02	0.05	0.18	0.12	SP8	chr7	protein_coding	Sp8 transcription factor
ENSG00000196757.8	74.3949124698635	1.27875090902785	0.425538059787632	3.0050212422034	0.00265562302161456	0.0166790241221008	0.12	0.23	0.3	0.78	1.12	0.43	ZNF700	chr19	protein_coding	zinc finger protein 700
ENSG00000185278.15	29.5200305385802	2.67094427194516	0.722419618166093	3.69722001559912	0.000217973417183851	0.00268411250132209	0.0	0.01	0.01	0.05	0.08	0.05	ZBTB37	chr1	protein_coding	zinc finger and BTB domain containing 37
ENSG00000163328.14	124.346716353161	-2.25649852401001	0.386506645898985	-5.83818816041719	5.277154122264e-09	7.6936924344781e-07	0.54	0.39	0.37	0.14	0.08	0.15	GPR155	chr2	protein_coding	G protein-coupled receptor 155
ENSG00000226396.1	158.388450825076	-1.08535972502367	0.38141758595145	-2.84559434331332	0.0044328625967955	0.0242411389139694	8.03	5.18	9.76	4.84	3.76	6.33	RP5-1056L3.3	chr1	processed_pseudogene	--
ENSG00000085563.15	57.6938775705858	2.05444197756297	0.506457344595888	4.05649557555977	4.9814505694922e-05	0.000957649133312269	0.03	0.11	0.04	0.34	0.54	0.19	ABCB1	chr7	protein_coding	ATP binding cassette subfamily B member 1
ENSG00000272523.1	57.213021146438	-1.35080866772096	0.508109603498408	-2.65849859640606	0.00784896775516773	0.0364477006275127	4.36	1.77	2.97	2.22	1.13	1.7	LINC01023	chr5	lncRNA	long intergenic non-protein coding RNA 1023
ENSG00000134250.20	772.509178501348	1.02711152292473	0.276890677800982	3.70944782641969	0.00020771175324107	0.00259917201181174	0.35	0.6	0.35	1.31	2.03	0.56	NOTCH2	chr1	protein_coding	notch receptor 2
ENSG00000139354.11	241.981432680392	-1.39910526800394	0.349683563152479	-4.00106100324154	6.30590968866984e-05	0.00111717060759497	0.75	0.6	0.96	0.4	0.28	0.52	GAS2L3	chr12	protein_coding	growth arrest specific 2 like 3
ENSG00000225828.1	176.945520851394	1.0227108725043	0.395842116540111	2.58363329663701	0.00977656802101962	0.0429835226733534	0.6	0.63	0.8	2.26	3.47	0.63	FAM229A	chr1	protein_coding	family with sequence similarity 229 member A
ENSG00000073067.14	14.261529819568	4.50886916769652	1.15047700778849	3.91913018441255	8.88691060450113e-05	0.00141878426117728	0.0	0.02	0.0	0.2	0.31	0.19	CYP2W1	chr7	protein_coding	cytochrome P450 family 2 subfamily W member 1
ENSG00000162769.13	1999.70437499926	-1.18803678352627	0.25589061328196	-4.64275249603314	3.43798098508031e-06	0.00014455873978827	7.04	6.38	7.87	4.31	3.29	5.16	FLVCR1	chr1	protein_coding	FLVCR heme transporter 1
ENSG00000048052.23	55.6270744238455	-1.0496149896369	0.403273643457907	-2.60273639664839	0.0092483031701272	0.0412953704684039	0.06	0.07	0.08	0.06	0.05	0.04	HDAC9	chr7	protein_coding	histone deacetylase 9
ENSG00000169679.15	178.444553754423	1.11441704528112	0.293884039901498	3.7920298280051	0.000149420961776323	0.00206490747991324	0.21	0.42	0.28	0.96	1.31	0.56	BUB1	chr2	protein_coding	BUB1 mitotic checkpoint serine/threonine kinase
ENSG00000036257.13	149.752098056678	1.15593630545098	0.352910081821516	3.27544143676687	0.00105496984704274	0.0084105029927822	0.12	0.15	0.13	0.36	0.79	0.21	CUL3	chr2	protein_coding	cullin 3
ENSG00000076662.10	1114.95263298969	-1.10830898746509	0.256371025749555	-4.32306647845526	1.53875342022498e-05	0.000418660129509803	10.2	7.14	9.4	5.61	4.96	6.62	ICAM3	chr19	protein_coding	intercellular adhesion molecule 3
ENSG00000258429.2	46.5589102919932	1.33745530884116	0.515576849322112	2.59409496489158	0.00948402869054038	0.0420321707437944	0.13	0.29	0.07	0.54	0.77	0.38	PDF	chr16	protein_coding	peptide deformylase, mitochondrial
ENSG00000153975.10	28.3121233875433	2.16220276356291	0.787125925922603	2.74695914891706	0.0060150626058687	0.0302200186967149	0.01	0.17	0.02	0.55	0.58	0.16	ZUP1	chr6	protein_coding	zinc finger containing ubiquitin peptidase 1
ENSG00000105849.6	911.630656234522	-1.456901166566	0.282054120375349	-5.16532488384569	2.40021651985419e-07	1.9120075308158e-05	5.39	5.41	5.92	3.07	1.81	3.36	POLR1F	chr7	protein_coding	RNA polymerase I subunit F
ENSG00000123610.5	37.7598662743075	1.58024991204203	0.552350734011969	2.86095376494564	0.00422368643451888	0.023361793185059	0.22	0.13	0.24	0.99	1.28	0.4	TNFAIP6	chr2	protein_coding	TNF alpha induced protein 6
ENSG00000144460.12	57.5378693376475	-1.47172082197027	0.527629392908864	-2.78930787736549	0.00528208253324518	0.0275309623840712	0.35	0.09	0.3	0.11	0.19	0.1	NYAP2	chr2	protein_coding	neuronal tyrosine-phosphorylated phosphoinositide-3-kinase adaptor 2
ENSG00000198783.6	267.871507089902	1.13071354318604	0.237480436520191	4.76129132889608	1.92358128493227e-06	9.62039649752209e-05	1.2	1.53	1.04	3.55	5.67	2.72	ZNF830	chr17	protein_coding	zinc finger protein 830
ENSG00000183722.9	56.1093355361162	1.37301318433101	0.443115723347142	3.09854313893388	0.00194474655272608	0.0132455324926527	0.08	0.17	0.1	0.43	0.63	0.25	LHFPL6	chr13	protein_coding	LHFPL tetraspan subfamily member 6
ENSG00000221643.1	10.0421104649033	-3.75789397287147	1.27530968688937	-2.94665210458599	0.00321234387937193	0.0191896259419458	4.87	0.35	1.83	0.0	0.29	0.46	SNORA77	chr1	snoRNA	small nucleolar RNA, H/ACA box 77
ENSG00000136197.13	96.9089404679288	1.0245670723183	0.348899887178903	2.93656464208869	0.0033186964570182	0.019630741053822	0.35	0.37	0.26	1.14	1.27	0.52	C7orf25	chr7	protein_coding	chromosome 7 open reading frame 25
ENSG00000174917.9	5395.4042606956	-1.01500732571314	0.222079741129801	-4.57046338648194	4.86646943114887e-06	0.000182541760999192	83.93	73.65	83.67	57.3	46.33	61.04	MICOS13	chr19	protein_coding	mitochondrial contact site and cristae organizing system subunit 13
ENSG00000169246.16	104.328671777143	1.96321769830076	0.44589222071851	4.40289739779994	1.06814689056985e-05	0.000319287080210183	0.04	0.2	0.21	0.73	1.26	0.57	NPIPB3	chr16	protein_coding	nuclear pore complex interacting protein family member B3
ENSG00000154914.17	31.3824774268945	1.69176080239012	0.592225360207786	2.85661661262962	0.00428182685659256	0.023556968123453	0.06	0.05	0.04	0.22	0.39	0.1	USP43	chr17	protein_coding	ubiquitin specific peptidase 43
ENSG00000184979.10	64.9294826114416	2.00896724346787	0.549812452201834	3.65391368533498	0.000258273123423651	0.00301689557776954	0.26	0.08	0.33	1.57	2.15	0.49	USP18	chr22	protein_coding	ubiquitin specific peptidase 18
ENSG00000188517.16	193.685838447594	1.29706791477013	0.257303597181116	5.04100187086435	4.63100938942228e-07	3.23835380561683e-05	0.23	0.2	0.2	0.63	0.95	0.65	COL25A1	chr4	protein_coding	collagen type XXV alpha 1 chain
ENSG00000203805.11	187.515176100432	-1.20140018473406	0.281039278750925	-4.27484795034225	1.91267781106108e-05	0.000488570626316329	1.04	1.23	1.21	0.8	0.6	0.71	PLPP4	chr10	protein_coding	phospholipid phosphatase 4
ENSG00000242808.10	14.6705383746002	-2.70458869737348	1.07726354395427	-2.51061006617364	0.0120522743629689	0.0499001839482934	0.01	0.01	0.02	0.01	0.0	0.0	SOX2-OT	chr3	lncRNA	SOX2 overlapping transcript
ENSG00000109670.16	515.748205949355	-2.0391265849214	0.34485988474693	-5.91291325872183	3.36109204076718e-09	5.3548779791769e-07	1.21	0.85	1.61	0.39	0.28	0.55	FBXW7	chr4	protein_coding	F-box and WD repeat domain containing 7
ENSG00000241015.2	145.498918270293	1.01863447530532	0.361847165072944	2.81509591238603	0.00487626782114804	0.0259675544135155	0.54	0.9	0.25	1.54	2.14	1.14	TPM3P9	chr19	transcribed_processed_pseudogene	tropomyosin 3 pseudogene 9
ENSG00000146648.20	675.765081397724	1.01637899645765	0.220220058239932	4.6152880195422	3.92550534474517e-06	0.000157382988841924	0.53	0.77	0.5	1.55	2.67	1.09	EGFR	chr7	protein_coding	epidermal growth factor receptor
ENSG00000112651.12	1625.90398671119	-1.00923116635347	0.290810659962835	-3.47040636846825	0.00051967148998645	0.00506049351370548	16.77	12.76	19.39	12.04	7.57	13.6	MRPL2	chr6	protein_coding	mitochondrial ribosomal protein L2
ENSG00000163872.16	322.079781423476	1.19281513778273	0.280396672565494	4.25402743502286	2.09959560025528e-05	0.000521058668600193	0.26	0.49	0.23	1.07	1.54	0.61	YEATS2	chr3	protein_coding	YEATS domain containing 2
ENSG00000158122.12	94.1915273055316	1.15211866880735	0.412432071352528	2.79347497159737	0.00521450640662785	0.0272608052472999	0.17	0.55	0.25	1.29	1.19	0.56	PRXL2C	chr9	protein_coding	peroxiredoxin like 2C
ENSG00000168061.17	7498.59831286045	-1.02194369003352	0.229276840311539	-4.45724779111976	8.3018621384137e-06	0.000269834373915192	96.65	84.78	97.84	63.36	52.68	72.92	SAC3D1	chr11	protein_coding	SAC3 domain containing 1
ENSG00000141979.4	76.382207501867	1.58937000507755	0.474065806525009	3.3526358222879	0.000800459553502843	0.00685715185134864	0.31	0.3	0.13	1.13	1.84	0.41	CTD-3222D19.2	chr19	protein_coding	--
ENSG00000233975.2	19408.6048842541	1.10502211970477	0.189133630483041	5.8425469700052	5.14086847420051e-09	7.56637918098045e-07	114.55	121.97	110.02	372.07	304.06	353.24	LINC02574	chr1	lncRNA	long intergenic non-protein coding RNA 2574
ENSG00000151694.14	2250.60813260042	-1.79390883089426	0.275125553769846	-6.52032792415547	7.0153847355966e-11	2.21256644293694e-08	5.45	4.05	6.41	2.13	1.62	2.55	ADAM17	chr2	protein_coding	ADAM metallopeptidase domain 17
ENSG00000260942.1	21.6073576746859	3.29682704113592	0.823749565203204	4.00222006833187	6.27508903042353e-05	0.00111717060759497	0.0	0.04	0.0	0.21	0.35	0.16	CAPN10-DT	chr2	lncRNA	CAPN10 divergent transcript
ENSG00000255423.1	70.7427257133268	-2.10735021179543	0.570380623449892	-3.69463850130343	0.00022019984196778	0.00269862677063448	1.5	0.49	1.29	0.24	0.22	0.58	EBLN2	chr3	protein_coding	endogenous Bornavirus like nucleoprotein 2
ENSG00000186594.14	89.9525894952691	2.12561012722525	0.548319352506106	3.87659147449403	0.000105929995868771	0.00160382225940742	0.04	0.39	0.15	1.29	1.95	0.46	MIR22HG	chr17	lncRNA	MIR22 host gene
ENSG00000116918.15	710.708044958225	-2.35806916333179	0.288746966875507	-8.16655907713299	3.17310044221747e-16	2.55083540048992e-13	3.32	1.98	3.79	0.86	0.74	0.9	TSNAX	chr1	protein_coding	translin associated factor X
ENSG00000272369.1	10.1654289475921	-2.54855849121892	0.989720344950431	-2.57502890005414	0.0100231711330182	0.0436948058362944	0.85	0.64	0.43	0.04	0.2	0.21	RP11-446N19.1	chr12	lncRNA	--
ENSG00000151572.18	35.32299638008	2.34269766751096	0.600593034260285	3.90064075650881	9.59384263060417e-05	0.00149158193172391	0.02	0.07	0.03	0.19	0.35	0.29	ANO4	chr12	protein_coding	anoctamin 4
ENSG00000143674.11	44.8562005502406	1.37803208469356	0.495430908314314	2.78148186067411	0.00541113545181627	0.0280337833896015	0.07	0.06	0.02	0.2	0.24	0.14	MAP3K21	chr1	protein_coding	mitogen-activated protein kinase kinase kinase 21
ENSG00000145335.17	307.084256565218	1.09033552012444	0.303702924905209	3.5901383579521	0.000330502484127272	0.00359435988015683	0.43	0.91	0.29	1.65	2.05	1.14	SNCA	chr4	protein_coding	synuclein alpha
ENSG00000007384.15	189.142601233419	1.05124723282672	0.337144362761648	3.1180922742283	0.00182025804334562	0.0126314628656772	0.3	0.58	0.39	1.2	2.11	0.59	RHBDF1	chr16	protein_coding	rhomboid 5 homolog 1
ENSG00000162645.13	485.265619930655	1.28740211310228	0.214231068576686	6.00940900708545	1.86200833870472e-09	3.42565200789794e-07	0.63	0.82	0.51	2.24	3.21	1.48	GBP2	chr1	protein_coding	guanylate binding protein 2
ENSG00000117525.14	487.103582338372	1.03030524870105	0.267148276091296	3.85667938335843	0.000114937758839163	0.0016952186333026	1.81	2.62	1.2	5.2	8.41	3.12	F3	chr1	protein_coding	coagulation factor III, tissue factor
ENSG00000176273.15	46.7075352875064	1.60162791770679	0.571785214500517	2.80110061801072	0.00509286370734933	0.0267613450300499	0.02	0.12	0.04	0.19	0.41	0.16	SLC35G1	chr10	protein_coding	solute carrier family 35 member G1
ENSG00000280332.1	55.8688647738676	-2.43154261166938	0.511364310490976	-4.755010394321	1.98436207292359e-06	9.77923425345743e-05	0.87	0.66	0.78	0.25	0.09	0.25	CTD-2013N17.6	chr19	TEC	--
ENSG00000124831.19	4952.50538976068	-1.64403285071196	0.468330862034413	-3.51040895227434	0.000447418001577744	0.00452848086197446	8.77	8.02	11.09	3.95	2.81	5.29	LRRFIP1	chr2	protein_coding	LRR binding FLII interacting protein 1
ENSG00000269858.6	18.8718859556121	2.18952619793316	0.832273441583773	2.63077744469006	0.00851898029592036	0.0387782979361276	0.01	0.03	0.01	0.06	0.27	0.04	EGLN2	chr19	protein_coding	egl-9 family hypoxia inducible factor 2
ENSG00000049323.16	169.746336926995	1.14198972702878	0.339445054203206	3.36428447811509	0.000767423960847051	0.00665531419244126	0.13	0.37	0.24	0.7	1.15	0.48	LTBP1	chr2	protein_coding	latent transforming growth factor beta binding protein 1
ENSG00000267519.6	2597.63136270574	-1.33545753522519	0.459996033424493	-2.90319358904734	0.00369378229684391	0.0211952840437766	3.59	2.02	3.86	1.74	1.4	2.08	MIR23AHG	chr19	lncRNA	miR-23a/27a/24-2 cluster host gene
ENSG00000232573.1	708.329602353105	-1.36956995347794	0.257689363286144	-5.31480980050051	1.06768789118517e-07	9.70591098257392e-06	40.7	37.76	40.64	19.04	18.06	25.91	RPL3P4	chr14	processed_pseudogene	ribosomal protein L3 pseudogene 4
ENSG00000126709.16	17708.5059507306	1.42197993232939	0.149695624119213	9.49914161283009	2.11627529021319e-21	4.67213119070781e-18	145.47	224.47	147.74	674.4	729.25	541.32	IFI6	chr1	protein_coding	interferon alpha inducible protein 6
ENSG00000151917.18	162.574180677065	-2.46314274452106	0.411013033817815	-5.99285799197519	2.06184890668431e-09	3.70509453533713e-07	1.07	0.62	0.7	0.25	0.1	0.24	BEND6	chr6	protein_coding	BEN domain containing 6
ENSG00000233006.8	114.779258996024	-1.04507958721256	0.323687813347558	-3.22866522654782	0.00124369391426849	0.00951958680094368	0.54	0.54	0.53	0.32	0.36	0.41	MIR3936HG	chr5	lncRNA	MIR3936 host gene
ENSG00000143153.13	2116.18232941189	1.03128612330321	0.225197951145692	4.57946494653507	4.66166903421003e-06	0.000177005978512732	6.56	10.5	7.36	24.93	36.35	12.26	ATP1B1	chr1	protein_coding	ATPase Na+/K+ transporting subunit beta 1
ENSG00000244462.8	539.961112160422	1.07120844987822	0.238615818868527	4.48925999524131	7.14710220034957e-06	0.000239590710204343	0.64	1.15	0.83	2.39	4.03	1.6	RBM12	chr20	protein_coding	RNA binding motif protein 12
ENSG00000264112.1	31.6803964124534	2.41370298880652	0.781504172953765	3.08853499743157	0.00201146000535162	0.0135860828076139	0.0	0.05	0.04	0.22	0.41	0.08	RP11-159D12.2	chr17	lncRNA	--
ENSG00000214194.9	124.910612928438	1.17617611587233	0.357056769759833	3.29408714659987	0.000987418798262625	0.00801027302275623	0.73	0.87	0.49	2.42	3.5	1.07	SMIM30	chr7	protein_coding	small integral membrane protein 30
ENSG00000182179.13	91.6480044014108	2.44817440875742	0.473939974679578	5.16557905969545	2.39695684190624e-07	1.9120075308158e-05	0.03	0.22	0.08	0.73	1.16	0.58	UBA7	chr3	protein_coding	ubiquitin like modifier activating enzyme 7
ENSG00000227077.3	12.564108631369	-2.13792615277765	0.840082559285875	-2.54490005672183	0.0109309019257016	0.0464977039250736	1.0	2.1	1.82	0.72	0.61	0.27	AC107983.4	chr17	processed_pseudogene	--
ENSG00000198169.9	114.654713552262	1.29938534722476	0.353998911348138	3.67059136503073	0.00024198994999374	0.00288558077716301	0.12	0.3	0.25	0.72	1.09	0.53	ZNF251	chr8	protein_coding	zinc finger protein 251
ENSG00000165140.12	108.316621211027	1.13295751205757	0.358153706606826	3.16332761928192	0.00155976693033239	0.0112902286376378	0.66	0.84	0.3	1.95	2.24	1.38	FBP1	chr9	protein_coding	fructose-bisphosphatase 1
ENSG00000102710.20	127.574645183315	1.05362250999401	0.334008942625707	3.15447395423394	0.00160787729638355	0.011514428052971	0.1	0.2	0.09	0.35	0.55	0.25	SUPT20H	chr13	protein_coding	SPT20 homolog, SAGA complex component
ENSG00000168743.13	174.544833976636	1.74158139467137	0.27206442156234	6.40135665174547	1.54002361302617e-10	4.32718634831026e-08	0.17	0.28	0.22	0.98	1.45	0.75	NPNT	chr4	protein_coding	nephronectin
ENSG00000196850.6	79.2362215339666	1.13638263710108	0.350680004110107	3.24051164532402	0.00119315398559356	0.00923335087299089	0.16	0.15	0.12	0.52	0.49	0.35	PPTC7	chr12	protein_coding	protein phosphatase targeting COQ7
ENSG00000262580.5	64.444977046629	1.71234644883247	0.499175922458902	3.43034664091486	0.000602810618808409	0.00560519572988277	0.1	0.09	0.1	0.52	0.81	0.14	RP11-334C17.5	chr17	lncRNA	--
ENSG00000067082.15	1027.09679304512	-1.5836577463845	0.227870487453084	-6.94981506418446	3.65765377971098e-12	1.61501090033296e-09	4.57	3.39	4.34	2.13	1.76	1.89	KLF6	chr10	protein_coding	Kruppel like factor 6
ENSG00000155158.20	298.162325216271	-1.29058181126947	0.376174541351782	-3.43080583452501	0.000601791178244271	0.00559908541155146	0.65	0.41	0.62	0.33	0.18	0.43	TTC39B	chr9	protein_coding	tetratricopeptide repeat domain 39B
ENSG00000257411.2	976.534893774537	1.03084885806458	0.261344627023064	3.94440425199023	7.99986087461389e-05	0.00131801545795611	20.7	30.91	14.85	61.29	104.6	33.73	RP11-603J24.9	chr12	protein_coding	--
ENSG00000115594.12	158.823877480114	1.47655084127753	0.313849130166595	4.7046516920208	2.54299730229038e-06	0.000114451148924181	0.23	0.23	0.13	0.72	1.18	0.5	IL1R1	chr2	protein_coding	interleukin 1 receptor type 1
ENSG00000108465.15	20.9506573105838	3.09289651251496	0.866198365682191	3.57065613957733	0.000356088111864112	0.00381886584368354	0.02	0.02	0.0	0.09	0.34	0.05	CDK5RAP3	chr17	protein_coding	CDK5 regulatory subunit associated protein 3
ENSG00000207507.1	16.5363066801173	-2.76325923518465	0.844018157457828	-3.2739333991434	0.00106061606099494	0.00843901450508509	3.91	2.68	6.41	1.07	0.34	1.24	RNU6-9	chr19	snRNA	RNA, U6 small nuclear 9
ENSG00000287562.1	104.131099235152	-1.70383689090969	0.382253512270849	-4.45734790188774	8.29798735743047e-06	0.000269834373915192	0.5	0.44	0.68	0.24	0.18	0.27	RP5-1120P11.6	chr6	lncRNA	--
ENSG00000101680.15	294.47330284671	1.21732459129974	0.299459324866416	4.06507492075182	4.80170348180586e-05	0.000940500958274116	0.14	0.3	0.13	0.64	0.94	0.34	LAMA1	chr18	protein_coding	laminin subunit alpha 1
ENSG00000241316.8	26.9488629128241	-1.97539517447674	0.621478465628122	-3.17854162892069	0.00148017961323115	0.0108154589800823	0.08	0.07	0.04	0.03	0.03	0.01	SUCLG2-AS1	chr3	lncRNA	SUCLG2 antisense RNA 1 (head to head)
ENSG00000210140.1	217.916703574109	-1.18111976376554	0.431298011176476	-2.73852355716581	0.006171573883439	0.030739157104743	97.14	41.39	82.58	36.84	27.56	67.22	MT-TC	chrM	Mt_tRNA	mitochondrially encoded tRNA-Cys (UGU/C)
ENSG00000104369.5	36.1456312493314	1.48782044389843	0.518916790889527	2.86716573836049	0.00414166053849747	0.0230234611373884	0.06	0.06	0.08	0.26	0.26	0.28	JPH1	chr8	protein_coding	junctophilin 1
ENSG00000197208.6	79.916696641534	1.87047158894877	0.498684802659072	3.75080928669792	0.000176264733587781	0.00232621280347187	0.12	0.45	0.1	1.04	1.8	0.59	SLC22A4	chr5	protein_coding	solute carrier family 22 member 4
ENSG00000269711.1	5835.47682586797	-1.02993104604062	0.238830860089555	-4.31238678977427	1.6150158178788e-05	0.000433823021746521	177.66	150.68	168.18	104.58	93.46	134.62	CTD-3214H19.16	chr19	protein_coding	--
ENSG00000227973.1	20.0718842572933	2.09615880278348	0.732854732565459	2.86026508343009	0.0042328702667602	0.0233958430266496	0.34	0.56	0.1	2.4	2.34	1.2	PIN4P1	chr15	processed_pseudogene	peptidylprolyl cis/trans isomerase, NIMA-interacting 4 pseudogene 1
ENSG00000026036.22	51.6311579719402	1.45097909737856	0.514558516452606	2.81985245795111	0.00480457348447797	0.0257097917690867	0.06	0.08	0.02	0.17	0.3	0.14	RTEL1-TNFRSF6B	chr20	protein_coding	RTEL1-TNFRSF6B readthrough (NMD candidate)
ENSG00000080031.10	33.1950755789572	-1.64867529720804	0.57152020237347	-2.88471919340952	0.00391762929137915	0.0221328581265868	0.25	0.14	0.18	0.06	0.16	0.06	PTPRH	chr19	protein_coding	protein tyrosine phosphatase receptor type H
ENSG00000103266.11	15744.7714445461	-1.04587826255037	0.221825264144607	-4.71487441515483	2.41859876446969e-06	0.000110582915106848	158.07	140.41	152.82	95.94	87.74	116.64	STUB1	chr16	protein_coding	STIP1 homology and U-box containing protein 1
ENSG00000243181.2	68.8344649556413	-1.35633081686193	0.445968865051134	-3.0413127981623	0.00235548986889576	0.0153205978257219	3.0	3.43	3.85	2.24	1.07	2.16	RP11-734J24.1	chr8	processed_pseudogene	--
ENSG00000115267.9	86.1705149614777	2.26273371895955	0.37814736409322	5.98373526782471	2.18077658453175e-09	3.82974106106292e-07	0.1	0.12	0.07	0.58	1.02	0.45	IFIH1	chr2	protein_coding	interferon induced with helicase C domain 1
ENSG00000267009.6	55.6268088116511	2.0183592954854	0.521362930682786	3.87131339169457	0.000108250511426722	0.00162417806173647	0.21	0.34	0.05	1.06	1.59	0.81	RP11-120M18.2	chr17	lncRNA	--
ENSG00000075275.18	372.615930396495	1.29221671567977	0.294928979905081	4.38145046341549	1.17891849194752e-05	0.000349023110623696	0.18	0.34	0.16	0.77	1.27	0.41	CELSR1	chr22	protein_coding	cadherin EGF LAG seven-pass G-type receptor 1
ENSG00000186918.14	905.534029831291	-1.29536318347556	0.285449927381697	-4.53796991772724	5.67983601758305e-06	0.000202249276073107	3.98	2.49	4.31	2.07	1.69	2.35	ZNF395	chr8	protein_coding	zinc finger protein 395
ENSG00000136897.8	212.086479076307	1.02668198586848	0.273791274952857	3.74987108718225	0.000176925500584337	0.00233095199150073	0.48	1.02	0.63	2.15	2.64	1.37	MRPL50	chr9	protein_coding	mitochondrial ribosomal protein L50
ENSG00000188818.12	52.8694686609045	1.1420357758296	0.41102464712449	2.77850923008931	0.00546089617924463	0.028200416423697	0.07	0.09	0.08	0.27	0.32	0.17	ZDHHC11	chr5	protein_coding	zinc finger DHHC-type containing 11
ENSG00000181722.17	168.967089311859	-1.14770743011223	0.337913709992951	-3.3964512127554	0.000682657255690765	0.006151478267898	0.11	0.1	0.15	0.06	0.07	0.09	ZBTB20	chr3	protein_coding	zinc finger and BTB domain containing 20
ENSG00000226084.5	220.042875367075	-1.04597729766929	0.2808320300923	-3.72456552525548	0.000195651890404437	0.00249266637618315	9.29	9.13	8.04	6.5	4.85	6.32	RP4-706A16.3	chr1	processed_pseudogene	--
ENSG00000169045.17	1250.88043116451	1.00730557030788	0.228612341949228	4.40617318259915	1.05212855159789e-05	0.000315720284201821	1.24	1.59	1.53	3.76	6.96	2.37	HNRNPH1	chr5	protein_coding	heterogeneous nuclear ribonucleoprotein H1
ENSG00000206633.1	19.3184897717813	-2.92573694181155	0.954918230479395	-3.06386122751343	0.00218500239764469	0.0144849362475204	4.62	2.27	5.18	0.0	0.4	1.67	SNORA80B	chr2	snoRNA	small nucleolar RNA, H/ACA box 80B
ENSG00000254979.5	516.058014444957	1.59642182885764	0.350980279597856	4.54846588727658	5.40384005557262e-06	0.000195154306849593	1.61	2.61	1.56	6.32	17.17	3.16	RP11-872D17.8	chr11	protein_coding	--
ENSG00000230453.9	1372.81413754981	-2.06700838788011	0.709106370658426	-2.91494826927142	0.00355747504632746	0.0206525993110235	6.7	4.74	7.05	1.97	0.78	3.03	ANKRD18B	chr9	protein_coding	ankyrin repeat domain 18B
ENSG00000170348.9	1479.55521563174	1.02059236448865	0.254266105291926	4.01387500436558	5.97299853360425e-05	0.00107961075249497	2.15	4.95	2.93	9.57	14.75	5.26	TMED10	chr14	protein_coding	transmembrane p24 trafficking protein 10
ENSG00000104714.14	156.715231304411	1.03409953698846	0.29771783462261	3.47342153115985	0.00051386759834242	0.00501662025570673	0.13	0.16	0.23	0.48	0.63	0.43	ERICH1	chr8	protein_coding	glutamate rich 1
ENSG00000115977.21	2216.33876042302	-1.20425462171864	0.226567716839208	-5.31520835588982	1.06535353779493e-07	9.70591098257392e-06	2.17	1.65	2.27	1.33	1.11	1.27	AAK1	chr2	protein_coding	AP2 associated kinase 1
ENSG00000196937.11	176.502400303274	1.32131663451644	0.379654256528709	3.48031560767323	0.000500823433078733	0.00492035939910918	0.38	0.82	0.33	2.17	2.65	0.73	FAM3C	chr7	protein_coding	FAM3 metabolism regulating signaling molecule C
ENSG00000185352.9	64.3268315124251	1.5038235335029	0.51792736093217	2.90354139776727	0.00368968187458988	0.0211892767335236	0.03	0.13	0.04	0.3	0.39	0.13	HS6ST3	chr13	protein_coding	heparan sulfate 6-O-sulfotransferase 3
ENSG00000136819.15	12274.1543092123	-1.80349950445259	0.259241180570037	-6.95684034645627	3.47988931576771e-12	1.58171204370218e-09	65.14	47.66	70.18	25.27	18.62	28.31	C9orf78	chr9	protein_coding	chromosome 9 open reading frame 78
ENSG00000258472.9	193.756407370658	1.16321909934359	0.349767981997198	3.32568776793556	0.000882006702638109	0.00733613109933764	0.43	1.02	0.85	2.55	3.93	1.14	RP11-192H23.4	chr17	protein_coding	--
ENSG00000109323.11	244.274600442507	1.09972427420923	0.308583833487974	3.56377799115031	0.000365555165518633	0.00388534355428126	0.16	0.36	0.15	0.62	1.04	0.42	MANBA	chr4	protein_coding	mannosidase beta
ENSG00000157827.20	75.783129545457	1.36877323394758	0.456758478704548	2.99671116741977	0.00272909150954808	0.017047445508713	0.07	0.08	0.16	0.51	0.54	0.18	FMNL2	chr2	protein_coding	formin like 2
ENSG00000220842.6	1388.30929925051	-1.13917192273406	0.263229566353555	-4.32767465492074	1.50691840697638e-05	0.00041263544046708	60.9	60.03	73.86	40.23	30.66	49.46	RPL21P16	chr10	processed_pseudogene	ribosomal protein L21 pseudogene 16
ENSG00000106462.12	381.101197910505	1.12133578475366	0.295580534795775	3.79367262979081	0.000148435348879092	0.00205732724805156	0.38	0.5	0.24	0.96	2.01	0.65	EZH2	chr7	protein_coding	enhancer of zeste 2 polycomb repressive complex 2 subunit
ENSG00000204767.4	306.369156288129	-1.95090645594957	0.332003345600741	-5.87616505014285	4.1987970206497e-09	6.48882091571204e-07	1.42	1.17	1.58	0.49	0.33	0.64	INSYN2B	chr5	protein_coding	inhibitory synaptic factor family member 2B
ENSG00000113194.13	705.582606256199	1.15365127846653	0.251579137100106	4.58563969876198	4.52598528026579e-06	0.000172277282071989	1.34	1.37	0.97	3.7	6.47	2.07	FAF2	chr5	protein_coding	Fas associated factor family member 2
ENSG00000104267.10	49.1162647451771	1.78985970638012	0.504552496883662	3.54742017418422	0.00038902362074688	0.00405806181185551	0.11	0.26	0.18	1.08	1.35	0.4	CA2	chr8	protein_coding	carbonic anhydrase 2
ENSG00000113460.13	819.859537244148	1.05491627321559	0.245867770505355	4.29058380058241	1.78204022730621e-05	0.00046953160007094	1.58	2.78	1.39	5.86	8.31	3.14	BRIX1	chr5	protein_coding	biogenesis of ribosomes BRX1
ENSG00000266402.3	436.355861460239	-1.07186146932077	0.301477703139987	-3.55535901380762	0.0003774633126143	0.00397094488300979	38.12	24.25	41.13	25.01	18.26	25.44	SNHG25	chr17	lncRNA	small nucleolar RNA host gene 25
ENSG00000108187.16	47.4914054285117	1.18318682643646	0.449874632144752	2.63003677445799	0.00853756322739767	0.038831409586935	0.09	0.09	0.1	0.22	0.38	0.29	PBLD	chr10	protein_coding	phenazine biosynthesis like protein domain containing
ENSG00000146842.17	85.8602485049181	1.2449046409612	0.374919249163822	3.32046072250943	0.000898690037854176	0.00744683959517343	0.14	0.29	0.12	0.53	0.78	0.53	TMEM209	chr7	protein_coding	transmembrane protein 209
ENSG00000173727.12	809.673435987298	-1.36540710228238	0.286749602729696	-4.76167042354888	1.91997059126235e-06	9.62039649752209e-05	12.53	8.58	11.1	5.93	4.25	6.97	CMB9-22P13.1	chr11	transcribed_unprocessed_pseudogene	--
ENSG00000136867.11	78.2376204187059	1.07143950122185	0.411557897423781	2.60337490284773	0.00923109488825224	0.0412631894158245	0.29	0.57	0.18	0.97	1.47	0.68	SLC31A2	chr9	protein_coding	solute carrier family 31 member 2
ENSG00000114446.5	95.203383991802	1.02253346138121	0.345289881168352	2.96137685217208	0.00306266943836968	0.0185537018818366	0.36	0.27	0.23	0.73	1.18	0.63	IFT57	chr3	protein_coding	intraflagellar transport 57
ENSG00000260685.1	42.3268910861983	-1.6766286742245	0.590866268383989	-2.83757723860267	0.00454573469653364	0.0247184320901586	1.73	1.07	1.79	0.39	0.45	1.09	RP11-326L17.1	chr15	processed_pseudogene	--
ENSG00000170153.11	1236.74618325039	-1.42690863438312	0.250670194735163	-5.69237453974403	1.25284652340738e-08	1.62701598090233e-06	2.64	2.21	3.17	1.29	1.24	1.6	RNF150	chr4	protein_coding	ring finger protein 150
ENSG00000124370.11	43.5217614539019	1.698326748806	0.51405981853325	3.3037531578558	0.000953997911646917	0.00781297494784921	0.13	0.2	0.29	0.91	1.56	0.56	MCEE	chr2	protein_coding	methylmalonyl-CoA epimerase
ENSG00000128573.26	102.194729122581	-1.31847586777483	0.400667296040053	-3.29069999175334	0.000999384342590015	0.00809034716237917	0.11	0.14	0.19	0.06	0.08	0.11	FOXP2	chr7	protein_coding	forkhead box P2
ENSG00000118762.8	64.5480587408849	1.1474800028715	0.407520310779055	2.81576150321899	0.00486617762284433	0.0259316927529091	0.08	0.18	0.11	0.3	0.52	0.33	PKD2	chr4	protein_coding	polycystin 2, transient receptor potential cation channel
ENSG00000108557.19	667.097621654261	1.02225763755752	0.271842556434076	3.76047683985574	0.00016958977638533	0.00226129456795417	0.63	1.09	0.58	2.22	3.58	1.08	RAI1	chr17	protein_coding	retinoic acid induced 1
ENSG00000148154.10	145.707906816951	1.08478799606639	0.301120696511327	3.60250228109306	0.000315168633834153	0.00345924436596094	0.39	0.38	0.25	0.8	1.39	0.9	UGCG	chr9	protein_coding	UDP-glucose ceramide glucosyltransferase
ENSG00000280383.1	148.810298171889	1.18862655505622	0.317122028768709	3.74816773111379	0.000178131119071254	0.00234084890657071	0.07	0.05	0.08	0.19	0.31	0.15	CTA-941F9.10	chr22	lncRNA	--
ENSG00000189229.11	714.566498556521	-1.07212200628405	0.313195628868198	-3.42317040042482	0.000618952635989305	0.00572429325947261	2.63	2.24	2.6	1.46	1.07	2.23	AC069277.2	chr3	lncRNA	--
ENSG00000134444.15	69.3533123042059	1.48642894400591	0.479207755427512	3.10184659403066	0.00192317592295596	0.0131475777639233	0.02	0.09	0.07	0.21	0.36	0.13	RELCH	chr18	protein_coding	RAB11 binding and LisH domain, coiled-coil and HEAT repeat containing
ENSG00000180447.7	182.973533551344	1.85869196648027	0.372711227099448	4.98694922861641	6.13401764486846e-07	3.96632253907101e-05	0.37	0.51	0.38	2.17	3.97	0.81	GAS1	chr9	protein_coding	growth arrest specific 1
ENSG00000166803.14	2861.53386035404	-1.43155758728002	0.44629184040382	-3.20767143307998	0.00133814280863649	0.0100046729388816	18.96	16.09	20.76	9.8	6.23	11.95	PCLAF	chr15	protein_coding	PCNA clamp associated factor
ENSG00000187164.20	200.986851101609	1.09710386914237	0.279385871712554	3.92684090436441	8.60688710363862e-05	0.00139132670815514	0.23	0.34	0.21	0.84	1.15	0.45	SHTN1	chr10	protein_coding	shootin 1
ENSG00000008441.18	1533.68230271458	-1.05731439447321	0.18762154176328	-5.63535713722687	1.74695916424606e-08	2.15980055394069e-06	5.11	4.9	5.86	3.36	3.92	3.49	NFIX	chr19	protein_coding	nuclear factor I X
ENSG00000269044.2	27.0518943001343	2.07127547667573	0.735705515892672	2.81535945012256	0.00487227039061041	0.0259552108295392	0.01	0.21	0.14	0.55	1.28	0.39	CTC-429P9.3	chr19	lncRNA	--
ENSG00000117036.12	97.5433476547568	1.05571338909812	0.380406133682325	2.77522704189555	0.00551631830791749	0.0283596750267987	0.15	0.2	0.13	0.37	0.83	0.26	ETV3	chr1	protein_coding	ETS variant transcription factor 3
ENSG00000224081.9	196.445720255337	-1.00889394313909	0.320637552224074	-3.14652459183583	0.00165223366585618	0.0117612248144364	0.48	0.4	0.39	0.24	0.25	0.36	SLC44A3-AS1	chr1	transcribed_processed_pseudogene	SLC44A3 antisense RNA 1
ENSG00000067840.13	97.0179927190821	-1.02249392516692	0.356272479071279	-2.86997729331305	0.0041050127629981	0.0228721230952994	0.64	0.37	0.46	0.32	0.41	0.31	PDZD4	chrX	protein_coding	PDZ domain containing 4
ENSG00000272368.2	61.5365100944283	-1.55933530499717	0.514477165275935	-3.03091256569343	0.00243815840018785	0.0156540506508114	1.12	1.16	1.74	0.37	0.47	0.98	RP4-605O3.4	chr12	lncRNA	--
ENSG00000178125.14	96.7809454233579	1.02616070361767	0.378346274133407	2.7122262693562	0.00668329548095127	0.0324791347052267	0.39	0.79	0.27	1.59	1.48	1.03	PPP1R42	chr8	protein_coding	protein phosphatase 1 regulatory subunit 42
ENSG00000255823.5	15.9836560825209	-3.77807508340423	0.929219947029603	-4.06585663112532	4.78563503462533e-05	0.000938543195749999	0.56	0.48	0.12	0.04	0.03	0.04	MTRNR2L8	chr11	protein_coding	MT-RNR2 like 8
ENSG00000078177.14	144.637107822709	-2.51081422481904	0.467187428374598	-5.37431889713829	7.68727024426782e-08	7.37882449409409e-06	0.47	0.27	0.47	0.1	0.04	0.14	N4BP2	chr4	protein_coding	NEDD4 binding protein 2
ENSG00000198839.10	90.3381491336111	-1.0606512757022	0.378331993652152	-2.80349347530303	0.00505522551216835	0.02661787225385	0.39	0.32	0.55	0.27	0.28	0.3	ZNF277	chr7	protein_coding	zinc finger protein 277
ENSG00000136244.12	2521.88177240906	2.20172902318472	0.458714471883635	4.79978103621559	1.58839197797723e-06	8.20970221660874e-05	5.62	11.88	4.79	52.11	74.63	22.52	IL6	chr7	protein_coding	interleukin 6
ENSG00000111331.14	2099.20718958793	1.89328761021874	0.227975266493665	8.30479393373733	9.99928344130633e-17	8.58494035010822e-14	0.65	1.12	0.72	4.16	6.99	2.44	OAS3	chr12	protein_coding	2'-5'-oligoadenylate synthetase 3
ENSG00000003436.16	622.823763421145	1.22722275266583	0.277609871621856	4.42067403978157	9.83935015621409e-06	0.000304209274405398	0.49	0.75	0.37	1.86	2.85	0.85	TFPI	chr2	protein_coding	tissue factor pathway inhibitor
ENSG00000005100.13	5671.73669165698	-2.10619102661395	0.620880422989579	-3.39226515867984	0.000693173239888015	0.00622084741534807	26.6	17.94	32.85	7.95	4.23	11.8	DHX33	chr17	protein_coding	DEAH-box helicase 33
ENSG00000214954.8	66.3842938914367	-1.68260354597436	0.483928334747597	-3.47696843759304	0.000507117511034231	0.00496326410102787	0.45	0.38	0.78	0.27	0.15	0.27	LRRC69	chr8	protein_coding	leucine rich repeat containing 69
ENSG00000197969.14	66.7560704404647	1.40460885485418	0.395493807511268	3.55153185252884	0.000382995632003023	0.00401003692206959	0.03	0.04	0.02	0.09	0.14	0.11	VPS13A	chr9	protein_coding	vacuolar protein sorting 13 homolog A
ENSG00000205213.14	92.0312924174721	1.29345736221364	0.354296276688529	3.65077887440163	0.000261446261947821	0.00304705168336472	0.11	0.2	0.11	0.52	0.67	0.31	LGR4	chr11	protein_coding	leucine rich repeat containing G protein-coupled receptor 4
ENSG00000095564.14	62.9219886810623	1.2105774574162	0.479620604394998	2.52403138297872	0.0116017570910217	0.0486153888515861	0.05	0.17	0.05	0.28	0.38	0.18	BTAF1	chr10	protein_coding	B-TFIID TATA-box binding protein associated factor 1
ENSG00000131171.13	104.119216507974	1.18906872333736	0.376816395780733	3.15556524782768	0.00160187432963552	0.0114874087657482	0.41	0.52	0.54	1.82	2.49	0.72	SH3BGRL	chrX	protein_coding	SH3 domain binding glutamate rich protein like
ENSG00000258890.7	233.204033659551	1.14786968209879	0.299292045703545	3.83528295715476	0.000125419819754651	0.00181313180026976	0.31	0.26	0.35	0.88	1.62	0.57	CEP95	chr17	protein_coding	centrosomal protein 95
ENSG00000053747.17	89.2453867737142	1.32496355751464	0.387316565965183	3.42088016352429	0.000624188296529469	0.00575549280105394	0.04	0.08	0.06	0.23	0.31	0.11	LAMA3	chr18	protein_coding	laminin subunit alpha 3
ENSG00000104549.12	266.297605162443	1.00155059057753	0.313308979412177	3.1966865183903	0.00139015916926018	0.0102989069040014	0.63	0.7	0.72	2.16	3.2	0.83	SQLE	chr8	protein_coding	squalene epoxidase
ENSG00000111335.14	811.81953297443	2.19133966957242	0.171753364606898	12.7586418734088	2.79023404901783e-37	1.43734256645072e-33	0.42	0.53	0.35	3.01	3.17	2.22	OAS2	chr12	protein_coding	2'-5'-oligoadenylate synthetase 2
ENSG00000273184.1	69.3851558006689	1.18613214718662	0.465801100047872	2.54643483466379	0.0108829528847772	0.0463447654674418	0.73	1.87	0.51	3.44	4.81	1.8	RP11-212P7.3	chr7	lncRNA	--
ENSG00000283341.2	19.1554937617315	2.42555403923285	0.831714253328133	2.9163309748834	0.00354174567910105	0.0206077325771189	0.0	0.05	0.03	0.17	0.27	0.19	RP11-472I20.4	chr11	lncRNA	--
ENSG00000265818.1	69.8611781962255	1.17658966826375	0.432912096742891	2.7178489053923	0.00657078365134585	0.0321751871191061	0.52	1.46	0.87	3.07	4.59	1.65	EEF1E1-BLOC1S5	chr6	protein_coding	EEF1E1-BLOC1S5 readthrough (NMD candidate)
ENSG00000163739.5	2030.84452401825	1.40444158367329	0.223767244045033	6.27635018551084	3.46613043894907e-10	8.92759663391982e-08	10.02	20.85	10.77	56.77	68.65	31.97	CXCL1	chr4	protein_coding	C-X-C motif chemokine ligand 1
ENSG00000134597.16	3887.55717446793	-1.62939491314374	0.490258305627313	-3.32354372060835	0.000888814892272931	0.00738084113121218	33.96	30.08	39.6	15.69	9.14	20.1	RBMX2	chrX	protein_coding	RNA binding motif protein X-linked 2
ENSG00000163131.12	265.218062051574	1.25233887392246	0.280449548862721	4.46546938299935	7.98933976102906e-06	0.000262138549186716	0.24	0.58	0.34	1.27	1.83	0.85	CTSS	chr1	protein_coding	cathepsin S
ENSG00000269713.7	60.5223771810997	1.0305478165043	0.40031702494657	2.5743292247984	0.0100434654101572	0.0437585887929431	0.06	0.08	0.08	0.22	0.3	0.13	NBPF9	chr1	protein_coding	NBPF member 9
ENSG00000159899.15	112.392968628892	1.47986205021827	0.36039508743276	4.10622148253998	4.02183871415047e-05	0.00082981969944568	0.18	0.32	0.18	0.87	1.43	0.48	NPR2	chr9	protein_coding	natriuretic peptide receptor 2
ENSG00000244255.5	693.731890838659	1.56700929581852	0.224454713438709	6.98140516548527	2.92242150598131e-12	1.45687425656243e-09	0.9	1.86	1.56	5.99	8.02	4.36	XXbac-BPG116M5.17	chr6	protein_coding	--
ENSG00000184445.12	151.580456829378	1.14995404431584	0.35621230458229	3.22828276711083	0.00124535805536313	0.00952289133477575	0.13	0.2	0.09	0.42	0.75	0.22	KNTC1	chr12	protein_coding	kinetochore associated 1
ENSG00000081052.14	228.621566406873	1.18313542002505	0.27108537403569	4.36443841440623	1.27449747574688e-05	0.000366779962573414	0.17	0.23	0.19	0.61	1.0	0.37	COL4A4	chr2	protein_coding	collagen type IV alpha 4 chain
ENSG00000078081.8	41.1141427714295	2.65520443922364	0.59349447772004	4.4738486016312	7.68241469352908e-06	0.000253683839046578	0.09	0.04	0.02	0.33	0.74	0.31	LAMP3	chr3	protein_coding	lysosomal associated membrane protein 3
ENSG00000196459.15	132.073681788875	1.2447048907208	0.327836893877465	3.79671999694467	0.000146623243116668	0.00203586307199011	0.26	0.26	0.12	0.75	0.85	0.53	TRAPPC2	chrX	protein_coding	trafficking protein particle complex subunit 2
ENSG00000256206.2	995.543790246294	1.07627625944167	0.214443943159891	5.01891656897576	5.19637099827587e-07	3.52684868224538e-05	7.39	11.93	7.18	26.48	38.76	15.88	RP11-140L24.4	chr11	protein_coding	--
ENSG00000213442.5	377.356671929038	-1.06424675315534	0.298272561593697	-3.56803437590428	0.000359669325520884	0.00383862552251363	15.46	16.65	15.81	10.22	7.37	13.25	RPL18AP3	chr12	processed_pseudogene	ribosomal protein L18a pseudogene 3
ENSG00000112541.18	556.69032701094	1.02394586948992	0.228229616093373	4.48647238258072	7.24120986451974e-06	0.00024169688390127	0.21	0.33	0.21	0.75	1.04	0.42	PDE10A	chr6	protein_coding	phosphodiesterase 10A
ENSG00000284770.2	125.760335753115	-2.10430897202661	0.428567153175363	-4.91010325087971	9.10284509467932e-07	5.4105910805067e-05	0.33	0.17	0.29	0.09	0.05	0.11	TBCE	chr1	protein_coding	tubulin folding cofactor E
ENSG00000101639.18	47.2284577998669	2.20979623773182	0.534755003561016	4.13235261571458	3.59069006145175e-05	0.000766443704553527	0.02	0.05	0.02	0.17	0.3	0.11	CEP192	chr18	protein_coding	centrosomal protein 192
ENSG00000136051.15	66.6887291737492	1.00628019512851	0.3739623585295	2.69085958032092	0.00712681852687366	0.0339975683597336	0.1	0.11	0.08	0.25	0.31	0.25	WASHC4	chr12	protein_coding	WASH complex subunit 4
ENSG00000258864.1	216.082870630916	1.11717175670847	0.295972709087624	3.77457692012314	0.000160279448433991	0.0021595105458578	2.28	4.83	2.88	11.28	14.23	5.74	CTC-554D6.1	chr5	protein_coding	--
ENSG00000163510.14	46.3500250799829	1.55246471259153	0.562174855187077	2.76153353047943	0.0057530608872137	0.0292459878128291	0.09	0.2	0.06	0.54	0.77	0.17	CWC22	chr2	protein_coding	CWC22 spliceosome associated protein homolog
ENSG00000253626.4	829.767261609793	-1.04077964998954	0.243586181770508	-4.27273682942367	1.93088298197838e-05	0.000492407023159965	4.42	4.36	5.3	3.18	2.69	3.57	EIF5AL1	chr10	protein_coding	eukaryotic translation initiation factor 5A like 1
ENSG00000125629.15	134.77434026531	1.27481130160655	0.386020578590082	3.30244389110738	0.000958462611319275	0.00783707999752808	0.22	0.62	0.19	1.41	1.33	0.73	INSIG2	chr2	protein_coding	insulin induced gene 2
ENSG00000178397.13	67.3901712718997	1.21992528353112	0.404955324989952	3.01249349804546	0.0025911098673901	0.0163708143461352	0.25	0.41	0.2	0.96	1.38	0.55	FAM220A	chr7	protein_coding	family with sequence similarity 220 member A
ENSG00000272574.1	31.8807128182246	-2.74767479829064	0.898348461902534	-3.05858463036891	0.00222385255538468	0.0146681252201941	2.15	1.57	1.66	0.11	0.0	0.86	RP11-359K18.4	chr1	lncRNA	--
ENSG00000185745.10	628.116912467748	1.95959356654575	0.216381637640982	9.05619158774043	1.35084702301468e-19	1.8978172630608e-16	1.02	1.11	0.65	5.82	6.43	3.39	IFIT1	chr10	protein_coding	interferon induced protein with tetratricopeptide repeats 1
ENSG00000137628.18	66.8821314964505	1.0522133479146	0.368985521170495	2.85163858076807	0.00434945226254383	0.023850870917488	0.04	0.04	0.04	0.13	0.15	0.1	DDX60	chr4	protein_coding	DExD/H-box helicase 60
ENSG00000221978.12	1381.02724151542	1.14047676333775	0.24523477750637	4.65055068834242	3.31049864809288e-06	0.000140550676119856	1.81	2.7	1.82	6.28	11.12	3.33	CCNL2	chr1	protein_coding	cyclin L2
ENSG00000107833.10	4994.72109288967	-1.12201010310937	0.216793354228481	-5.1754820026765	2.27323343957635e-07	1.85875923678375e-05	118.76	110.0	134.41	79.48	67.7	83.95	NPM3	chr10	protein_coding	nucleophosmin/nucleoplasmin 3
ENSG00000088812.18	130.621052200714	1.24192872799547	0.393898473066153	3.15291582200902	0.00161648413366234	0.011559685380965	0.08	0.15	0.2	0.52	0.81	0.24	ATRN	chr20	protein_coding	attractin
ENSG00000188313.13	432.058347774036	1.43383161448684	0.245726819532199	5.83506357676579	5.37700603473813e-09	7.69409733896695e-07	0.7	1.37	0.67	3.5	4.72	2.34	PLSCR1	chr3	protein_coding	phospholipid scramblase 1
ENSG00000149131.17	16.3363047177576	3.18972938810276	0.855879000141025	3.72684618687593	0.000193890699482748	0.00247635278496396	0.01	0.0	0.01	0.08	0.14	0.08	SERPING1	chr11	protein_coding	serpin family G member 1
ENSG00000146918.20	377.616722547218	1.18834650283267	0.255172826560889	4.65702605896053	3.20809851349358e-06	0.000137335053815872	0.42	0.77	0.45	1.94	2.47	1.01	NCAPG2	chr7	protein_coding	non-SMC condensin II complex subunit G2
ENSG00000183137.15	157.790612287004	-1.1773596152046	0.359352062440437	-3.27634021969679	0.00105161797112783	0.00839447527159578	0.23	0.15	0.25	0.15	0.1	0.15	CEP57L1	chr6	protein_coding	centrosomal protein 57 like 1
ENSG00000250208.6	112.082500245761	1.25555042407098	0.347143302887851	3.61680727707024	0.000298259202637399	0.00333765222125878	0.12	0.09	0.07	0.27	0.33	0.34	FZD10-AS1	chr12	lncRNA	FZD10 antisense divergent transcript
ENSG00000255641.1	26.5755431928815	2.32684872081767	0.751394554837838	3.0967069242601	0.00195683234929396	0.0133043938081781	0.23	0.22	0.0	1.22	1.08	0.84	RP11-277P12.6	chr12	protein_coding	--
ENSG00000147649.10	1530.76546444616	-1.67123203240769	0.193725819597856	-8.62679035699472	6.30976807044574e-18	6.96508255433347e-15	4.6	4.26	5.68	2.22	2.32	1.97	MTDH	chr8	protein_coding	metadherin
ENSG00000167904.15	83.1050649935886	1.25105071492201	0.486059039962021	2.57386574894228	0.0100569287988807	0.0437925549895469	0.08	0.19	0.03	0.39	0.37	0.22	TMEM68	chr8	protein_coding	transmembrane protein 68
ENSG00000279207.1	23.4230379847651	1.80861221268309	0.694882927622753	2.602758163696	0.0092477160587903	0.0412953704684039	0.03	0.05	0.01	0.19	0.2	0.07	RP11-159D12.8	chr17	TEC	--
ENSG00000198576.4	42.6968101593564	-1.45109701348929	0.516819631805923	-2.80774359986815	0.00498899311669359	0.026328380259153	0.45	0.3	0.27	0.1	0.26	0.18	ARC	chr8	protein_coding	activity regulated cytoskeleton associated protein
ENSG00000183337.18	195.860455425103	1.01683588679914	0.347792142331479	2.92368849963837	0.00345910714920644	0.0202412123755533	0.2	0.21	0.24	0.59	1.13	0.27	BCOR	chrX	protein_coding	BCL6 corepressor
ENSG00000125676.20	939.482759630817	-1.3705300036361	0.22877213772544	-5.9908082219389	2.08800745972207e-09	3.70897325086723e-07	2.0	2.27	2.27	1.36	0.93	1.19	THOC2	chrX	protein_coding	THO complex 2
ENSG00000006715.16	577.69157754957	-1.2904638616639	0.284735254032944	-4.53215344213961	5.83854132595008e-06	0.000206946829475304	1.71	1.46	2.02	0.81	0.86	1.24	VPS41	chr7	protein_coding	VPS41 subunit of HOPS complex
ENSG00000224877.4	7581.83335663305	-1.0069546445603	0.231486628080791	-4.34994735077686	1.36170221849245e-05	0.000384009965047121	130.13	119.38	123.9	89.89	66.67	97.54	NDUFAF8	chr17	protein_coding	NADH:ubiquinone oxidoreductase complex assembly factor 8
ENSG00000165434.8	235.207207166344	-1.21063649254768	0.31250653202877	-3.87395580082219	0.000107082842151094	0.00161449584644196	0.59	0.46	0.78	0.49	0.32	0.32	PGM2L1	chr11	protein_coding	phosphoglucomutase 2 like 1
ENSG00000114209.15	88.1754882296295	1.47913085029926	0.349512250683692	4.2319857098167	2.31637129375919e-05	0.000562849087637651	0.19	0.32	0.21	0.99	1.29	0.6	PDCD10	chr3	protein_coding	programmed cell death 10
ENSG00000080824.19	12509.3335626085	-1.07144438368418	0.154560824673725	-6.93218599179951	4.14386629908712e-12	1.77886971628034e-09	50.2	56.53	58.15	39.35	38.11	33.12	HSP90AA1	chr14	protein_coding	heat shock protein 90 alpha family class A member 1
ENSG00000142192.21	2986.99799420089	1.02099122814103	0.212356801402919	4.80790453329458	1.52520565345054e-06	7.97907862304805e-05	4.42	6.74	4.55	14.42	23.92	8.55	APP	chr21	protein_coding	amyloid beta precursor protein
ENSG00000131067.17	140.789571634579	1.41633981207615	0.348859837847908	4.05991076764081	4.90914733417475e-05	0.000948324536279207	0.26	0.51	0.52	1.79	2.46	0.86	GGT7	chr20	protein_coding	gamma-glutamyltransferase 7
ENSG00000143162.9	344.998956646374	1.31510294414506	0.320778995837441	4.09971650641212	4.13656534634464e-05	0.000847115999484277	0.86	1.74	0.5	3.14	5.28	2.49	CREG1	chr1	protein_coding	cellular repressor of E1A stimulated genes 1
ENSG00000248968.1	54.0033767439926	-1.64335307710816	0.578361081490545	-2.84139636932854	0.0044916447465222	0.0244658817394321	2.16	1.38	2.24	1.13	0.26	1.1	CTD-2256P15.1	chr5	lncRNA	--
ENSG00000165355.7	1246.87786380885	-1.76841610440924	0.629310192658547	-2.81008654402766	0.0049528179859076	0.0262305857279699	7.95	6.44	10.08	3.07	1.57	4.84	FBXO33	chr14	protein_coding	F-box protein 33
ENSG00000108932.12	78.6783675884263	2.00250380348737	0.371435002988741	5.39126304030122	6.99641732823194e-08	6.8001656220438e-06	0.11	0.12	0.15	0.64	0.98	0.6	SLC16A6	chr17	protein_coding	solute carrier family 16 member 6
ENSG00000196812.5	65.5357700333077	1.58248233127548	0.508980032982221	3.10912458000244	0.00187642580353831	0.0128938569888311	0.12	0.81	0.4	1.8	2.57	1.22	ZSCAN16	chr6	protein_coding	zinc finger and SCAN domain containing 16
ENSG00000134901.13	128.162090228643	1.19007999006096	0.38524617012316	3.08914165111751	0.00200735705720299	0.0135643620297398	0.51	0.84	0.35	1.85	3.05	0.82	POGLUT2	chr13	protein_coding	protein O-glucosyltransferase 2
ENSG00000255112.3	569.39036213123	1.01678817426937	0.246487437906884	4.12511153876121	3.70555130613197e-05	0.000786615245672574	2.33	2.46	1.43	6.65	8.45	3.35	CHMP1B	chr18	protein_coding	charged multivesicular body protein 1B
ENSG00000182220.15	314.591480478783	1.07681259002187	0.259296313494497	4.15282645368085	3.28393787756581e-05	0.000720880340339517	0.32	0.46	0.29	1.02	1.67	0.62	ATP6AP2	chrX	protein_coding	ATPase H+ transporting accessory protein 2
ENSG00000284874.1	45.7178199027132	-1.63389721881525	0.469881604879789	-3.47725299702518	0.00050657956587222	0.00496326410102787	0.27	0.27	0.2	0.07	0.18	0.09	SEPT5-GP1BB	chr22	protein_coding	--
ENSG00000274421.1	21.7734269443863	-2.38449708904236	0.763430737057171	-3.12339675794818	0.00178776573313645	0.0124474376554875	0.5	0.34	0.58	0.11	0.04	0.21	RP11-386J22.3	chr9	lncRNA	--
ENSG00000111319.13	368.220759288475	1.03512699680384	0.21199402934083	4.8828120302371	1.04583557494023e-06	5.92027215206093e-05	0.64	0.85	0.56	2.16	2.59	1.34	SCNN1A	chr12	protein_coding	sodium channel epithelial 1 subunit alpha
ENSG00000228830.1	12.9327968760858	3.28247919779102	0.948492900785087	3.46073143517895	0.000538709953046838	0.00518382541368981	0.05	0.06	0.06	0.66	1.23	0.57	RP4-781K5.2	chr1	lncRNA	--
ENSG00000124208.16	194.982142919764	1.74830205495562	0.378830595712655	4.61499697949876	3.93101033344006e-06	0.000157382988841924	0.54	0.73	0.37	2.2	5.05	1.07	PEDS1-UBE2V1	chr20	protein_coding	PEDS1-UBE2V1 readthrough
ENSG00000163565.19	437.021447517675	1.25217669246474	0.263373230169894	4.75438104190392	1.99055303177712e-06	9.77923425345743e-05	0.65	1.14	0.68	2.5	4.51	1.6	IFI16	chr1	protein_coding	interferon gamma inducible protein 16
ENSG00000185950.9	3404.94268505757	-1.31721620593573	0.257309721981962	-5.11918553169971	3.06857973042028e-07	2.37109155769575e-05	10.04	8.36	10.85	5.78	3.98	6.32	IRS2	chr13	protein_coding	insulin receptor substrate 2
ENSG00000100902.11	238.794699567215	-1.17059724019342	0.330070185265767	-3.54651008315361	0.000390369803319869	0.00406521222406015	0.83	0.55	1.09	0.36	0.67	0.54	PSMA6	chr14	protein_coding	proteasome 20S subunit alpha 6
ENSG00000187676.8	100.854704693641	1.35096358030006	0.344603308571294	3.92034419489784	8.84225880959319e-05	0.00141751314982835	0.14	0.21	0.27	0.77	0.92	0.59	B3GLCT	chr13	protein_coding	beta 3-glucosyltransferase
ENSG00000197323.12	945.482875762742	-1.42357044372971	0.265771515038769	-5.35636952486069	8.49107650107151e-08	7.95279371197328e-06	2.29	2.22	2.56	1.36	0.85	1.39	TRIM33	chr1	protein_coding	tripartite motif containing 33
ENSG00000146243.14	13.0581274694162	3.06009955897189	1.0161670956289	3.01141374497864	0.00260034268605339	0.0164090224051732	0.0	0.02	0.0	0.07	0.08	0.06	IRAK1BP1	chr6	protein_coding	interleukin 1 receptor associated kinase 1 binding protein 1
ENSG00000129595.14	390.485950327314	1.06346658588144	0.209364467825726	5.0794989088916	3.78431698215043e-07	2.85192485353459e-05	0.41	0.63	0.44	1.59	1.88	0.98	EPB41L4A	chr5	protein_coding	erythrocyte membrane protein band 4.1 like 4A
ENSG00000120798.17	42.3963436922855	1.77212145017894	0.64992721735244	2.72664600414474	0.0063981639399467	0.0315397848573959	0.01	0.1	0.05	0.16	0.37	0.2	NR2C1	chr12	protein_coding	nuclear receptor subfamily 2 group C member 1
ENSG00000120662.16	45.4269252847099	1.5117633159689	0.520084838169576	2.90676290677787	0.00365189875178797	0.0210505196979229	0.07	0.18	0.06	0.37	0.71	0.23	MTRF1	chr13	protein_coding	mitochondrial translation release factor 1
ENSG00000145012.14	2096.81135827566	-1.54160733194664	0.26805114491986	-5.75116861525637	8.86286650889422e-09	1.21209503565001e-06	2.09	1.69	2.19	1.04	0.66	1.1	LPP	chr3	protein_coding	LIM domain containing preferred translocation partner in lipoma
ENSG00000114098.18	169.804776383086	1.04499044081324	0.301940630256973	3.46091362372756	0.000538345513828686	0.00518354614997415	0.19	0.27	0.11	0.55	0.61	0.48	ARMC8	chr3	protein_coding	armadillo repeat containing 8
ENSG00000177409.12	120.601770964595	1.09295772969088	0.31577873522982	3.4611505074762	0.000537872009061198	0.00518221572819934	0.14	0.17	0.23	0.57	0.66	0.41	SAMD9L	chr7	protein_coding	sterile alpha motif domain containing 9 like
ENSG00000095002.15	111.184966847318	1.0998064464119	0.315020216570172	3.49122497084854	0.00048081120695423	0.00476922746615576	0.08	0.09	0.08	0.25	0.39	0.17	MSH2	chr2	protein_coding	mutS homolog 2
ENSG00000142453.12	9939.59650077104	-1.29141159403077	0.218835069634549	-5.9013009029467	3.60646456546507e-09	5.68717381578543e-07	55.02	45.03	56.77	29.51	26.84	32.65	CARM1	chr19	protein_coding	coactivator associated arginine methyltransferase 1
ENSG00000089127.15	3066.16682979449	1.65788927938411	0.155886905700607	10.6352055160311	2.04377657598141e-26	6.31690464104334e-23	1.68	2.33	1.67	8.87	11.16	5.81	OAS1	chr12	protein_coding	2'-5'-oligoadenylate synthetase 1
ENSG00000205763.13	686.269395243677	-1.43278940375442	0.23963158905399	-5.97913409250733	2.24326845776734e-09	3.89522143217264e-07	11.14	10.44	12.82	6.11	5.15	6.42	RP9P	chr7	transcribed_unprocessed_pseudogene	RP9 pseudogene
ENSG00000157601.15	6231.99703932485	1.695758986493	0.124540265599081	13.6161503938973	3.21050187542245e-42	2.48075479913893e-38	2.48	3.06	2.61	13.01	14.86	9.81	MX1	chr21	protein_coding	MX dynamin like GTPase 1
ENSG00000197563.11	426.163595664579	-1.06727138155586	0.285255058962976	-3.74146346583946	0.000182951776503469	0.00239033664588322	0.55	0.43	0.51	0.33	0.25	0.39	PIGN	chr18	protein_coding	phosphatidylinositol glycan anchor biosynthesis class N
ENSG00000197302.10	52.1771557179222	1.26625507388603	0.456893756954078	2.77144315196519	0.0055808416274056	0.0286342385491123	0.05	0.04	0.07	0.19	0.24	0.11	ZNF720	chr16	protein_coding	zinc finger protein 720
ENSG00000103241.7	122.219717863412	1.59352054617225	0.427816289618887	3.72477763198735	0.000195487463788594	0.00249266637618315	0.22	0.46	0.2	1.21	2.29	0.47	FOXF1	chr16	protein_coding	forkhead box F1
ENSG00000182326.15	1110.91509226331	1.52339139273872	0.260481748167987	5.84836136678673	4.96439138962606e-09	7.37689466685395e-07	0.96	2.48	1.12	6.12	8.59	3.89	C1S	chr12	protein_coding	complement C1s
ENSG00000231566.2	378.599737437379	-2.05036263145575	0.707928990821497	-2.8962829013069	0.00377611816906976	0.0215415762956087	4.83	2.94	5.44	1.35	0.65	2.22	LINC02595	chrX	lncRNA	long intergenic non-protein coding RNA 2595
ENSG00000081087.15	223.160990360494	-1.22717563503792	0.247826354146165	-4.95175599570876	7.3546787046897e-07	4.57390498317218e-05	0.98	0.9	1.01	0.56	0.63	0.56	OSTM1	chr6	protein_coding	osteoclastogenesis associated transmembrane protein 1
ENSG00000050165.19	169.314423616619	1.28247414326111	0.373137105410485	3.4370051240288	0.000588184476100858	0.00550564799991495	0.07	0.2	0.15	0.44	0.8	0.26	DKK3	chr11	protein_coding	dickkopf WNT signaling pathway inhibitor 3
ENSG00000019582.16	172.131441849848	1.07171955775344	0.282474593626675	3.79403876289792	0.00014821651991765	0.00205613832927052	0.27	0.28	0.34	0.78	0.98	0.89	CD74	chr5	protein_coding	CD74 molecule
ENSG00000168556.7	136.941635011831	1.43109891646935	0.391180891848824	3.65840700885362	0.000253787790509301	0.00298480708868397	0.45	0.77	0.19	2.11	2.24	1.03	ING2	chr4	protein_coding	inhibitor of growth family member 2
ENSG00000134321.13	46.3648337414144	2.25495852566231	0.482521415862373	4.67328174777942	2.96424681103565e-06	0.000128678287128497	0.03	0.07	0.05	0.3	0.42	0.25	RSAD2	chr2	protein_coding	radical S-adenosyl methionine domain containing 2
ENSG00000134851.13	490.112264782618	1.04486948061154	0.247006232298767	4.23013407753903	2.33552067065935e-05	0.000564837816030824	0.6	1.02	0.68	2.14	3.5	1.28	TMEM165	chr4	protein_coding	transmembrane protein 165
ENSG00000078401.7	59.1317009206245	2.06350274511557	0.510878546219142	4.03912585562054	5.36507735532586e-05	0.00100014361217377	0.18	0.26	0.13	1.28	1.89	0.38	EDN1	chr6	protein_coding	endothelin 1
ENSG00000100941.9	616.464609102138	1.86962189715783	0.318379676531286	5.87230289799641	4.29782550176644e-09	6.57609854498005e-07	0.84	1.27	1.04	5.16	10.32	2.09	PNN	chr14	protein_coding	pinin, desmosome associated protein
ENSG00000136156.15	609.6383936422	1.48558637867454	0.29631002651786	5.01362169931498	5.34149562591928e-07	3.554626318218e-05	0.35	0.76	0.41	2.25	3.14	0.9	ITM2B	chr13	protein_coding	integral membrane protein 2B
ENSG00000097096.9	67.4326655046523	-2.12213108338201	0.447523077878397	-4.74194781963545	2.11673150354519e-06	0.000101477223772054	0.3	0.21	0.32	0.1	0.06	0.1	SYDE2	chr1	protein_coding	synapse defective Rho GTPase homolog 2
ENSG00000267484.1	45.3278958347747	-1.44137368027465	0.489345413579229	-2.94551382372624	0.00322418740113602	0.0192380664467784	2.83	1.98	1.57	1.19	0.89	1.19	CTC-518P12.6	chr19	lncRNA	--
ENSG00000139329.5	54.9075760604127	1.79979921938729	0.553605964504831	3.25104737806991	0.00114980695054844	0.00898337543669137	0.06	0.17	0.23	0.87	1.24	0.29	LUM	chr12	protein_coding	lumican
ENSG00000196696.13	28.8789972852027	2.12485020089757	0.82753813720425	2.56767646754765	0.0102382662782193	0.0444070073150718	0.03	0.06	0.0	0.2	0.32	0.05	PDXDC2P-NPIPB14P	chr16	lncRNA	--
ENSG00000164715.6	295.452991611154	1.57231361709225	0.369017315543765	4.26081257128915	2.03684997878411e-05	0.000510998045002106	0.14	0.53	0.17	1.28	1.63	0.63	LMTK2	chr7	protein_coding	lemur tyrosine kinase 2
ENSG00000264322.2	20.0213370480781	-1.92508477769591	0.765000562676759	-2.51644883888711	0.0118544109520677	0.0493529274927949	1.68	1.05	2.45	0.45	0.37	1.03	RN7SL448P	chr17	misc_RNA	RNA, 7SL, cytoplasmic 448, pseudogene
ENSG00000260879.1	12.0305156343338	3.81425892625859	1.16187911396166	3.28283629546718	0.00102768325944523	0.00825458268787246	0.0	0.06	0.0	0.47	0.31	0.23	RP11-483I13.5	chr1	lncRNA	--
ENSG00000197536.11	106.603749259527	1.01934331151759	0.328819290568027	3.10001067685748	0.0019351366688682	0.0131890844118254	0.08	0.14	0.14	0.4	0.39	0.26	IRF1-AS1	chr5	lncRNA	IRF1 antisense RNA 1
ENSG00000119004.16	523.518233717658	-1.28418461817808	0.211345734278114	-6.07622681652142	1.23043339546188e-09	2.41608607320279e-07	1.09	1.03	1.32	0.76	0.71	0.55	CYP20A1	chr2	protein_coding	cytochrome P450 family 20 subfamily A member 1
ENSG00000145860.12	4751.33999464607	-1.4539806540331	0.232946555518812	-6.24169200868769	4.32862645052618e-10	1.06938636020955e-07	27.38	18.79	27.53	13.34	11.34	13.09	RNF145	chr5	protein_coding	ring finger protein 145
ENSG00000261386.2	11.0276317960425	4.72203635218517	1.32078874658385	3.57516398015842	0.000350008450654794	0.00376172195300973	0.02	0.02	0.0	0.53	0.37	0.35	CTD-2012K14.6	chr16	lncRNA	--
ENSG00000107798.18	166.31045987291	1.54114472117169	0.297578406903533	5.17895346375482	2.23134117926523e-07	1.84401853392326e-05	0.25	0.4	0.23	1.11	1.84	0.76	LIPA	chr10	protein_coding	lipase A, lysosomal acid type
ENSG00000146281.6	392.110982289954	-1.99628108814466	0.781783813690149	-2.55349503684642	0.0106647798563572	0.0456800188193304	2.07	1.41	2.99	0.66	0.28	1.18	PM20D2	chr6	protein_coding	peptidase M20 domain containing 2
ENSG00000149289.11	61.6278690219925	1.60438056480318	0.418531896716936	3.83335315035324	0.000126408275387103	0.0018214910507353	0.05	0.08	0.04	0.28	0.26	0.14	ZC3H12C	chr11	protein_coding	zinc finger CCCH-type containing 12C
ENSG00000132466.19	1398.76627424454	-1.29829790329816	0.216571692077716	-5.99477194291983	2.03771203670501e-09	3.70480021355756e-07	2.66	2.37	3.09	1.7	1.41	1.52	ANKRD17	chr4	protein_coding	ankyrin repeat domain 17
ENSG00000013288.9	348.362758498805	1.03777016768662	0.256406662135961	4.04736038853913	5.17984580885255e-05	0.000973836218126609	0.52	0.42	0.33	1.24	1.86	0.77	MAN2B2	chr4	protein_coding	mannosidase alpha class 2B member 2
ENSG00000115310.18	1362.52267502673	1.22523018758941	0.27346000358096	4.48047309129311	7.44777696526966e-06	0.000246991298758106	1.76	2.93	1.54	6.47	11.91	3.22	RTN4	chr2	protein_coding	reticulon 4
ENSG00000277597.1	35.4689992640143	-1.67837829318629	0.550852438823029	-3.0468745800098	0.00231234170262268	0.0151415954001366	2.86	2.28	1.16	0.94	0.81	0.98	RP11-961A15.3	chr17	lncRNA	--
ENSG00000187091.14	76.4858990249459	1.20523089528538	0.384875515985033	3.13148237606324	0.0017392622474469	0.012224818013562	0.22	0.22	0.11	0.52	0.74	0.54	PLCD1	chr3	protein_coding	phospholipase C delta 1
ENSG00000121988.18	79.5583349180691	-1.15246461108093	0.353930906767133	-3.25618528657966	0.00112920036022759	0.00885370997816195	0.22	0.18	0.19	0.15	0.13	0.1	ZRANB3	chr2	protein_coding	zinc finger RANBP2-type containing 3
ENSG00000285184.3	60.625838478767	-1.05888635419562	0.409709865971175	-2.58447853503757	0.0097526374910896	0.0429027212602615	0.45	0.38	0.3	0.29	0.22	0.25	CH17-55D9.1	chr1	lncRNA	--
ENSG00000163395.17	1518.63504810785	1.44163321714191	0.273370724227283	5.2735464677751	1.33812352634353e-07	1.18167777006359e-05	1.07	1.18	1.1	3.95	8.01	1.92	IGFN1	chr1	protein_coding	immunoglobulin like and fibronectin type III domain containing 1
ENSG00000157227.14	124.491527314118	1.14975387912987	0.356491713342065	3.22519103838647	0.0012588863385845	0.00958838318210192	0.22	0.4	0.23	0.79	1.5	0.48	MMP14	chr14	protein_coding	matrix metallopeptidase 14
ENSG00000144802.11	122.994778336309	1.19341112550395	0.286195037567693	4.16992249637338	3.04703243934375e-05	0.000683437435669352	0.21	0.25	0.17	0.7	0.8	0.56	NFKBIZ	chr3	protein_coding	NFKB inhibitor zeta
ENSG00000197362.15	64.7758702725469	1.20145520934786	0.472921470582001	2.54049622206683	0.0110695289575253	0.0469452526096585	0.08	0.32	0.22	0.59	1.05	0.39	ZNF786	chr7	protein_coding	zinc finger protein 786
ENSG00000273623.1	18.3273124062879	7.36791383685823	1.36000270494048	5.41757292841611	6.04135102262336e-08	6.14230517786983e-06	0.0	0.0	0.0	5.87	7.54	3.99	ENSG10010136138.1	chr7	misc_RNA	--
ENSG00000167720.13	104.304689692251	1.1962762527233	0.338625449717286	3.53274171720422	0.0004112740612875	0.00424004625959775	0.23	0.49	0.26	0.99	1.44	0.79	SRR	chr17	protein_coding	serine racemase
ENSG00000118515.12	1261.401964066	1.26761389854682	0.207518279453665	6.10844452779812	1.00606814718132e-09	2.15941349257501e-07	1.07	1.64	1.02	4.03	6.43	2.64	SGK1	chr6	protein_coding	serum/glucocorticoid regulated kinase 1
ENSG00000003096.14	30.1606567458743	1.89914058236774	0.712757541456745	2.66449735275511	0.00771034732411084	0.0359227336589716	0.02	0.07	0.01	0.22	0.22	0.06	KLHL13	chrX	protein_coding	kelch like family member 13
ENSG00000168172.9	831.465758173679	-2.01307749936245	0.689437826856281	-2.91988257816044	0.0035016329617276	0.0204281750813659	1.69	0.78	1.75	0.38	0.29	0.73	HOOK3	chr8	protein_coding	hook microtubule tethering protein 3
ENSG00000252118.1	32.6351648126252	-1.54612473080567	0.571807859376237	-2.70392353909278	0.00685260553664787	0.0330628054834081	5.62	3.25	6.91	2.29	2.44	2.93	RNU6ATAC39P	chr10	snRNA	RNA, U6atac small nuclear 39, pseudogene
ENSG00000156113.24	109.342200516557	-1.09678618409062	0.32195591582872	-3.40663466694647	0.00065769096158358	0.00598231672767078	0.05	0.08	0.06	0.05	0.05	0.03	KCNMA1	chr10	protein_coding	potassium calcium-activated channel subfamily M alpha 1
ENSG00000116962.15	202.853095978578	1.470346493942	0.299628156959908	4.90723738670109	9.23682100233996e-07	5.46918895671118e-05	0.28	0.39	0.26	1.17	1.99	0.65	NID1	chr1	protein_coding	nidogen 1
ENSG00000183762.13	22.8439072975194	2.41736996265906	0.788416997252365	3.06610584384102	0.00216866530316399	0.0144024725376435	0.0	0.03	0.02	0.13	0.14	0.07	KREMEN1	chr22	protein_coding	kringle containing transmembrane protein 1
ENSG00000221676.1	61.3135614107726	-1.34141987833505	0.497383040514727	-2.69695540271509	0.00699766413681465	0.0335427734399298	11.17	7.87	14.82	4.37	5.05	8.88	RNU6ATAC	chr9	snRNA	RNA, U6atac small nuclear (U12-dependent splicing)
ENSG00000021645.20	22.6362727725951	-1.7175332790269	0.615193971229166	-2.79185648649197	0.00524065941751454	0.0273704463123588	0.04	0.04	0.03	0.02	0.01	0.02	NRXN3	chr14	protein_coding	neurexin 3
ENSG00000258655.2	33.428685540872	1.96221190584111	0.585545607898124	3.35108295472436	0.000804961849720582	0.00688046483715812	0.18	0.14	0.05	0.82	0.89	0.39	ARHGAP5-AS1	chr14	lncRNA	ARHGAP5 antisense RNA 1 (head to head)
ENSG00000165685.9	30.1582806570503	1.4136285861653	0.547472598381226	2.58209925089427	0.0098201338851145	0.0431259872294855	0.07	0.12	0.05	0.3	0.35	0.24	TMEM52B	chr12	protein_coding	transmembrane protein 52B
ENSG00000185220.12	23.2539651593836	2.65699448392182	0.875933112933628	3.03333033617505	0.00241870675790973	0.0155744559319737	0.02	0.08	0.0	0.16	0.51	0.16	PGBD2	chr1	protein_coding	piggyBac transposable element derived 2
ENSG00000267748.4	13168.7976941245	-1.14363479954789	0.264275812073217	-4.32742894847694	1.50859986970299e-05	0.00041263544046708	567.78	469.06	594.21	337.65	244.1	421.23	CTB-102L5.4	chr19	protein_coding	--
ENSG00000168806.8	157.564626707176	1.14673553582261	0.278905460703715	4.11155641388033	3.9300081882579e-05	0.000816321862114753	0.23	0.28	0.2	0.83	0.99	0.46	LCMT2	chr15	protein_coding	leucine carboxyl methyltransferase 2
ENSG00000113578.18	35.7231843502195	-1.51469793521261	0.500257697796368	-3.02783533743678	0.00246312260917539	0.0157880948992934	0.19	0.15	0.18	0.09	0.09	0.08	FGF1	chr5	protein_coding	fibroblast growth factor 1
ENSG00000064692.20	29.300732901699	2.26647100366556	0.679425994657834	3.33586147937566	0.000850355227829677	0.00715372329389212	0.02	0.01	0.04	0.2	0.23	0.07	SNCAIP	chr5	protein_coding	synuclein alpha interacting protein
ENSG00000112312.10	518.818057226354	1.08217918881555	0.262006008760692	4.130360192632	3.62195306578867e-05	0.000772050519706181	2.1	2.95	1.72	6.66	11.01	3.52	GMNN	chr6	protein_coding	geminin DNA replication inhibitor
ENSG00000128016.7	436.905797890702	1.27305925713647	0.268056493668613	4.74921998610599	2.04202720872879e-06	9.92052537998127e-05	2.25	2.9	1.38	8.5	10.38	4.08	ZFP36	chr19	protein_coding	ZFP36 ring finger protein
ENSG00000096401.8	247.744613037136	1.46285848761616	0.289696701558288	5.04962079218505	4.42687945683021e-07	3.15267258644489e-05	0.28	0.54	0.26	1.35	2.09	0.84	CDC5L	chr6	protein_coding	cell division cycle 5 like
ENSG00000082512.15	129.807422435481	1.05923228212712	0.358370155276077	2.95569334257515	0.00311967098085955	0.0187766216429844	0.09	0.23	0.15	0.48	0.7	0.25	TRAF5	chr1	protein_coding	TNF receptor associated factor 5
ENSG00000007372.24	1112.35855996482	-1.71648310954071	0.257888562070388	-6.65591019531998	2.81552137923228e-11	9.88887895333082e-09	1.33	1.07	1.64	0.6	0.48	0.63	PAX6	chr11	protein_coding	paired box 6
ENSG00000157741.15	173.773059956648	1.08358943873196	0.268253075426106	4.03942969530072	5.3581325314708e-05	0.00100005531571679	0.12	0.13	0.08	0.33	0.41	0.27	UBN2	chr7	protein_coding	ubinuclein 2
ENSG00000066933.16	218.186348410515	-1.04037958599103	0.254489282794584	-4.08810765846982	4.34906324472532e-05	0.000878567625934446	0.28	0.24	0.2	0.19	0.2	0.12	MYO9A	chr15	protein_coding	myosin IXA
ENSG00000173272.16	10680.4334795939	-1.05944643388211	0.235788320305824	-4.49320997964608	7.01575457423684e-06	0.000236812586726005	64.32	53.91	56.66	39.33	30.65	44.87	MZT2A	chr2	protein_coding	mitotic spindle organizing protein 2A
ENSG00000117280.13	295.655212791474	1.000593478786	0.255292231594161	3.91940433337058	8.8768087142883e-05	0.00141863704106113	0.55	1.02	0.96	2.69	3.01	1.59	RAB29	chr1	protein_coding	RAB29, member RAS oncogene family
ENSG00000185189.18	161.767671875274	1.21462776697673	0.343325713927428	3.53782929068191	0.000403430793766922	0.0041759005270422	0.26	0.46	0.28	1.07	1.84	0.52	NRBP2	chr8	protein_coding	nuclear receptor binding protein 2
ENSG00000260236.1	187.031647908629	-1.30342369884761	0.352864935580718	-3.69383173962168	0.000220899999963352	0.00270506228164314	2.13	1.54	3.09	1.23	1.11	1.49	RP11-708J19.1	chr3	lncRNA	--
ENSG00000174233.12	384.501226399882	1.51850381530028	0.320900997158823	4.73200092472363	2.22317400191036e-06	0.000104315597290523	0.36	0.45	0.37	1.52	2.96	0.64	ADCY6	chr12	protein_coding	adenylate cyclase 6
ENSG00000103540.16	32.2220132540512	1.53849234566194	0.555312015600045	2.77050073191648	0.00559701744247425	0.0286981776894483	0.01	0.03	0.03	0.1	0.13	0.1	CCP110	chr16	protein_coding	centriolar coiled-coil protein 110
ENSG00000136010.14	20.5514882981876	1.8713017877624	0.704139264501958	2.65757341210902	0.00787054467293503	0.0365149796984503	0.01	0.03	0.02	0.1	0.09	0.05	ALDH1L2	chr12	protein_coding	aldehyde dehydrogenase 1 family member L2
ENSG00000164266.11	101.126564997968	-1.07032759965819	0.328153174526673	-3.26167071582357	0.00110757718907981	0.0087206009239201	1.85	1.75	1.4	1.41	1.07	0.89	SPINK1	chr5	protein_coding	serine peptidase inhibitor Kazal type 1
ENSG00000158987.22	121.555432278249	-1.2386429860758	0.393933876367922	-3.14429161943653	0.001664894373497	0.0118078373786244	0.22	0.19	0.33	0.14	0.11	0.18	RAPGEF6	chr5	protein_coding	Rap guanine nucleotide exchange factor 6
ENSG00000135766.9	196.51022768932	1.32233008586354	0.297788681582798	4.44049813725335	8.97508817471161e-06	0.000283642152662563	0.3	0.52	0.24	1.15	1.87	0.8	EGLN1	chr1	protein_coding	egl-9 family hypoxia inducible factor 1
ENSG00000205436.7	39.9095401337042	-1.48833096828202	0.590327813740199	-2.52119404446192	0.0116957335904165	0.0488766541120326	0.28	0.15	0.38	0.1	0.1	0.2	EXOC3L4	chr14	protein_coding	exocyst complex component 3 like 4
ENSG00000251322.9	84.453896610394	1.16141608617009	0.392661876538244	2.95780200616692	0.00309841068404892	0.0186823405038205	0.1	0.11	0.08	0.3	0.51	0.15	SHANK3	chr22	protein_coding	SH3 and multiple ankyrin repeat domains 3
ENSG00000114790.13	197.405661460947	-1.36640173231527	0.362338931249939	-3.77105967498902	0.000162555790609375	0.00218446712006721	0.9	0.55	1.08	0.43	0.37	0.56	ARHGEF26	chr3	protein_coding	Rho guanine nucleotide exchange factor 26
ENSG00000106714.17	126.060140890014	-1.48029801151218	0.340143889659283	-4.35197590347712	1.34916093063837e-05	0.000382869452274031	0.26	0.25	0.44	0.17	0.22	0.12	CNTNAP3	chr9	protein_coding	contactin associated protein family member 3
ENSG00000152580.9	108.201666344673	1.19896535342225	0.400006291344724	2.99736623989494	0.00272323335767929	0.0170246150119643	0.11	0.09	0.15	0.29	0.71	0.22	IGSF10	chr3	protein_coding	immunoglobulin superfamily member 10
ENSG00000142002.18	6413.16715648553	-1.16072931968489	0.205862114107223	-5.63838239356815	1.71654992211876e-08	2.13931955616317e-06	18.14	14.89	19.36	10.75	10.73	11.38	DPP9	chr19	protein_coding	dipeptidyl peptidase 9
ENSG00000239857.7	76.9418763656542	1.11866313658549	0.403213828977744	2.77436698890414	0.00553092461782451	0.0284253106231659	0.16	0.22	0.08	0.56	0.59	0.27	GET4	chr7	protein_coding	guided entry of tail-anchored proteins factor 4
ENSG00000053108.17	1115.23657465431	1.72282585608231	0.184823596923285	9.32146048860528	1.14749722818296e-20	2.21667777054243e-17	1.06	1.75	1.09	5.8	8.19	4.4	FSTL4	chr5	protein_coding	follistatin like 4
ENSG00000255717.7	824.754275208212	1.0726120183552	0.236294107269878	4.53930921404715	5.64388201349761e-06	0.000201899427399519	2.25	2.84	1.64	6.19	10.71	3.92	SNHG1	chr11	lncRNA	small nucleolar RNA host gene 1
ENSG00000198879.13	50.4723718517032	1.46216414953324	0.446412698413467	3.27536415234091	0.00105525852873073	0.0084105029927822	0.04	0.06	0.03	0.16	0.22	0.13	SFMBT2	chr10	protein_coding	Scm like with four mbt domains 2
ENSG00000261609.8	194.917766791792	-1.1889472544886	0.256689737168955	-4.63184569668258	3.62420228838809e-06	0.000149355792439332	0.25	0.26	0.33	0.19	0.21	0.14	GAN	chr16	protein_coding	gigaxonin
ENSG00000116815.16	130.759853939942	1.2502700731097	0.360702417049906	3.46620930166021	0.000527852194754095	0.00511896079357699	0.78	1.05	0.37	2.89	3.24	1.4	CD58	chr1	protein_coding	CD58 molecule
ENSG00000074695.6	390.422489111	1.05253617742263	0.282215555312203	3.72954699913069	0.00019182432525282	0.00246217036748927	0.48	1.17	0.5	2.06	2.9	1.35	LMAN1	chr18	protein_coding	lectin, mannose binding 1
ENSG00000198399.15	104.203314493408	1.52346471501577	0.350168584001155	4.3506607520529	1.35727907515703e-05	0.000383462355164107	0.08	0.1	0.05	0.28	0.45	0.21	ITSN2	chr2	protein_coding	intersectin 2
ENSG00000141905.19	23601.2603702062	-1.13262502758248	0.25729690152891	-4.40201580684491	1.07249741127193e-05	0.000319968629223868	57.54	45.07	59.6	31.62	27.08	42.35	NFIC	chr19	protein_coding	nuclear factor I C
ENSG00000148660.21	1623.43549574939	-1.6734512730921	0.285597832117453	-5.85946770213537	4.64353184462644e-09	6.96710108027738e-07	5.73	4.05	6.79	2.5	1.79	2.86	CAMK2G	chr10	protein_coding	calcium/calmodulin dependent protein kinase II gamma
ENSG00000162783.11	626.179202930207	1.32460740361267	0.290768043785709	4.55554670439948	5.22495041933242e-06	0.000193051208251765	1.37	1.69	1.2	4.75	9.18	2.2	IER5	chr1	protein_coding	immediate early response 5
ENSG00000250539.1	46.5241347208269	1.87062358843663	0.537286076744858	3.48161560368321	0.00049839859407877	0.00490277012914914	0.13	0.43	0.16	1.13	2.06	0.64	KRT8P33	chr5	processed_pseudogene	keratin 8 pseudogene 33
ENSG00000258634.3	102.83887299586	1.67221745146834	0.465971327949364	3.58867027039495	0.000332368888716315	0.00360704270099855	0.14	0.41	0.07	0.87	1.26	0.58	RP4-773N10.4	chr1	lncRNA	--
ENSG00000286874.1	79.365820729218	-1.21576137129186	0.448187828725823	-2.71261576814394	0.0066754459361027	0.0324599881195283	7.19	3.68	5.78	2.71	2.82	4.4	RP11-33P21.1	chr7	lncRNA	--
ENSG00000162736.17	2871.6785926556	1.06287273859421	0.225037161045399	4.72309877025059	2.32277968718003e-06	0.000107473764328384	5.97	10.9	5.96	22.66	33.89	12.76	NCSTN	chr1	protein_coding	nicastrin
ENSG00000164610.10	1724.2839392097	-1.18084577112527	0.244067473757014	-4.83819393443998	1.31024265342112e-06	7.07989159649298e-05	7.18	6.4	6.96	4.39	3.22	4.79	RP9	chr7	protein_coding	RP9 pre-mRNA splicing factor
ENSG00000101665.10	75.5709359344459	2.1883341234062	0.460037293922198	4.75686243771422	1.96625058796952e-06	9.77923425345743e-05	0.08	0.21	0.07	0.73	1.23	0.38	SMAD7	chr18	protein_coding	SMAD family member 7
ENSG00000143315.8	1162.76993363079	-1.12911314714608	0.266547151343295	-4.2360728353531	2.27463020968061e-05	0.000554450082971673	3.64	3.06	4.4	2.28	1.9	2.81	PIGM	chr1	protein_coding	phosphatidylinositol glycan anchor biosynthesis class M
ENSG00000225465.10	64.1754189350514	-1.13119967515433	0.421133585875283	-2.68608278487988	0.00722951739640986	0.0343516394287848	0.14	0.24	0.2	0.18	0.1	0.09	RFPL1S	chr22	lncRNA	RFPL1 antisense RNA 1
ENSG00000163041.13	1070.53889279558	1.05854172990236	0.252127798560484	4.19843323880217	2.68768064116846e-05	0.000626595307788585	3.05	3.96	2.14	9.01	14.51	4.62	H3-3A	chr1	protein_coding	H3.3 histone A
ENSG00000143013.13	1931.82258007581	-1.02641543650305	0.189770871027611	-5.40870909716015	6.34806428762211e-08	6.35230576887375e-06	7.32	7.49	8.77	6.11	5.21	4.99	LMO4	chr1	protein_coding	LIM domain only 4
ENSG00000137040.10	58.2148153877856	1.49432850709566	0.435986141571095	3.42746790462371	0.000609238317087647	0.00564821183442978	0.08	0.15	0.11	0.33	0.71	0.32	RANBP6	chr9	protein_coding	RAN binding protein 6
ENSG00000261706.1	97.3085576079506	1.21912723209345	0.410298142896832	2.97132037568105	0.00296522274998614	0.0180910194939936	0.55	1.95	1.13	3.64	6.09	2.42	LINC00165	chr21	lncRNA	long intergenic non-protein coding RNA 165
ENSG00000049089.15	27.6323687339908	2.09862593987043	0.669011826569642	3.13690409724314	0.0017074196658999	0.0120377939644899	0.01	0.06	0.05	0.37	0.19	0.18	COL9A2	chr1	protein_coding	collagen type IX alpha 2 chain
ENSG00000278318.5	13.3019018017078	2.8715612904992	0.996117651483704	2.88275314288633	0.0039421624270646	0.02220195996642	0.0	0.02	0.01	0.15	0.09	0.06	ZNF229	chr19	protein_coding	zinc finger protein 229
ENSG00000253958.2	19.7132080851472	3.51444366570031	1.09689337815962	3.2039975221629	0.00135533643121302	0.010118535849259	0.0	0.08	0.0	0.5	0.74	0.06	CLDN23	chr8	protein_coding	claudin 23
ENSG00000241549.8	47.8676799279506	-1.97294639172453	0.652098568160947	-3.0255340036839	0.00248194495039653	0.0158735294682244	0.9	0.29	0.58	0.19	0.07	0.34	GUSBP2	chr6	transcribed_unprocessed_pseudogene	GUSB pseudogene 2
ENSG00000134186.12	262.094993568896	1.69561273189989	0.338531633193664	5.00872759187582	5.4791057660776e-07	3.61855130380185e-05	0.37	0.39	0.13	1.24	2.16	0.84	PRPF38B	chr1	protein_coding	pre-mRNA processing factor 38B
ENSG00000153207.16	191.75211884735	1.50544684468967	0.326397861135169	4.61230609616719	3.98225976800404e-06	0.00015820525052631	0.13	0.24	0.16	0.62	1.22	0.37	AHCTF1	chr1	protein_coding	AT-hook containing transcription factor 1
ENSG00000134313.16	126.481625080143	1.06472347887595	0.31590866762349	3.37035221884106	0.000750721606486638	0.00657317377146998	0.07	0.13	0.07	0.28	0.35	0.18	KIDINS220	chr2	protein_coding	kinase D interacting substrate 220
ENSG00000176907.5	309.467472971317	2.2695788323794	0.318432902079079	7.12733771403992	1.02328810169244e-12	5.64781940126962e-10	0.55	1.43	0.97	6.9	10.54	3.4	TCIM	chr8	protein_coding	transcriptional and immune response regulator
ENSG00000174137.13	18.3090358267369	-2.29456491099538	0.762858581533158	-3.0078509523795	0.00263102141132032	0.0165620386519529	0.11	0.17	0.09	0.01	0.07	0.02	FAM53A	chr4	protein_coding	family with sequence similarity 53 member A
ENSG00000276550.4	130.687974016878	1.88054762211502	0.422244611379526	4.45369241296184	8.44059963726571e-06	0.000271752139154801	0.18	0.15	0.07	0.74	1.19	0.29	HERC2P2	chr15	transcribed_unprocessed_pseudogene	hect domain and RLD 2 pseudogene 2
ENSG00000104728.16	96.357799187414	-2.35076219099138	0.495887575364534	-4.7405143983761	2.13176301716989e-06	0.000101679832306616	0.14	0.16	0.42	0.08	0.04	0.08	ARHGEF10	chr8	protein_coding	Rho guanine nucleotide exchange factor 10
ENSG00000281344.1	179.953018039676	-1.12079696470084	0.409579349915587	-2.73645867383654	0.00621043950136917	0.0308208516551571	0.02	0.01	0.03	0.01	0.01	0.02	HELLPAR	chr12	lncRNA	HELLP associated long non-coding RNA
ENSG00000127990.19	367.210928356378	1.05584301584806	0.270360979053996	3.90530844925364	9.41052752721041e-05	0.00147495225563397	0.13	0.25	0.2	0.54	0.88	0.33	SGCE	chr7	protein_coding	sarcoglycan epsilon
ENSG00000002549.13	422.554942641222	1.60780923582309	0.257637733579678	6.24058135228804	4.35947590870981e-10	1.06938636020955e-07	0.82	1.22	0.75	3.66	6.49	2.31	LAP3	chr4	protein_coding	leucine aminopeptidase 3
ENSG00000173214.7	881.772256321086	-1.58945749509036	0.50662946314275	-3.13731752833829	0.0017050136614984	0.012031635216802	1.18	0.84	1.55	0.59	0.37	0.66	MFSD4B	chr6	protein_coding	major facilitator superfamily domain containing 4B
ENSG00000155918.8	16.7148662860561	2.43134422093622	0.872655270756684	2.78614511641921	0.00533389872078377	0.0277542326030277	0.1	0.1	0.0	0.41	0.51	0.52	RAET1L	chr6	protein_coding	retinoic acid early transcript 1L
ENSG00000173209.23	232.771057094521	1.77481919139736	0.339851568871	5.22233631962734	1.76679706022571e-07	1.52536769657699e-05	0.25	0.22	0.11	0.87	1.59	0.5	AHSA2P	chr2	transcribed_unitary_pseudogene	activator of HSP90 ATPase homolog 2, pseudogene
ENSG00000211459.2	327302.43966623	-1.24161794552394	0.474046053148291	-2.61919266551838	0.00881381524112237	0.0397885264709625	8293.99	7005.13	8418.76	4161.78	3188.19	6127.55	MT-RNR1	chrM	Mt_rRNA	mitochondrially encoded 12S rRNA
ENSG00000128564.7	176.197251073125	-1.1374567207403	0.287601918643895	-3.9549691674647	7.65445225883569e-05	0.00127883140765456	1.48	1.4	1.58	0.9	0.9	1.03	VGF	chr7	protein_coding	VGF nerve growth factor inducible
ENSG00000128383.13	71.5338357659226	1.24960130863374	0.401698066907451	3.1107974162137	0.0018658289539469	0.0128291024419478	0.23	0.27	0.39	1.28	0.96	0.76	APOBEC3A	chr22	protein_coding	apolipoprotein B mRNA editing enzyme catalytic subunit 3A
ENSG00000006016.12	831.375567135774	1.01482385590201	0.268410467887178	3.78086541814223	0.000156284145394697	0.00213546877358943	2.76	3.65	2.87	9.1	15.15	3.94	CRLF1	chr19	protein_coding	cytokine receptor like factor 1
ENSG00000133302.13	138.93023060413	1.50690680722046	0.29015774723463	5.19340538580184	2.06481899257757e-07	1.76296755311015e-05	0.16	0.22	0.14	0.62	1.0	0.54	SLF1	chr5	protein_coding	SMC5-SMC6 complex localization factor 1
ENSG00000110446.12	280.955277481722	1.2228010714247	0.221003294025066	5.53295405310116	3.14881977409031e-08	3.51417941431211e-06	0.37	0.52	0.33	1.4	1.46	1.13	SLC15A3	chr11	protein_coding	solute carrier family 15 member 3
ENSG00000107201.11	1109.17174630364	1.16977714017176	0.168015945597849	6.96229834620376	3.34765595129926e-12	1.56771742640542e-09	0.85	1.35	1.11	3.52	4.17	2.84	DDX58	chr9	protein_coding	DExD/H-box helicase 58
ENSG00000204580.14	771.791253502492	1.01201097518362	0.240617891662812	4.20588414348585	2.60063441861855e-05	0.000611723048787384	0.9	1.23	0.69	2.56	4.29	1.52	DDR1	chr6	protein_coding	discoidin domain receptor tyrosine kinase 1
ENSG00000100342.21	706.928190280244	1.4799133838773	0.173637448918846	8.52300810160469	1.55461907351462e-17	1.60167221080633e-14	1.49	2.29	1.64	7.21	8.61	5.61	APOL1	chr22	protein_coding	apolipoprotein L1
ENSG00000180233.11	53.6301885140601	1.25826433844285	0.501205748684388	2.51047467381542	0.0120568970404379	0.0499001839482934	0.06	0.28	0.13	0.61	0.66	0.34	ZNRF2	chr7	protein_coding	zinc and ring finger 2
ENSG00000164543.7	252.608838370858	1.64341419591844	0.258916107113855	6.34728450940202	2.19148626028538e-10	5.83917735628452e-08	0.31	0.45	0.32	1.55	2.42	0.98	STK17A	chr7	protein_coding	serine/threonine kinase 17a
ENSG00000126870.16	73.0819352765106	1.39729772141494	0.384448329637939	3.63455271799689	0.000278463315609366	0.00317357822966603	0.07	0.11	0.12	0.37	0.51	0.27	DYNC2I1	chr7	protein_coding	dynein 2 intermediate chain 1
ENSG00000175265.18	289.490214612839	1.14826606226161	0.328565877211817	3.49478184407249	0.000474449381993918	0.00471217271808098	0.37	0.38	0.49	1.33	2.31	0.55	GOLGA8A	chr15	protein_coding	golgin A8 family member A
ENSG00000278546.1	26.4302645317774	-1.75335234537146	0.592543005004272	-2.95902969162352	0.00308609365352985	0.0186444453954849	2.02	1.45	1.08	0.6	0.66	0.64	RP1-41C23.4	chr17	lncRNA	--
ENSG00000134827.8	11.3031407205195	5.68560674316194	1.452309159966	3.91487356816991	9.04515926973259e-05	0.00143515288864936	0.0	0.01	0.0	0.33	0.55	0.21	TCN1	chr11	protein_coding	transcobalamin 1
ENSG00000101966.13	1107.70514081557	-1.32608423891311	0.228074224216707	-5.81426613843537	6.09004586654429e-09	8.63445585519041e-07	2.43	2.79	3.47	1.44	1.61	1.77	XIAP	chrX	protein_coding	X-linked inhibitor of apoptosis
ENSG00000101489.20	93.5688615095142	-1.07378560607232	0.401577819900895	-2.67391661804758	0.00749710894444479	0.0352587710369598	0.24	0.45	0.31	0.25	0.14	0.25	CELF4	chr18	protein_coding	CUGBP Elav-like family member 4
ENSG00000005483.21	183.78285276817	1.05481197512145	0.35904213554852	2.93785010360964	0.00330496775485006	0.0195764552255473	0.14	0.3	0.18	0.5	1.09	0.29	KMT2E	chr7	protein_coding	lysine methyltransferase 2E (inactive)
ENSG00000226696.6	11.007652428791	2.77731203797285	1.08950415222705	2.5491523206183	0.010798512419737	0.0460867746298305	0.05	0.04	0.0	0.42	0.36	0.08	LENG8-AS1	chr19	lncRNA	LENG8 antisense RNA 1
ENSG00000078070.13	224.908180473232	1.24167114083377	0.264006562832405	4.70318285845796	2.56136825627426e-06	0.000114734449369456	0.47	0.67	0.42	1.78	2.52	1.06	MCCC1	chr3	protein_coding	methylcrotonyl-CoA carboxylase subunit 1
ENSG00000241370.6	15.3300756141615	2.90926867763252	0.915886116824397	3.17645242589731	0.0014908824044155	0.0108833711279344	0.0	0.07	0.05	0.35	0.66	0.24	RPP21	chr6	protein_coding	ribonuclease P/MRP subunit p21
ENSG00000150630.4	398.38792205904	1.14229224627086	0.261600466330256	4.36655279057792	1.2622279161795e-05	0.000364606919937159	1.48	2.19	1.14	5.4	7.3	2.74	VEGFC	chr4	protein_coding	vascular endothelial growth factor C
ENSG00000199562.1	22.0204289508583	-3.35862939156984	0.835621234859741	-4.01932029902709	5.83662791286579e-05	0.00106241752373885	3.73	3.91	10.51	1.42	0.17	0.89	RNU6-37P	chr1	snRNA	RNA, U6 small nuclear 37, pseudogene
ENSG00000165304.8	362.283599038163	1.48930707223836	0.361964620908203	4.11451005488203	3.88002646759881e-05	0.00081029633824692	0.53	1.7	0.93	4.34	7.01	1.7	MELK	chr9	protein_coding	maternal embryonic leucine zipper kinase
ENSG00000046604.14	4934.51020864337	-2.11514675865489	0.677206350881289	-3.12334158695105	0.00178810091854421	0.0124474376554875	14.6	8.93	17.49	4.17	1.9	6.47	DSG2	chr18	protein_coding	desmoglein 2
ENSG00000114861.23	2099.7362641063	-1.08666968094513	0.242486047674095	-4.48136992362393	7.41654304444545e-06	0.000246484421954538	1.33	1.12	1.57	0.9	0.74	0.98	FOXP1	chr3	protein_coding	forkhead box P1
ENSG00000099385.12	6896.2196505516	-1.22876605434701	0.245783023311665	-4.99939352112562	5.75109208569814e-07	3.7792983743094e-05	44.77	36.72	45.5	25.99	19.29	29.05	BCL7C	chr16	protein_coding	BAF chromatin remodeling complex subunit BCL7C
ENSG00000226419.8	1155.70205523761	-1.0568536790902	0.217343719143319	-4.86259130586285	1.15858906122463e-06	6.4405882561746e-05	2.08	1.72	2.25	1.48	1.28	1.33	SLC16A1-AS1	chr1	lncRNA	SLC16A1 antisense RNA 1
ENSG00000184281.15	4333.05780344971	-1.00965095082601	0.210189355050554	-4.80353037185527	1.55892229510769e-06	8.08442454650813e-05	35.53	33.79	38.11	24.54	22.19	27.06	TSSC4	chr11	protein_coding	tumor suppressing subtransferable candidate 4
ENSG00000280161.1	30.4999274275334	-1.51237607393677	0.544509118855108	-2.77750366626864	0.00547782220962404	0.0282557624925	0.85	0.78	0.64	0.5	0.31	0.31	CTC-205M6.1	chr5	TEC	--
ENSG00000152795.18	2680.21079731352	1.00790909968877	0.198683578291654	5.07293611457524	3.91724039355011e-07	2.88271585913921e-05	4.7	6.51	4.92	16.23	22.83	8.64	HNRNPDL	chr4	protein_coding	heterogeneous nuclear ribonucleoprotein D like
ENSG00000111252.11	111.600719905012	1.09994980999487	0.324562225679323	3.38902596472102	0.000701413685102758	0.00627657619547077	0.18	0.29	0.16	0.63	0.91	0.41	SH2B3	chr12	protein_coding	SH2B adaptor protein 3
ENSG00000196591.12	444.254505182617	1.05326441267152	0.267667839790863	3.93496810634579	8.32077449342196e-05	0.00135281197995885	0.3	0.44	0.21	0.81	1.51	0.57	HDAC2	chr6	protein_coding	histone deacetylase 2
ENSG00000154864.13	350.410216193907	1.04278415306957	0.269867533570689	3.86405930076961	0.000111518129400454	0.00166191048385209	0.16	0.26	0.31	0.74	1.02	0.44	PIEZO2	chr18	protein_coding	piezo type mechanosensitive ion channel component 2
ENSG00000104723.21	249.714497231523	1.32798575720481	0.337295096929127	3.9371629451342	8.24506226322673e-05	0.0013469912116251	0.45	0.7	0.24	1.52	2.69	0.91	TUSC3	chr8	protein_coding	tumor suppressor candidate 3
ENSG00000111358.14	469.204567242039	-1.32231491460893	0.28192772996823	-4.69026198578599	2.7285545926445e-06	0.000120822586460539	2.89	2.07	3.23	1.38	1.41	1.78	GTF2H3	chr12	protein_coding	general transcription factor IIH subunit 3
ENSG00000182405.6	131.194463366944	-1.52512221191809	0.335264133419582	-4.54901690903336	5.38971126901247e-06	0.000195154306849593	0.53	0.42	0.5	0.18	0.25	0.27	PGBD4	chr15	protein_coding	piggyBac transposable element derived 4
ENSG00000185864.17	146.255837781883	1.55567481170504	0.37685472728797	4.12804908379531	3.65854030914444e-05	0.000777704015646743	0.09	0.2	0.17	0.64	1.12	0.29	NPIPB4	chr16	protein_coding	nuclear pore complex interacting protein family member B4
ENSG00000139178.12	460.686865840502	1.08045979823672	0.224668893239515	4.80912058032378	1.51595744804957e-06	7.96857360617622e-05	1.08	1.21	0.69	2.86	4.15	2.09	C1RL	chr12	protein_coding	complement C1r subcomponent like
ENSG00000270123.4	77.5294345331095	-1.08959936205241	0.374261618955886	-2.91133075598874	0.00359892819947021	0.0208384549998549	14.27	11.36	14.74	8.61	8.81	9.33	VTRNA2-1	chr5	vault_RNA	vault RNA 2-1
ENSG00000238083.8	14.7351529239548	3.77766596073999	1.0011309964452	3.77339826072081	0.000161038907556095	0.00216785302906959	0.0	0.01	0.0	0.1	0.11	0.08	LRRC37A2	chr17	protein_coding	leucine rich repeat containing 37 member A2
ENSG00000287688.1	19.221573580006	-3.63432884438	0.857645988884262	-4.23756292396121	2.25959103571457e-05	0.000551654342273823	0.4	0.2	0.57	0.09	0.04	0.01	RP11-103G8.5	chr3	lncRNA	--
ENSG00000261094.2	27.1667644024351	1.93841768778816	0.673026000181238	2.88015275378094	0.00397482538094828	0.0223282511026447	0.11	0.07	0.02	0.45	0.55	0.19	RP11-355O1.11	chr9	lncRNA	--
ENSG00000203326.12	46.0441928703599	1.21758571922513	0.456128706521204	2.6693906825365	0.00759890046951932	0.0355427989878788	0.05	0.08	0.06	0.25	0.28	0.12	ZNF525	chr19	protein_coding	zinc finger protein 525
ENSG00000105875.15	135.263104143332	1.02521167571133	0.297365787059325	3.44764502281764	0.00056549672638295	0.00537796086739822	0.08	0.12	0.08	0.26	0.39	0.17	WDR91	chr7	protein_coding	WD repeat domain 91
ENSG00000007171.18	193.145696847233	-2.21547584231697	0.420395825728235	-5.26997583403496	1.36441721177725e-07	1.19805134038668e-05	1.58	0.64	1.27	0.32	0.23	0.48	NOS2	chr17	protein_coding	nitric oxide synthase 2
ENSG00000124383.9	177.785140772311	1.38145711829715	0.273829580530743	5.0449521034929	4.53634989276454e-07	3.21581427719189e-05	0.35	0.35	0.41	1.41	1.98	0.91	MPHOSPH10	chr2	protein_coding	M-phase phosphoprotein 10
ENSG00000179219.5	18.5990977136329	-2.45223315512967	0.798978692947153	-3.06920970080471	0.00214625881161075	0.0142782107940734	0.41	0.25	0.32	0.18	0.06	0.02	LINC00311	chr16	lncRNA	long intergenic non-protein coding RNA 311
ENSG00000177943.14	64.1724448042785	1.95662215422907	0.590912695512068	3.31118652398137	0.000929012622027924	0.00764481419638953	0.04	0.19	0.02	0.36	0.81	0.23	MAMDC4	chr9	protein_coding	MAM domain containing 4
ENSG00000115339.14	31.9185435445409	1.43044624214561	0.532157916610571	2.68801082817001	0.00718790657477535	0.0342106277199194	0.05	0.07	0.07	0.24	0.35	0.15	GALNT3	chr2	protein_coding	polypeptide N-acetylgalactosaminyltransferase 3
ENSG00000166598.16	3402.90213542431	1.45558726454355	0.271487854690619	5.36151890183928	8.25250854361043e-08	7.77647969713143e-06	2.01	3.51	1.55	8.66	15.47	4.43	HSP90B1	chr12	protein_coding	heat shock protein 90 beta family member 1
ENSG00000227051.7	144.077571139051	-1.02857601805457	0.367285665606344	-2.80047961130342	0.00510267307691292	0.0267946686138676	0.51	0.28	0.41	0.25	0.23	0.33	C14orf132	chr14	protein_coding	chromosome 14 open reading frame 132
ENSG00000138119.17	1088.63906349541	1.20723336345276	0.249104932386293	4.84628446288919	1.2579511317771e-06	6.86939109204355e-05	1.18	1.69	1.03	4.31	6.94	2.11	MYOF	chr10	protein_coding	myoferlin
ENSG00000189050.16	16.4288185176286	3.02170993785796	0.887648181834891	3.40417521231404	0.00066364169709293	0.00602934672949685	0.0	0.04	0.02	0.21	0.26	0.15	RNFT1	chr17	protein_coding	ring finger protein, transmembrane 1
ENSG00000004700.16	164.912136695621	1.12770850980304	0.285636239555023	3.94805824204881	7.87876392888548e-05	0.00130642079138408	0.35	0.64	0.4	1.59	1.85	0.9	RECQL	chr12	protein_coding	RecQ like helicase
ENSG00000101004.15	90.9711353829766	1.28933879202515	0.407057967339118	3.16745745195306	0.00153778210902721	0.0111761548363127	0.11	0.26	0.09	0.43	0.79	0.34	NINL	chr20	protein_coding	ninein like
ENSG00000242683.1	16.1047842273215	-2.74107075415202	0.931939974753642	-2.94125247162685	0.00326887982737498	0.0194147843398359	0.51	0.77	1.36	0.11	0.04	0.37	RPL12P21	chr5	processed_pseudogene	ribosomal protein L12 pseudogene 21
ENSG00000189343.7	624.607628213464	-1.0409653596017	0.335218344056677	-3.1053353077411	0.00190063431119526	0.0130312345364736	13.55	13.32	19.83	10.43	6.16	13.87	RPS2P46	chr17	processed_pseudogene	ribosomal protein S2 pseudogene 46
ENSG00000152404.15	447.755603784376	-1.67616604272126	0.310689306052913	-5.3949911054737	6.85269470388349e-08	6.70262936416554e-06	2.85	2.63	3.85	1.59	0.88	1.54	CWF19L2	chr11	protein_coding	CWF19 like cell cycle control factor 2
ENSG00000285091.1	139.421252524597	-1.67477265830898	0.348074166667238	-4.81153966220674	1.49772004228399e-06	7.91543142435132e-05	1.63	1.93	1.9	0.69	0.61	1.01	RP4-543J19.8	chr20	lncRNA	--
ENSG00000224411.3	31.4847496881424	-4.66159257091477	0.767136441097628	-6.07661469483173	1.22746219375012e-09	2.41608607320279e-07	0.55	0.33	0.46	0.06	0.01	0.01	HSP90AA2P	chr11	processed_pseudogene	heat shock protein 90 alpha family class A member 2, pseudogene
ENSG00000069329.18	2306.35709098294	-1.03069918657619	0.217535581731606	-4.73807171393165	2.15761462561875e-06	0.000102281522773964	5.09	5.02	5.59	3.83	2.99	3.79	VPS35	chr16	protein_coding	VPS35 retromer complex component
ENSG00000106049.9	226.70487750266	1.06907186325039	0.295181586185589	3.62174306692096	0.000292624679416944	0.00328570703373826	0.99	1.18	1.13	2.85	5.66	1.84	HIBADH	chr7	protein_coding	3-hydroxyisobutyrate dehydrogenase
ENSG00000185100.11	52.9532548889592	2.53897435669947	0.607858504609991	4.17691672888333	2.95487136755954e-05	0.000671537972268605	0.02	0.1	0.02	0.39	0.64	0.15	ADSS1	chr14	protein_coding	adenylosuccinate synthase 1
ENSG00000168542.16	1138.90209427005	1.51058437441523	0.291168033391461	5.18801585744243	2.12546508449988e-07	1.79491461288859e-05	1.55	1.88	0.98	5.76	10.51	2.58	COL3A1	chr2	protein_coding	collagen type III alpha 1 chain
ENSG00000251131.2	1453.47514015088	-1.23770779437275	0.288639814522332	-4.28807022489611	1.8023211747746e-05	0.000472085956524859	20.07	15.94	20.32	10.97	7.41	13.97	CTD-2035E11.3	chr5	lncRNA	--
ENSG00000196436.8	136.48366686286	1.64079830030958	0.349679673158782	4.69228961891795	2.70164298659592e-06	0.000119974685962222	0.74	0.71	0.49	2.62	4.92	1.53	NPIPB15	chr16	protein_coding	nuclear pore complex interacting protein family member B15
ENSG00000276122.1	15.3180157146641	4.61417273525493	1.14013892342994	4.04702676176853	5.18723127402008e-05	0.000974039758307488	0.0	0.03	0.0	0.43	0.3	0.26	RP11-143E21.3	chr12	lncRNA	--
ENSG00000124766.7	5315.40891174523	-1.91582168382338	0.627602183340496	-3.05260519271327	0.00226864201073237	0.0149253272174789	29.87	18.62	35.37	10.02	5.1	14.57	SOX4	chr6	protein_coding	SRY-box transcription factor 4
ENSG00000113318.11	407.030591146979	-1.31913092899816	0.246605666667221	-5.34915092108669	8.83678294143437e-08	8.22672551668233e-06	1.54	1.65	2.19	0.97	1.01	1.04	MSH3	chr5	protein_coding	mutS homolog 3
ENSG00000083857.14	732.202759574185	1.57275265875295	0.549309742445537	2.86314357315241	0.00419460447499337	0.0232341998410564	0.24	0.66	0.27	1.49	2.9	0.73	FAT1	chr4	protein_coding	FAT atypical cadherin 1
ENSG00000131732.12	133.233279353342	1.33913059260151	0.380085059096689	3.52323923435478	0.000426306368680258	0.00436300570965875	0.32	0.31	0.1	0.9	1.26	0.56	ZCCHC9	chr5	protein_coding	zinc finger CCHC-type containing 9
ENSG00000159399.10	209.982900783511	1.08291423245239	0.321539660547013	3.36790251818424	0.000757423718738003	0.00661312211829214	0.35	0.59	0.22	0.93	1.81	0.79	HK2	chr2	protein_coding	hexokinase 2
ENSG00000196547.15	319.810233471077	1.3296049310785	0.235637933694456	5.64257592244278	1.67524622570465e-08	2.10481749366176e-06	0.29	0.37	0.28	1.03	1.68	0.72	MAN2A2	chr15	protein_coding	mannosidase alpha class 2A member 2
ENSG00000198691.13	70.606053610666	1.11433342328659	0.369165001887821	3.01852401389123	0.00254009269880454	0.0161608038564534	0.06	0.12	0.08	0.29	0.3	0.21	ABCA4	chr1	protein_coding	ATP binding cassette subfamily A member 4
ENSG00000204922.5	6556.60213918618	-1.11016720150959	0.235968042240837	-4.7047353996204	2.54195417519777e-06	0.000114451148924181	66.23	55.43	62.38	39.05	31.97	45.88	UQCC3	chr11	protein_coding	ubiquinol-cytochrome c reductase complex assembly factor 3
ENSG00000237406.1	29.4117069563919	-1.99410045814186	0.70394271931563	-2.83275954623199	0.00461480852278886	0.024988525196629	0.47	0.62	0.94	0.18	0.08	0.4	NDUFA9P1	chr22	processed_pseudogene	NADH:ubiquinone oxidoreductase subunit A9 pseudogene 1
ENSG00000196116.8	133.852185329684	1.27691360927096	0.322702288357406	3.95694005075268	7.59159729817599e-05	0.00127107849020598	0.21	0.48	0.27	1.12	1.46	0.71	TDRD7	chr9	protein_coding	tudor domain containing 7
ENSG00000073605.19	19.1603300242688	2.67248765896265	0.844098221789546	3.16608611412164	0.00154505046155528	0.0112099576680166	0.02	0.03	0.0	0.17	0.17	0.07	GSDMB	chr17	protein_coding	gasdermin B
ENSG00000166710.21	18269.189297642	1.53951757629469	0.227288503041046	6.77340717060672	1.25784295702381e-11	4.85967626446147e-09	23.47	39.27	23.87	131.19	178.8	59.48	B2M	chr15	protein_coding	beta-2-microglobulin
ENSG00000140943.17	798.910554199091	1.05178951244566	0.24213634788119	4.34379027208978	1.40045221140645e-05	0.000391366880200276	0.61	1.26	0.7	2.53	3.68	1.49	MBTPS1	chr16	protein_coding	membrane bound transcription factor peptidase, site 1
ENSG00000272897.5	71.9684589081151	1.42824334386534	0.394145691023801	3.62364317660165	0.000290482283834173	0.00327194840697763	0.74	0.71	0.76	2.74	4.48	1.65	RP1-309K20.6	chr20	protein_coding	--
ENSG00000136153.20	441.775982813076	1.84237611876031	0.310315904405491	5.93709859083751	2.9011022556802e-09	4.82082088809482e-07	0.17	0.31	0.2	1.19	1.96	0.48	LMO7	chr13	protein_coding	LIM domain 7
ENSG00000261821.2	11.4067730260089	3.07022203740196	1.16390078066195	2.63787265067029	0.0083427905530652	0.0382580074798426	0.0	0.0	0.02	0.13	0.13	0.05	CTD-2311M21.3	chr15	lncRNA	--
ENSG00000104951.16	179.23333289143	1.00590724958844	0.270169782558299	3.72324114141587	0.000196681504608884	0.00250371991122381	0.96	0.81	0.6	2.4	2.79	1.68	IL4I1	chr19	protein_coding	interleukin 4 induced 1
ENSG00000178913.8	367.492702529514	1.23058764515766	0.299430186495744	4.10976481549617	3.96062285095755e-05	0.000820475409365924	1.27	2.17	0.75	4.63	6.72	2.74	TAF7	chr5	protein_coding	TATA-box binding protein associated factor 7
ENSG00000243449.7	3492.58427582639	-1.16078206207601	0.460798818409252	-2.51906475386202	0.0117667014942046	0.0490803252068659	162.1	128.05	155.44	93.26	58.43	117.03	C4orf48	chr4	protein_coding	chromosome 4 open reading frame 48
ENSG00000179967.11	303.414419095121	-1.16330677386419	0.261282764233098	-4.45229051858303	8.49591101869221e-06	0.000272397943740393	14.84	13.67	17.82	9.86	8.99	10.1	PPP1R14BP3	chr4	processed_pseudogene	protein phosphatase 1 regulatory inhibitor subunit 14B pseudogene 3
ENSG00000140284.11	298.359933447969	1.09872508652617	0.246926917754627	4.4495962470077	8.6031869461936e-06	0.000274131239312321	1.07	1.46	0.89	3.52	5.03	2.11	SLC27A2	chr15	protein_coding	solute carrier family 27 member 2
ENSG00000170248.15	716.015848829552	1.14033966758917	0.260878374392132	4.37115445174884	1.23591324952493e-05	0.000359694978496389	0.65	1.25	0.67	2.75	4.13	1.4	PDCD6IP	chr3	protein_coding	programmed cell death 6 interacting protein
ENSG00000163634.12	582.471209033435	1.01297551996612	0.234280768655994	4.32376727196727	1.53387107473035e-05	0.000418498955443587	2.96	5.39	2.85	10.9	14.98	6.62	THOC7	chr3	protein_coding	THO complex 7
ENSG00000104892.17	126.273657536416	-1.28773701973737	0.317851894281292	-4.05137437563216	5.09176617050434e-05	0.000964315617634487	0.68	0.7	1.03	0.53	0.52	0.37	KLC3	chr19	protein_coding	kinesin light chain 3
ENSG00000167447.13	105.780548238283	1.16505427479362	0.414111867362147	2.81338055394284	0.00490235955156314	0.0260436797902567	0.26	0.46	0.17	0.96	1.56	0.42	SMG8	chr17	protein_coding	SMG8 nonsense mediated mRNA decay factor
ENSG00000105289.15	21.8728238595712	4.09123453246925	0.933499835967763	4.38268371866167	1.17226237358803e-05	0.000347718670276957	0.0	0.0	0.03	0.23	0.35	0.17	TJP3	chr19	protein_coding	tight junction protein 3
ENSG00000173542.9	58.7554217977111	1.16102583615691	0.456196800378148	2.54501091457573	0.0109274322600915	0.0464977039250736	0.05	0.05	0.1	0.26	0.26	0.14	MOB1B	chr4	protein_coding	MOB kinase activator 1B
ENSG00000267040.6	39.9700944224533	-1.388772681757	0.516642159178269	-2.68807463170617	0.00718653325582193	0.0342106277199194	0.33	0.29	0.56	0.17	0.24	0.23	RP11-35G9.3	chr18	lncRNA	--
ENSG00000116711.10	150.112077138767	1.95634126585821	0.354395125895532	5.52022621901098	3.38563513876099e-08	3.71075215846896e-06	0.44	0.35	0.27	1.79	3.39	1.02	PLA2G4A	chr1	protein_coding	phospholipase A2 group IVA
ENSG00000213030.6	40.7187472665632	-1.94143026096887	0.51103134189736	-3.79904342806199	0.000145255640601739	0.00202414848499484	0.92	0.92	1.72	0.45	0.53	0.36	CGB8	chr19	protein_coding	chorionic gonadotropin subunit beta 8
ENSG00000250461.1	23.3256361424618	-2.94681530711312	0.759538216935425	-3.87974593168319	0.000104565629753879	0.00159131395348002	1.23	0.41	1.02	0.31	0.1	0.1	RP11-631M6.2	chr5	processed_pseudogene	--
ENSG00000182389.20	260.772677817669	-1.18651527004514	0.297239425234643	-3.99178295109573	6.5578381408258e-05	0.00114384684682079	0.18	0.14	0.18	0.12	0.08	0.1	CACNB4	chr2	protein_coding	calcium voltage-gated channel auxiliary subunit beta 4
ENSG00000164619.10	46.2993414117701	1.67415662313267	0.545137780385444	3.07107062355675	0.00213292694303819	0.0142017462204706	0.07	0.06	0.01	0.22	0.25	0.16	BMPER	chr7	protein_coding	BMP binding endothelial regulator
ENSG00000243989.9	87.3279706372465	-1.6814310825378	0.445812745784638	-3.77160836794483	0.000162198688076499	0.00218156529637442	0.46	0.37	0.54	0.2	0.12	0.27	ACY1	chr3	protein_coding	aminoacylase 1
ENSG00000114251.15	765.709232547469	1.05961414194247	0.240323652612961	4.40911300415767	1.03794857580561e-05	0.000313663182360737	0.77	1.55	1.17	3.13	5.33	2.17	WNT5A	chr3	protein_coding	Wnt family member 5A
ENSG00000176697.20	173.406895194236	1.17258948250296	0.361960570604419	3.2395503204808	0.00119718339979556	0.00924607157319334	0.21	0.35	0.14	0.77	1.22	0.34	BDNF	chr11	protein_coding	brain derived neurotrophic factor
ENSG00000258724.1	92.8628880389388	1.04660973256445	0.366872901027771	2.85278560949158	0.00433378486004714	0.023800394892384	0.62	0.74	0.38	1.78	2.51	0.96	PINX1	chr8	protein_coding	PIN2 (TERF1) interacting telomerase inhibitor 1
ENSG00000275202.1	145.61129755653	1.15687185125275	0.374109154619733	3.09233772273941	0.00198586777953004	0.0134426634537264	0.59	2.4	1.23	4.57	4.96	3.43	RP11-156K23.3	chr13	lncRNA	--
ENSG00000124657.1	15.496424502886	3.33655431313678	1.04541543524985	3.19160613152738	0.00141484120949641	0.0104467061880351	0.0	0.16	0.0	0.83	0.6	0.64	OR2B6	chr6	protein_coding	olfactory receptor family 2 subfamily B member 6
ENSG00000102886.15	101.609461413208	-1.06488598971293	0.365947462426422	-2.90994227054391	0.00361495521253861	0.0208999318573033	2.03	1.33	0.95	0.92	1.15	0.88	GDPD3	chr16	protein_coding	glycerophosphodiester phosphodiesterase domain containing 3
ENSG00000181143.15	2085.19844696146	1.61567059353984	0.176037078269927	9.1780130039562	4.39119007975594e-20	6.78614514925483e-17	0.37	0.5	0.31	1.59	2.37	1.22	MUC16	chr19	protein_coding	mucin 16, cell surface associated
ENSG00000103154.10	40.3846393928891	-1.55582441487577	0.51373124768494	-3.02847923284184	0.0024578796985073	0.0157610260832912	0.25	0.35	0.43	0.17	0.28	0.08	NECAB2	chr16	protein_coding	N-terminal EF-hand calcium binding protein 2
ENSG00000225573.4	22.5359586367522	-1.69837144699695	0.664767183661984	-2.55483647318627	0.0106237695289179	0.0455675088259498	1.85	1.13	1.55	0.56	0.49	0.87	RPL35P5	chr7	processed_pseudogene	ribosomal protein L35 pseudogene 5
ENSG00000078687.17	144.465064492732	-1.27408613233924	0.324547670528555	-3.92572878512508	8.64675398482958e-05	0.00139631072185534	0.25	0.25	0.4	0.16	0.19	0.18	TNRC6C	chr17	protein_coding	trinucleotide repeat containing adaptor 6C
ENSG00000258643.6	29439.0667924026	-1.28339635232923	0.444704158284256	-2.88595536700351	0.00390227492973518	0.0220819321728771	300.63	234.25	327.75	161.1	116.2	204.69	BCL2L2-PABPN1	chr14	protein_coding	BCL2L2-PABPN1 readthrough
ENSG00000135521.9	108.794014728407	1.60575602622302	0.429919001792466	3.73501989799969	0.000187700345622797	0.00242629382761329	0.24	0.59	0.63	2.18	3.55	0.91	LTV1	chr6	protein_coding	LTV1 ribosome biogenesis factor
ENSG00000101350.8	6466.06394325236	-1.26386029015641	0.256896997463365	-4.91971608323934	8.66698389345634e-07	5.19145616625869e-05	24.49	20.36	28.35	14.16	10.81	16.8	KIF3B	chr20	protein_coding	kinesin family member 3B
ENSG00000213468.7	413.884131190464	-1.73225427256607	0.642390217884401	-2.69657635552258	0.00700563343392799	0.0335601547079737	1.04	0.61	0.9	0.32	0.18	0.52	FIRRE	chrX	lncRNA	firre intergenic repeating RNA element
ENSG00000128595.17	2598.09157580688	1.02179647303205	0.222692272921079	4.58837866096131	4.46701828112464e-06	0.000171504535219656	3.98	5.99	3.66	13.15	20.52	7.03	CALU	chr7	protein_coding	calumenin
ENSG00000236088.10	21.4884429266682	2.41960973434973	0.860748423888508	2.81105334287913	0.00493795984872802	0.0261967839005296	0.01	0.02	0.0	0.08	0.11	0.03	COX10-AS1	chr17	lncRNA	COX10 antisense RNA 1
ENSG00000132530.17	114.272565255521	2.78347141903411	0.359790472879305	7.73636777193889	1.02297270088029e-14	7.18591823609273e-12	0.04	0.1	0.08	0.77	0.7	0.63	XAF1	chr17	protein_coding	XIAP associated factor 1
ENSG00000171608.16	146.187788361742	-1.05111759924257	0.274607480564782	-3.82770927099564	0.000129341402282538	0.0018473586237286	0.56	0.51	0.47	0.34	0.38	0.32	PIK3CD	chr1	protein_coding	phosphatidylinositol-4,5-bisphosphate 3-kinase catalytic subunit delta
ENSG00000149591.17	28407.3776108221	-1.24853340805366	0.183127863279427	-6.8178232721941	9.24302459909831e-12	3.66260774755039e-09	103.16	102.27	96.98	59.63	55.7	61.22	TAGLN	chr11	protein_coding	transgelin
ENSG00000160683.5	40.8714171529706	1.28396038869344	0.474415541254128	2.70640456950306	0.00680161279875548	0.0328578068746381	0.1	0.1	0.08	0.27	0.35	0.31	CXCR5	chr11	protein_coding	C-X-C motif chemokine receptor 5
ENSG00000015153.15	179.419367282278	-1.28189253642673	0.313779452302967	-4.08532976591791	4.40142606536917e-05	0.000887984835694714	0.3	0.34	0.52	0.29	0.22	0.18	YAF2	chr12	protein_coding	YY1 associated factor 2
ENSG00000176396.11	110.264782322009	1.56366321007914	0.339402586392162	4.60710457955206	4.08314672190381e-06	0.000160971809796687	0.55	0.91	0.48	2.83	3.84	1.62	EID2	chr19	protein_coding	EP300 interacting inhibitor of differentiation 2
ENSG00000087448.11	895.018078250452	-1.01083047850083	0.206558133825606	-4.89368518091986	9.89651054639849e-07	5.69506857397784e-05	2.78	2.27	2.69	1.81	1.84	1.77	KLHL42	chr12	protein_coding	kelch like family member 42
ENSG00000198925.12	129.5535248775	1.66743395618639	0.428388260302538	3.89234278971326	9.92808328426131e-05	0.00153696634235203	0.12	0.38	0.18	0.62	1.89	0.61	ATG9A	chr2	protein_coding	autophagy related 9A
ENSG00000138829.12	286.481610217867	1.21816036452782	0.332499975836843	3.66364046030958	0.000248655758505562	0.00294236301067761	0.2	0.36	0.1	0.6	1.09	0.51	FBN2	chr5	protein_coding	fibrillin 2
ENSG00000073756.13	217.442502375266	1.48822790812887	0.245589249562419	6.05982513803244	1.36269608378898e-09	2.59988954060184e-07	0.36	0.37	0.3	1.21	1.91	1.08	PTGS2	chr1	protein_coding	prostaglandin-endoperoxide synthase 2
ENSG00000241553.13	27784.472259875	-1.00904173949838	0.216664702056079	-4.65715794923168	3.20604473498447e-06	0.000137335053815872	236.43	222.33	244.05	160.55	137.66	181.9	ARPC4	chr3	protein_coding	actin related protein 2/3 complex subunit 4
ENSG00000147050.17	68.7486779545699	1.23871153808118	0.428577473051634	2.89028615820865	0.00384891291568769	0.021851983908537	0.02	0.03	0.02	0.05	0.14	0.06	KDM6A	chrX	protein_coding	lysine demethylase 6A
ENSG00000131370.16	548.529096210458	1.01717709357033	0.223258220005737	4.55605663049806	5.21228892387566e-06	0.000193051208251765	1.08	1.9	1.0	3.78	5.15	2.59	SH3BP5	chr3	protein_coding	SH3 domain binding protein 5
ENSG00000165030.4	100.415236414067	1.38207966656645	0.42839953461622	3.22614651718653	0.00125469109229154	0.00957624847990604	0.39	0.64	0.34	1.75	3.0	0.62	NFIL3	chr9	protein_coding	nuclear factor, interleukin 3 regulated
ENSG00000225761.1	26.2429288937264	-2.11310831603446	0.766162245430297	-2.75804286707926	0.00581485719626405	0.0294922228785903	1.25	1.15	2.29	0.39	0.12	0.9	RP11-417O11.5	chr10	lncRNA	--
ENSG00000132825.7	46.6725599516805	2.09395133452876	0.504828858964162	4.14784396206124	3.35621009718662e-05	0.000727445593855849	0.13	0.07	0.05	0.51	0.66	0.33	PPP1R3D	chr20	protein_coding	protein phosphatase 1 regulatory subunit 3D
ENSG00000136149.6	1229.22156234104	-1.18993637414285	0.279817131140421	-4.25255011833317	2.11349895767928e-05	0.00052342969378166	45.23	42.08	50.23	23.4	21.46	36.55	RPL13AP25	chr13	processed_pseudogene	ribosomal protein L13a pseudogene 25
ENSG00000150687.12	2456.88486438194	1.73216815572613	0.248336779894161	6.97507697596935	3.0570338745827e-12	1.47635629680628e-09	1.41	2.3	1.32	7.88	12.93	3.85	PRSS23	chr11	protein_coding	serine protease 23
ENSG00000273802.2	204.636453925853	-1.10656882478123	0.383635933393865	-2.88442434208882	0.00392129969914551	0.0221328581265868	3.51	2.15	3.21	1.65	1.27	2.66	H2BC8	chr6	protein_coding	H2B clustered histone 8
ENSG00000146859.6	53.7537513380051	1.49531217076834	0.417208924027547	3.58408481854431	0.000338262158726177	0.00365815493418778	0.21	0.21	0.19	0.78	1.14	0.57	TMEM140	chr7	protein_coding	transmembrane protein 140
ENSG00000106688.12	168.100005593582	1.3932300460618	0.309079356087729	4.50767745765053	6.55411081171171e-06	0.000226854843194475	0.31	0.51	0.35	1.53	2.22	0.78	SLC1A1	chr9	protein_coding	solute carrier family 1 member 1
ENSG00000123700.5	12.9168441810581	2.80465947906288	0.993547856594511	2.82287306086708	0.00475954122479564	0.0255839826393015	0.0	0.01	0.02	0.09	0.09	0.1	KCNJ2	chr17	protein_coding	potassium inwardly rectifying channel subfamily J member 2
ENSG00000092758.18	73.0761157180111	1.39047705221808	0.506113821950747	2.74736036028155	0.00600770853724324	0.0301962793546314	0.12	0.25	0.06	0.46	0.97	0.23	COL9A3	chr20	protein_coding	collagen type IX alpha 3 chain
ENSG00000187955.12	154.236376898124	1.31073012242659	0.343540395596721	3.81535953042694	0.000135984795399256	0.0019209406106948	0.08	0.22	0.15	0.53	0.77	0.3	COL14A1	chr8	protein_coding	collagen type XIV alpha 1 chain
ENSG00000164647.9	56.4058137597202	1.1251614137428	0.408250373432355	2.75605727995553	0.00585027508795426	0.0296233198655382	0.43	0.41	0.3	1.05	1.38	1.09	STEAP1	chr7	protein_coding	STEAP family member 1
ENSG00000151657.12	39.57134781994	1.48078801097041	0.504266910260684	2.93651631871881	0.00331921356112571	0.019630741053822	0.06	0.06	0.03	0.2	0.28	0.14	KIN	chr10	protein_coding	Kin17 DNA and RNA binding protein
ENSG00000135114.13	7197.53764036666	1.05382539053053	0.133124028050202	7.9161170674097	2.45042906993964e-15	1.80328242127844e-12	11.14	13.67	12.1	36.13	40.57	31.52	OASL	chr12	protein_coding	2'-5'-oligoadenylate synthetase like
ENSG00000279753.1	352.927798286797	-1.0482250487766	0.339406432508712	-3.08840654854028	0.00201232972347796	0.0135860828076139	27.92	16.49	24.13	14.95	10.66	19.69	AC011558.5	chr19	TEC	--
ENSG00000115760.14	109.924238766557	1.25064964767636	0.321185716493305	3.8938520097684	9.8664855695189e-05	0.00152935474414589	0.05	0.08	0.05	0.17	0.3	0.16	BIRC6	chr2	protein_coding	baculoviral IAP repeat containing 6
ENSG00000260944.1	80.9924706643562	-1.00156691475231	0.370687012365194	-2.7019207076119	0.00689402011270786	0.0332211371443054	6.62	5.8	4.36	2.92	4.96	3.98	FOXC2-AS1	chr16	lncRNA	FOXC2 antisense RNA 1
ENSG00000236287.8	117.524557446886	1.35325301379427	0.35791211741997	3.78096451036436	0.00015622194533861	0.00213546877358943	0.08	0.19	0.1	0.5	0.63	0.25	ZBED5	chr11	protein_coding	zinc finger BED-type containing 5
ENSG00000117228.11	214.631826186994	1.20253798062848	0.2593260681926	4.63716582374344	3.53219031426715e-06	0.00014678435956015	0.35	0.34	0.37	1.04	1.73	0.8	GBP1	chr1	protein_coding	guanylate binding protein 1
ENSG00000210107.1	403.596380828072	-1.08297284479559	0.33828739647177	-3.20133961859251	0.00136790201141481	0.0101828312545301	132.12	96.7	143.2	76.5	52.8	108.22	MT-TQ	chrM	Mt_tRNA	mitochondrially encoded tRNA-Gln (CAA/G)
ENSG00000176438.13	54.0414008147803	1.26852401207108	0.427573474255617	2.96679772822558	0.00300918856070034	0.018301456126353	0.02	0.04	0.02	0.12	0.12	0.07	SYNE3	chr14	protein_coding	spectrin repeat containing nuclear envelope family member 3
ENSG00000078043.16	249.367991784958	-1.009757029046	0.26349094793535	-3.83222663608829	0.000126988670377867	0.0018214910507353	0.27	0.27	0.4	0.25	0.26	0.17	PIAS2	chr18	protein_coding	protein inhibitor of activated STAT 2
ENSG00000286223.1	42.0717518887089	-1.62337732463048	0.495300240929829	-3.27756215418533	0.00104707675320655	0.00837119717747231	1.07	0.67	1.02	0.44	0.39	0.44	RP11-686O6.3	chr2	lncRNA	--
ENSG00000170502.13	336.504471144018	1.3190953544463	0.256877672622261	5.1351109692824	2.81977594016507e-07	2.19270594062809e-05	0.78	1.48	0.81	3.54	5.19	2.26	NUDT9	chr4	protein_coding	nudix hydrolase 9
ENSG00000145476.16	42.8111935526344	1.28189722796781	0.4763095373945	2.69131127413494	0.00711717542469356	0.0339786311440266	0.05	0.05	0.03	0.15	0.17	0.12	CYP4V2	chr4	protein_coding	cytochrome P450 family 4 subfamily V member 2
ENSG00000260018.1	109.906824101573	-1.098405846747	0.424190049324862	-2.58941917306927	0.00961379890486451	0.0424750926343619	6.28	2.66	4.94	2.55	2.69	3.82	RP11-505K9.1	chr16	lncRNA	--
ENSG00000261560.1	116.621731059245	-1.76496891869209	0.469761594890611	-3.75715881819391	0.000171853436296527	0.00228505593860141	1.77	1.27	2.8	0.86	0.39	1.08	RP11-166B2.3	chr16	lncRNA	--
ENSG00000178502.6	17.1430428984857	2.34745058848482	0.857641034656375	2.73710153039185	0.00619831597723907	0.0308002492322356	0.0	0.02	0.02	0.08	0.12	0.08	KLHL11	chr17	protein_coding	kelch like family member 11
ENSG00000104324.16	54.5379890600897	1.51772818410856	0.441287017772372	3.43932208060435	0.000583172970584563	0.00548124303318112	0.15	0.1	0.15	0.43	0.78	0.47	CPQ	chr8	protein_coding	carboxypeptidase Q
ENSG00000175745.14	571.408251876286	1.64246988609195	0.246088660188153	6.67430138729743	2.48412644801367e-11	8.92783491339611e-09	0.91	1.34	0.98	4.85	7.53	2.52	NR2F1	chr5	protein_coding	nuclear receptor subfamily 2 group F member 1
ENSG00000241782.1	19.6318886913423	-2.45934331995332	0.749123529720655	-3.28296098357824	0.00102722881862266	0.00825458268787246	1.32	0.7	1.37	0.44	0.15	0.28	RP11-91P24.1	chr11	processed_pseudogene	--
ENSG00000286863.1	27.2579234261757	-1.7436090340188	0.679390765652472	-2.56643028161308	0.0102751278800508	0.0445293960342976	0.12	0.1	0.11	0.09	0.02	0.03	RP4-660H19.2	chr1	lncRNA	--
ENSG00000089022.14	329.865496287404	1.1131181519268	0.236854995754736	4.6995764154345	2.60701660212501e-06	0.000116441718408208	0.26	0.3	0.2	0.84	1.09	0.47	MAPKAPK5	chr12	protein_coding	MAPK activated protein kinase 5
ENSG00000138772.13	776.957728463351	1.17674806753309	0.257509459762057	4.5697275300893	4.88358713270969e-06	0.000182541760999192	1.41	2.22	1.28	4.97	8.73	2.72	ANXA3	chr4	protein_coding	annexin A3
ENSG00000288009.1	16.3715296001435	-1.92864206813589	0.76758103249321	-2.51262340585904	0.0119837184001739	0.0497038068052303	0.22	0.24	0.27	0.08	0.05	0.13	RP11-63L7.6	chr6	lncRNA	--
ENSG00000151413.17	205.559304074452	-1.03825666945215	0.31461369272674	-3.30010007019604	0.000966503586063637	0.00788613855281281	0.56	0.46	0.75	0.39	0.37	0.45	NUBPL	chr14	protein_coding	nucleotide binding protein like
ENSG00000111780.8	184.91118824865	-1.00828274545114	0.272343972443552	-3.70223998866039	0.000213704326833535	0.00265481243318766	7.72	7.06	7.28	5.09	4.98	5.29	AL021546.6	chr12	protein_coding	--
ENSG00000131389.18	2650.3600406707	1.07081999800929	0.231985477766735	4.61589237532369	3.91409761849909e-06	0.000157382988841924	2.85	4.78	2.83	10.69	16.2	5.4	SLC6A6	chr3	protein_coding	solute carrier family 6 member 6
ENSG00000218739.10	1568.90684397676	-1.06243565135889	0.24286335142106	-4.37462319918706	1.21642408944369e-05	0.000356710016665327	7.71	6.16	8.27	5.35	4.04	5.32	CEBPZOS	chr2	protein_coding	CEBPZ opposite strand
ENSG00000158234.12	131.032094477718	1.32647902243233	0.322291673262445	4.11577193107366	3.85885737698422e-05	0.000807531394177928	0.23	0.37	0.32	1.19	1.58	0.61	FAIM	chr3	protein_coding	Fas apoptotic inhibitory molecule
ENSG00000241882.1	34.2854941296162	-1.68838928104756	0.652062393343795	-2.58930632755779	0.00961695024767906	0.0424750926343619	2.34	0.81	1.47	0.8	0.3	0.87	RP11-637O11.2	chr3	lncRNA	--
ENSG00000146376.11	99.1050359540194	1.09921755133382	0.334981667870952	3.2814259906225	0.00103283625496062	0.00828178645468334	0.15	0.31	0.23	0.67	0.9	0.54	ARHGAP18	chr6	protein_coding	Rho GTPase activating protein 18
ENSG00000129083.13	423.218092537685	1.10618902689523	0.262790405850625	4.20939654670654	2.56053649537348e-05	0.000604130244267201	0.77	1.23	0.67	3.0	3.94	1.42	COPB1	chr11	protein_coding	COPI coat complex subunit beta 1
ENSG00000165525.18	128.277803478906	-1.30078893765149	0.294856652711351	-4.41159772279206	1.02610623787591e-05	0.00031154117485529	0.36	0.32	0.31	0.16	0.27	0.16	NEMF	chr14	protein_coding	nuclear export mediator factor
ENSG00000114062.22	582.012661550939	-1.16926171140873	0.191755556865616	-6.09766793996046	1.07627024312586e-09	2.22804419128346e-07	0.7	0.72	0.68	0.41	0.47	0.43	UBE3A	chr15	protein_coding	ubiquitin protein ligase E3A
ENSG00000173320.12	351.549472985586	-1.57808605444051	0.295769582320818	-5.33552518165569	9.52684056884412e-08	8.76355917564983e-06	0.55	0.79	0.95	0.41	0.27	0.38	STOX2	chr4	protein_coding	storkhead box 2
ENSG00000145743.17	114.439367303182	-1.01017824591961	0.362528431657966	-2.78648005978379	0.00532838962108228	0.0277393680040749	0.33	0.34	0.26	0.21	0.16	0.26	FBXL17	chr5	protein_coding	F-box and leucine rich repeat protein 17
ENSG00000102893.16	668.696436332855	-1.1806264761343	0.279542437131444	-4.22342485187378	2.40617624221496e-05	0.000575689184083154	1.01	1.06	1.78	0.83	0.68	0.85	PHKB	chr16	protein_coding	phosphorylase kinase regulatory subunit beta
ENSG00000103066.13	363.561228007253	1.17552322297558	0.310011416197009	3.7918707555871	0.000149516725121193	0.00206490747991324	0.63	0.96	0.91	2.41	4.89	1.24	PLA2G15	chr16	protein_coding	phospholipase A2 group XV
ENSG00000121064.13	516.671463843382	1.48424009248744	0.288309790950043	5.14807383958953	2.63174899188849e-07	2.07505351635942e-05	1.03	1.65	0.92	4.15	8.4	2.38	SCPEP1	chr17	protein_coding	serine carboxypeptidase 1
ENSG00000204099.12	96.4709851651398	1.06466785597165	0.365785808707386	2.91063193439346	0.0036069864629534	0.0208687995411144	0.17	0.33	0.21	0.66	0.61	0.74	NEU4	chr2	protein_coding	neuraminidase 4
ENSG00000273485.1	75.3693706131499	-1.03582105771243	0.366833400176736	-2.82368251422414	0.00474753867323973	0.025537230301513	2.58	3.45	1.74	1.79	1.94	1.56	RP11-225H22.7	chr10	lncRNA	--
ENSG00000236824.2	2984.03717946116	-2.26470865986694	0.742324425329969	-3.0508340862693	0.00228206639929529	0.0149944958055737	414.17	300.63	490.74	132.58	38.02	160.77	BCYRN1	chr2	scRNA	brain cytoplasmic RNA 1
ENSG00000136997.21	2009.47152336494	1.18069113958636	0.250093286827611	4.72100292879997	2.34684559222388e-06	0.000107940927923297	3.71	6.28	3.6	14.2	24.03	7.23	MYC	chr8	protein_coding	MYC proto-oncogene, bHLH transcription factor
ENSG00000106125.14	32.7501284697489	-2.01681119501708	0.585718107673705	-3.44331371797133	0.000574632311363503	0.00543474157883205	0.07	0.11	0.18	0.05	0.03	0.04	MINDY4	chr7	protein_coding	MINDY lysine 48 deubiquitinase 4
ENSG00000185883.12	347.687430660473	1.01559368808478	0.287270606726265	3.53532058033534	0.000407280722440106	0.0042101112271501	2.35	3.42	2.4	8.5	12.49	3.56	ATP6V0C	chr16	protein_coding	ATPase H+ transporting V0 subunit c
ENSG00000248483.7	63.5276580594564	-1.76226127506956	0.5869801423103	-3.00225024331056	0.00267991777754051	0.0168082180739087	0.19	0.12	0.25	0.07	0.03	0.12	POU5F2	chr5	protein_coding	POU domain class 5, transcription factor 2
ENSG00000267042.1	65.6572053716394	-1.24376085884831	0.482029998595744	-2.58025613026501	0.0098727059935839	0.0432862793407982	3.37	2.11	2.81	1.51	1.01	2.24	CTD-3193K9.4	chr17	lncRNA	--
ENSG00000205639.12	1302.37397060538	-1.02358020585497	0.244746428253622	-4.18220691986675	2.88693040419395e-05	0.000659004763167109	6.07	5.44	7.45	4.49	3.63	4.79	MFSD2B	chr2	protein_coding	major facilitator superfamily domain containing 2B
ENSG00000137936.18	377.494106399553	1.09543041755801	0.297351676660784	3.68395574512824	0.000229642128122262	0.00277908335787113	0.58	0.69	0.47	1.78	3.03	0.78	BCAR3	chr1	protein_coding	BCAR3 adaptor protein, NSP family member
ENSG00000242299.1	638.381407099719	-1.22147402388251	0.27898779764869	-4.37823458293551	1.19644532230508e-05	0.000352860038376005	29.51	30.62	35.92	20.11	13.39	22.51	RP11-234A1.1	chr3	processed_pseudogene	--
ENSG00000204291.11	123.546536866442	1.59504219165744	0.333225447765536	4.78667581468672	1.69566399530063e-06	8.73493046112533e-05	0.09	0.22	0.16	0.7	0.8	0.5	COL15A1	chr9	protein_coding	collagen type XV alpha 1 chain
ENSG00000280353.1	20.6055227073486	-2.83628863793487	0.776003333759643	-3.65499542919924	0.000257186559991377	0.00300889483835633	0.42	0.18	0.47	0.06	0.05	0.11	CTC-453G23.7	chr19	TEC	--
ENSG00000255031.5	71.9779395660413	1.94356479555418	0.461274537479247	4.21346646657604	2.51480938682926e-05	0.000596987162274337	0.41	0.44	0.38	2.28	4.03	0.86	RP11-802E16.3	chr11	lncRNA	--
ENSG00000244752.3	268.496414666083	-1.26738570391293	0.378780659566717	-3.34596202816343	0.000819976239186188	0.00695494665224113	6.25	4.1	7.26	3.37	2.0	4.55	CRYBB2	chr22	protein_coding	crystallin beta B2
ENSG00000135750.15	661.397220267349	1.59230914408654	0.287667972496164	5.53523261651163	3.10815564143679e-08	3.50609031261052e-06	1.48	1.97	1.24	7.35	11.06	2.78	KCNK1	chr1	protein_coding	potassium two pore domain channel subfamily K member 1
ENSG00000260038.1	49.4503537888967	-2.03403996195579	0.598669492644378	-3.39760082474096	0.000679795326034548	0.00614000991732198	2.66	2.4	5.7	1.01	0.61	1.91	RP11-407G23.4	chr16	lncRNA	--
ENSG00000153234.15	79.7036948782096	1.90556026542976	0.454634206361914	4.1914141935744	2.77221033610574e-05	0.000639428933345942	0.08	0.28	0.08	0.69	1.08	0.53	NR4A2	chr2	protein_coding	nuclear receptor subfamily 4 group A member 2
ENSG00000184371.14	2736.28146155095	1.07093917440361	0.219787533292531	4.87261110018565	1.10132885122737e-06	6.1666435024883e-05	5.23	7.76	4.04	17.08	25.29	9.74	CSF1	chr1	protein_coding	colony stimulating factor 1
ENSG00000139192.12	132.141102745413	1.27165426195092	0.409303397683795	3.10687443384803	0.00189076691668314	0.0129693350778612	0.16	0.61	0.47	1.32	2.23	0.79	TAPBPL	chr12	protein_coding	TAP binding protein like
ENSG00000285991.1	289.797417209504	1.07943639410367	0.263861399811654	4.09092195703571	4.29661710813167e-05	0.000872535095782745	0.48	0.68	0.67	1.79	2.87	1.07	RP11-350J20.15	chr6	protein_coding	--
ENSG00000140987.20	97.884269043579	1.06520635959957	0.420783446138246	2.53148352050334	0.0113581154558883	0.0478278790886368	0.13	0.19	0.38	0.63	1.09	0.46	ZSCAN32	chr16	protein_coding	zinc finger and SCAN domain containing 32
ENSG00000144895.12	151.21897866685	1.28053233154061	0.366141467713762	3.49737040039861	0.000469868950297171	0.00468172453764828	0.25	0.35	0.15	0.76	1.53	0.43	EIF2A	chr3	protein_coding	eukaryotic translation initiation factor 2A
ENSG00000206573.9	967.082496168184	-1.69231186648718	0.533970939379402	-3.16929582058161	0.00152808780491672	0.0111129736174979	2.88	1.66	2.98	1.1	0.72	1.36	THUMPD3-AS1	chr3	lncRNA	THUMPD3 antisense RNA 1
ENSG00000169213.7	644.66290794151	-1.58301670169162	0.274049433521035	-5.7763910742407	7.63198707369097e-09	1.06256511925063e-06	1.31	0.95	1.43	0.59	0.47	0.65	RAB3B	chr1	protein_coding	RAB3B, member RAS oncogene family
ENSG00000162231.14	1302.99486562172	1.18749898238325	0.244898792559092	4.84893767737429	1.24124407520848e-06	6.80219359513189e-05	1.82	2.8	1.85	7.07	11.32	3.43	NXF1	chr11	protein_coding	nuclear RNA export factor 1
ENSG00000205413.8	286.724493091543	1.40553975874647	0.250794381174005	5.60435107105245	2.09036635494463e-08	2.50422648444297e-06	0.38	0.53	0.25	1.36	1.62	1.29	SAMD9	chr7	protein_coding	sterile alpha motif domain containing 9
ENSG00000243819.4	187.13767367655	-1.19409536152987	0.333816424401547	-3.57710188667499	0.000347424781174791	0.00374414405040113	2.51	1.76	2.95	1.46	1.26	1.68	RN7SL832P	chr2	lncRNA	RNA, 7SL, cytoplasmic 832, pseudogene
ENSG00000264538.6	79.5595238439875	1.21699647774349	0.367632901101602	3.31035789804664	0.000931767495305609	0.00766340333818674	0.2	0.2	0.23	0.77	0.97	0.41	SUZ12P1	chr17	transcribed_unprocessed_pseudogene	SUZ12 pseudogene 1
ENSG00000234545.8	123.30960981724	-1.22032891392163	0.295562213575999	-4.12883940459407	3.64598941073284e-05	0.000776103586135885	0.53	0.69	0.69	0.4	0.53	0.26	FAM133B	chr7	protein_coding	family with sequence similarity 133 member B
