# Supplementary material for: LncRNA TP53TG1 plays an anti-oncogenic role in cervical cancer by synthetically regulating transcriptome profile in HeLa cells
Source: Front Genet. 2022 Oct 4;13:981030. doi: 10.3389/fgene.2022.981030 (PMC9576931; doi:10.3389/fgene.2022.981030)
Supplement: Supplementary file 3 [file DataSheet1.ZIP › figures-中间图形/fig3-DEG/B-volcano/OE_TP53TG1_vs_NC_Up_DEG.xls]

Gene	baseMean	log2FoldChange	lfcSE	stat	pvalue	padj	NC_1	NC_2	NC_3	OE_TP53TG1_1	OE_TP53TG1_2	OE_TP53TG1_3	Symbol	Chr	GeneType	Description
ENSG00000273192.1	38.9805654876927	1.60745403003495	0.560016201570653	2.87037058129138	0.0040999099008306	0.0228571456015282	0.16	0.15	0.1	0.81	0.84	0.22	CITF22-1A6.3	chr22	lncRNA	--
ENSG00000196352.16	5116.37443122018	1.11305031667026	0.18657509104476	5.96569622685181	2.43593104786033e-09	4.13679982567402e-07	8.18	12.51	7.66	28.94	41.67	18.26	CD55	chr1	protein_coding	CD55 molecule (Cromer blood group)
ENSG00000105854.13	745.928777608458	1.22161434660823	0.257201211238769	4.74964460985437	2.03774437879475e-06	9.92052537998127e-05	1.75	2.85	1.31	6.18	10.19	3.71	PON2	chr7	protein_coding	paraoxonase 2
ENSG00000013441.16	147.431484928143	1.16586909574043	0.295169139465367	3.94983397604553	7.82054199233311e-05	0.0012981595698122	0.3	0.29	0.28	0.86	1.43	0.6	CLK1	chr2	protein_coding	CDC like kinase 1
ENSG00000258727.1	70.3861363390175	1.4043067866151	0.52546965732754	2.67247930880956	0.00752930176811813	0.035332422872107	0.06	0.22	0.31	0.9	1.1	0.34	RP11-66N24.3	chr14	lncRNA	--
ENSG00000165389.7	226.032264975938	1.00645870041143	0.244266606255215	4.12032866809416	3.78332317307686e-05	0.000798521544309288	0.71	1.27	0.86	2.69	3.43	2.01	SPTSSA	chr14	protein_coding	serine palmitoyltransferase small subunit A
ENSG00000119397.18	18.7863121790131	4.49417394682423	1.03271539108838	4.35180300943112	1.3502255175964e-05	0.000382869452274031	0.0	0.01	0.0	0.07	0.15	0.06	CNTRL	chr9	protein_coding	centriolin
ENSG00000232931.6	23.713005558574	2.13739749539199	0.816189967258676	2.61875002282965	0.00882525924732606	0.0398148975895757	0.02	0.03	0.0	0.14	0.18	0.03	LINC00342	chr2	lncRNA	long intergenic non-protein coding RNA 342
ENSG00000248109.3	34.2416319064171	2.54936585444506	0.706785251060726	3.60698790844749	0.000309772089844267	0.00342894497957447	0.09	0.19	0.0	0.71	1.03	0.54	MARCOL	chr5	protein_coding	MARCO like
ENSG00000174132.9	124.365931334537	1.13519403141257	0.339574200512135	3.34299257629263	0.000828801170648251	0.00699968811964483	0.89	1.37	0.66	3.74	3.84	1.67	FAM174A	chr5	protein_coding	family with sequence similarity 174 member A
ENSG00000187800.14	20.6317445240012	2.45287471799829	0.822213616640272	2.98325723188729	0.00285198188721417	0.0176157186590758	0.01	0.04	0.01	0.18	0.26	0.05	PEAR1	chr1	protein_coding	platelet endothelial aggregation receptor 1
ENSG00000184613.11	81.7501794943718	1.56489724225971	0.44663198585439	3.50377333424995	0.000458715624277925	0.00461471196605342	0.04	0.18	0.12	0.46	0.57	0.33	NELL2	chr12	protein_coding	neural EGFL like 2
ENSG00000255071.3	105.995345102821	1.25991847738011	0.374399154526609	3.36517447261106	0.000764952715913833	0.00664789445197551	0.77	1.78	1.67	4.45	4.41	4.95	SAA2-SAA4	chr11	protein_coding	SAA2-SAA4 readthrough
ENSG00000103657.14	373.334965971133	1.01053545898986	0.249414773896436	4.05162630586374	5.08628563092814e-05	0.000964315617634487	0.16	0.34	0.23	0.69	0.97	0.46	HERC1	chr15	protein_coding	HECT and RLD domain containing E3 ubiquitin protein ligase family member 1
ENSG00000112983.18	1057.78796614431	1.10249231436952	0.223252313247573	4.93832425891562	7.87967436003753e-07	4.79419242362283e-05	1.47	2.18	1.19	4.67	7.5	2.98	BRD8	chr5	protein_coding	bromodomain containing 8
ENSG00000152942.19	119.353465997289	1.22727567785129	0.328395027302892	3.73719324537556	0.000186085904459729	0.0024166147626224	0.22	0.38	0.26	1.14	1.26	0.54	RAD17	chr5	protein_coding	RAD17 checkpoint clamp loader component
ENSG00000138459.9	77.2491480627968	1.34242543251148	0.462939620925913	2.89978513791179	0.00373418534493417	0.0213496486572744	0.18	0.22	0.06	0.73	0.69	0.26	SLC35A5	chr3	protein_coding	solute carrier family 35 member A5
ENSG00000165392.11	58.5289186078404	1.03775535941971	0.399017716747259	2.6007751432176	0.00930133976168725	0.0414244682066613	0.07	0.07	0.09	0.24	0.24	0.2	WRN	chr8	protein_coding	WRN RecQ like helicase
ENSG00000101104.13	208.053178606649	1.47215610215553	0.342585973380881	4.29718732389201	1.72979008964958e-05	0.000460899586990423	0.36	0.53	0.22	1.23	2.51	0.78	PABPC1L	chr20	protein_coding	poly(A) binding protein cytoplasmic 1 like
ENSG00000172594.13	34.417925484327	1.53506536058696	0.569051050219379	2.6975881337802	0.00698437938721941	0.0334998755586868	0.16	0.13	0.08	0.61	0.78	0.23	SMPDL3A	chr6	protein_coding	sphingomyelin phosphodiesterase acid like 3A
ENSG00000204764.14	22.0112884769549	2.34815326379739	0.681851341541079	3.44379063402623	0.000573619709171053	0.00543031986809034	0.01	0.02	0.01	0.09	0.09	0.06	RANBP17	chr5	protein_coding	RAN binding protein 17
ENSG00000187951.11	63.8983800694672	1.49162892999093	0.561813450457029	2.65502530916179	0.00793024583934478	0.0367356842668603	0.06	0.2	0.06	0.46	0.7	0.12	RP5-1086D14.6	chr15	lncRNA	--
ENSG00000175899.15	983.928832114834	1.27574364073069	0.209243845768708	6.09692311878487	1.08129490323709e-09	2.22804419128346e-07	1.21	2.2	1.21	5.4	7.09	3.49	A2M	chr12	protein_coding	alpha-2-macroglobulin
ENSG00000178440.8	104.287950958424	1.87165016739486	0.445972773535207	4.19678123522738	2.70735215484742e-05	0.000627449526070632	0.08	0.32	0.11	0.86	1.42	0.43	TIMM23B-AGAP6	chr10	protein_coding	TIMM23B-AGAP6 readthrough (NMD candidate)
ENSG00000090989.18	35.8714601261022	1.36187967528624	0.510555540094251	2.66744667002307	0.0076430017984776	0.0356734973704841	0.04	0.07	0.07	0.19	0.33	0.17	EXOC1	chr4	protein_coding	exocyst complex component 1
ENSG00000124508.17	136.074975528229	1.64039866421058	0.355066628669933	4.6199742013364	3.83787762362312e-06	0.000155501476302734	0.12	0.27	0.13	0.76	1.21	0.42	BTN2A2	chr6	protein_coding	butyrophilin subfamily 2 member A2
ENSG00000169756.16	341.939202942318	1.07514673795247	0.342634371141786	3.13788349478681	0.00170172501829826	0.0120248848775649	0.38	0.83	0.25	1.5	2.2	0.73	LIMS1	chr2	protein_coding	LIM zinc finger domain containing 1
ENSG00000267121.6	223.063027189129	1.09055978179293	0.24735674658948	4.40885400066671	1.03919048847039e-05	0.000313663182360737	0.56	0.59	0.67	1.67	2.59	1.36	FMNL1-DT	chr17	lncRNA	FMNL1 divergent transcript
ENSG00000182165.18	5033.34661306165	6.62822040083542	0.235140519142948	28.1883378713048	8.12739958989994e-175	1.25600833262314e-170	0.28	0.45	0.15	41.47	42.16	35.24	TP53TG1	chr7	lncRNA	TP53 target 1
ENSG00000134697.13	1363.23348013749	1.01263551279738	0.198407038233389	5.10382858296689	3.32849795420486e-07	2.55913469573542e-05	2.14	3.48	2.3	6.93	11.23	5.0	GNL2	chr1	protein_coding	G protein nucleolar 2
ENSG00000054654.19	242.670906128524	1.33301718658206	0.304810935800943	4.37325906001151	1.22405325598304e-05	0.000357814249053016	0.05	0.11	0.06	0.23	0.42	0.15	SYNE2	chr14	protein_coding	spectrin repeat containing nuclear envelope protein 2
ENSG00000137807.16	229.597023280904	1.18572071268421	0.346486311083947	3.42212859427205	0.000621329199431241	0.00573255011821516	0.34	0.41	0.32	1.11	2.13	0.45	KIF23	chr15	protein_coding	kinesin family member 23
ENSG00000281026.1	12.5626088447299	3.24139470420776	1.05831633321335	3.06278435141027	0.00219288025082674	0.0145071795360772	0.02	0.01	0.0	0.1	0.22	0.04	N4BP2L2-IT2	chr13	lncRNA	N4BPL2 intronic transcript 2
ENSG00000162654.9	34.7326355581607	2.29971355155243	0.595515113325035	3.86172155852111	0.000112590842958054	0.00167466687880054	0.04	0.01	0.04	0.27	0.23	0.16	GBP4	chr1	protein_coding	guanylate binding protein 4
ENSG00000187231.14	104.200125386744	1.39583935162619	0.341756380446262	4.08431102238242	4.42077865041044e-05	0.000890236369962392	0.07	0.11	0.08	0.32	0.47	0.18	SESTD1	chr2	protein_coding	SEC14 and spectrin domain containing 1
ENSG00000170293.9	31.1531160001176	2.24594536436169	0.593043510706875	3.78715106701808	0.000152384460551125	0.00209142935466882	0.2	0.13	0.13	0.99	1.71	0.57	CMTM8	chr3	protein_coding	CKLF like MARVEL transmembrane domain containing 8
ENSG00000086065.14	493.671679654646	1.10316376684544	0.234502163265559	4.70427970251249	2.54763784327153e-06	0.000114451148924181	1.66	2.95	2.01	6.34	10.12	4.2	CHMP5	chr9	protein_coding	charged multivesicular body protein 5
ENSG00000137504.15	175.107779456236	1.04399455053527	0.3738904615002	2.79224708313324	0.0052343369628722	0.0273466678242823	0.24	0.32	0.2	0.84	1.26	0.26	CREBZF	chr11	protein_coding	CREB/ATF bZIP transcription factor
ENSG00000137776.17	555.599782600812	1.03875321356688	0.25333450126072	4.10032272903026	4.12574372707068e-05	0.000846736302233071	0.5	1.13	0.63	2.16	3.16	1.37	SLTM	chr15	protein_coding	SAFB like transcription modulator
ENSG00000279765.3	54.9894065074861	1.65104581947826	0.481551255002869	3.42859831082451	0.000606706756254011	0.00563125898567537	0.14	0.08	0.05	0.41	0.61	0.26	RP11-437B10.1	chr15	protein_coding	--
ENSG00000154640.15	367.478274982434	1.14403188161415	0.252242580245273	4.53544314564863	5.74826619838236e-06	0.000204215415700692	1.6	2.06	1.33	4.98	8.23	3.01	BTG3	chr21	protein_coding	BTG anti-proliferation factor 3
ENSG00000188707.6	759.118931676507	1.01190648928633	0.241785194842725	4.18514661306928	2.84982102913978e-05	0.000652461247175203	1.53	2.11	1.26	4.8	7.27	2.47	ZBED6CL	chr7	protein_coding	ZBED6 C-terminal like
ENSG00000240399.1	37.0562030538375	1.95184940922146	0.586003069191524	3.33078359455406	0.000866018991884375	0.00724213068213264	0.42	0.45	0.12	1.58	3.08	0.97	RP1-228P16.1	chr12	transcribed_processed_pseudogene	--
ENSG00000160781.17	71.0990222954001	1.23989010584426	0.424960488217527	2.91765973595547	0.00352668961996897	0.0205588311531499	0.3	0.19	0.32	0.96	1.46	0.5	PAQR6	chr1	protein_coding	progestin and adipoQ receptor family member 6
ENSG00000237172.4	458.672209666596	1.04724443162043	0.258338523001013	4.05376797643268	5.03992057060074e-05	0.000960381411813365	1.67	2.1	1.76	5.63	8.7	2.71	B3GNT9	chr16	protein_coding	UDP-GlcNAc:betaGal beta-1,3-N-acetylglucosaminyltransferase 9
ENSG00000112414.15	45.7020042843924	1.76493952239325	0.553709710488542	3.18748161529627	0.00143517581427895	0.010544726963922	0.02	0.08	0.03	0.15	0.31	0.14	ADGRG6	chr6	protein_coding	adhesion G protein-coupled receptor G6
ENSG00000137965.11	777.015511821182	1.98091372876264	0.224515063509438	8.82307715927208	1.11356561295639e-18	1.434086915219e-15	2.27	3.42	2.09	16.56	19.82	8.16	IFI44	chr1	protein_coding	interferon induced protein 44
ENSG00000250264.1	673.733555134123	1.37043348374316	0.305054079771212	4.49242798119919	7.04157345338408e-06	0.000236812586726005	1.65	3.82	1.65	8.57	14.21	4.11	XXbac-BPG246D15.9	chr6	protein_coding	--
ENSG00000164236.12	123.117843719846	1.09224383906308	0.391012420756268	2.79337376789857	0.00521613828887445	0.0272608052472999	0.08	0.18	0.14	0.48	0.59	0.17	ANKRD33B	chr5	protein_coding	ankyrin repeat domain 33B
ENSG00000262304.2	75.0805363002511	1.54953542462699	0.441853553194089	3.50689818702519	0.00045336257535081	0.0045732801824226	0.06	0.14	0.2	0.53	0.81	0.37	RP11-235E17.2	chr17	protein_coding	--
ENSG00000128694.12	48.9406909499316	1.14501587667044	0.455962156673298	2.51120813407954	0.0120318734271274	0.0498366582532371	0.13	0.22	0.09	0.53	0.53	0.29	OSGEPL1	chr2	protein_coding	O-sialoglycoprotein endopeptidase like 1
ENSG00000099260.11	251.071910887141	1.37426575958495	0.314686404232094	4.36709607120927	1.25909354913713e-05	0.00036438261626152	0.2	0.49	0.2	1.17	1.5	0.61	PALMD	chr1	protein_coding	palmdelphin
ENSG00000248751.6	58.0674271674869	1.21940807737976	0.461444568489287	2.64258842914102	0.00822749777208094	0.0378641306044487	0.34	0.35	0.16	0.92	1.51	0.5	RP1-130H16.18	chr22	protein_coding	--
ENSG00000056736.10	10.2969315484251	3.57815976203891	1.30809918377152	2.73538872772808	0.00623066478059282	0.0308914640742	0.0	0.02	0.01	0.15	0.33	0.01	IL17RB	chr3	protein_coding	interleukin 17 receptor B
ENSG00000119969.15	126.075934609776	1.46589638453038	0.40543009572653	3.61565754486849	0.000299586208553601	0.00334398556721435	0.04	0.16	0.13	0.5	0.62	0.22	HELLS	chr10	protein_coding	helicase, lymphoid specific
ENSG00000156030.13	143.939156542394	1.22319614392529	0.409163800947382	2.98950234867575	0.0027943229930833	0.01735669917006	0.05	0.21	0.07	0.34	0.55	0.21	MIDEAS	chr14	protein_coding	mitotic deacetylase associated SANT domain protein
ENSG00000101882.10	200.495564054372	1.04590688170359	0.279044540801008	3.74817181049763	0.00017812822251779	0.00234084890657071	0.2	0.39	0.25	0.71	1.21	0.58	NKAP	chrX	protein_coding	NFKB activating protein
ENSG00000151498.12	155.05536063047	1.01665650416245	0.296094311023251	3.43355635793562	0.000595718346503335	0.00555931843409574	0.28	0.24	0.2	0.71	1.01	0.42	ACAD8	chr11	protein_coding	acyl-CoA dehydrogenase family member 8
ENSG00000124532.15	103.530148233227	1.17720458808804	0.324115110816313	3.63205709577424	0.000281170889268961	0.00319227604101073	0.17	0.24	0.21	0.61	0.97	0.45	MRS2	chr6	protein_coding	magnesium transporter MRS2
ENSG00000164073.11	53.7841358068087	1.76800636519088	0.478188252226631	3.69730196624101	0.000217903086255494	0.00268411250132209	0.03	0.08	0.03	0.19	0.35	0.15	MFSD8	chr4	protein_coding	major facilitator superfamily domain containing 8
ENSG00000163734.4	242.103976921169	1.29705506525733	0.288641270542007	4.49365769081372	7.00101348795508e-06	0.000236812586726005	1.08	1.49	0.63	3.21	5.41	2.64	CXCL3	chr4	protein_coding	C-X-C motif chemokine ligand 3
ENSG00000178726.7	61.9291085347216	1.50268428941643	0.594361794503434	2.52823163149621	0.0114638691435445	0.0481812982715084	0.03	0.31	0.09	0.7	0.68	0.28	THBD	chr20	protein_coding	thrombomodulin
ENSG00000080986.13	164.964897533906	1.04507728111298	0.344744356928007	3.03145580228082	0.00243377548137245	0.0156324049414505	0.34	0.87	0.35	1.32	2.28	0.98	NDC80	chr18	protein_coding	NDC80 kinetochore complex component
ENSG00000150594.7	282.5089615621	1.24833719396689	0.269064889901308	4.63953953421711	3.49186334064316e-06	0.000145846638017025	0.46	1.03	0.7	2.64	3.25	1.55	ADRA2A	chr10	protein_coding	adrenoceptor alpha 2A
ENSG00000113966.10	25.468357362045	1.62744794619976	0.641868910096314	2.53548336833382	0.0112292260555548	0.0474013819892227	0.06	0.04	0.03	0.27	0.26	0.09	ARL6	chr3	protein_coding	ADP ribosylation factor like GTPase 6
ENSG00000251003.9	38.4723750272491	1.20368787256673	0.478809525235153	2.51391797599593	0.011939819985199	0.0495729333315355	0.14	0.18	0.11	0.51	0.62	0.32	ZFPM2-AS1	chr8	lncRNA	ZFPM2 antisense RNA 1
ENSG00000141232.5	313.66973959492	1.85086957530402	0.258156798856995	7.16955580290298	7.52414953625601e-13	4.3066002567889e-10	0.85	1.12	0.75	4.66	7.06	2.64	TOB1	chr17	protein_coding	transducer of ERBB2, 1
ENSG00000186204.15	52.0769311058081	1.25776903147888	0.475410326194991	2.64564937313331	0.0081534280199032	0.0375568037614259	0.14	0.08	0.07	0.26	0.36	0.37	CYP4F12	chr19	protein_coding	cytochrome P450 family 4 subfamily F member 12
ENSG00000173193.15	583.000815454577	1.02382817721899	0.186899790326192	5.47795251900564	4.30275546980998e-08	4.55443719386599e-06	0.5	0.72	0.65	1.64	2.24	1.52	PARP14	chr3	protein_coding	poly(ADP-ribose) polymerase family member 14
ENSG00000214940.8	57.2822556868922	1.2096088046331	0.458273040067768	2.63949370544299	0.00830299651300845	0.0381652393816651	0.34	0.48	0.26	1.75	0.92	0.83	NPIPA8	chr16	protein_coding	nuclear pore complex interacting protein family member A8
ENSG00000138688.16	66.6666820820962	1.15120460318954	0.427827264279582	2.69081636283291	0.00712774178112702	0.0339975683597336	0.02	0.05	0.03	0.09	0.1	0.11	KIAA1109	chr4	protein_coding	KIAA1109
ENSG00000157881.16	231.449127500485	1.15944178079262	0.300044382774284	3.86423425118691	0.00011143823934401	0.00166191048385209	0.53	0.49	0.39	1.45	2.47	0.77	PANK4	chr1	protein_coding	pantothenate kinase 4 (inactive)
ENSG00000186376.15	55.5596250132428	1.14224170364372	0.45314520712797	2.52069686642663	0.0117122701537632	0.0489325285093962	0.09	0.06	0.1	0.27	0.4	0.15	ZNF75D	chrX	protein_coding	zinc finger protein 75D
ENSG00000143870.13	2467.58020807304	1.148293207358	0.231139402744588	4.96796822057586	6.76580469645558e-07	4.32060932971176e-05	5.2	8.71	5.03	18.65	32.0	10.97	PDIA6	chr2	protein_coding	protein disulfide isomerase family A member 6
ENSG00000159885.14	27.650306339083	4.73734783927982	0.922585466263183	5.13486068501367	2.82353100935026e-07	2.19270594062809e-05	0.0	0.06	0.0	0.38	1.02	0.53	ZNF222	chr19	protein_coding	zinc finger protein 222
ENSG00000288681.1	4852.47454584342	1.44903683927919	0.156605418770131	9.25278863693804	2.18710627393338e-20	3.75550448415183e-17	118.33	119.33	100.53	466.8	445.56	387.02	RP11-326C3.17	chr11	protein_coding	--
ENSG00000177613.9	259.48729738434	1.28668976869578	0.300286286744927	4.28487688413401	1.82840411207337e-05	0.000476495061517399	0.62	0.83	0.41	2.21	3.34	1.1	CSTF2T	chr10	protein_coding	cleavage stimulation factor subunit 2 tau variant
ENSG00000105825.14	326.745140385729	1.36079157393988	0.287855425728362	4.72734384108501	2.27475882564613e-06	0.000106205809339986	0.93	2.02	0.89	5.0	6.4	2.68	TFPI2	chr7	protein_coding	tissue factor pathway inhibitor 2
ENSG00000206344.7	14.7257644694213	2.09171043833393	0.828185929455286	2.52565319445803	0.0115483419660213	0.0484309570537022	0.03	0.07	0.01	0.24	0.31	0.12	HCG27	chr6	lncRNA	HLA complex group 27
ENSG00000108771.13	332.046524724117	1.21811699591679	0.222995033145718	5.46252971975749	4.69396917225416e-08	4.86849661664535e-06	0.89	0.86	0.83	2.77	4.11	1.94	DHX58	chr17	protein_coding	DExH-box helicase 58
ENSG00000204588.5	91.5288641056968	1.02711762366216	0.332659440657295	3.08759499394545	0.00201783268365317	0.0136054041418744	0.25	0.43	0.25	0.84	1.1	0.71	LINC01123	chr2	lncRNA	long intergenic non-protein coding RNA 1123
ENSG00000112149.10	387.993461138722	1.71621464194389	0.257983085234616	6.65243087694342	2.88291228931178e-11	9.90056144867205e-09	1.28	1.7	0.86	5.79	8.92	3.61	CD83	chr6	protein_coding	CD83 molecule
ENSG00000171763.20	144.72844480983	1.1205971306323	0.308580851976944	3.63145387490222	0.000281829033153387	0.00319544084985506	0.46	0.51	0.38	1.33	2.18	0.8	SPATA5L1	chr15	protein_coding	spermatogenesis associated 5 like 1
ENSG00000142871.18	4895.84075166675	1.5000020619672	0.444466810929222	3.37483480224593	0.000738600131746179	0.00651131000342581	9.54	15.77	9.61	46.39	83.22	18.71	CCN1	chr1	protein_coding	cellular communication network factor 1
ENSG00000137273.6	243.32198914509	1.08200439319877	0.306653673950645	3.52842468593062	0.000418040885762287	0.00429548128229414	0.79	1.41	1.01	3.29	5.22	1.55	FOXF2	chr6	protein_coding	forkhead box F2
ENSG00000187118.14	147.585788980558	1.25052255485201	0.402470255908505	3.10711794596891	0.0018892100695219	0.0129644104859642	0.07	0.22	0.14	0.5	0.77	0.21	CMC1	chr3	protein_coding	C-X9-C motif containing 1
ENSG00000139531.13	233.338586455818	1.16020125242435	0.306973171275419	3.77948746336339	0.000157151504991506	0.002139867603205	0.3	0.78	0.4	1.6	2.16	0.94	SUOX	chr12	protein_coding	sulfite oxidase
ENSG00000206077.14	20.7511997295908	2.25361549309941	0.761324042835761	2.96012652471239	0.00307512720976535	0.0186059999407576	0.02	0.03	0.0	0.12	0.17	0.04	ZDHHC11B	chr5	protein_coding	zinc finger DHHC-type containing 11B
ENSG00000211454.15	12.2983578062763	4.89816527814591	1.3454025374639	3.64066897582861	0.000271930571410953	0.00312447215656868	0.0	0.02	0.0	0.26	0.31	0.08	AKR7L	chr1	polymorphic_pseudogene	aldo-keto reductase family 7 like (gene/pseudogene)
ENSG00000120156.22	49.4030372187314	2.28340615990199	0.559342659875864	4.08230289534638	4.45916267514371e-05	0.000894887679964346	0.02	0.09	0.08	0.35	0.69	0.23	TEK	chr9	protein_coding	TEK receptor tyrosine kinase
ENSG00000196793.14	32.9868403669254	1.53714575623081	0.582664639554082	2.63813118538856	0.00833643256747678	0.0382515525230957	0.17	0.08	0.08	0.52	0.67	0.25	ZNF239	chr10	protein_coding	zinc finger protein 239
ENSG00000273149.1	94.7084540486837	1.07464045108763	0.343187725528812	3.13134873758009	0.00174005397751078	0.012224818013562	1.49	2.55	1.23	5.01	6.96	3.77	RP11-290D2.6	chr13	lncRNA	--
ENSG00000138448.12	268.611366672634	1.22178377121428	0.265801567510263	4.59660107597789	4.29438697041837e-06	0.00016646818626812	0.35	0.36	0.26	1.23	1.53	0.6	ITGAV	chr2	protein_coding	integrin subunit alpha V
ENSG00000144034.16	126.923213931157	1.04743300654225	0.321293517496234	3.26005023289811	0.00111392483276405	0.00875170023667288	0.77	0.79	0.5	1.71	3.14	1.39	TPRKB	chr2	protein_coding	TP53RK binding protein
ENSG00000123358.20	1816.80964419713	1.24527881529966	0.184058739997973	6.76565978509561	1.32703047388159e-11	5.00193388862586e-09	2.08	3.38	2.01	8.49	11.2	5.67	NR4A1	chr12	protein_coding	nuclear receptor subfamily 4 group A member 1
ENSG00000271335.6	33.2997002076224	1.91299530848821	0.697610953742488	2.74220939081522	0.00610274247676707	0.0305413802577585	0.16	0.34	0.01	0.83	1.34	0.55	CCNY-AS1	chr10	lncRNA	CCNY antisense RNA 1
ENSG00000171931.13	17.9092394763775	3.34552312253201	0.913565653440256	3.66205002337119	0.000250204985951396	0.00295390974246973	0.0	0.02	0.02	0.18	0.31	0.07	FBXW10	chr17	protein_coding	F-box and WD repeat domain containing 10
ENSG00000179750.16	106.656896460959	1.00257063947587	0.340666911976762	2.94296453288735	0.00325085659340035	0.0193449125122869	0.5	0.87	0.52	2.2	2.22	1.03	APOBEC3B	chr22	protein_coding	apolipoprotein B mRNA editing enzyme catalytic subunit 3B
ENSG00000175564.13	16.8542222567631	4.76107522971424	1.11332199199538	4.27645844054609	1.89889986140626e-05	0.00048746841292645	0.0	0.02	0.0	0.22	0.34	0.15	UCP3	chr11	protein_coding	uncoupling protein 3
ENSG00000206149.10	64.443265935751	1.78804433276931	0.57543096228084	3.10731338765997	0.00188796140307344	0.0129615973003541	0.1	0.06	0.01	0.37	0.38	0.13	HERC2P9	chr15	transcribed_unprocessed_pseudogene	hect domain and RLD 2 pseudogene 9
ENSG00000134884.15	201.247620419167	1.09023501957496	0.268304454303371	4.06342497147751	4.83578709116933e-05	0.000943474568317888	0.34	0.41	0.36	1.11	1.69	0.68	ARGLU1	chr13	protein_coding	arginine and glutamate rich 1
ENSG00000000971.16	367.089284201396	1.1864387454182	0.222178817125652	5.34001738224763	9.2937670188216e-08	8.60035182687839e-06	0.44	0.63	0.34	1.51	1.99	1.1	CFH	chr1	protein_coding	complement factor H
ENSG00000146574.16	80.3959359179411	1.59868769658016	0.5187319504993	3.08191484068286	0.00205673668623913	0.0137954899084807	0.07	0.2	0.03	0.45	0.61	0.22	CCZ1B	chr7	protein_coding	CCZ1 homolog B, vacuolar protein trafficking and biogenesis associated
ENSG00000173482.17	144.11986767779	1.46995833245091	0.373554484460424	3.93505738413011	8.31768202731112e-05	0.00135281197995885	0.16	0.11	0.11	0.5	0.89	0.23	PTPRM	chr18	protein_coding	protein tyrosine phosphatase receptor type M
ENSG00000120539.15	142.646291307053	1.27464296741671	0.305234296964214	4.175949361176	2.96745833141343e-05	0.000672420836563975	0.24	0.44	0.22	1.11	1.36	0.67	MASTL	chr10	protein_coding	microtubule associated serine/threonine kinase like
ENSG00000112763.17	260.862005100207	1.31089618443368	0.272878708478265	4.80395187936803	1.55564231522202e-06	8.08442454650813e-05	0.61	0.76	0.6	2.26	3.74	1.28	BTN2A1	chr6	protein_coding	butyrophilin subfamily 2 member A1
ENSG00000170345.10	66.0567102102632	1.36189747837279	0.501820852525341	2.71391169083396	0.00664938891432163	0.0324060726212319	0.14	0.17	0.27	0.73	1.29	0.25	FOS	chr14	protein_coding	Fos proto-oncogene, AP-1 transcription factor subunit
ENSG00000172239.14	674.076703369662	1.16462513827268	0.219843545456344	5.29751799560542	1.17387339660092e-07	1.0608795012322e-05	1.92	2.3	1.9	6.34	10.16	3.79	PAIP1	chr5	protein_coding	poly(A) binding protein interacting protein 1
ENSG00000123595.8	292.857871233163	1.38399020683566	0.368130734280747	3.7595073650661	0.000170248265905545	0.00226616425607605	1.76	1.62	0.49	4.8	7.42	2.61	RAB9A	chrX	protein_coding	RAB9A, member RAS oncogene family
ENSG00000133067.18	575.987018879318	1.43929655514864	0.176345887942084	8.16178121273427	3.30119761937352e-16	2.55083540048992e-13	1.09	1.18	1.02	4.6	5.2	3.07	LGR6	chr1	protein_coding	leucine rich repeat containing G protein-coupled receptor 6
ENSG00000271605.6	43.7280298078538	1.35364205776443	0.468872634249594	2.88701442328974	0.00388916401643707	0.0220238698094608	0.17	0.22	0.28	0.95	0.84	0.65	MILR1	chr17	protein_coding	mast cell immunoglobulin like receptor 1
ENSG00000204634.13	238.916634020408	1.02949018606421	0.269649834064545	3.81787806262021	0.000134604421696346	0.00190930807061059	0.42	0.47	0.34	1.17	1.84	0.68	TBC1D8	chr2	protein_coding	TBC1 domain family member 8
ENSG00000128284.19	169.616197440283	1.03780372948279	0.258487553419505	4.01490793561931	5.94690034303901e-05	0.00107615220024971	0.25	0.38	0.31	0.88	1.03	0.81	APOL3	chr22	protein_coding	apolipoprotein L3
ENSG00000171155.8	181.916761971475	1.02741546704633	0.303452253558927	3.38575658937004	0.000709823148796526	0.00632983666560964	0.67	1.39	1.26	3.59	4.27	1.96	C1GALT1C1	chrX	protein_coding	C1GALT1 specific chaperone 1
ENSG00000091651.9	394.999253913259	1.00146207058068	0.238487880871578	4.19921577113576	2.67841001534113e-05	0.000626595307788585	0.93	1.25	0.88	3.09	4.27	1.64	ORC6	chr16	protein_coding	origin recognition complex subunit 6
ENSG00000165929.13	18.4033705480165	2.47737819793247	0.846613582281434	2.92622071011014	0.00343107424837238	0.0201152585107537	0.02	0.03	0.0	0.11	0.19	0.07	TC2N	chr14	protein_coding	tandem C2 domains, nuclear
ENSG00000135473.15	121.993168676696	1.25254546571365	0.390073852334064	3.21104698051115	0.00132252311398746	0.00993596120737104	0.18	0.26	0.07	0.55	0.8	0.37	PAN2	chr12	protein_coding	poly(A) specific ribonuclease subunit PAN2
ENSG00000154767.15	420.547085482866	1.00932133871143	0.261010067457524	3.86698240624641	0.000110190374161259	0.00164848213193426	0.93	1.26	0.83	2.81	4.69	1.52	XPC	chr3	protein_coding	XPC complex subunit, DNA damage recognition and repair factor
ENSG00000260170.1	239.36082359863	1.79304514811194	0.30248359631729	5.92774342127011	3.07125878278733e-09	4.99612981359951e-07	1.26	2.16	1.67	7.58	14.0	4.53	RP11-96O20.4	chr15	protein_coding	--
ENSG00000171606.18	114.413849606535	1.74264258353757	0.318313078426263	5.47461823483087	4.38455815517033e-08	4.60945317891172e-06	0.1	0.12	0.1	0.43	0.75	0.36	ZNF274	chr19	protein_coding	zinc finger protein 274
ENSG00000285283.1	240.472880841612	2.12153144534722	0.380890299572268	5.56992773963961	2.5484500650721e-08	2.91731461523142e-06	1.32	1.56	0.62	7.1	12.96	2.82	RP1-65P5.6	chr11	protein_coding	--
ENSG00000100918.13	111.680552394314	2.31364345763252	0.384532973636819	6.01676219272082	1.77940186006705e-09	3.31311763198508e-07	0.13	0.15	0.2	1.05	1.96	0.6	REC8	chr14	protein_coding	REC8 meiotic recombination protein
ENSG00000177432.8	38.5188966661289	1.45771227706198	0.503939807020665	2.89263173250809	0.00382028940382964	0.0217213953078673	0.11	0.18	0.24	0.68	0.79	0.6	NAP1L5	chr4	protein_coding	nucleosome assembly protein 1 like 5
ENSG00000110013.13	39.1001612871615	1.60202744243676	0.630661451569029	2.54023365222506	0.011077843439134	0.0469676248308305	0.01	0.03	0.08	0.19	0.21	0.12	SIAE	chr11	protein_coding	sialic acid acetylesterase
ENSG00000221955.11	427.533721506037	1.22556625975627	0.323094324290653	3.79321506945991	0.000148709249315581	0.00205927664778045	0.46	1.21	0.67	2.58	4.28	1.18	SLC12A8	chr3	protein_coding	solute carrier family 12 member 8
ENSG00000117335.20	197.546341388143	1.10271792631769	0.31814032266038	3.46613694578683	0.000527994273648358	0.00511896079357699	0.16	0.35	0.23	0.7	1.18	0.41	CD46	chr1	protein_coding	CD46 molecule
ENSG00000270181.3	510.791828811089	1.25466398125333	0.219041355119574	5.72797762581596	1.01634966998853e-08	1.34245023931647e-06	0.85	1.12	0.69	3.07	4.26	1.87	BIVM-ERCC5	chr13	protein_coding	BIVM-ERCC5 readthrough
ENSG00000085231.14	165.974298327095	1.24858213397701	0.336003594070391	3.71597850740681	0.000202418789520484	0.00255361630469352	0.44	1.06	0.83	2.32	4.15	1.59	AK6	chr5	protein_coding	adenylate kinase 6
ENSG00000181045.15	248.843380395464	1.31629797466584	0.240085784968593	5.48261520288686	4.1908391647536e-08	4.49758530917376e-06	0.42	0.62	0.42	1.81	2.31	1.13	SLC26A11	chr17	protein_coding	solute carrier family 26 member 11
ENSG00000215196.5	64.1463675329187	1.21186489344143	0.380853721790162	3.18196941267946	0.00146277266034826	0.0107135965369773	0.05	0.05	0.05	0.15	0.22	0.15	BASP1-AS1	chr5	lncRNA	BASP1 antisense RNA 1
ENSG00000184058.15	23.0139088453782	2.73137479778403	0.806473661016059	3.38681215495969	0.000707097844160536	0.0063128192279936	0.0	0.04	0.04	0.38	0.23	0.14	TBX1	chr22	protein_coding	T-box transcription factor 1
ENSG00000084093.19	53.7566968895374	1.70745472672063	0.499625643866608	3.41746815376933	0.000632064883127731	0.00580043390965318	0.02	0.08	0.04	0.23	0.29	0.12	REST	chr4	protein_coding	RE1 silencing transcription factor
ENSG00000183691.6	61.0402329456281	1.36801988972821	0.42490316371829	3.21960391576468	0.00128367825872555	0.00973415488742306	0.22	0.39	0.29	0.98	1.76	0.65	NOG	chr17	protein_coding	noggin
ENSG00000261220.2	65.7203350209165	1.09851263147956	0.367108526404132	2.9923375581592	0.00276849958604862	0.01723726836153	0.95	1.14	0.98	3.24	3.88	2.32	ST3GAL1-DT	chr8	lncRNA	ST3GAL1 divergent transcript
ENSG00000075568.17	185.882309153817	1.76775440686357	0.417767796931335	4.23142812789403	2.3221219660485e-05	0.000563360641496288	0.07	0.19	0.07	0.57	0.91	0.19	TMEM131	chr2	protein_coding	transmembrane protein 131
ENSG00000120458.13	36.6759826451815	2.34808961700444	0.532784082142904	4.40720677607375	1.04712214613074e-05	0.000314829292729659	0.04	0.06	0.04	0.38	0.41	0.19	MSANTD2	chr11	protein_coding	Myb/SANT DNA binding domain containing 2
ENSG00000255723.1	14.8517606971524	3.27793602631139	1.14806586416109	2.85518116045252	0.00430122864448491	0.0236384023726422	0.0	0.44	0.0	2.5	3.02	0.38	RP11-529H2.2	chr4	lncRNA	--
ENSG00000055211.14	284.241814994031	1.12580034566702	0.303518895746648	3.70916065340045	0.000207947457973208	0.00260001619378476	0.85	2.26	0.97	4.46	5.51	2.62	GINM1	chr6	protein_coding	glycoprotein integral membrane 1
ENSG00000111799.22	961.168395883886	1.1260656118163	0.232690945099789	4.83931857053308	1.30285064952386e-06	7.0646505044708e-05	0.47	0.72	0.43	1.57	2.65	0.95	COL12A1	chr6	protein_coding	collagen type XII alpha 1 chain
ENSG00000215252.12	159.450744882506	1.86832083299694	0.332858498474863	5.61295818360495	1.98896677577457e-08	2.42027500415907e-06	0.13	0.21	0.11	0.74	1.23	0.42	GOLGA8B	chr15	protein_coding	golgin A8 family member B
ENSG00000064703.13	133.099755028689	1.00318064109495	0.363442319567062	2.76021967472019	0.00577625064570909	0.0293433383411034	0.14	0.23	0.14	0.42	0.86	0.24	DDX20	chr1	protein_coding	DEAD-box helicase 20
ENSG00000214765.8	71.3748744150525	1.08583694075625	0.385338650275667	2.8178770543247	0.00483423168142929	0.0258148639961328	0.14	0.24	0.14	0.52	0.75	0.31	SEPTIN7P2	chr7	transcribed_unprocessed_pseudogene	septin 7 pseudogene 2
ENSG00000163660.12	284.671279660611	1.3835005317931	0.330496559715913	4.18612687824139	2.83754774191501e-05	0.000650615175126922	0.2	0.51	0.21	1.12	1.8	0.58	CCNL1	chr3	protein_coding	cyclin L1
ENSG00000141639.12	34.5624502516364	2.70342261378035	0.653172643295352	4.13890973777038	3.48960198893491e-05	0.000750046024158555	0.01	0.04	0.02	0.24	0.27	0.08	MAPK4	chr18	protein_coding	mitogen-activated protein kinase 4
ENSG00000275645.1	24.3637227139476	1.67115933652429	0.643139194723793	2.59844113099342	0.00936481010556982	0.041623173819809	0.41	0.42	0.55	1.82	3.74	1.09	RP11-817O13.9	chr15	lncRNA	--
ENSG00000224186.8	28.0316970561315	1.63424144792476	0.580651905276783	2.81449424874574	0.004885405182314	0.0259968506392922	0.03	0.03	0.04	0.16	0.22	0.08	C5orf66	chr5	lncRNA	--
ENSG00000172403.11	17.7272474645657	2.83455995892394	1.06784791301288	2.65446036311143	0.00794353713295734	0.036776339979845	0.0	0.01	0.0	0.04	0.06	0.01	SYNPO2	chr4	protein_coding	synaptopodin 2
ENSG00000153714.6	210.532485500036	1.34741075436005	0.292355853205752	4.60880375605745	4.04992365043985e-06	0.000160480820753583	0.41	0.92	0.63	2.57	3.2	1.43	LURAP1L	chr9	protein_coding	leucine rich adaptor protein 1 like
ENSG00000165983.15	52.5837021318017	1.1788717171756	0.428162184403779	2.75332983648987	0.00589924286054767	0.0297781086233113	0.09	0.17	0.15	0.47	0.44	0.37	PTER	chr10	protein_coding	phosphotriesterase related
ENSG00000184194.6	76.371581361836	1.2549558433157	0.429655506604918	2.92084198625126	0.00349086831268407	0.0203884651943385	0.19	0.11	0.15	0.63	0.76	0.24	GPR173	chrX	protein_coding	G protein-coupled receptor 173
ENSG00000156587.16	560.939316040768	1.57936406975219	0.186385464442623	8.47364398546421	2.37833549194921e-17	2.29717479328644e-14	2.04	2.21	2.5	10.02	11.27	7.65	UBE2L6	chr11	protein_coding	ubiquitin conjugating enzyme E2 L6
ENSG00000109511.12	58.2207331294709	2.02894114233415	0.469277757162189	4.32353997471249	1.53545300722475e-05	0.000418498955443587	0.11	0.22	0.29	1.28	1.78	0.68	ANXA10	chr4	protein_coding	annexin A10
ENSG00000250920.3	473.47858277281	1.02413493291035	0.187282214135411	5.46840466212059	4.54104206980942e-08	4.7417070369483e-06	2.14	2.59	2.12	7.0	8.59	4.56	RP11-297P16.4	chr4	lncRNA	--
ENSG00000081014.11	195.183847284928	1.17885472505943	0.272978382403425	4.31849113721117	1.57099529464999e-05	0.000425768777988053	0.24	0.4	0.19	0.9	1.1	0.64	AP4E1	chr15	protein_coding	adaptor related protein complex 4 subunit epsilon 1
ENSG00000115290.10	15.0785445691269	2.69887730956362	0.985048175116467	2.73984296173588	0.0061468546286722	0.0306742580038177	0.0	0.01	0.05	0.19	0.38	0.09	GRB14	chr2	protein_coding	growth factor receptor bound protein 14
ENSG00000132646.11	854.107136220343	1.28631765340133	0.253378762202439	5.07665931517029	3.84128727067633e-07	2.86471147951436e-05	4.58	8.7	4.7	19.79	32.8	11.41	PCNA	chr20	protein_coding	proliferating cell nuclear antigen
ENSG00000256433.3	62.3410446095777	1.05449531907509	0.403766813380452	2.61164435543018	0.00901079372581268	0.0404804669298573	0.36	0.47	0.28	1.07	1.62	0.66	RP1-102E24.8	chr12	lncRNA	--
ENSG00000183291.17	400.102848545226	1.01301497219545	0.293155938461306	3.45554989440938	0.000549171540536603	0.00526156043859434	1.48	3.41	1.3	5.83	8.36	3.58	SELENOF	chr1	protein_coding	selenoprotein F
ENSG00000135185.12	124.860266191662	1.22778994409791	0.376099094118901	3.26453842430621	0.00109642590352798	0.0086582350092598	0.5	0.43	0.21	1.39	1.91	0.66	TMEM243	chr7	protein_coding	transmembrane protein 243
ENSG00000106524.9	133.669223268304	1.03405389577016	0.344763641099176	2.99931249267871	0.00270589620791866	0.0169367841219826	0.38	0.87	0.33	1.41	2.11	1.04	ANKMY2	chr7	protein_coding	ankyrin repeat and MYND domain containing 2
ENSG00000243679.1	148.613184882793	1.04246712798978	0.30350759547749	3.43473159658402	0.000593140992348862	0.00553861081314762	1.54	2.92	2.05	5.47	9.46	4.4	RP11-274B21.3	chr7	processed_pseudogene	--
ENSG00000111432.5	99.8131018947451	3.03590746574831	0.426772468261348	7.11364413481605	1.13018337505486e-12	6.02270823382681e-10	0.16	0.14	0.03	1.45	1.6	0.85	FZD10	chr12	protein_coding	frizzled class receptor 10
ENSG00000164938.14	36.0385080232492	1.37533861748056	0.544161710218282	2.52744467619536	0.0114895924480301	0.0482341705789971	0.05	0.09	0.04	0.31	0.23	0.12	TP53INP1	chr8	protein_coding	tumor protein p53 inducible nuclear protein 1
ENSG00000162522.11	1492.50940012931	1.0520416816329	0.245787956188384	4.28028166207852	1.86656930170341e-05	0.000480793664551205	2.49	3.18	2.4	8.12	13.18	3.74	KIAA1522	chr1	protein_coding	KIAA1522
ENSG00000116717.13	942.669932993925	1.01223575770588	0.223044793161268	4.53826221791246	5.67197043521426e-06	0.000202249276073107	4.41	7.82	4.24	16.85	21.57	9.39	GADD45A	chr1	protein_coding	growth arrest and DNA damage inducible alpha
ENSG00000079691.18	131.218041326638	1.11073024577612	0.388631874664568	2.85805235799251	0.00426250052509771	0.023500763375102	0.25	0.28	0.08	0.6	0.87	0.43	CARMIL1	chr6	protein_coding	capping protein regulator and myosin 1 linker 1
ENSG00000168300.14	44.9212170603334	1.26302036207625	0.489426069498829	2.58061521604188	0.00986244401322205	0.0432626198638472	0.05	0.09	0.04	0.2	0.33	0.11	PCMTD1	chr8	protein_coding	protein-L-isoaspartate (D-aspartate) O-methyltransferase domain containing 1
ENSG00000179362.14	20.2044950733887	2.19876565608716	0.812623034079858	2.70576339074224	0.00681475819757841	0.0329110228704302	0.06	0.06	0.0	0.24	0.31	0.21	HMGN2P46	chr15	transcribed_processed_pseudogene	high mobility group nucleosomal binding domain 2 pseudogene 46
ENSG00000115414.21	1716.75397536901	1.66424884938089	0.479781854348496	3.46876155131129	0.000522863299400734	0.00508196819430123	0.66	1.18	0.59	3.41	6.57	1.52	FN1	chr2	protein_coding	fibronectin 1
ENSG00000102287.19	739.928895624048	1.43619264647076	0.251199133220459	5.71734714231803	1.08199931374383e-08	1.41705232157603e-06	0.71	0.89	0.49	2.73	4.18	1.42	GABRE	chrX	protein_coding	gamma-aminobutyric acid type A receptor subunit epsilon
ENSG00000112624.12	42.3696187769318	2.04968353499844	0.486846557806071	4.21012226980744	2.55232520073914e-05	0.000603113664407075	0.04	0.04	0.04	0.26	0.32	0.14	BICRAL	chr6	protein_coding	BRD4 interacting chromatin remodeling complex associated protein like
ENSG00000197565.16	318.190232254098	1.65281225135012	0.301267183564402	5.4862007597213	4.10670158605212e-08	4.44408890621416e-06	0.26	0.42	0.16	1.12	1.98	0.74	COL4A6	chrX	protein_coding	collagen type IV alpha 6 chain
ENSG00000135046.14	1449.70878444061	1.36962955792451	0.262908761358991	5.20952421229635	1.89325501347424e-07	1.62546460990171e-05	2.5	4.83	1.95	10.96	17.37	6.35	ANXA1	chr9	protein_coding	annexin A1
ENSG00000174576.10	21.4844778111618	2.12043402120449	0.760659047108805	2.7876274255385	0.00530955684647704	0.0276555077537769	0.06	0.03	0.03	0.26	0.44	0.08	NPAS4	chr11	protein_coding	neuronal PAS domain protein 4
ENSG00000070081.17	238.456107735965	1.14642151234552	0.225910209568765	5.07467774269212	3.8815325837734e-07	2.87010548084374e-05	0.24	0.31	0.27	0.87	1.13	0.62	NUCB2	chr11	protein_coding	nucleobindin 2
ENSG00000159307.19	22.030305826059	4.39762620444485	0.950778928302317	4.62528782826216	3.74078561637461e-06	0.000152131844514351	0.0	0.01	0.0	0.09	0.11	0.05	SCUBE1	chr22	protein_coding	signal peptide, CUB domain and EGF like domain containing 1
ENSG00000157181.16	98.7683393539086	1.42937149027285	0.342908883424154	4.1683711311288	3.06784129240299e-05	0.000685894737144806	0.27	0.25	0.14	0.82	1.09	0.63	ODR4	chr1	protein_coding	odr-4 GPCR localization factor homolog
ENSG00000164171.11	97.8891318680961	1.38163122338535	0.316737540257329	4.36206968792793	1.28837815417001e-05	0.000369398812514719	0.1	0.13	0.11	0.43	0.56	0.3	ITGA2	chr5	protein_coding	integrin subunit alpha 2
ENSG00000181744.9	40.7894954821472	1.22303431764677	0.482743882007637	2.5335055776583	0.0112927943031966	0.0476306886358079	0.07	0.1	0.06	0.28	0.35	0.14	DIPK2A	chr3	protein_coding	divergent protein kinase domain 2A
ENSG00000132429.10	47.2189640587508	1.55895278960745	0.590623757895593	2.6395023375999	0.00830278506409435	0.0381652393816651	0.06	0.39	0.11	0.69	1.2	0.41	POPDC3	chr6	protein_coding	popeye domain containing 3
ENSG00000272631.1	22.2218550988302	1.91518949808874	0.687984677457819	2.78376766349736	0.00537315079088104	0.0278833688120469	0.03	0.01	0.02	0.11	0.12	0.14	RP11-359E3.4	chr10	lncRNA	--
ENSG00000117616.18	174.921146958076	1.41441948136067	0.441915161302332	3.20065841867102	0.00137113972468893	0.0102020189240938	0.08	0.36	0.28	1.02	1.46	0.35	RSRP1	chr1	protein_coding	arginine and serine rich protein 1
ENSG00000255152.8	42.2307474710267	3.40962772906878	0.634898850962052	5.37034792849637	7.85848773146486e-08	7.49660922234926e-06	0.01	0.01	0.06	0.5	0.61	0.26	MSH5-SAPCD1	chr6	protein_coding	MSH5-SAPCD1 readthrough (NMD candidate)
ENSG00000285338.1	70.7788575337406	1.23224938251121	0.468086795287337	2.63252327328479	0.00847532161425323	0.0386478666942075	0.65	0.38	0.51	1.3	3.38	0.89	RP11-732A19.10	chr11	lncRNA	--
ENSG00000003756.17	1145.79833151576	1.01138513445959	0.227200355732984	4.45151210787808	8.52677241317719e-06	0.000272821409675446	1.17	1.47	1.03	3.47	5.63	1.89	RBM5	chr3	protein_coding	RNA binding motif protein 5
ENSG00000119922.11	831.531562372367	2.41499099134628	0.248415527850036	9.72157824531873	2.43970279382815e-22	6.28386116263672e-19	0.63	1.44	1.0	7.39	11.58	4.77	IFIT2	chr10	protein_coding	interferon induced protein with tetratricopeptide repeats 2
ENSG00000006611.17	110.304540026065	2.66042696676414	0.356378959627352	7.46516284111166	8.31966583037093e-14	5.59009198880662e-11	0.06	0.15	0.1	1.04	1.04	0.68	USH1C	chr11	protein_coding	USH1 protein network component harmonin
ENSG00000185885.17	2339.25873102194	2.2718352903175	0.180663700633864	12.574940524005	2.90018482332672e-36	1.12048640649228e-32	7.19	10.98	6.15	51.92	74.78	40.89	IFITM1	chr11	protein_coding	interferon induced transmembrane protein 1
ENSG00000196391.11	74.2891977535314	1.3983238125219	0.478792428567602	2.92052198215675	0.00349445543695986	0.020401705448726	0.02	0.14	0.09	0.31	0.43	0.19	ZNF774	chr15	protein_coding	zinc finger protein 774
ENSG00000245849.8	78.2687675063585	1.56114802171252	0.495461918331195	3.15089407268826	0.00162771511540605	0.011618415196715	0.26	0.38	0.08	0.82	1.8	0.5	RAD51-AS1	chr15	lncRNA	RAD51 antisense RNA 1
ENSG00000146374.14	75.7240755994981	1.28200540701121	0.393227579837258	3.26021233694183	0.0011132883391954	0.00875170023667288	0.13	0.19	0.13	0.42	0.86	0.32	RSPO3	chr6	protein_coding	R-spondin 3
ENSG00000168297.16	85.9313943509393	1.17745820242402	0.352683231896498	3.33857154504463	0.000842103415352158	0.00709202516667697	0.12	0.18	0.19	0.47	0.75	0.39	PXK	chr3	protein_coding	PX domain containing serine/threonine kinase like
ENSG00000177119.17	184.114992067724	1.11130775272993	0.351199550137603	3.16431997790006	0.00155445793266114	0.011259719545317	0.18	0.36	0.14	0.6	1.15	0.38	ANO6	chr12	protein_coding	anoctamin 6
ENSG00000116539.14	180.232367472705	1.13516062024914	0.322681819605602	3.51789456758545	0.0004349851492744	0.00442948126807586	0.09	0.18	0.14	0.37	0.71	0.25	ASH1L	chr1	protein_coding	ASH1 like histone lysine methyltransferase
ENSG00000134569.10	46.8960803117893	1.5017015536565	0.482746885196051	3.11074312379381	0.00186617201303861	0.0128291024419478	0.05	0.06	0.03	0.14	0.3	0.13	LRP4	chr11	protein_coding	LDL receptor related protein 4
ENSG00000271976.1	33.13688683097	2.30802114979515	0.812149519981267	2.84186728306923	0.00448501578650755	0.0244398568281691	0.0	0.2	0.03	0.57	0.68	0.3	RP11-884K10.7	chr3	lncRNA	--
ENSG00000177628.16	1592.3913911491	1.00297277348124	0.211814012760019	4.7351577943882	2.1888473443097e-06	0.000103444791617621	4.47	6.41	3.76	14.33	20.48	8.01	GBA	chr1	protein_coding	glucosylceramidase beta
ENSG00000109586.12	79.7474112771902	1.50938431781307	0.451290222345489	3.34459787311224	0.000824019497860152	0.00698540719689018	0.05	0.1	0.16	0.39	0.65	0.24	GALNT7	chr4	protein_coding	polypeptide N-acetylgalactosaminyltransferase 7
ENSG00000186566.13	307.604559013957	1.32007459033677	0.341503041998625	3.86548413335096	0.000110869056854397	0.0016554303426356	0.27	0.46	0.19	1.02	1.9	0.48	GPATCH8	chr17	protein_coding	G-patch domain containing 8
ENSG00000135346.9	197.214901604004	2.00374261466378	0.283276502606719	7.0734515437224	1.51126710977566e-12	7.78504063815766e-10	0.67	0.83	0.49	4.31	5.04	2.25	CGA	chr6	protein_coding	glycoprotein hormones, alpha polypeptide
ENSG00000214510.10	113.564189532015	1.72365675856912	0.440672800454952	3.91142080198644	9.17547451492058e-05	0.00145135909062009	0.6	1.31	0.41	3.54	6.21	1.47	SPINK13	chr5	protein_coding	serine peptidase inhibitor Kazal type 13
ENSG00000109321.11	31.5962393371815	2.71069069417573	0.733406837889604	3.6960259355855	0.000219000610341461	0.00269247051091244	0.03	0.17	0.06	0.65	1.71	0.24	AREG	chr4	protein_coding	amphiregulin
ENSG00000111275.13	513.020528561259	1.01465728030453	0.240295242070137	4.2225441983923	2.41560009920803e-05	0.00057698120453108	0.45	0.91	0.43	1.64	2.21	1.23	ALDH2	chr12	protein_coding	aldehyde dehydrogenase 2 family member
ENSG00000125695.12	46.9346823623011	1.96126300344961	0.589702268862061	3.32585290410063	0.000881484340995369	0.00733613109933764	0.15	0.26	0.05	0.69	1.63	0.36	RP11-51F16.8	chr17	protein_coding	--
ENSG00000132199.20	567.66786240227	1.01722206122156	0.249291759204046	4.08044800385466	4.49489836038094e-05	0.000898509819195511	0.48	0.73	0.45	1.62	2.48	0.84	ENOSF1	chr18	protein_coding	enolase superfamily member 1
ENSG00000196684.12	53.1387217052673	2.62546111040302	0.522347200403453	5.02627583411026	5.00096435303415e-07	3.46569072250178e-05	0.03	0.13	0.06	0.87	0.75	0.34	HSH2D	chr19	protein_coding	hematopoietic SH2 domain containing
ENSG00000172432.19	505.636876232938	1.09929885798192	0.264760244298188	4.15205410047828	3.2950433841213e-05	0.000721231470543602	1.06	1.62	0.77	3.02	5.63	2.13	GTPBP2	chr6	protein_coding	GTP binding protein 2
ENSG00000138356.14	80.7704013461974	1.39233295576064	0.385785828810536	3.60908268728667	0.000307281661428715	0.00340899554610148	0.14	0.15	0.12	0.45	0.86	0.29	AOX1	chr2	protein_coding	aldehyde oxidase 1
ENSG00000158615.9	440.864788181094	1.41124790810317	0.313093508409728	4.50743266850603	6.561674317842e-06	0.000226854843194475	0.53	1.38	0.45	3.17	4.0	1.73	PPP1R15B	chr1	protein_coding	protein phosphatase 1 regulatory subunit 15B
ENSG00000162613.17	1438.66237394089	1.05926705032943	0.234530923714303	4.51653467932354	6.28598266314868e-06	0.00022028021786009	1.78	2.66	1.77	6.05	9.92	3.17	FUBP1	chr1	protein_coding	far upstream element binding protein 1
ENSG00000159403.18	1794.2226840073	1.33408124497062	0.202543400780503	6.58664384931686	4.49879678409119e-11	1.44842511461136e-08	2.62	4.27	2.02	10.06	13.75	7.97	C1R	chr12	protein_coding	complement C1r
ENSG00000133433.11	80.1482816751699	1.25364451582743	0.383719488174313	3.26708586470838	0.00108660717977925	0.00860267794892854	0.39	1.05	0.72	2.52	3.05	1.75	GSTT2B	chr22	protein_coding	glutathione S-transferase theta 2B
ENSG00000111845.5	134.830646019009	1.01644074063691	0.339071826961251	2.99771511465936	0.00272011814742141	0.0170120217928978	1.12	1.04	0.75	2.44	4.75	1.61	PAK1IP1	chr6	protein_coding	PAK1 interacting protein 1
ENSG00000066651.20	55.0887584463984	1.52311837074866	0.563032247964116	2.70520627593917	0.00682619865495583	0.0329559743872813	0.02	0.15	0.09	0.21	0.52	0.29	TRMT11	chr6	protein_coding	tRNA methyltransferase 11 homolog
ENSG00000135127.11	38.2971481092074	1.54228683992579	0.5751183310661	2.68168610982516	0.00732521561131159	0.0346297355259297	0.05	0.1	0.03	0.27	0.41	0.1	BICDL1	chr12	protein_coding	BICD family like cargo adaptor 1
ENSG00000188153.14	256.332837254993	1.2779295538224	0.2923870144406	4.37067821314622	1.23861214662054e-05	0.000359802859283342	0.13	0.3	0.21	0.78	1.02	0.44	COL4A5	chrX	protein_coding	collagen type IV alpha 5 chain
ENSG00000104213.13	275.500703367916	1.3350006115013	0.283076793464544	4.71603692822144	2.40482806092822e-06	0.000110279563363753	1.09	1.15	0.98	3.99	6.21	1.94	PDGFRL	chr8	protein_coding	platelet derived growth factor receptor like
ENSG00000122512.16	69.2029399284721	1.09470642555203	0.43136420226994	2.53777763614001	0.0111558841811764	0.0471601532688125	0.05	0.19	0.12	0.3	0.48	0.3	PMS2	chr7	protein_coding	PMS1 homolog 2, mismatch repair system component
ENSG00000112419.14	128.275838449424	1.15300879975187	0.289585661573174	3.98158110967287	6.84583515951659e-05	0.00117943741979007	0.11	0.14	0.1	0.34	0.52	0.28	PHACTR2	chr6	protein_coding	phosphatase and actin regulator 2
ENSG00000129515.20	127.565476945853	1.55050697433268	0.430339282082265	3.60298731463766	0.000314580886555583	0.00345924436596094	0.08	0.44	0.29	1.32	1.46	0.63	SNX6	chr14	protein_coding	sorting nexin 6
ENSG00000115446.12	230.83266578176	1.46649229903734	0.29894935377551	4.90548743630526	9.31956062728329e-07	5.47621634730175e-05	0.61	1.46	0.73	3.13	5.38	2.55	UNC50	chr2	protein_coding	unc-50 inner nuclear membrane RNA binding protein
ENSG00000160190.14	56.9439440834278	1.20608567747872	0.452108953714577	2.66768810387273	0.00763751224838749	0.0356587346325517	0.07	0.13	0.06	0.3	0.42	0.14	SLC37A1	chr21	protein_coding	solute carrier family 37 member 1
ENSG00000169855.20	179.469939581503	1.17564376950618	0.253235498692532	4.64249197121293	3.44232019167099e-06	0.00014455873978827	0.14	0.2	0.16	0.52	0.71	0.39	ROBO1	chr3	protein_coding	roundabout guidance receptor 1
ENSG00000062716.13	1938.50877926757	1.27625695813496	0.214524335717257	5.94924092815776	2.69388864059434e-09	4.52514728823315e-07	2.15	3.44	2.7	9.62	14.61	5.34	VMP1	chr17	protein_coding	vacuole membrane protein 1
ENSG00000138658.16	22.4949219065517	2.04206088432876	0.763149076576358	2.67583483621556	0.0074543370373912	0.0351003426495563	0.02	0.03	0.0	0.11	0.16	0.03	ZGRF1	chr4	protein_coding	zinc finger GRF-type containing 1
ENSG00000138593.9	62.3995453459331	1.88485615725722	0.426614713679077	4.41816959617364	9.95403020231285e-06	0.000305559713398373	0.03	0.06	0.07	0.28	0.29	0.23	SECISBP2L	chr15	protein_coding	SECIS binding protein 2 like
ENSG00000178202.13	87.8600613005184	1.15440414177795	0.398401769504986	2.89758788775535	0.00376044359729382	0.0214680071490871	0.11	0.29	0.16	0.6	0.87	0.33	POGLUT3	chr11	protein_coding	protein O-glucosyltransferase 3
ENSG00000142224.17	158.375750965342	1.75417003585708	0.276996161714964	6.33283156342856	2.40702292145204e-10	6.3047681742576e-08	0.15	0.22	0.21	1.02	1.13	0.66	IL19	chr1	protein_coding	interleukin 19
ENSG00000271581.1	35.8431135617901	1.98192978830148	0.535470601115117	3.70128590472403	0.000214509608089406	0.00265815798656425	0.23	0.2	0.29	1.4	2.04	0.8	XXbac-BPG248L24.12	chr6	unprocessed_pseudogene	--
ENSG00000269343.9	132.909263342337	1.35072830035981	0.366873993565876	3.68172267331147	0.000231663330053863	0.00279478930730085	0.17	0.34	0.13	0.82	1.1	0.4	ZNF587B	chr19	protein_coding	zinc finger protein 587B
ENSG00000280614.1	11.9606270908509	2.67397518463536	1.00640617993156	2.65695425759131	0.00788501410175431	0.0365491925400453	0.02	0.05	0.1	0.25	0.53	0.72	CH507-513H4.4	chr21	lncRNA	--
ENSG00000144476.6	714.17973183857	1.48820239297293	0.265789966687566	5.59916693440237	2.15384317283598e-08	2.56042249176979e-06	2.46	4.18	2.52	11.2	20.59	6.24	ACKR3	chr2	protein_coding	atypical chemokine receptor 3
ENSG00000197321.15	192.938929180499	1.0178306004181	0.329285747019704	3.0910253772909	0.00199466585580243	0.0134904009346043	0.18	0.23	0.1	0.46	0.8	0.27	SVIL	chr10	protein_coding	supervillin
ENSG00000270757.1	71.0293012351608	1.99735085339402	0.493711658398144	4.04558170628268	5.21933570932385e-05	0.000978878811309353	0.15	0.87	0.62	2.99	4.62	1.79	HSPE1-MOB4	chr2	protein_coding	HSPE1-MOB4 readthrough
ENSG00000144749.14	198.30582789317	1.0322966992977	0.316277375211103	3.26389675710659	0.00109891201631741	0.00867343529119978	0.23	0.48	0.24	0.87	1.42	0.51	LRIG1	chr3	protein_coding	leucine rich repeats and immunoglobulin like domains 1
ENSG00000138050.15	93.3686519299089	1.05380105975125	0.323188962493205	3.26063443386747	0.00111163257382387	0.00874703146429432	0.25	0.34	0.21	0.73	0.98	0.64	THUMPD2	chr2	protein_coding	THUMP domain containing 2
ENSG00000006071.16	44.0876270154088	1.48203607405453	0.510781679385092	2.90150593466603	0.00371373744897248	0.0212563327912669	0.01	0.02	0.01	0.05	0.1	0.03	ABCC8	chr11	protein_coding	ATP binding cassette subfamily C member 8
ENSG00000092020.11	80.0245601167222	1.25627764904073	0.487280882525235	2.57813859335158	0.00993341481688876	0.0434306739510781	0.07	0.42	0.15	0.56	0.77	0.7	PPP2R3C	chr14	protein_coding	protein phosphatase 2 regulatory subunit B''gamma
ENSG00000261067.7	157.779516897696	1.08501843999731	0.330163702084095	3.28630443973198	0.00101511232651044	0.0081833833562297	0.34	0.45	0.18	0.82	1.49	0.65	RP11-264B17.3	chr16	lncRNA	--
ENSG00000227766.1	149.065662574571	1.57054543858261	0.309409324516697	5.07594734268538	3.85570071010086e-07	2.86471147951436e-05	0.88	1.66	1.27	6.27	6.89	3.17	HCG4P5	chr6	unprocessed_pseudogene	HLA complex group 4 pseudogene 5
ENSG00000228144.2	121.696835393692	1.0323062899753	0.389907273527975	2.64756869148592	0.00810728871160112	0.0373888510143491	1.8	1.72	0.56	4.56	4.95	2.5	RP11-745O10.4	chr12	protein_coding	--
ENSG00000183486.14	404.216889984988	1.47604939743437	0.252948390578556	5.83537769921478	5.36688513801439e-09	7.69409733896695e-07	0.29	0.23	0.2	0.95	0.87	0.98	MX2	chr21	protein_coding	MX dynamin like GTPase 2
ENSG00000278000.1	18.7195284542162	1.88048302022226	0.740346535537001	2.54000380897072	0.0110851261608202	0.0469815874752744	0.14	0.37	0.12	0.77	1.79	0.72	AC139100.4	chr18	lncRNA	--
ENSG00000139117.14	41.967227960233	2.63467717029504	0.538227579208089	4.89509878734107	9.8256358167967e-07	5.68709273081559e-05	0.01	0.06	0.04	0.33	0.46	0.23	CPNE8	chr12	protein_coding	copine 8
ENSG00000268388.6	59.8343782512286	1.96154304307474	0.510787164384647	3.84023558116978	0.000122916300626987	0.0017886520808752	0.07	0.09	0.02	0.37	0.45	0.19	FENDRR	chr16	lncRNA	FOXF1 adjacent non-coding developmental regulatory RNA
ENSG00000257767.3	50.7293152156406	1.50851031155399	0.54053258328818	2.7907851592912	0.0052580360533768	0.0274452898492147	0.41	0.9	0.41	1.84	4.57	0.92	RP11-162P23.2	chr12	protein_coding	--
ENSG00000177125.5	98.7081127584843	1.11656093786543	0.313822948455158	3.5579327240467	0.000373785012375737	0.00395378068532145	0.13	0.19	0.15	0.47	0.63	0.37	ZBTB34	chr9	protein_coding	zinc finger and BTB domain containing 34
ENSG00000120093.12	33.5980734732316	1.66771184839588	0.583473750806876	2.85824657251441	0.00425989231863294	0.0234947808323174	0.03	0.03	0.05	0.15	0.29	0.08	HOXB3	chr17	protein_coding	homeobox B3
ENSG00000196562.14	779.278718716825	1.11059830386611	0.277608124815089	4.0005972613585	6.31828112391266e-05	0.00111717060759497	0.93	2.01	0.85	3.73	6.0	2.12	SULF2	chr20	protein_coding	sulfatase 2
ENSG00000273344.1	46.7034536601817	1.39320636149525	0.553182346681197	2.51853004683493	0.0117845828308429	0.0491259254525178	0.05	0.27	0.25	0.7	0.66	0.71	PAXIP1-DT	chr7	lncRNA	PAXIP1 divergent transcript
ENSG00000127337.7	35.6658380009969	1.88356012520461	0.557642924102052	3.37771725201683	0.000730901919175677	0.00645818082272207	0.07	0.25	0.12	0.76	1.09	0.46	YEATS4	chr12	protein_coding	YEATS domain containing 4
ENSG00000070882.13	223.934065217634	1.01608741431372	0.352521959633763	2.88233792688926	0.00394736146283282	0.0222069617934541	0.2	0.5	0.24	0.89	1.49	0.4	OSBPL3	chr7	protein_coding	oxysterol binding protein like 3
ENSG00000156831.8	140.116477831822	1.03315552918629	0.367258063807553	2.81315954910571	0.00490573034803676	0.0260526312022543	0.41	0.58	0.55	1.62	2.51	0.61	NSMCE2	chr8	protein_coding	NSE2 (MMS21) homolog, SMC5-SMC6 complex SUMO ligase
ENSG00000261786.1	87.0657500842338	2.23395439096633	0.451801691441487	4.9445463203974	7.63213935866769e-07	4.66193998612057e-05	0.13	0.1	0.07	0.6	1.26	0.29	RP4-555D20.2	chr3	lncRNA	--
ENSG00000133624.13	126.977448597026	1.02990715004166	0.376154887743176	2.73798688678702	0.00618165407212461	0.0307768305510998	0.44	0.44	0.17	0.99	1.54	0.6	ZNF767P	chr7	transcribed_unprocessed_pseudogene	zinc finger family member 767, pseudogene
ENSG00000138496.17	423.085639773607	1.65762930027647	0.196129812434008	8.45169472047606	2.87104496724141e-17	2.60994876022051e-14	0.34	0.41	0.39	1.8	2.17	1.2	PARP9	chr3	protein_coding	poly(ADP-ribose) polymerase family member 9
ENSG00000164118.13	43.1943805256659	1.71856948851181	0.48083436299998	3.57414032930064	0.000351380452585069	0.00377099549600671	0.06	0.04	0.04	0.18	0.31	0.18	CEP44	chr4	protein_coding	centrosomal protein 44
ENSG00000067066.17	547.046069152442	1.23717511449592	0.204058245178423	6.06285285563527	1.33728000523968e-09	2.58329065012175e-07	0.35	0.5	0.31	1.13	1.82	0.97	SP100	chr2	protein_coding	SP100 nuclear antigen
ENSG00000116922.15	93.3090384724033	1.71055518437187	0.393642656912471	4.3454517805275	1.3898930261185e-05	0.000389119688870205	0.1	0.25	0.15	0.79	1.17	0.42	C1orf109	chr1	protein_coding	chromosome 1 open reading frame 109
ENSG00000139874.6	142.071046718853	1.20560731862611	0.333369842029623	3.61642586289787	0.000298698814472103	0.00334015302377125	0.27	0.38	0.33	1.13	1.71	0.52	SSTR1	chr14	protein_coding	somatostatin receptor 1
ENSG00000162972.10	184.301229304607	1.02652992927888	0.303174537191185	3.38593715286697	0.000709356271290902	0.00632932552917414	1.52	1.45	0.76	3.71	5.09	2.3	MAIP1	chr2	protein_coding	matrix AAA peptidase interacting protein 1
ENSG00000176532.4	787.382291999948	1.11494532610293	0.16644865468501	6.69843398982632	2.10664843890994e-11	7.75146308926527e-09	3.84	5.04	3.84	13.7	14.01	11.03	PRR15	chr7	protein_coding	proline rich 15
ENSG00000231711.2	42.2732290336775	1.29149669600578	0.478311315809007	2.70011737820036	0.00693150161255188	0.0333290061980015	0.08	0.09	0.08	0.21	0.45	0.22	LINC00899	chr22	lncRNA	long intergenic non-protein coding RNA 899
ENSG00000108700.5	41.1335857663555	2.48654273283144	0.541311485198675	4.59355251241125	4.35763298658831e-06	0.000168329167172311	0.11	0.41	0.22	2.16	1.81	1.67	CCL8	chr17	protein_coding	C-C motif chemokine ligand 8
ENSG00000198910.14	8568.00258400167	1.02941896509955	0.208099349709966	4.94676685215155	7.54562622130374e-07	4.64050936866592e-05	11.19	18.27	9.78	37.42	56.06	22.69	L1CAM	chrX	protein_coding	L1 cell adhesion molecule
ENSG00000285625.1	24.9192805913431	1.77341847009558	0.617984483212258	2.86968122707131	0.0041088579871622	0.0228822671472449	0.39	0.22	0.32	1.78	2.01	0.97	RP11-112B10.2	chr12	protein_coding	--
ENSG00000206530.11	24.1180043853735	2.41887564431414	0.679556148600585	3.55949342713674	0.000371570832332201	0.00393566624314814	0.01	0.02	0.01	0.08	0.12	0.05	CFAP44	chr3	protein_coding	cilia and flagella associated protein 44
ENSG00000178919.9	154.080413016669	1.22663894020963	0.302533495975005	4.05455579804948	5.02296601409379e-05	0.000960381411813365	0.33	0.65	0.37	1.62	1.94	0.93	FOXE1	chr9	protein_coding	forkhead box E1
ENSG00000272752.6	632.661249426631	1.5662829152754	0.307923655698938	5.08659496043001	3.64549230153927e-07	2.77524325261024e-05	1.21	1.76	1.23	5.19	11.23	2.45	STAG3L5P-PVRIG2P-PILRB	chr7	lncRNA	STAG3L5P-PVRIG2P-PILRB readthrough
ENSG00000108691.9	2375.54795170192	1.33233422693296	0.206188770823348	6.46172059522308	1.03519107456345e-10	3.07650824351993e-08	8.99	16.32	9.16	45.4	53.99	25.12	CCL2	chr17	protein_coding	C-C motif chemokine ligand 2
ENSG00000170989.10	14.2377342166838	2.98296562615599	0.95360355480077	3.12809826592898	0.00175941347855025	0.0123087260740224	0.0	0.02	0.01	0.12	0.18	0.06	S1PR1	chr1	protein_coding	sphingosine-1-phosphate receptor 1
ENSG00000040275.17	193.366389382233	1.13047003025676	0.375081006430864	3.01393568555738	0.00257882467575677	0.0163332608766988	0.51	0.51	0.25	1.42	2.26	0.52	SPDL1	chr5	protein_coding	spindle apparatus coiled-coil protein 1
ENSG00000198730.9	160.083358700061	1.32811619744187	0.337503032789785	3.93512374233713	8.31538416924932e-05	0.00135281197995885	0.2	0.3	0.29	0.92	1.58	0.46	CTR9	chr11	protein_coding	CTR9 homolog, Paf1/RNA polymerase II complex component
ENSG00000145730.21	703.126516859851	1.04366508731506	0.269011994759674	3.87962287052452	0.000104618543855035	0.00159131395348002	0.94	1.49	0.67	3.14	4.64	1.56	PAM	chr5	protein_coding	peptidylglycine alpha-amidating monooxygenase
ENSG00000136235.17	136.519455428907	1.16181497959235	0.336109891659521	3.45665214985482	0.000546930353106039	0.00524333850924363	0.22	0.27	0.22	0.76	1.25	0.38	GPNMB	chr7	protein_coding	glycoprotein nmb
ENSG00000111145.8	74.9995902541268	1.18405432293471	0.387448098756067	3.05603338030619	0.00224286284654924	0.0147872024021212	0.12	0.17	0.2	0.58	0.74	0.31	ELK3	chr12	protein_coding	ETS transcription factor ELK3
ENSG00000134470.21	182.771677868132	1.26147084624238	0.283865006075752	4.4439110818251	8.83381254113083e-06	0.000279749465185729	0.46	0.64	0.4	1.47	2.61	1.12	IL15RA	chr10	protein_coding	interleukin 15 receptor subunit alpha
ENSG00000147162.14	726.194712967462	1.03681275557629	0.237271439891144	4.36973264060758	1.24398748956755e-05	0.000360686353917015	0.68	1.07	0.7	2.17	3.84	1.38	OGT	chrX	protein_coding	O-linked N-acetylglucosamine (GlcNAc) transferase
ENSG00000163001.12	288.41984928054	1.33520132605144	0.213767768738478	6.24603668705974	4.20998330752133e-10	1.0665751153186e-07	0.96	1.22	0.85	3.37	4.46	3.01	CFAP36	chr2	protein_coding	cilia and flagella associated protein 36
ENSG00000153162.9	335.979715841972	1.33405363008422	0.326159662022312	4.09018583663162	4.31027690925463e-05	0.000873014670453748	0.69	1.02	0.82	2.74	5.67	1.26	BMP6	chr6	protein_coding	bone morphogenetic protein 6
ENSG00000278133.1	125.158202914779	1.16962928839718	0.328913262454868	3.55604173473446	0.000376484296841358	0.00396955590636109	1.11	2.51	1.56	6.28	6.83	3.46	RP11-196G11.5	chr16	lncRNA	--
ENSG00000162604.12	80.0418715792541	1.0653423610929	0.379232050683177	2.80920971519604	0.00496632838052079	0.0262571463539406	0.11	0.25	0.12	0.42	0.57	0.4	TM2D1	chr1	protein_coding	TM2 domain containing 1
ENSG00000260704.1	11.6606849524419	3.40279697165477	1.04058891060172	3.27006845545481	0.00107521460861437	0.00852368347808734	0.01	0.01	0.03	0.39	0.29	0.15	LINC00543	chr13	lncRNA	long intergenic non-protein coding RNA 543
ENSG00000109046.15	200.722365825615	1.05568740592046	0.34743342392265	3.0385315091489	0.00237734242123439	0.015397925305011	0.22	0.34	0.21	0.8	1.28	0.3	WSB1	chr17	protein_coding	WD repeat and SOCS box containing 1
ENSG00000177352.10	426.033127203424	1.50100539241554	0.243319195115784	6.16887373682656	6.87781200843869e-10	1.56308392321193e-07	2.05	2.76	1.46	8.37	12.2	5.17	CCDC71	chr3	protein_coding	coiled-coil domain containing 71
ENSG00000150093.20	339.031086633895	1.33659700175795	0.321502171709072	4.15734983889142	3.21960763340343e-05	0.000710797376665952	0.21	0.22	0.22	0.76	1.45	0.32	ITGB1	chr10	protein_coding	integrin subunit beta 1
ENSG00000120868.14	143.446539596973	1.05532704610776	0.355109326013553	2.9718370338364	0.00296023766634049	0.0180774552761189	0.1	0.3	0.22	0.7	0.57	0.48	APAF1	chr12	protein_coding	apoptotic peptidase activating factor 1
ENSG00000170677.6	116.474940795663	1.16477953515414	0.309615868402072	3.76201498058083	0.000168549949555586	0.00225131453797064	0.19	0.28	0.16	0.68	0.87	0.45	SOCS6	chr18	protein_coding	suppressor of cytokine signaling 6
ENSG00000113593.12	106.673149736694	1.0474913954828	0.378521556472633	2.76732296370163	0.00565187332630032	0.0288931691646196	0.35	0.29	0.27	0.72	1.63	0.5	PPWD1	chr5	protein_coding	peptidylprolyl isomerase domain and WD repeat containing 1
ENSG00000104381.14	68.7276199645144	1.13259776811808	0.408746995133338	2.7709017597759	0.00559012898697048	0.0286723708478731	0.03	0.02	0.03	0.1	0.14	0.05	GDAP1	chr8	protein_coding	ganglioside induced differentiation associated protein 1
ENSG00000156535.15	455.201687097209	1.11104111830034	0.232315516590371	4.78246625368281	1.73157463946488e-06	8.89028387983064e-05	0.38	0.74	0.38	1.59	1.86	1.11	CD109	chr6	protein_coding	CD109 molecule
ENSG00000132274.16	39.2123292909979	1.73387993469778	0.520116272942024	3.3336390820655	0.00085717804713549	0.00719512662998961	0.03	0.05	0.07	0.19	0.32	0.2	TRIM22	chr11	protein_coding	tripartite motif containing 22
ENSG00000108342.13	29.7768851376084	1.75397878594089	0.623215562233294	2.81440145630431	0.004886815782784	0.0259968506392922	0.05	0.21	0.06	0.58	0.47	0.4	CSF3	chr17	protein_coding	colony stimulating factor 3
ENSG00000140451.13	328.66086467426	1.08055009869482	0.221034873964864	4.88859553839717	1.01557908236869e-06	5.81287375515765e-05	0.69	0.88	0.69	2.24	3.25	1.49	PIF1	chr15	protein_coding	PIF1 5'-to-3' DNA helicase
ENSG00000152990.14	168.829991860985	1.1812887088951	0.352398110598066	3.35214257219002	0.000801887115981677	0.00686177380419759	0.12	0.3	0.15	0.65	0.93	0.3	ADGRA3	chr4	protein_coding	adhesion G protein-coupled receptor A3
ENSG00000128567.17	4256.39150045978	1.04177087242648	0.170815343744616	6.09881319551726	1.06858858629697e-09	2.22804419128346e-07	5.82	8.04	6.35	19.04	28.76	12.86	PODXL	chr7	protein_coding	podocalyxin like
ENSG00000215765.3	72.4648561913545	1.36541014836663	0.492456958774749	2.77264870368331	0.0055602108844944	0.0285473418634473	0.13	0.85	0.62	1.72	2.45	1.58	CTB-61M7.1	chr19	lncRNA	--
ENSG00000120071.15	266.659460230108	1.386427001425	0.247368648267077	5.60469975131252	2.08616277274648e-08	2.50422648444297e-06	0.09	0.12	0.1	0.44	0.51	0.23	KANSL1	chr17	protein_coding	KAT8 regulatory NSL complex subunit 1
ENSG00000106868.17	200.370229345094	1.09786487696486	0.270467608318062	4.05913626327408	4.92545665757324e-05	0.000950287230788225	0.46	0.75	0.38	1.58	2.17	1.11	SUSD1	chr9	protein_coding	sushi domain containing 1
ENSG00000173852.15	227.650445085516	1.19718015987645	0.321205637289025	3.72714554445759	0.000193660636371676	0.00247635278496396	0.22	0.58	0.33	1.18	1.89	0.69	DPY19L1	chr7	protein_coding	dpy-19 like C-mannosyltransferase 1
ENSG00000198795.11	13.9387004825094	2.40077846406049	0.829378861318377	2.89467042871604	0.00379556804982249	0.0216206076822546	0.01	0.01	0.02	0.09	0.09	0.08	ZNF521	chr18	protein_coding	zinc finger protein 521
ENSG00000115919.15	2966.64828799541	1.08750474655898	0.183431753571164	5.92866134345202	3.05414231071795e-09	4.99612981359951e-07	1.47	2.55	1.48	5.72	7.19	3.79	KYNU	chr2	protein_coding	kynureninase
ENSG00000115009.13	22.0757847380938	2.26784036283589	0.760786474214108	2.980915723007	0.00287387870658623	0.0176954602159151	0.01	0.18	0.06	0.51	0.75	0.39	CCL20	chr2	protein_coding	C-C motif chemokine ligand 20
ENSG00000196455.8	97.4844469434108	1.69628234976716	0.436456349047914	3.88648796945543	0.000101704964557664	0.00156392887788471	0.1	0.26	0.08	0.7	1.04	0.32	PIK3R4	chr3	protein_coding	phosphoinositide-3-kinase regulatory subunit 4
ENSG00000234420.7	40.7290569546044	1.60636855104316	0.597442540221745	2.68874149880079	0.00717219357513377	0.0341674104531804	0.05	0.02	0.02	0.14	0.25	0.06	ZNF37BP	chr10	transcribed_processed_pseudogene	zinc finger protein 37B, pseudogene
ENSG00000251022.6	81.0553837010242	1.59847552421994	0.451794671559145	3.53805749568403	0.000403082276916006	0.00417508948221177	0.22	0.12	0.12	0.63	1.16	0.3	THAP9-AS1	chr4	lncRNA	THAP9 antisense RNA 1
ENSG00000162878.13	225.246038840977	1.66089440159303	0.302753493503737	5.48596279557885	4.11223446090737e-08	4.44408890621416e-06	0.42	0.73	0.27	2.04	2.93	1.39	PKDCC	chr2	protein_coding	protein kinase domain containing, cytoplasmic
ENSG00000161955.17	41.5761230328278	1.9701707376618	0.521837252833886	3.7754505393446	0.000159718715563629	0.00215456142687723	0.07	0.13	0.18	0.55	1.01	0.54	TNFSF13	chr17	protein_coding	TNF superfamily member 13
ENSG00000118503.15	583.58194416431	1.10730458997964	0.247648808781072	4.47126959919491	7.77566009004252e-06	0.000256215460621571	0.9	1.42	1.35	3.28	6.15	2.29	TNFAIP3	chr6	protein_coding	TNF alpha induced protein 3
ENSG00000275964.1	37.9695434468431	1.36004477324014	0.540052248130384	2.51835776621336	0.0117903492625462	0.0491259254525178	0.13	0.39	0.38	1.31	1.34	0.67	RP11-61K9.3	chr13	lncRNA	--
ENSG00000225138.8	360.488421248309	1.21814171207951	0.346812770872503	3.51239001094146	0.000444095779028407	0.00450923532792707	0.6	1.03	0.68	1.99	5.11	1.06	SLC9A3-AS1	chr5	lncRNA	SLC9A3 antisense RNA 1
ENSG00000009413.16	30.6226448208528	1.53477572487091	0.610271575442998	2.51490612807391	0.0119064081063417	0.0494910604837688	0.03	0.01	0.02	0.07	0.15	0.05	REV3L	chr6	protein_coding	REV3 like, DNA directed polymerase zeta catalytic subunit
ENSG00000230715.3	13.5605474328519	2.52600134724861	0.934388310266912	2.70337430326696	0.00686394033945132	0.0331071579294259	0.24	0.11	0.14	1.46	2.57	0.38	RP11-274B21.4	chr7	processed_pseudogene	--
ENSG00000102699.6	237.104661445767	1.33855676598698	0.315742593446428	4.23939244742439	2.24125541852918e-05	0.000548043690473893	0.27	0.52	0.33	1.23	2.29	0.68	PARP4	chr13	protein_coding	poly(ADP-ribose) polymerase family member 4
ENSG00000170881.5	69.8761665325955	1.11128113137509	0.429739085135292	2.5859438199	0.00971127577637497	0.0427753836827027	0.15	0.23	0.3	0.65	1.14	0.38	RNF139	chr8	protein_coding	ring finger protein 139
ENSG00000163312.11	47.7237800158602	1.35147239197804	0.470383222929761	2.8731305159237	0.00406426173788692	0.0226993498002546	0.11	0.14	0.11	0.43	0.72	0.22	HELQ	chr4	protein_coding	helicase, POLQ like
ENSG00000010278.15	756.652515976643	1.56237239661872	0.528866533548315	2.95419032498866	0.00313490603315797	0.0188435775326422	1.02	1.61	0.7	4.83	8.18	1.72	CD9	chr12	protein_coding	CD9 molecule
ENSG00000140015.20	39.907726384732	1.89781275656386	0.528754796978039	3.58921142164633	0.000331679769220017	0.00360423748060131	0.03	0.02	0.01	0.1	0.19	0.08	KCNH5	chr14	protein_coding	potassium voltage-gated channel subfamily H member 5
ENSG00000258210.1	193.983485049256	1.29605449948124	0.319588937698959	4.05537972876294	5.00529220326295e-05	0.000960381411813365	1.89	2.93	1.21	8.19	9.36	3.79	RP11-478C19.2	chr12	lncRNA	--
ENSG00000281398.4	318.751488018462	1.20701915486612	0.301935096544031	3.99761130349448	6.39849068626572e-05	0.00112622181168053	0.77	0.94	0.46	2.33	3.9	1.2	SNHG4	chr5	lncRNA	small nucleolar RNA host gene 4
ENSG00000275180.1	41.1280832621503	1.91244096826075	0.531739349769654	3.59657597108284	0.000322433444420935	0.00352645891725486	0.46	0.58	0.7	2.9	5.48	1.54	RP11-631N16.4	chr12	lncRNA	--
ENSG00000108551.5	61.5273424481321	1.3603527796002	0.49839589590463	2.72946224232254	0.00634377132333775	0.0313616897091688	0.11	0.48	0.41	1.26	1.8	0.67	RASD1	chr17	protein_coding	ras related dexamethasone induced 1
ENSG00000163629.13	57.9008324840607	1.35768706807361	0.477250647961354	2.84480927134026	0.00444380228795672	0.0242765785562412	0.06	0.06	0.05	0.24	0.34	0.08	PTPN13	chr4	protein_coding	protein tyrosine phosphatase non-receptor type 13
ENSG00000273269.3	67.4626484527755	1.22125799509305	0.44861440929088	2.72228882933893	0.0064831452645269	0.0318672159408393	0.81	0.87	0.39	2.45	3.63	1.08	RP11-761B3.1	chr2	protein_coding	--
ENSG00000121691.7	125.829314809805	1.35572266132577	0.326845495990379	4.14790069912934	3.35537867356811e-05	0.000727445593855849	0.3	0.36	0.32	1.19	1.89	0.66	CAT	chr11	protein_coding	catalase
ENSG00000172766.19	33.8095528717244	2.0976800000245	0.732630470659709	2.86321697504011	0.00419363280820033	0.0232341998410564	0.0	0.07	0.04	0.18	0.34	0.17	NAA16	chr13	protein_coding	N-alpha-acetyltransferase 16, NatA auxiliary subunit
ENSG00000104321.11	19.606850687547	2.24987929850454	0.817302621627819	2.7528105734244	0.00590860731957813	0.0297820017993348	0.02	0.03	0.0	0.13	0.14	0.09	TRPA1	chr8	protein_coding	transient receptor potential cation channel subfamily A member 1
ENSG00000059769.20	61.7429453390046	1.3013243325776	0.46019258942449	2.82778202535815	0.00468717091743324	0.0252564642113017	0.22	0.34	0.14	0.95	1.19	0.36	DNAJC25	chr9	protein_coding	DnaJ heat shock protein family (Hsp40) member C25
ENSG00000165494.11	155.515569981574	1.27207465333684	0.308709163443013	4.12062485981783	3.77846228345786e-05	0.000798521544309288	0.12	0.21	0.14	0.54	0.79	0.3	PCF11	chr11	protein_coding	PCF11 cleavage and polyadenylation factor subunit
ENSG00000118495.20	83.6435211659473	1.36130047056871	0.439919624545359	3.09442996996454	0.00197191480945059	0.0133716417135802	0.1	0.13	0.04	0.34	0.51	0.17	PLAGL1	chr6	protein_coding	PLAG1 like zinc finger 1
ENSG00000164307.13	107.412144024739	1.83788561028105	0.350718454783593	5.24034474152521	1.60276888521009e-07	1.39152754786724e-05	0.06	0.14	0.1	0.47	0.74	0.33	ERAP1	chr5	protein_coding	endoplasmic reticulum aminopeptidase 1
ENSG00000046651.16	271.045775571286	1.5898957661461	0.277314647954029	5.73318350788904	9.8562893963975e-09	1.31309565803385e-06	0.09	0.23	0.12	0.68	0.76	0.44	OFD1	chrX	protein_coding	OFD1 centriole and centriolar satellite protein
ENSG00000125249.7	73.43477427334	1.04004777262053	0.413891208406874	2.51285301909124	0.0119759218738523	0.049684804466715	0.08	0.24	0.12	0.41	0.6	0.27	RAP2A	chr13	protein_coding	RAP2A, member of RAS oncogene family
ENSG00000184465.16	56.2098472823469	1.26940387253021	0.421196309381516	3.01380578190297	0.00257992906593641	0.0163335615669731	0.05	0.05	0.03	0.13	0.22	0.11	WDR27	chr6	protein_coding	WD repeat domain 27
ENSG00000176842.15	98.9508284426946	1.0869409412447	0.35327620449592	3.07674541169743	0.00209273955390471	0.0139823593022237	0.33	0.54	0.25	1.06	1.67	0.73	IRX5	chr16	protein_coding	iroquois homeobox 5
ENSG00000102760.13	84.1298907863913	2.45384193486426	0.483169672540181	5.07863401683225	3.80158224296703e-07	2.85192485353459e-05	0.17	0.92	0.24	3.47	4.34	2.19	RGCC	chr13	protein_coding	regulator of cell cycle
ENSG00000158286.13	191.599107862061	1.07753981718658	0.408647227672516	2.63684602321616	0.00836808060629255	0.0383284877562671	0.32	0.4	0.22	0.91	1.84	0.29	RNF207	chr1	protein_coding	ring finger protein 207
ENSG00000135655.16	105.681145576719	1.12048596221866	0.33507429304729	3.34399261736418	0.000825819350062839	0.00699299300595677	0.05	0.08	0.04	0.16	0.25	0.13	USP15	chr12	protein_coding	ubiquitin specific peptidase 15
ENSG00000144810.16	289.309030552624	2.10282980193882	0.337360943818518	6.23317500282435	4.57075060463626e-10	1.10369343506326e-07	0.15	0.35	0.1	1.07	1.83	0.76	COL8A1	chr3	protein_coding	collagen type VIII alpha 1 chain
ENSG00000251562.8	2530.53503190768	1.09936777104587	0.150548240825024	7.30242854397496	2.82619412072461e-13	1.74704015766712e-10	2.84	3.03	3.16	8.49	11.67	7.64	MALAT1	chr11	lncRNA	metastasis associated lung adenocarcinoma transcript 1
ENSG00000165338.17	24.7691678621134	2.5398462243754	0.80373988196731	3.16003508269196	0.00157750142820506	0.0113820384758858	0.0	0.01	0.02	0.11	0.07	0.08	HECTD2	chr10	protein_coding	HECT domain E3 ubiquitin protein ligase 2
ENSG00000083093.10	101.015145469268	1.30126348841875	0.366832624092515	3.54729487770578	0.000389208698122074	0.00405806181185551	0.18	0.19	0.23	0.72	1.15	0.38	PALB2	chr16	protein_coding	partner and localizer of BRCA2
ENSG00000224660.2	57.4034193013092	1.34233349870321	0.530742394218021	2.52916200651536	0.0114335238087567	0.048090561999395	0.11	0.1	0.03	0.23	0.52	0.15	SH3BP5-AS1	chr3	lncRNA	SH3BP5 antisense RNA 1
ENSG00000121152.10	662.14356385061	1.24456097944409	0.299782967637387	4.15153999325768	3.30245539293145e-05	0.000721231470543602	0.82	1.65	0.61	3.41	5.45	1.73	NCAPH	chr2	protein_coding	non-SMC condensin I complex subunit H
ENSG00000172171.11	74.202426437499	1.05882171248108	0.377067568808423	2.80804237772842	0.00498436672371709	0.0263173384483633	0.26	0.45	0.22	0.98	1.15	0.61	TEFM	chr17	protein_coding	transcription elongation factor, mitochondrial
ENSG00000151287.17	97.5484368604691	1.29775881164628	0.389212239098429	3.33432169207323	0.000855077033460565	0.00718207246956645	0.22	0.42	0.6	1.73	1.61	1.04	TEX30	chr13	protein_coding	testis expressed 30
ENSG00000108666.10	85.4268579290438	1.58690097833054	0.336135803643044	4.7210114517159	2.3467472431343e-06	0.000107940927923297	0.11	0.14	0.13	0.51	0.65	0.43	C17orf75	chr17	protein_coding	chromosome 17 open reading frame 75
ENSG00000164651.17	9.87855328484236	3.48454398878365	1.27145364630594	2.74059852587437	0.00613273919742948	0.0306418854048093	0.0	0.0	0.02	0.05	0.18	0.12	SP8	chr7	protein_coding	Sp8 transcription factor
ENSG00000196757.8	74.3949124698635	1.27875090902785	0.425538059787632	3.0050212422034	0.00265562302161456	0.0166790241221008	0.12	0.23	0.3	0.78	1.12	0.43	ZNF700	chr19	protein_coding	zinc finger protein 700
ENSG00000185278.15	29.5200305385802	2.67094427194516	0.722419618166093	3.69722001559912	0.000217973417183851	0.00268411250132209	0.0	0.01	0.01	0.05	0.08	0.05	ZBTB37	chr1	protein_coding	zinc finger and BTB domain containing 37
ENSG00000085563.15	57.6938775705858	2.05444197756297	0.506457344595888	4.05649557555977	4.9814505694922e-05	0.000957649133312269	0.03	0.11	0.04	0.34	0.54	0.19	ABCB1	chr7	protein_coding	ATP binding cassette subfamily B member 1
ENSG00000134250.20	772.509178501348	1.02711152292473	0.276890677800982	3.70944782641969	0.00020771175324107	0.00259917201181174	0.35	0.6	0.35	1.31	2.03	0.56	NOTCH2	chr1	protein_coding	notch receptor 2
ENSG00000225828.1	176.945520851394	1.0227108725043	0.395842116540111	2.58363329663701	0.00977656802101962	0.0429835226733534	0.6	0.63	0.8	2.26	3.47	0.63	FAM229A	chr1	protein_coding	family with sequence similarity 229 member A
ENSG00000073067.14	14.261529819568	4.50886916769652	1.15047700778849	3.91913018441255	8.88691060450113e-05	0.00141878426117728	0.0	0.02	0.0	0.2	0.31	0.19	CYP2W1	chr7	protein_coding	cytochrome P450 family 2 subfamily W member 1
ENSG00000169679.15	178.444553754423	1.11441704528112	0.293884039901498	3.7920298280051	0.000149420961776323	0.00206490747991324	0.21	0.42	0.28	0.96	1.31	0.56	BUB1	chr2	protein_coding	BUB1 mitotic checkpoint serine/threonine kinase
ENSG00000036257.13	149.752098056678	1.15593630545098	0.352910081821516	3.27544143676687	0.00105496984704274	0.0084105029927822	0.12	0.15	0.13	0.36	0.79	0.21	CUL3	chr2	protein_coding	cullin 3
ENSG00000258429.2	46.5589102919932	1.33745530884116	0.515576849322112	2.59409496489158	0.00948402869054038	0.0420321707437944	0.13	0.29	0.07	0.54	0.77	0.38	PDF	chr16	protein_coding	peptide deformylase, mitochondrial
ENSG00000153975.10	28.3121233875433	2.16220276356291	0.787125925922603	2.74695914891706	0.0060150626058687	0.0302200186967149	0.01	0.17	0.02	0.55	0.58	0.16	ZUP1	chr6	protein_coding	zinc finger containing ubiquitin peptidase 1
ENSG00000123610.5	37.7598662743075	1.58024991204203	0.552350734011969	2.86095376494564	0.00422368643451888	0.023361793185059	0.22	0.13	0.24	0.99	1.28	0.4	TNFAIP6	chr2	protein_coding	TNF alpha induced protein 6
ENSG00000198783.6	267.871507089902	1.13071354318604	0.237480436520191	4.76129132889608	1.92358128493227e-06	9.62039649752209e-05	1.2	1.53	1.04	3.55	5.67	2.72	ZNF830	chr17	protein_coding	zinc finger protein 830
ENSG00000183722.9	56.1093355361162	1.37301318433101	0.443115723347142	3.09854313893388	0.00194474655272608	0.0132455324926527	0.08	0.17	0.1	0.43	0.63	0.25	LHFPL6	chr13	protein_coding	LHFPL tetraspan subfamily member 6
ENSG00000136197.13	96.9089404679288	1.0245670723183	0.348899887178903	2.93656464208869	0.0033186964570182	0.019630741053822	0.35	0.37	0.26	1.14	1.27	0.52	C7orf25	chr7	protein_coding	chromosome 7 open reading frame 25
ENSG00000169246.16	104.328671777143	1.96321769830076	0.44589222071851	4.40289739779994	1.06814689056985e-05	0.000319287080210183	0.04	0.2	0.21	0.73	1.26	0.57	NPIPB3	chr16	protein_coding	nuclear pore complex interacting protein family member B3
ENSG00000154914.17	31.3824774268945	1.69176080239012	0.592225360207786	2.85661661262962	0.00428182685659256	0.023556968123453	0.06	0.05	0.04	0.22	0.39	0.1	USP43	chr17	protein_coding	ubiquitin specific peptidase 43
ENSG00000184979.10	64.9294826114416	2.00896724346787	0.549812452201834	3.65391368533498	0.000258273123423651	0.00301689557776954	0.26	0.08	0.33	1.57	2.15	0.49	USP18	chr22	protein_coding	ubiquitin specific peptidase 18
ENSG00000188517.16	193.685838447594	1.29706791477013	0.257303597181116	5.04100187086435	4.63100938942228e-07	3.23835380561683e-05	0.23	0.2	0.2	0.63	0.95	0.65	COL25A1	chr4	protein_coding	collagen type XXV alpha 1 chain
ENSG00000241015.2	145.498918270293	1.01863447530532	0.361847165072944	2.81509591238603	0.00487626782114804	0.0259675544135155	0.54	0.9	0.25	1.54	2.14	1.14	TPM3P9	chr19	transcribed_processed_pseudogene	tropomyosin 3 pseudogene 9
ENSG00000146648.20	675.765081397724	1.01637899645765	0.220220058239932	4.6152880195422	3.92550534474517e-06	0.000157382988841924	0.53	0.77	0.5	1.55	2.67	1.09	EGFR	chr7	protein_coding	epidermal growth factor receptor
ENSG00000163872.16	322.079781423476	1.19281513778273	0.280396672565494	4.25402743502286	2.09959560025528e-05	0.000521058668600193	0.26	0.49	0.23	1.07	1.54	0.61	YEATS2	chr3	protein_coding	YEATS domain containing 2
ENSG00000158122.12	94.1915273055316	1.15211866880735	0.412432071352528	2.79347497159737	0.00521450640662785	0.0272608052472999	0.17	0.55	0.25	1.29	1.19	0.56	PRXL2C	chr9	protein_coding	peroxiredoxin like 2C
ENSG00000141979.4	76.382207501867	1.58937000507755	0.474065806525009	3.3526358222879	0.000800459553502843	0.00685715185134864	0.31	0.3	0.13	1.13	1.84	0.41	CTD-3222D19.2	chr19	protein_coding	--
ENSG00000233975.2	19408.6048842541	1.10502211970477	0.189133630483041	5.8425469700052	5.14086847420051e-09	7.56637918098045e-07	114.55	121.97	110.02	372.07	304.06	353.24	LINC02574	chr1	lncRNA	long intergenic non-protein coding RNA 2574
ENSG00000260942.1	21.6073576746859	3.29682704113592	0.823749565203204	4.00222006833187	6.27508903042353e-05	0.00111717060759497	0.0	0.04	0.0	0.21	0.35	0.16	CAPN10-DT	chr2	lncRNA	CAPN10 divergent transcript
ENSG00000186594.14	89.9525894952691	2.12561012722525	0.548319352506106	3.87659147449403	0.000105929995868771	0.00160382225940742	0.04	0.39	0.15	1.29	1.95	0.46	MIR22HG	chr17	lncRNA	MIR22 host gene
ENSG00000151572.18	35.32299638008	2.34269766751096	0.600593034260285	3.90064075650881	9.59384263060417e-05	0.00149158193172391	0.02	0.07	0.03	0.19	0.35	0.29	ANO4	chr12	protein_coding	anoctamin 4
ENSG00000143674.11	44.8562005502406	1.37803208469356	0.495430908314314	2.78148186067411	0.00541113545181627	0.0280337833896015	0.07	0.06	0.02	0.2	0.24	0.14	MAP3K21	chr1	protein_coding	mitogen-activated protein kinase kinase kinase 21
ENSG00000145335.17	307.084256565218	1.09033552012444	0.303702924905209	3.5901383579521	0.000330502484127272	0.00359435988015683	0.43	0.91	0.29	1.65	2.05	1.14	SNCA	chr4	protein_coding	synuclein alpha
ENSG00000007384.15	189.142601233419	1.05124723282672	0.337144362761648	3.1180922742283	0.00182025804334562	0.0126314628656772	0.3	0.58	0.39	1.2	2.11	0.59	RHBDF1	chr16	protein_coding	rhomboid 5 homolog 1
ENSG00000162645.13	485.265619930655	1.28740211310228	0.214231068576686	6.00940900708545	1.86200833870472e-09	3.42565200789794e-07	0.63	0.82	0.51	2.24	3.21	1.48	GBP2	chr1	protein_coding	guanylate binding protein 2
ENSG00000117525.14	487.103582338372	1.03030524870105	0.267148276091296	3.85667938335843	0.000114937758839163	0.0016952186333026	1.81	2.62	1.2	5.2	8.41	3.12	F3	chr1	protein_coding	coagulation factor III, tissue factor
ENSG00000176273.15	46.7075352875064	1.60162791770679	0.571785214500517	2.80110061801072	0.00509286370734933	0.0267613450300499	0.02	0.12	0.04	0.19	0.41	0.16	SLC35G1	chr10	protein_coding	solute carrier family 35 member G1
ENSG00000269858.6	18.8718859556121	2.18952619793316	0.832273441583773	2.63077744469006	0.00851898029592036	0.0387782979361276	0.01	0.03	0.01	0.06	0.27	0.04	EGLN2	chr19	protein_coding	egl-9 family hypoxia inducible factor 2
ENSG00000049323.16	169.746336926995	1.14198972702878	0.339445054203206	3.36428447811509	0.000767423960847051	0.00665531419244126	0.13	0.37	0.24	0.7	1.15	0.48	LTBP1	chr2	protein_coding	latent transforming growth factor beta binding protein 1
ENSG00000126709.16	17708.5059507306	1.42197993232939	0.149695624119213	9.49914161283009	2.11627529021319e-21	4.67213119070781e-18	145.47	224.47	147.74	674.4	729.25	541.32	IFI6	chr1	protein_coding	interferon alpha inducible protein 6
ENSG00000143153.13	2116.18232941189	1.03128612330321	0.225197951145692	4.57946494653507	4.66166903421003e-06	0.000177005978512732	6.56	10.5	7.36	24.93	36.35	12.26	ATP1B1	chr1	protein_coding	ATPase Na+/K+ transporting subunit beta 1
ENSG00000244462.8	539.961112160422	1.07120844987822	0.238615818868527	4.48925999524131	7.14710220034957e-06	0.000239590710204343	0.64	1.15	0.83	2.39	4.03	1.6	RBM12	chr20	protein_coding	RNA binding motif protein 12
ENSG00000264112.1	31.6803964124534	2.41370298880652	0.781504172953765	3.08853499743157	0.00201146000535162	0.0135860828076139	0.0	0.05	0.04	0.22	0.41	0.08	RP11-159D12.2	chr17	lncRNA	--
ENSG00000214194.9	124.910612928438	1.17617611587233	0.357056769759833	3.29408714659987	0.000987418798262625	0.00801027302275623	0.73	0.87	0.49	2.42	3.5	1.07	SMIM30	chr7	protein_coding	small integral membrane protein 30
ENSG00000182179.13	91.6480044014108	2.44817440875742	0.473939974679578	5.16557905969545	2.39695684190624e-07	1.9120075308158e-05	0.03	0.22	0.08	0.73	1.16	0.58	UBA7	chr3	protein_coding	ubiquitin like modifier activating enzyme 7
ENSG00000198169.9	114.654713552262	1.29938534722476	0.353998911348138	3.67059136503073	0.00024198994999374	0.00288558077716301	0.12	0.3	0.25	0.72	1.09	0.53	ZNF251	chr8	protein_coding	zinc finger protein 251
ENSG00000165140.12	108.316621211027	1.13295751205757	0.358153706606826	3.16332761928192	0.00155976693033239	0.0112902286376378	0.66	0.84	0.3	1.95	2.24	1.38	FBP1	chr9	protein_coding	fructose-bisphosphatase 1
ENSG00000102710.20	127.574645183315	1.05362250999401	0.334008942625707	3.15447395423394	0.00160787729638355	0.011514428052971	0.1	0.2	0.09	0.35	0.55	0.25	SUPT20H	chr13	protein_coding	SPT20 homolog, SAGA complex component
ENSG00000168743.13	174.544833976636	1.74158139467137	0.27206442156234	6.40135665174547	1.54002361302617e-10	4.32718634831026e-08	0.17	0.28	0.22	0.98	1.45	0.75	NPNT	chr4	protein_coding	nephronectin
ENSG00000196850.6	79.2362215339666	1.13638263710108	0.350680004110107	3.24051164532402	0.00119315398559356	0.00923335087299089	0.16	0.15	0.12	0.52	0.49	0.35	PPTC7	chr12	protein_coding	protein phosphatase targeting COQ7
ENSG00000262580.5	64.444977046629	1.71234644883247	0.499175922458902	3.43034664091486	0.000602810618808409	0.00560519572988277	0.1	0.09	0.1	0.52	0.81	0.14	RP11-334C17.5	chr17	lncRNA	--
ENSG00000257411.2	976.534893774537	1.03084885806458	0.261344627023064	3.94440425199023	7.99986087461389e-05	0.00131801545795611	20.7	30.91	14.85	61.29	104.6	33.73	RP11-603J24.9	chr12	protein_coding	--
ENSG00000115594.12	158.823877480114	1.47655084127753	0.313849130166595	4.7046516920208	2.54299730229038e-06	0.000114451148924181	0.23	0.23	0.13	0.72	1.18	0.5	IL1R1	chr2	protein_coding	interleukin 1 receptor type 1
ENSG00000108465.15	20.9506573105838	3.09289651251496	0.866198365682191	3.57065613957733	0.000356088111864112	0.00381886584368354	0.02	0.02	0.0	0.09	0.34	0.05	CDK5RAP3	chr17	protein_coding	CDK5 regulatory subunit associated protein 3
ENSG00000101680.15	294.47330284671	1.21732459129974	0.299459324866416	4.06507492075182	4.80170348180586e-05	0.000940500958274116	0.14	0.3	0.13	0.64	0.94	0.34	LAMA1	chr18	protein_coding	laminin subunit alpha 1
ENSG00000104369.5	36.1456312493314	1.48782044389843	0.518916790889527	2.86716573836049	0.00414166053849747	0.0230234611373884	0.06	0.06	0.08	0.26	0.26	0.28	JPH1	chr8	protein_coding	junctophilin 1
ENSG00000197208.6	79.916696641534	1.87047158894877	0.498684802659072	3.75080928669792	0.000176264733587781	0.00232621280347187	0.12	0.45	0.1	1.04	1.8	0.59	SLC22A4	chr5	protein_coding	solute carrier family 22 member 4
ENSG00000227973.1	20.0718842572933	2.09615880278348	0.732854732565459	2.86026508343009	0.0042328702667602	0.0233958430266496	0.34	0.56	0.1	2.4	2.34	1.2	PIN4P1	chr15	processed_pseudogene	peptidylprolyl cis/trans isomerase, NIMA-interacting 4 pseudogene 1
ENSG00000026036.22	51.6311579719402	1.45097909737856	0.514558516452606	2.81985245795111	0.00480457348447797	0.0257097917690867	0.06	0.08	0.02	0.17	0.3	0.14	RTEL1-TNFRSF6B	chr20	protein_coding	RTEL1-TNFRSF6B readthrough (NMD candidate)
ENSG00000115267.9	86.1705149614777	2.26273371895955	0.37814736409322	5.98373526782471	2.18077658453175e-09	3.82974106106292e-07	0.1	0.12	0.07	0.58	1.02	0.45	IFIH1	chr2	protein_coding	interferon induced with helicase C domain 1
ENSG00000267009.6	55.6268088116511	2.0183592954854	0.521362930682786	3.87131339169457	0.000108250511426722	0.00162417806173647	0.21	0.34	0.05	1.06	1.59	0.81	RP11-120M18.2	chr17	lncRNA	--
ENSG00000075275.18	372.615930396495	1.29221671567977	0.294928979905081	4.38145046341549	1.17891849194752e-05	0.000349023110623696	0.18	0.34	0.16	0.77	1.27	0.41	CELSR1	chr22	protein_coding	cadherin EGF LAG seven-pass G-type receptor 1
ENSG00000136897.8	212.086479076307	1.02668198586848	0.273791274952857	3.74987108718225	0.000176925500584337	0.00233095199150073	0.48	1.02	0.63	2.15	2.64	1.37	MRPL50	chr9	protein_coding	mitochondrial ribosomal protein L50
ENSG00000188818.12	52.8694686609045	1.1420357758296	0.41102464712449	2.77850923008931	0.00546089617924463	0.028200416423697	0.07	0.09	0.08	0.27	0.32	0.17	ZDHHC11	chr5	protein_coding	zinc finger DHHC-type containing 11
ENSG00000169045.17	1250.88043116451	1.00730557030788	0.228612341949228	4.40617318259915	1.05212855159789e-05	0.000315720284201821	1.24	1.59	1.53	3.76	6.96	2.37	HNRNPH1	chr5	protein_coding	heterogeneous nuclear ribonucleoprotein H1
ENSG00000254979.5	516.058014444957	1.59642182885764	0.350980279597856	4.54846588727658	5.40384005557262e-06	0.000195154306849593	1.61	2.61	1.56	6.32	17.17	3.16	RP11-872D17.8	chr11	protein_coding	--
ENSG00000170348.9	1479.55521563174	1.02059236448865	0.254266105291926	4.01387500436558	5.97299853360425e-05	0.00107961075249497	2.15	4.95	2.93	9.57	14.75	5.26	TMED10	chr14	protein_coding	transmembrane p24 trafficking protein 10
ENSG00000104714.14	156.715231304411	1.03409953698846	0.29771783462261	3.47342153115985	0.00051386759834242	0.00501662025570673	0.13	0.16	0.23	0.48	0.63	0.43	ERICH1	chr8	protein_coding	glutamate rich 1
ENSG00000196937.11	176.502400303274	1.32131663451644	0.379654256528709	3.48031560767323	0.000500823433078733	0.00492035939910918	0.38	0.82	0.33	2.17	2.65	0.73	FAM3C	chr7	protein_coding	FAM3 metabolism regulating signaling molecule C
ENSG00000185352.9	64.3268315124251	1.5038235335029	0.51792736093217	2.90354139776727	0.00368968187458988	0.0211892767335236	0.03	0.13	0.04	0.3	0.39	0.13	HS6ST3	chr13	protein_coding	heparan sulfate 6-O-sulfotransferase 3
ENSG00000258472.9	193.756407370658	1.16321909934359	0.349767981997198	3.32568776793556	0.000882006702638109	0.00733613109933764	0.43	1.02	0.85	2.55	3.93	1.14	RP11-192H23.4	chr17	protein_coding	--
ENSG00000109323.11	244.274600442507	1.09972427420923	0.308583833487974	3.56377799115031	0.000365555165518633	0.00388534355428126	0.16	0.36	0.15	0.62	1.04	0.42	MANBA	chr4	protein_coding	mannosidase beta
ENSG00000157827.20	75.783129545457	1.36877323394758	0.456758478704548	2.99671116741977	0.00272909150954808	0.017047445508713	0.07	0.08	0.16	0.51	0.54	0.18	FMNL2	chr2	protein_coding	formin like 2
ENSG00000106462.12	381.101197910505	1.12133578475366	0.295580534795775	3.79367262979081	0.000148435348879092	0.00205732724805156	0.38	0.5	0.24	0.96	2.01	0.65	EZH2	chr7	protein_coding	enhancer of zeste 2 polycomb repressive complex 2 subunit
ENSG00000113194.13	705.582606256199	1.15365127846653	0.251579137100106	4.58563969876198	4.52598528026579e-06	0.000172277282071989	1.34	1.37	0.97	3.7	6.47	2.07	FAF2	chr5	protein_coding	Fas associated factor family member 2
ENSG00000104267.10	49.1162647451771	1.78985970638012	0.504552496883662	3.54742017418422	0.00038902362074688	0.00405806181185551	0.11	0.26	0.18	1.08	1.35	0.4	CA2	chr8	protein_coding	carbonic anhydrase 2
ENSG00000113460.13	819.859537244148	1.05491627321559	0.245867770505355	4.29058380058241	1.78204022730621e-05	0.00046953160007094	1.58	2.78	1.39	5.86	8.31	3.14	BRIX1	chr5	protein_coding	biogenesis of ribosomes BRX1
ENSG00000108187.16	47.4914054285117	1.18318682643646	0.449874632144752	2.63003677445799	0.00853756322739767	0.038831409586935	0.09	0.09	0.1	0.22	0.38	0.29	PBLD	chr10	protein_coding	phenazine biosynthesis like protein domain containing
ENSG00000146842.17	85.8602485049181	1.2449046409612	0.374919249163822	3.32046072250943	0.000898690037854176	0.00744683959517343	0.14	0.29	0.12	0.53	0.78	0.53	TMEM209	chr7	protein_coding	transmembrane protein 209
ENSG00000136867.11	78.2376204187059	1.07143950122185	0.411557897423781	2.60337490284773	0.00923109488825224	0.0412631894158245	0.29	0.57	0.18	0.97	1.47	0.68	SLC31A2	chr9	protein_coding	solute carrier family 31 member 2
ENSG00000114446.5	95.203383991802	1.02253346138121	0.345289881168352	2.96137685217208	0.00306266943836968	0.0185537018818366	0.36	0.27	0.23	0.73	1.18	0.63	IFT57	chr3	protein_coding	intraflagellar transport 57
ENSG00000124370.11	43.5217614539019	1.698326748806	0.51405981853325	3.3037531578558	0.000953997911646917	0.00781297494784921	0.13	0.2	0.29	0.91	1.56	0.56	MCEE	chr2	protein_coding	methylmalonyl-CoA epimerase
ENSG00000118762.8	64.5480587408849	1.1474800028715	0.407520310779055	2.81576150321899	0.00486617762284433	0.0259316927529091	0.08	0.18	0.11	0.3	0.52	0.33	PKD2	chr4	protein_coding	polycystin 2, transient receptor potential cation channel
ENSG00000108557.19	667.097621654261	1.02225763755752	0.271842556434076	3.76047683985574	0.00016958977638533	0.00226129456795417	0.63	1.09	0.58	2.22	3.58	1.08	RAI1	chr17	protein_coding	retinoic acid induced 1
ENSG00000148154.10	145.707906816951	1.08478799606639	0.301120696511327	3.60250228109306	0.000315168633834153	0.00345924436596094	0.39	0.38	0.25	0.8	1.39	0.9	UGCG	chr9	protein_coding	UDP-glucose ceramide glucosyltransferase
ENSG00000280383.1	148.810298171889	1.18862655505622	0.317122028768709	3.74816773111379	0.000178131119071254	0.00234084890657071	0.07	0.05	0.08	0.19	0.31	0.15	CTA-941F9.10	chr22	lncRNA	--
ENSG00000134444.15	69.3533123042059	1.48642894400591	0.479207755427512	3.10184659403066	0.00192317592295596	0.0131475777639233	0.02	0.09	0.07	0.21	0.36	0.13	RELCH	chr18	protein_coding	RAB11 binding and LisH domain, coiled-coil and HEAT repeat containing
ENSG00000180447.7	182.973533551344	1.85869196648027	0.372711227099448	4.98694922861641	6.13401764486846e-07	3.96632253907101e-05	0.37	0.51	0.38	2.17	3.97	0.81	GAS1	chr9	protein_coding	growth arrest specific 1
ENSG00000187164.20	200.986851101609	1.09710386914237	0.279385871712554	3.92684090436441	8.60688710363862e-05	0.00139132670815514	0.23	0.34	0.21	0.84	1.15	0.45	SHTN1	chr10	protein_coding	shootin 1
ENSG00000269044.2	27.0518943001343	2.07127547667573	0.735705515892672	2.81535945012256	0.00487227039061041	0.0259552108295392	0.01	0.21	0.14	0.55	1.28	0.39	CTC-429P9.3	chr19	lncRNA	--
ENSG00000117036.12	97.5433476547568	1.05571338909812	0.380406133682325	2.77522704189555	0.00551631830791749	0.0283596750267987	0.15	0.2	0.13	0.37	0.83	0.26	ETV3	chr1	protein_coding	ETS variant transcription factor 3
ENSG00000178125.14	96.7809454233579	1.02616070361767	0.378346274133407	2.7122262693562	0.00668329548095127	0.0324791347052267	0.39	0.79	0.27	1.59	1.48	1.03	PPP1R42	chr8	protein_coding	protein phosphatase 1 regulatory subunit 42
ENSG00000136244.12	2521.88177240906	2.20172902318472	0.458714471883635	4.79978103621559	1.58839197797723e-06	8.20970221660874e-05	5.62	11.88	4.79	52.11	74.63	22.52	IL6	chr7	protein_coding	interleukin 6
ENSG00000111331.14	2099.20718958793	1.89328761021874	0.227975266493665	8.30479393373733	9.99928344130633e-17	8.58494035010822e-14	0.65	1.12	0.72	4.16	6.99	2.44	OAS3	chr12	protein_coding	2'-5'-oligoadenylate synthetase 3
ENSG00000003436.16	622.823763421145	1.22722275266583	0.277609871621856	4.42067403978157	9.83935015621409e-06	0.000304209274405398	0.49	0.75	0.37	1.86	2.85	0.85	TFPI	chr2	protein_coding	tissue factor pathway inhibitor
ENSG00000197969.14	66.7560704404647	1.40460885485418	0.395493807511268	3.55153185252884	0.000382995632003023	0.00401003692206959	0.03	0.04	0.02	0.09	0.14	0.11	VPS13A	chr9	protein_coding	vacuolar protein sorting 13 homolog A
ENSG00000205213.14	92.0312924174721	1.29345736221364	0.354296276688529	3.65077887440163	0.000261446261947821	0.00304705168336472	0.11	0.2	0.11	0.52	0.67	0.31	LGR4	chr11	protein_coding	leucine rich repeat containing G protein-coupled receptor 4
ENSG00000095564.14	62.9219886810623	1.2105774574162	0.479620604394998	2.52403138297872	0.0116017570910217	0.0486153888515861	0.05	0.17	0.05	0.28	0.38	0.18	BTAF1	chr10	protein_coding	B-TFIID TATA-box binding protein associated factor 1
ENSG00000131171.13	104.119216507974	1.18906872333736	0.376816395780733	3.15556524782768	0.00160187432963552	0.0114874087657482	0.41	0.52	0.54	1.82	2.49	0.72	SH3BGRL	chrX	protein_coding	SH3 domain binding glutamate rich protein like
ENSG00000258890.7	233.204033659551	1.14786968209879	0.299292045703545	3.83528295715476	0.000125419819754651	0.00181313180026976	0.31	0.26	0.35	0.88	1.62	0.57	CEP95	chr17	protein_coding	centrosomal protein 95
ENSG00000053747.17	89.2453867737142	1.32496355751464	0.387316565965183	3.42088016352429	0.000624188296529469	0.00575549280105394	0.04	0.08	0.06	0.23	0.31	0.11	LAMA3	chr18	protein_coding	laminin subunit alpha 3
ENSG00000104549.12	266.297605162443	1.00155059057753	0.313308979412177	3.1966865183903	0.00139015916926018	0.0102989069040014	0.63	0.7	0.72	2.16	3.2	0.83	SQLE	chr8	protein_coding	squalene epoxidase
ENSG00000111335.14	811.81953297443	2.19133966957242	0.171753364606898	12.7586418734088	2.79023404901783e-37	1.43734256645072e-33	0.42	0.53	0.35	3.01	3.17	2.22	OAS2	chr12	protein_coding	2'-5'-oligoadenylate synthetase 2
ENSG00000273184.1	69.3851558006689	1.18613214718662	0.465801100047872	2.54643483466379	0.0108829528847772	0.0463447654674418	0.73	1.87	0.51	3.44	4.81	1.8	RP11-212P7.3	chr7	lncRNA	--
ENSG00000283341.2	19.1554937617315	2.42555403923285	0.831714253328133	2.9163309748834	0.00354174567910105	0.0206077325771189	0.0	0.05	0.03	0.17	0.27	0.19	RP11-472I20.4	chr11	lncRNA	--
ENSG00000265818.1	69.8611781962255	1.17658966826375	0.432912096742891	2.7178489053923	0.00657078365134585	0.0321751871191061	0.52	1.46	0.87	3.07	4.59	1.65	EEF1E1-BLOC1S5	chr6	protein_coding	EEF1E1-BLOC1S5 readthrough (NMD candidate)
ENSG00000163739.5	2030.84452401825	1.40444158367329	0.223767244045033	6.27635018551084	3.46613043894907e-10	8.92759663391982e-08	10.02	20.85	10.77	56.77	68.65	31.97	CXCL1	chr4	protein_coding	C-X-C motif chemokine ligand 1
ENSG00000163131.12	265.218062051574	1.25233887392246	0.280449548862721	4.46546938299935	7.98933976102906e-06	0.000262138549186716	0.24	0.58	0.34	1.27	1.83	0.85	CTSS	chr1	protein_coding	cathepsin S
ENSG00000269713.7	60.5223771810997	1.0305478165043	0.40031702494657	2.5743292247984	0.0100434654101572	0.0437585887929431	0.06	0.08	0.08	0.22	0.3	0.13	NBPF9	chr1	protein_coding	NBPF member 9
ENSG00000159899.15	112.392968628892	1.47986205021827	0.36039508743276	4.10622148253998	4.02183871415047e-05	0.00082981969944568	0.18	0.32	0.18	0.87	1.43	0.48	NPR2	chr9	protein_coding	natriuretic peptide receptor 2
ENSG00000244255.5	693.731890838659	1.56700929581852	0.224454713438709	6.98140516548527	2.92242150598131e-12	1.45687425656243e-09	0.9	1.86	1.56	5.99	8.02	4.36	XXbac-BPG116M5.17	chr6	protein_coding	--
ENSG00000184445.12	151.580456829378	1.14995404431584	0.35621230458229	3.22828276711083	0.00124535805536313	0.00952289133477575	0.13	0.2	0.09	0.42	0.75	0.22	KNTC1	chr12	protein_coding	kinetochore associated 1
ENSG00000081052.14	228.621566406873	1.18313542002505	0.27108537403569	4.36443841440623	1.27449747574688e-05	0.000366779962573414	0.17	0.23	0.19	0.61	1.0	0.37	COL4A4	chr2	protein_coding	collagen type IV alpha 4 chain
ENSG00000078081.8	41.1141427714295	2.65520443922364	0.59349447772004	4.4738486016312	7.68241469352908e-06	0.000253683839046578	0.09	0.04	0.02	0.33	0.74	0.31	LAMP3	chr3	protein_coding	lysosomal associated membrane protein 3
ENSG00000196459.15	132.073681788875	1.2447048907208	0.327836893877465	3.79671999694467	0.000146623243116668	0.00203586307199011	0.26	0.26	0.12	0.75	0.85	0.53	TRAPPC2	chrX	protein_coding	trafficking protein particle complex subunit 2
ENSG00000256206.2	995.543790246294	1.07627625944167	0.214443943159891	5.01891656897576	5.19637099827587e-07	3.52684868224538e-05	7.39	11.93	7.18	26.48	38.76	15.88	RP11-140L24.4	chr11	protein_coding	--
ENSG00000112541.18	556.69032701094	1.02394586948992	0.228229616093373	4.48647238258072	7.24120986451974e-06	0.00024169688390127	0.21	0.33	0.21	0.75	1.04	0.42	PDE10A	chr6	protein_coding	phosphodiesterase 10A
ENSG00000101639.18	47.2284577998669	2.20979623773182	0.534755003561016	4.13235261571458	3.59069006145175e-05	0.000766443704553527	0.02	0.05	0.02	0.17	0.3	0.11	CEP192	chr18	protein_coding	centrosomal protein 192
ENSG00000136051.15	66.6887291737492	1.00628019512851	0.3739623585295	2.69085958032092	0.00712681852687366	0.0339975683597336	0.1	0.11	0.08	0.25	0.31	0.25	WASHC4	chr12	protein_coding	WASH complex subunit 4
ENSG00000258864.1	216.082870630916	1.11717175670847	0.295972709087624	3.77457692012314	0.000160279448433991	0.0021595105458578	2.28	4.83	2.88	11.28	14.23	5.74	CTC-554D6.1	chr5	protein_coding	--
ENSG00000163510.14	46.3500250799829	1.55246471259153	0.562174855187077	2.76153353047943	0.0057530608872137	0.0292459878128291	0.09	0.2	0.06	0.54	0.77	0.17	CWC22	chr2	protein_coding	CWC22 spliceosome associated protein homolog
ENSG00000125629.15	134.77434026531	1.27481130160655	0.386020578590082	3.30244389110738	0.000958462611319275	0.00783707999752808	0.22	0.62	0.19	1.41	1.33	0.73	INSIG2	chr2	protein_coding	insulin induced gene 2
ENSG00000178397.13	67.3901712718997	1.21992528353112	0.404955324989952	3.01249349804546	0.0025911098673901	0.0163708143461352	0.25	0.41	0.2	0.96	1.38	0.55	FAM220A	chr7	protein_coding	family with sequence similarity 220 member A
ENSG00000185745.10	628.116912467748	1.95959356654575	0.216381637640982	9.05619158774043	1.35084702301468e-19	1.8978172630608e-16	1.02	1.11	0.65	5.82	6.43	3.39	IFIT1	chr10	protein_coding	interferon induced protein with tetratricopeptide repeats 1
ENSG00000137628.18	66.8821314964505	1.0522133479146	0.368985521170495	2.85163858076807	0.00434945226254383	0.023850870917488	0.04	0.04	0.04	0.13	0.15	0.1	DDX60	chr4	protein_coding	DExD/H-box helicase 60
ENSG00000221978.12	1381.02724151542	1.14047676333775	0.24523477750637	4.65055068834242	3.31049864809288e-06	0.000140550676119856	1.81	2.7	1.82	6.28	11.12	3.33	CCNL2	chr1	protein_coding	cyclin L2
ENSG00000088812.18	130.621052200714	1.24192872799547	0.393898473066153	3.15291582200902	0.00161648413366234	0.011559685380965	0.08	0.15	0.2	0.52	0.81	0.24	ATRN	chr20	protein_coding	attractin
ENSG00000188313.13	432.058347774036	1.43383161448684	0.245726819532199	5.83506357676579	5.37700603473813e-09	7.69409733896695e-07	0.7	1.37	0.67	3.5	4.72	2.34	PLSCR1	chr3	protein_coding	phospholipid scramblase 1
ENSG00000149131.17	16.3363047177576	3.18972938810276	0.855879000141025	3.72684618687593	0.000193890699482748	0.00247635278496396	0.01	0.0	0.01	0.08	0.14	0.08	SERPING1	chr11	protein_coding	serpin family G member 1
ENSG00000146918.20	377.616722547218	1.18834650283267	0.255172826560889	4.65702605896053	3.20809851349358e-06	0.000137335053815872	0.42	0.77	0.45	1.94	2.47	1.01	NCAPG2	chr7	protein_coding	non-SMC condensin II complex subunit G2
ENSG00000250208.6	112.082500245761	1.25555042407098	0.347143302887851	3.61680727707024	0.000298259202637399	0.00333765222125878	0.12	0.09	0.07	0.27	0.33	0.34	FZD10-AS1	chr12	lncRNA	FZD10 antisense divergent transcript
ENSG00000255641.1	26.5755431928815	2.32684872081767	0.751394554837838	3.0967069242601	0.00195683234929396	0.0133043938081781	0.23	0.22	0.0	1.22	1.08	0.84	RP11-277P12.6	chr12	protein_coding	--
ENSG00000167904.15	83.1050649935886	1.25105071492201	0.486059039962021	2.57386574894228	0.0100569287988807	0.0437925549895469	0.08	0.19	0.03	0.39	0.37	0.22	TMEM68	chr8	protein_coding	transmembrane protein 68
ENSG00000279207.1	23.4230379847651	1.80861221268309	0.694882927622753	2.602758163696	0.0092477160587903	0.0412953704684039	0.03	0.05	0.01	0.19	0.2	0.07	RP11-159D12.8	chr17	TEC	--
ENSG00000183337.18	195.860455425103	1.01683588679914	0.347792142331479	2.92368849963837	0.00345910714920644	0.0202412123755533	0.2	0.21	0.24	0.59	1.13	0.27	BCOR	chrX	protein_coding	BCL6 corepressor
ENSG00000114209.15	88.1754882296295	1.47913085029926	0.349512250683692	4.2319857098167	2.31637129375919e-05	0.000562849087637651	0.19	0.32	0.21	0.99	1.29	0.6	PDCD10	chr3	protein_coding	programmed cell death 10
ENSG00000142192.21	2986.99799420089	1.02099122814103	0.212356801402919	4.80790453329458	1.52520565345054e-06	7.97907862304805e-05	4.42	6.74	4.55	14.42	23.92	8.55	APP	chr21	protein_coding	amyloid beta precursor protein
ENSG00000131067.17	140.789571634579	1.41633981207615	0.348859837847908	4.05991076764081	4.90914733417475e-05	0.000948324536279207	0.26	0.51	0.52	1.79	2.46	0.86	GGT7	chr20	protein_coding	gamma-glutamyltransferase 7
ENSG00000143162.9	344.998956646374	1.31510294414506	0.320778995837441	4.09971650641212	4.13656534634464e-05	0.000847115999484277	0.86	1.74	0.5	3.14	5.28	2.49	CREG1	chr1	protein_coding	cellular repressor of E1A stimulated genes 1
ENSG00000108932.12	78.6783675884263	2.00250380348737	0.371435002988741	5.39126304030122	6.99641732823194e-08	6.8001656220438e-06	0.11	0.12	0.15	0.64	0.98	0.6	SLC16A6	chr17	protein_coding	solute carrier family 16 member 6
ENSG00000196812.5	65.5357700333077	1.58248233127548	0.508980032982221	3.10912458000244	0.00187642580353831	0.0128938569888311	0.12	0.81	0.4	1.8	2.57	1.22	ZSCAN16	chr6	protein_coding	zinc finger and SCAN domain containing 16
ENSG00000134901.13	128.162090228643	1.19007999006096	0.38524617012316	3.08914165111751	0.00200735705720299	0.0135643620297398	0.51	0.84	0.35	1.85	3.05	0.82	POGLUT2	chr13	protein_coding	protein O-glucosyltransferase 2
ENSG00000255112.3	569.39036213123	1.01678817426937	0.246487437906884	4.12511153876121	3.70555130613197e-05	0.000786615245672574	2.33	2.46	1.43	6.65	8.45	3.35	CHMP1B	chr18	protein_coding	charged multivesicular body protein 1B
ENSG00000182220.15	314.591480478783	1.07681259002187	0.259296313494497	4.15282645368085	3.28393787756581e-05	0.000720880340339517	0.32	0.46	0.29	1.02	1.67	0.62	ATP6AP2	chrX	protein_coding	ATPase H+ transporting accessory protein 2
ENSG00000111319.13	368.220759288475	1.03512699680384	0.21199402934083	4.8828120302371	1.04583557494023e-06	5.92027215206093e-05	0.64	0.85	0.56	2.16	2.59	1.34	SCNN1A	chr12	protein_coding	sodium channel epithelial 1 subunit alpha
ENSG00000228830.1	12.9327968760858	3.28247919779102	0.948492900785087	3.46073143517895	0.000538709953046838	0.00518382541368981	0.05	0.06	0.06	0.66	1.23	0.57	RP4-781K5.2	chr1	lncRNA	--
ENSG00000124208.16	194.982142919764	1.74830205495562	0.378830595712655	4.61499697949876	3.93101033344006e-06	0.000157382988841924	0.54	0.73	0.37	2.2	5.05	1.07	PEDS1-UBE2V1	chr20	protein_coding	PEDS1-UBE2V1 readthrough
ENSG00000163565.19	437.021447517675	1.25217669246474	0.263373230169894	4.75438104190392	1.99055303177712e-06	9.77923425345743e-05	0.65	1.14	0.68	2.5	4.51	1.6	IFI16	chr1	protein_coding	interferon gamma inducible protein 16
ENSG00000187676.8	100.854704693641	1.35096358030006	0.344603308571294	3.92034419489784	8.84225880959319e-05	0.00141751314982835	0.14	0.21	0.27	0.77	0.92	0.59	B3GLCT	chr13	protein_coding	beta 3-glucosyltransferase
ENSG00000146243.14	13.0581274694162	3.06009955897189	1.0161670956289	3.01141374497864	0.00260034268605339	0.0164090224051732	0.0	0.02	0.0	0.07	0.08	0.06	IRAK1BP1	chr6	protein_coding	interleukin 1 receptor associated kinase 1 binding protein 1
ENSG00000129595.14	390.485950327314	1.06346658588144	0.209364467825726	5.0794989088916	3.78431698215043e-07	2.85192485353459e-05	0.41	0.63	0.44	1.59	1.88	0.98	EPB41L4A	chr5	protein_coding	erythrocyte membrane protein band 4.1 like 4A
ENSG00000120798.17	42.3963436922855	1.77212145017894	0.64992721735244	2.72664600414474	0.0063981639399467	0.0315397848573959	0.01	0.1	0.05	0.16	0.37	0.2	NR2C1	chr12	protein_coding	nuclear receptor subfamily 2 group C member 1
ENSG00000120662.16	45.4269252847099	1.5117633159689	0.520084838169576	2.90676290677787	0.00365189875178797	0.0210505196979229	0.07	0.18	0.06	0.37	0.71	0.23	MTRF1	chr13	protein_coding	mitochondrial translation release factor 1
ENSG00000114098.18	169.804776383086	1.04499044081324	0.301940630256973	3.46091362372756	0.000538345513828686	0.00518354614997415	0.19	0.27	0.11	0.55	0.61	0.48	ARMC8	chr3	protein_coding	armadillo repeat containing 8
ENSG00000177409.12	120.601770964595	1.09295772969088	0.31577873522982	3.4611505074762	0.000537872009061198	0.00518221572819934	0.14	0.17	0.23	0.57	0.66	0.41	SAMD9L	chr7	protein_coding	sterile alpha motif domain containing 9 like
ENSG00000095002.15	111.184966847318	1.0998064464119	0.315020216570172	3.49122497084854	0.00048081120695423	0.00476922746615576	0.08	0.09	0.08	0.25	0.39	0.17	MSH2	chr2	protein_coding	mutS homolog 2
ENSG00000089127.15	3066.16682979449	1.65788927938411	0.155886905700607	10.6352055160311	2.04377657598141e-26	6.31690464104334e-23	1.68	2.33	1.67	8.87	11.16	5.81	OAS1	chr12	protein_coding	2'-5'-oligoadenylate synthetase 1
ENSG00000157601.15	6231.99703932485	1.695758986493	0.124540265599081	13.6161503938973	3.21050187542245e-42	2.48075479913893e-38	2.48	3.06	2.61	13.01	14.86	9.81	MX1	chr21	protein_coding	MX dynamin like GTPase 1
ENSG00000197302.10	52.1771557179222	1.26625507388603	0.456893756954078	2.77144315196519	0.0055808416274056	0.0286342385491123	0.05	0.04	0.07	0.19	0.24	0.11	ZNF720	chr16	protein_coding	zinc finger protein 720
ENSG00000103241.7	122.219717863412	1.59352054617225	0.427816289618887	3.72477763198735	0.000195487463788594	0.00249266637618315	0.22	0.46	0.2	1.21	2.29	0.47	FOXF1	chr16	protein_coding	forkhead box F1
ENSG00000182326.15	1110.91509226331	1.52339139273872	0.260481748167987	5.84836136678673	4.96439138962606e-09	7.37689466685395e-07	0.96	2.48	1.12	6.12	8.59	3.89	C1S	chr12	protein_coding	complement C1s
ENSG00000050165.19	169.314423616619	1.28247414326111	0.373137105410485	3.4370051240288	0.000588184476100858	0.00550564799991495	0.07	0.2	0.15	0.44	0.8	0.26	DKK3	chr11	protein_coding	dickkopf WNT signaling pathway inhibitor 3
ENSG00000019582.16	172.131441849848	1.07171955775344	0.282474593626675	3.79403876289792	0.00014821651991765	0.00205613832927052	0.27	0.28	0.34	0.78	0.98	0.89	CD74	chr5	protein_coding	CD74 molecule
ENSG00000168556.7	136.941635011831	1.43109891646935	0.391180891848824	3.65840700885362	0.000253787790509301	0.00298480708868397	0.45	0.77	0.19	2.11	2.24	1.03	ING2	chr4	protein_coding	inhibitor of growth family member 2
ENSG00000134321.13	46.3648337414144	2.25495852566231	0.482521415862373	4.67328174777942	2.96424681103565e-06	0.000128678287128497	0.03	0.07	0.05	0.3	0.42	0.25	RSAD2	chr2	protein_coding	radical S-adenosyl methionine domain containing 2
ENSG00000134851.13	490.112264782618	1.04486948061154	0.247006232298767	4.23013407753903	2.33552067065935e-05	0.000564837816030824	0.6	1.02	0.68	2.14	3.5	1.28	TMEM165	chr4	protein_coding	transmembrane protein 165
ENSG00000078401.7	59.1317009206245	2.06350274511557	0.510878546219142	4.03912585562054	5.36507735532586e-05	0.00100014361217377	0.18	0.26	0.13	1.28	1.89	0.38	EDN1	chr6	protein_coding	endothelin 1
ENSG00000100941.9	616.464609102138	1.86962189715783	0.318379676531286	5.87230289799641	4.29782550176644e-09	6.57609854498005e-07	0.84	1.27	1.04	5.16	10.32	2.09	PNN	chr14	protein_coding	pinin, desmosome associated protein
ENSG00000136156.15	609.6383936422	1.48558637867454	0.29631002651786	5.01362169931498	5.34149562591928e-07	3.554626318218e-05	0.35	0.76	0.41	2.25	3.14	0.9	ITM2B	chr13	protein_coding	integral membrane protein 2B
ENSG00000139329.5	54.9075760604127	1.79979921938729	0.553605964504831	3.25104737806991	0.00114980695054844	0.00898337543669137	0.06	0.17	0.23	0.87	1.24	0.29	LUM	chr12	protein_coding	lumican
ENSG00000196696.13	28.8789972852027	2.12485020089757	0.82753813720425	2.56767646754765	0.0102382662782193	0.0444070073150718	0.03	0.06	0.0	0.2	0.32	0.05	PDXDC2P-NPIPB14P	chr16	lncRNA	--
ENSG00000164715.6	295.452991611154	1.57231361709225	0.369017315543765	4.26081257128915	2.03684997878411e-05	0.000510998045002106	0.14	0.53	0.17	1.28	1.63	0.63	LMTK2	chr7	protein_coding	lemur tyrosine kinase 2
ENSG00000260879.1	12.0305156343338	3.81425892625859	1.16187911396166	3.28283629546718	0.00102768325944523	0.00825458268787246	0.0	0.06	0.0	0.47	0.31	0.23	RP11-483I13.5	chr1	lncRNA	--
ENSG00000197536.11	106.603749259527	1.01934331151759	0.328819290568027	3.10001067685748	0.0019351366688682	0.0131890844118254	0.08	0.14	0.14	0.4	0.39	0.26	IRF1-AS1	chr5	lncRNA	IRF1 antisense RNA 1
ENSG00000261386.2	11.0276317960425	4.72203635218517	1.32078874658385	3.57516398015842	0.000350008450654794	0.00376172195300973	0.02	0.02	0.0	0.53	0.37	0.35	CTD-2012K14.6	chr16	lncRNA	--
ENSG00000107798.18	166.31045987291	1.54114472117169	0.297578406903533	5.17895346375482	2.23134117926523e-07	1.84401853392326e-05	0.25	0.4	0.23	1.11	1.84	0.76	LIPA	chr10	protein_coding	lipase A, lysosomal acid type
ENSG00000149289.11	61.6278690219925	1.60438056480318	0.418531896716936	3.83335315035324	0.000126408275387103	0.0018214910507353	0.05	0.08	0.04	0.28	0.26	0.14	ZC3H12C	chr11	protein_coding	zinc finger CCCH-type containing 12C
ENSG00000013288.9	348.362758498805	1.03777016768662	0.256406662135961	4.04736038853913	5.17984580885255e-05	0.000973836218126609	0.52	0.42	0.33	1.24	1.86	0.77	MAN2B2	chr4	protein_coding	mannosidase alpha class 2B member 2
ENSG00000115310.18	1362.52267502673	1.22523018758941	0.27346000358096	4.48047309129311	7.44777696526966e-06	0.000246991298758106	1.76	2.93	1.54	6.47	11.91	3.22	RTN4	chr2	protein_coding	reticulon 4
ENSG00000187091.14	76.4858990249459	1.20523089528538	0.384875515985033	3.13148237606324	0.0017392622474469	0.012224818013562	0.22	0.22	0.11	0.52	0.74	0.54	PLCD1	chr3	protein_coding	phospholipase C delta 1
ENSG00000163395.17	1518.63504810785	1.44163321714191	0.273370724227283	5.2735464677751	1.33812352634353e-07	1.18167777006359e-05	1.07	1.18	1.1	3.95	8.01	1.92	IGFN1	chr1	protein_coding	immunoglobulin like and fibronectin type III domain containing 1
ENSG00000157227.14	124.491527314118	1.14975387912987	0.356491713342065	3.22519103838647	0.0012588863385845	0.00958838318210192	0.22	0.4	0.23	0.79	1.5	0.48	MMP14	chr14	protein_coding	matrix metallopeptidase 14
ENSG00000144802.11	122.994778336309	1.19341112550395	0.286195037567693	4.16992249637338	3.04703243934375e-05	0.000683437435669352	0.21	0.25	0.17	0.7	0.8	0.56	NFKBIZ	chr3	protein_coding	NFKB inhibitor zeta
ENSG00000197362.15	64.7758702725469	1.20145520934786	0.472921470582001	2.54049622206683	0.0110695289575253	0.0469452526096585	0.08	0.32	0.22	0.59	1.05	0.39	ZNF786	chr7	protein_coding	zinc finger protein 786
ENSG00000273623.1	18.3273124062879	7.36791383685823	1.36000270494048	5.41757292841611	6.04135102262336e-08	6.14230517786983e-06	0.0	0.0	0.0	5.87	7.54	3.99	ENSG10010136138.1	chr7	misc_RNA	--
ENSG00000167720.13	104.304689692251	1.1962762527233	0.338625449717286	3.53274171720422	0.0004112740612875	0.00424004625959775	0.23	0.49	0.26	0.99	1.44	0.79	SRR	chr17	protein_coding	serine racemase
ENSG00000118515.12	1261.401964066	1.26761389854682	0.207518279453665	6.10844452779812	1.00606814718132e-09	2.15941349257501e-07	1.07	1.64	1.02	4.03	6.43	2.64	SGK1	chr6	protein_coding	serum/glucocorticoid regulated kinase 1
ENSG00000003096.14	30.1606567458743	1.89914058236774	0.712757541456745	2.66449735275511	0.00771034732411084	0.0359227336589716	0.02	0.07	0.01	0.22	0.22	0.06	KLHL13	chrX	protein_coding	kelch like family member 13
ENSG00000116962.15	202.853095978578	1.470346493942	0.299628156959908	4.90723738670109	9.23682100233996e-07	5.46918895671118e-05	0.28	0.39	0.26	1.17	1.99	0.65	NID1	chr1	protein_coding	nidogen 1
ENSG00000183762.13	22.8439072975194	2.41736996265906	0.788416997252365	3.06610584384102	0.00216866530316399	0.0144024725376435	0.0	0.03	0.02	0.13	0.14	0.07	KREMEN1	chr22	protein_coding	kringle containing transmembrane protein 1
ENSG00000258655.2	33.428685540872	1.96221190584111	0.585545607898124	3.35108295472436	0.000804961849720582	0.00688046483715812	0.18	0.14	0.05	0.82	0.89	0.39	ARHGAP5-AS1	chr14	lncRNA	ARHGAP5 antisense RNA 1 (head to head)
ENSG00000165685.9	30.1582806570503	1.4136285861653	0.547472598381226	2.58209925089427	0.0098201338851145	0.0431259872294855	0.07	0.12	0.05	0.3	0.35	0.24	TMEM52B	chr12	protein_coding	transmembrane protein 52B
ENSG00000185220.12	23.2539651593836	2.65699448392182	0.875933112933628	3.03333033617505	0.00241870675790973	0.0155744559319737	0.02	0.08	0.0	0.16	0.51	0.16	PGBD2	chr1	protein_coding	piggyBac transposable element derived 2
ENSG00000168806.8	157.564626707176	1.14673553582261	0.278905460703715	4.11155641388033	3.9300081882579e-05	0.000816321862114753	0.23	0.28	0.2	0.83	0.99	0.46	LCMT2	chr15	protein_coding	leucine carboxyl methyltransferase 2
ENSG00000064692.20	29.300732901699	2.26647100366556	0.679425994657834	3.33586147937566	0.000850355227829677	0.00715372329389212	0.02	0.01	0.04	0.2	0.23	0.07	SNCAIP	chr5	protein_coding	synuclein alpha interacting protein
ENSG00000112312.10	518.818057226354	1.08217918881555	0.262006008760692	4.130360192632	3.62195306578867e-05	0.000772050519706181	2.1	2.95	1.72	6.66	11.01	3.52	GMNN	chr6	protein_coding	geminin DNA replication inhibitor
ENSG00000128016.7	436.905797890702	1.27305925713647	0.268056493668613	4.74921998610599	2.04202720872879e-06	9.92052537998127e-05	2.25	2.9	1.38	8.5	10.38	4.08	ZFP36	chr19	protein_coding	ZFP36 ring finger protein
ENSG00000096401.8	247.744613037136	1.46285848761616	0.289696701558288	5.04962079218505	4.42687945683021e-07	3.15267258644489e-05	0.28	0.54	0.26	1.35	2.09	0.84	CDC5L	chr6	protein_coding	cell division cycle 5 like
ENSG00000082512.15	129.807422435481	1.05923228212712	0.358370155276077	2.95569334257515	0.00311967098085955	0.0187766216429844	0.09	0.23	0.15	0.48	0.7	0.25	TRAF5	chr1	protein_coding	TNF receptor associated factor 5
ENSG00000157741.15	173.773059956648	1.08358943873196	0.268253075426106	4.03942969530072	5.3581325314708e-05	0.00100005531571679	0.12	0.13	0.08	0.33	0.41	0.27	UBN2	chr7	protein_coding	ubinuclein 2
ENSG00000117280.13	295.655212791474	1.000593478786	0.255292231594161	3.91940433337058	8.8768087142883e-05	0.00141863704106113	0.55	1.02	0.96	2.69	3.01	1.59	RAB29	chr1	protein_coding	RAB29, member RAS oncogene family
ENSG00000185189.18	161.767671875274	1.21462776697673	0.343325713927428	3.53782929068191	0.000403430793766922	0.0041759005270422	0.26	0.46	0.28	1.07	1.84	0.52	NRBP2	chr8	protein_coding	nuclear receptor binding protein 2
ENSG00000174233.12	384.501226399882	1.51850381530028	0.320900997158823	4.73200092472363	2.22317400191036e-06	0.000104315597290523	0.36	0.45	0.37	1.52	2.96	0.64	ADCY6	chr12	protein_coding	adenylate cyclase 6
ENSG00000103540.16	32.2220132540512	1.53849234566194	0.555312015600045	2.77050073191648	0.00559701744247425	0.0286981776894483	0.01	0.03	0.03	0.1	0.13	0.1	CCP110	chr16	protein_coding	centriolar coiled-coil protein 110
ENSG00000136010.14	20.5514882981876	1.8713017877624	0.704139264501958	2.65757341210902	0.00787054467293503	0.0365149796984503	0.01	0.03	0.02	0.1	0.09	0.05	ALDH1L2	chr12	protein_coding	aldehyde dehydrogenase 1 family member L2
ENSG00000135766.9	196.51022768932	1.32233008586354	0.297788681582798	4.44049813725335	8.97508817471161e-06	0.000283642152662563	0.3	0.52	0.24	1.15	1.87	0.8	EGLN1	chr1	protein_coding	egl-9 family hypoxia inducible factor 1
ENSG00000251322.9	84.453896610394	1.16141608617009	0.392661876538244	2.95780200616692	0.00309841068404892	0.0186823405038205	0.1	0.11	0.08	0.3	0.51	0.15	SHANK3	chr22	protein_coding	SH3 and multiple ankyrin repeat domains 3
ENSG00000152580.9	108.201666344673	1.19896535342225	0.400006291344724	2.99736623989494	0.00272323335767929	0.0170246150119643	0.11	0.09	0.15	0.29	0.71	0.22	IGSF10	chr3	protein_coding	immunoglobulin superfamily member 10
ENSG00000239857.7	76.9418763656542	1.11866313658549	0.403213828977744	2.77436698890414	0.00553092461782451	0.0284253106231659	0.16	0.22	0.08	0.56	0.59	0.27	GET4	chr7	protein_coding	guided entry of tail-anchored proteins factor 4
ENSG00000053108.17	1115.23657465431	1.72282585608231	0.184823596923285	9.32146048860528	1.14749722818296e-20	2.21667777054243e-17	1.06	1.75	1.09	5.8	8.19	4.4	FSTL4	chr5	protein_coding	follistatin like 4
ENSG00000255717.7	824.754275208212	1.0726120183552	0.236294107269878	4.53930921404715	5.64388201349761e-06	0.000201899427399519	2.25	2.84	1.64	6.19	10.71	3.92	SNHG1	chr11	lncRNA	small nucleolar RNA host gene 1
ENSG00000198879.13	50.4723718517032	1.46216414953324	0.446412698413467	3.27536415234091	0.00105525852873073	0.0084105029927822	0.04	0.06	0.03	0.16	0.22	0.13	SFMBT2	chr10	protein_coding	Scm like with four mbt domains 2
ENSG00000116815.16	130.759853939942	1.2502700731097	0.360702417049906	3.46620930166021	0.000527852194754095	0.00511896079357699	0.78	1.05	0.37	2.89	3.24	1.4	CD58	chr1	protein_coding	CD58 molecule
ENSG00000074695.6	390.422489111	1.05253617742263	0.282215555312203	3.72954699913069	0.00019182432525282	0.00246217036748927	0.48	1.17	0.5	2.06	2.9	1.35	LMAN1	chr18	protein_coding	lectin, mannose binding 1
ENSG00000198399.15	104.203314493408	1.52346471501577	0.350168584001155	4.3506607520529	1.35727907515703e-05	0.000383462355164107	0.08	0.1	0.05	0.28	0.45	0.21	ITSN2	chr2	protein_coding	intersectin 2
ENSG00000162783.11	626.179202930207	1.32460740361267	0.290768043785709	4.55554670439948	5.22495041933242e-06	0.000193051208251765	1.37	1.69	1.2	4.75	9.18	2.2	IER5	chr1	protein_coding	immediate early response 5
ENSG00000250539.1	46.5241347208269	1.87062358843663	0.537286076744858	3.48161560368321	0.00049839859407877	0.00490277012914914	0.13	0.43	0.16	1.13	2.06	0.64	KRT8P33	chr5	processed_pseudogene	keratin 8 pseudogene 33
ENSG00000258634.3	102.83887299586	1.67221745146834	0.465971327949364	3.58867027039495	0.000332368888716315	0.00360704270099855	0.14	0.41	0.07	0.87	1.26	0.58	RP4-773N10.4	chr1	lncRNA	--
ENSG00000162736.17	2871.6785926556	1.06287273859421	0.225037161045399	4.72309877025059	2.32277968718003e-06	0.000107473764328384	5.97	10.9	5.96	22.66	33.89	12.76	NCSTN	chr1	protein_coding	nicastrin
ENSG00000101665.10	75.5709359344459	2.1883341234062	0.460037293922198	4.75686243771422	1.96625058796952e-06	9.77923425345743e-05	0.08	0.21	0.07	0.73	1.23	0.38	SMAD7	chr18	protein_coding	SMAD family member 7
ENSG00000163041.13	1070.53889279558	1.05854172990236	0.252127798560484	4.19843323880217	2.68768064116846e-05	0.000626595307788585	3.05	3.96	2.14	9.01	14.51	4.62	H3-3A	chr1	protein_coding	H3.3 histone A
ENSG00000137040.10	58.2148153877856	1.49432850709566	0.435986141571095	3.42746790462371	0.000609238317087647	0.00564821183442978	0.08	0.15	0.11	0.33	0.71	0.32	RANBP6	chr9	protein_coding	RAN binding protein 6
ENSG00000261706.1	97.3085576079506	1.21912723209345	0.410298142896832	2.97132037568105	0.00296522274998614	0.0180910194939936	0.55	1.95	1.13	3.64	6.09	2.42	LINC00165	chr21	lncRNA	long intergenic non-protein coding RNA 165
ENSG00000049089.15	27.6323687339908	2.09862593987043	0.669011826569642	3.13690409724314	0.0017074196658999	0.0120377939644899	0.01	0.06	0.05	0.37	0.19	0.18	COL9A2	chr1	protein_coding	collagen type IX alpha 2 chain
ENSG00000278318.5	13.3019018017078	2.8715612904992	0.996117651483704	2.88275314288633	0.0039421624270646	0.02220195996642	0.0	0.02	0.01	0.15	0.09	0.06	ZNF229	chr19	protein_coding	zinc finger protein 229
ENSG00000253958.2	19.7132080851472	3.51444366570031	1.09689337815962	3.2039975221629	0.00135533643121302	0.010118535849259	0.0	0.08	0.0	0.5	0.74	0.06	CLDN23	chr8	protein_coding	claudin 23
ENSG00000134186.12	262.094993568896	1.69561273189989	0.338531633193664	5.00872759187582	5.4791057660776e-07	3.61855130380185e-05	0.37	0.39	0.13	1.24	2.16	0.84	PRPF38B	chr1	protein_coding	pre-mRNA processing factor 38B
ENSG00000153207.16	191.75211884735	1.50544684468967	0.326397861135169	4.61230609616719	3.98225976800404e-06	0.00015820525052631	0.13	0.24	0.16	0.62	1.22	0.37	AHCTF1	chr1	protein_coding	AT-hook containing transcription factor 1
ENSG00000134313.16	126.481625080143	1.06472347887595	0.31590866762349	3.37035221884106	0.000750721606486638	0.00657317377146998	0.07	0.13	0.07	0.28	0.35	0.18	KIDINS220	chr2	protein_coding	kinase D interacting substrate 220
ENSG00000176907.5	309.467472971317	2.2695788323794	0.318432902079079	7.12733771403992	1.02328810169244e-12	5.64781940126962e-10	0.55	1.43	0.97	6.9	10.54	3.4	TCIM	chr8	protein_coding	transcriptional and immune response regulator
ENSG00000276550.4	130.687974016878	1.88054762211502	0.422244611379526	4.45369241296184	8.44059963726571e-06	0.000271752139154801	0.18	0.15	0.07	0.74	1.19	0.29	HERC2P2	chr15	transcribed_unprocessed_pseudogene	hect domain and RLD 2 pseudogene 2
ENSG00000127990.19	367.210928356378	1.05584301584806	0.270360979053996	3.90530844925364	9.41052752721041e-05	0.00147495225563397	0.13	0.25	0.2	0.54	0.88	0.33	SGCE	chr7	protein_coding	sarcoglycan epsilon
ENSG00000002549.13	422.554942641222	1.60780923582309	0.257637733579678	6.24058135228804	4.35947590870981e-10	1.06938636020955e-07	0.82	1.22	0.75	3.66	6.49	2.31	LAP3	chr4	protein_coding	leucine aminopeptidase 3
ENSG00000155918.8	16.7148662860561	2.43134422093622	0.872655270756684	2.78614511641921	0.00533389872078377	0.0277542326030277	0.1	0.1	0.0	0.41	0.51	0.52	RAET1L	chr6	protein_coding	retinoic acid early transcript 1L
ENSG00000173209.23	232.771057094521	1.77481919139736	0.339851568871	5.22233631962734	1.76679706022571e-07	1.52536769657699e-05	0.25	0.22	0.11	0.87	1.59	0.5	AHSA2P	chr2	transcribed_unitary_pseudogene	activator of HSP90 ATPase homolog 2, pseudogene
ENSG00000128383.13	71.5338357659226	1.24960130863374	0.401698066907451	3.1107974162137	0.0018658289539469	0.0128291024419478	0.23	0.27	0.39	1.28	0.96	0.76	APOBEC3A	chr22	protein_coding	apolipoprotein B mRNA editing enzyme catalytic subunit 3A
ENSG00000006016.12	831.375567135774	1.01482385590201	0.268410467887178	3.78086541814223	0.000156284145394697	0.00213546877358943	2.76	3.65	2.87	9.1	15.15	3.94	CRLF1	chr19	protein_coding	cytokine receptor like factor 1
ENSG00000133302.13	138.93023060413	1.50690680722046	0.29015774723463	5.19340538580184	2.06481899257757e-07	1.76296755311015e-05	0.16	0.22	0.14	0.62	1.0	0.54	SLF1	chr5	protein_coding	SMC5-SMC6 complex localization factor 1
ENSG00000110446.12	280.955277481722	1.2228010714247	0.221003294025066	5.53295405310116	3.14881977409031e-08	3.51417941431211e-06	0.37	0.52	0.33	1.4	1.46	1.13	SLC15A3	chr11	protein_coding	solute carrier family 15 member 3
ENSG00000107201.11	1109.17174630364	1.16977714017176	0.168015945597849	6.96229834620376	3.34765595129926e-12	1.56771742640542e-09	0.85	1.35	1.11	3.52	4.17	2.84	DDX58	chr9	protein_coding	DExD/H-box helicase 58
ENSG00000204580.14	771.791253502492	1.01201097518362	0.240617891662812	4.20588414348585	2.60063441861855e-05	0.000611723048787384	0.9	1.23	0.69	2.56	4.29	1.52	DDR1	chr6	protein_coding	discoidin domain receptor tyrosine kinase 1
ENSG00000100342.21	706.928190280244	1.4799133838773	0.173637448918846	8.52300810160469	1.55461907351462e-17	1.60167221080633e-14	1.49	2.29	1.64	7.21	8.61	5.61	APOL1	chr22	protein_coding	apolipoprotein L1
ENSG00000180233.11	53.6301885140601	1.25826433844285	0.501205748684388	2.51047467381542	0.0120568970404379	0.0499001839482934	0.06	0.28	0.13	0.61	0.66	0.34	ZNRF2	chr7	protein_coding	zinc and ring finger 2
ENSG00000164543.7	252.608838370858	1.64341419591844	0.258916107113855	6.34728450940202	2.19148626028538e-10	5.83917735628452e-08	0.31	0.45	0.32	1.55	2.42	0.98	STK17A	chr7	protein_coding	serine/threonine kinase 17a
ENSG00000126870.16	73.0819352765106	1.39729772141494	0.384448329637939	3.63455271799689	0.000278463315609366	0.00317357822966603	0.07	0.11	0.12	0.37	0.51	0.27	DYNC2I1	chr7	protein_coding	dynein 2 intermediate chain 1
ENSG00000175265.18	289.490214612839	1.14826606226161	0.328565877211817	3.49478184407249	0.000474449381993918	0.00471217271808098	0.37	0.38	0.49	1.33	2.31	0.55	GOLGA8A	chr15	protein_coding	golgin A8 family member A
ENSG00000134827.8	11.3031407205195	5.68560674316194	1.452309159966	3.91487356816991	9.04515926973259e-05	0.00143515288864936	0.0	0.01	0.0	0.33	0.55	0.21	TCN1	chr11	protein_coding	transcobalamin 1
ENSG00000005483.21	183.78285276817	1.05481197512145	0.35904213554852	2.93785010360964	0.00330496775485006	0.0195764552255473	0.14	0.3	0.18	0.5	1.09	0.29	KMT2E	chr7	protein_coding	lysine methyltransferase 2E (inactive)
ENSG00000226696.6	11.007652428791	2.77731203797285	1.08950415222705	2.5491523206183	0.010798512419737	0.0460867746298305	0.05	0.04	0.0	0.42	0.36	0.08	LENG8-AS1	chr19	lncRNA	LENG8 antisense RNA 1
ENSG00000078070.13	224.908180473232	1.24167114083377	0.264006562832405	4.70318285845796	2.56136825627426e-06	0.000114734449369456	0.47	0.67	0.42	1.78	2.52	1.06	MCCC1	chr3	protein_coding	methylcrotonyl-CoA carboxylase subunit 1
ENSG00000241370.6	15.3300756141615	2.90926867763252	0.915886116824397	3.17645242589731	0.0014908824044155	0.0108833711279344	0.0	0.07	0.05	0.35	0.66	0.24	RPP21	chr6	protein_coding	ribonuclease P/MRP subunit p21
ENSG00000150630.4	398.38792205904	1.14229224627086	0.261600466330256	4.36655279057792	1.2622279161795e-05	0.000364606919937159	1.48	2.19	1.14	5.4	7.3	2.74	VEGFC	chr4	protein_coding	vascular endothelial growth factor C
ENSG00000165304.8	362.283599038163	1.48930707223836	0.361964620908203	4.11451005488203	3.88002646759881e-05	0.00081029633824692	0.53	1.7	0.93	4.34	7.01	1.7	MELK	chr9	protein_coding	maternal embryonic leucine zipper kinase
ENSG00000152795.18	2680.21079731352	1.00790909968877	0.198683578291654	5.07293611457524	3.91724039355011e-07	2.88271585913921e-05	4.7	6.51	4.92	16.23	22.83	8.64	HNRNPDL	chr4	protein_coding	heterogeneous nuclear ribonucleoprotein D like
ENSG00000111252.11	111.600719905012	1.09994980999487	0.324562225679323	3.38902596472102	0.000701413685102758	0.00627657619547077	0.18	0.29	0.16	0.63	0.91	0.41	SH2B3	chr12	protein_coding	SH2B adaptor protein 3
ENSG00000196591.12	444.254505182617	1.05326441267152	0.267667839790863	3.93496810634579	8.32077449342196e-05	0.00135281197995885	0.3	0.44	0.21	0.81	1.51	0.57	HDAC2	chr6	protein_coding	histone deacetylase 2
ENSG00000154864.13	350.410216193907	1.04278415306957	0.269867533570689	3.86405930076961	0.000111518129400454	0.00166191048385209	0.16	0.26	0.31	0.74	1.02	0.44	PIEZO2	chr18	protein_coding	piezo type mechanosensitive ion channel component 2
ENSG00000104723.21	249.714497231523	1.32798575720481	0.337295096929127	3.9371629451342	8.24506226322673e-05	0.0013469912116251	0.45	0.7	0.24	1.52	2.69	0.91	TUSC3	chr8	protein_coding	tumor suppressor candidate 3
ENSG00000185864.17	146.255837781883	1.55567481170504	0.37685472728797	4.12804908379531	3.65854030914444e-05	0.000777704015646743	0.09	0.2	0.17	0.64	1.12	0.29	NPIPB4	chr16	protein_coding	nuclear pore complex interacting protein family member B4
ENSG00000139178.12	460.686865840502	1.08045979823672	0.224668893239515	4.80912058032378	1.51595744804957e-06	7.96857360617622e-05	1.08	1.21	0.69	2.86	4.15	2.09	C1RL	chr12	protein_coding	complement C1r subcomponent like
ENSG00000238083.8	14.7351529239548	3.77766596073999	1.0011309964452	3.77339826072081	0.000161038907556095	0.00216785302906959	0.0	0.01	0.0	0.1	0.11	0.08	LRRC37A2	chr17	protein_coding	leucine rich repeat containing 37 member A2
ENSG00000261094.2	27.1667644024351	1.93841768778816	0.673026000181238	2.88015275378094	0.00397482538094828	0.0223282511026447	0.11	0.07	0.02	0.45	0.55	0.19	RP11-355O1.11	chr9	lncRNA	--
ENSG00000203326.12	46.0441928703599	1.21758571922513	0.456128706521204	2.6693906825365	0.00759890046951932	0.0355427989878788	0.05	0.08	0.06	0.25	0.28	0.12	ZNF525	chr19	protein_coding	zinc finger protein 525
ENSG00000105875.15	135.263104143332	1.02521167571133	0.297365787059325	3.44764502281764	0.00056549672638295	0.00537796086739822	0.08	0.12	0.08	0.26	0.39	0.17	WDR91	chr7	protein_coding	WD repeat domain 91
ENSG00000124383.9	177.785140772311	1.38145711829715	0.273829580530743	5.0449521034929	4.53634989276454e-07	3.21581427719189e-05	0.35	0.35	0.41	1.41	1.98	0.91	MPHOSPH10	chr2	protein_coding	M-phase phosphoprotein 10
ENSG00000177943.14	64.1724448042785	1.95662215422907	0.590912695512068	3.31118652398137	0.000929012622027924	0.00764481419638953	0.04	0.19	0.02	0.36	0.81	0.23	MAMDC4	chr9	protein_coding	MAM domain containing 4
ENSG00000115339.14	31.9185435445409	1.43044624214561	0.532157916610571	2.68801082817001	0.00718790657477535	0.0342106277199194	0.05	0.07	0.07	0.24	0.35	0.15	GALNT3	chr2	protein_coding	polypeptide N-acetylgalactosaminyltransferase 3
ENSG00000166598.16	3402.90213542431	1.45558726454355	0.271487854690619	5.36151890183928	8.25250854361043e-08	7.77647969713143e-06	2.01	3.51	1.55	8.66	15.47	4.43	HSP90B1	chr12	protein_coding	heat shock protein 90 beta family member 1
ENSG00000138119.17	1088.63906349541	1.20723336345276	0.249104932386293	4.84628446288919	1.2579511317771e-06	6.86939109204355e-05	1.18	1.69	1.03	4.31	6.94	2.11	MYOF	chr10	protein_coding	myoferlin
ENSG00000189050.16	16.4288185176286	3.02170993785796	0.887648181834891	3.40417521231404	0.00066364169709293	0.00602934672949685	0.0	0.04	0.02	0.21	0.26	0.15	RNFT1	chr17	protein_coding	ring finger protein, transmembrane 1
ENSG00000004700.16	164.912136695621	1.12770850980304	0.285636239555023	3.94805824204881	7.87876392888548e-05	0.00130642079138408	0.35	0.64	0.4	1.59	1.85	0.9	RECQL	chr12	protein_coding	RecQ like helicase
ENSG00000101004.15	90.9711353829766	1.28933879202515	0.407057967339118	3.16745745195306	0.00153778210902721	0.0111761548363127	0.11	0.26	0.09	0.43	0.79	0.34	NINL	chr20	protein_coding	ninein like
ENSG00000106049.9	226.70487750266	1.06907186325039	0.295181586185589	3.62174306692096	0.000292624679416944	0.00328570703373826	0.99	1.18	1.13	2.85	5.66	1.84	HIBADH	chr7	protein_coding	3-hydroxyisobutyrate dehydrogenase
ENSG00000185100.11	52.9532548889592	2.53897435669947	0.607858504609991	4.17691672888333	2.95487136755954e-05	0.000671537972268605	0.02	0.1	0.02	0.39	0.64	0.15	ADSS1	chr14	protein_coding	adenylosuccinate synthase 1
ENSG00000168542.16	1138.90209427005	1.51058437441523	0.291168033391461	5.18801585744243	2.12546508449988e-07	1.79491461288859e-05	1.55	1.88	0.98	5.76	10.51	2.58	COL3A1	chr2	protein_coding	collagen type III alpha 1 chain
ENSG00000196436.8	136.48366686286	1.64079830030958	0.349679673158782	4.69228961891795	2.70164298659592e-06	0.000119974685962222	0.74	0.71	0.49	2.62	4.92	1.53	NPIPB15	chr16	protein_coding	nuclear pore complex interacting protein family member B15
ENSG00000276122.1	15.3180157146641	4.61417273525493	1.14013892342994	4.04702676176853	5.18723127402008e-05	0.000974039758307488	0.0	0.03	0.0	0.43	0.3	0.26	RP11-143E21.3	chr12	lncRNA	--
ENSG00000083857.14	732.202759574185	1.57275265875295	0.549309742445537	2.86314357315241	0.00419460447499337	0.0232341998410564	0.24	0.66	0.27	1.49	2.9	0.73	FAT1	chr4	protein_coding	FAT atypical cadherin 1
ENSG00000131732.12	133.233279353342	1.33913059260151	0.380085059096689	3.52323923435478	0.000426306368680258	0.00436300570965875	0.32	0.31	0.1	0.9	1.26	0.56	ZCCHC9	chr5	protein_coding	zinc finger CCHC-type containing 9
ENSG00000159399.10	209.982900783511	1.08291423245239	0.321539660547013	3.36790251818424	0.000757423718738003	0.00661312211829214	0.35	0.59	0.22	0.93	1.81	0.79	HK2	chr2	protein_coding	hexokinase 2
ENSG00000196547.15	319.810233471077	1.3296049310785	0.235637933694456	5.64257592244278	1.67524622570465e-08	2.10481749366176e-06	0.29	0.37	0.28	1.03	1.68	0.72	MAN2A2	chr15	protein_coding	mannosidase alpha class 2A member 2
ENSG00000198691.13	70.606053610666	1.11433342328659	0.369165001887821	3.01852401389123	0.00254009269880454	0.0161608038564534	0.06	0.12	0.08	0.29	0.3	0.21	ABCA4	chr1	protein_coding	ATP binding cassette subfamily A member 4
ENSG00000196116.8	133.852185329684	1.27691360927096	0.322702288357406	3.95694005075268	7.59159729817599e-05	0.00127107849020598	0.21	0.48	0.27	1.12	1.46	0.71	TDRD7	chr9	protein_coding	tudor domain containing 7
ENSG00000073605.19	19.1603300242688	2.67248765896265	0.844098221789546	3.16608611412164	0.00154505046155528	0.0112099576680166	0.02	0.03	0.0	0.17	0.17	0.07	GSDMB	chr17	protein_coding	gasdermin B
ENSG00000166710.21	18269.189297642	1.53951757629469	0.227288503041046	6.77340717060672	1.25784295702381e-11	4.85967626446147e-09	23.47	39.27	23.87	131.19	178.8	59.48	B2M	chr15	protein_coding	beta-2-microglobulin
ENSG00000140943.17	798.910554199091	1.05178951244566	0.24213634788119	4.34379027208978	1.40045221140645e-05	0.000391366880200276	0.61	1.26	0.7	2.53	3.68	1.49	MBTPS1	chr16	protein_coding	membrane bound transcription factor peptidase, site 1
ENSG00000272897.5	71.9684589081151	1.42824334386534	0.394145691023801	3.62364317660165	0.000290482283834173	0.00327194840697763	0.74	0.71	0.76	2.74	4.48	1.65	RP1-309K20.6	chr20	protein_coding	--
ENSG00000136153.20	441.775982813076	1.84237611876031	0.310315904405491	5.93709859083751	2.9011022556802e-09	4.82082088809482e-07	0.17	0.31	0.2	1.19	1.96	0.48	LMO7	chr13	protein_coding	LIM domain 7
ENSG00000261821.2	11.4067730260089	3.07022203740196	1.16390078066195	2.63787265067029	0.0083427905530652	0.0382580074798426	0.0	0.0	0.02	0.13	0.13	0.05	CTD-2311M21.3	chr15	lncRNA	--
ENSG00000104951.16	179.23333289143	1.00590724958844	0.270169782558299	3.72324114141587	0.000196681504608884	0.00250371991122381	0.96	0.81	0.6	2.4	2.79	1.68	IL4I1	chr19	protein_coding	interleukin 4 induced 1
ENSG00000178913.8	367.492702529514	1.23058764515766	0.299430186495744	4.10976481549617	3.96062285095755e-05	0.000820475409365924	1.27	2.17	0.75	4.63	6.72	2.74	TAF7	chr5	protein_coding	TATA-box binding protein associated factor 7
ENSG00000140284.11	298.359933447969	1.09872508652617	0.246926917754627	4.4495962470077	8.6031869461936e-06	0.000274131239312321	1.07	1.46	0.89	3.52	5.03	2.11	SLC27A2	chr15	protein_coding	solute carrier family 27 member 2
ENSG00000170248.15	716.015848829552	1.14033966758917	0.260878374392132	4.37115445174884	1.23591324952493e-05	0.000359694978496389	0.65	1.25	0.67	2.75	4.13	1.4	PDCD6IP	chr3	protein_coding	programmed cell death 6 interacting protein
ENSG00000163634.12	582.471209033435	1.01297551996612	0.234280768655994	4.32376727196727	1.53387107473035e-05	0.000418498955443587	2.96	5.39	2.85	10.9	14.98	6.62	THOC7	chr3	protein_coding	THO complex 7
ENSG00000167447.13	105.780548238283	1.16505427479362	0.414111867362147	2.81338055394284	0.00490235955156314	0.0260436797902567	0.26	0.46	0.17	0.96	1.56	0.42	SMG8	chr17	protein_coding	SMG8 nonsense mediated mRNA decay factor
ENSG00000105289.15	21.8728238595712	4.09123453246925	0.933499835967763	4.38268371866167	1.17226237358803e-05	0.000347718670276957	0.0	0.0	0.03	0.23	0.35	0.17	TJP3	chr19	protein_coding	tight junction protein 3
ENSG00000173542.9	58.7554217977111	1.16102583615691	0.456196800378148	2.54501091457573	0.0109274322600915	0.0464977039250736	0.05	0.05	0.1	0.26	0.26	0.14	MOB1B	chr4	protein_coding	MOB kinase activator 1B
ENSG00000116711.10	150.112077138767	1.95634126585821	0.354395125895532	5.52022621901098	3.38563513876099e-08	3.71075215846896e-06	0.44	0.35	0.27	1.79	3.39	1.02	PLA2G4A	chr1	protein_coding	phospholipase A2 group IVA
ENSG00000164619.10	46.2993414117701	1.67415662313267	0.545137780385444	3.07107062355675	0.00213292694303819	0.0142017462204706	0.07	0.06	0.01	0.22	0.25	0.16	BMPER	chr7	protein_coding	BMP binding endothelial regulator
ENSG00000114251.15	765.709232547469	1.05961414194247	0.240323652612961	4.40911300415767	1.03794857580561e-05	0.000313663182360737	0.77	1.55	1.17	3.13	5.33	2.17	WNT5A	chr3	protein_coding	Wnt family member 5A
ENSG00000176697.20	173.406895194236	1.17258948250296	0.361960570604419	3.2395503204808	0.00119718339979556	0.00924607157319334	0.21	0.35	0.14	0.77	1.22	0.34	BDNF	chr11	protein_coding	brain derived neurotrophic factor
ENSG00000258724.1	92.8628880389388	1.04660973256445	0.366872901027771	2.85278560949158	0.00433378486004714	0.023800394892384	0.62	0.74	0.38	1.78	2.51	0.96	PINX1	chr8	protein_coding	PIN2 (TERF1) interacting telomerase inhibitor 1
ENSG00000275202.1	145.61129755653	1.15687185125275	0.374109154619733	3.09233772273941	0.00198586777953004	0.0134426634537264	0.59	2.4	1.23	4.57	4.96	3.43	RP11-156K23.3	chr13	lncRNA	--
ENSG00000124657.1	15.496424502886	3.33655431313678	1.04541543524985	3.19160613152738	0.00141484120949641	0.0104467061880351	0.0	0.16	0.0	0.83	0.6	0.64	OR2B6	chr6	protein_coding	olfactory receptor family 2 subfamily B member 6
ENSG00000181143.15	2085.19844696146	1.61567059353984	0.176037078269927	9.1780130039562	4.39119007975594e-20	6.78614514925483e-17	0.37	0.5	0.31	1.59	2.37	1.22	MUC16	chr19	protein_coding	mucin 16, cell surface associated
ENSG00000135521.9	108.794014728407	1.60575602622302	0.429919001792466	3.73501989799969	0.000187700345622797	0.00242629382761329	0.24	0.59	0.63	2.18	3.55	0.91	LTV1	chr6	protein_coding	LTV1 ribosome biogenesis factor
ENSG00000128595.17	2598.09157580688	1.02179647303205	0.222692272921079	4.58837866096131	4.46701828112464e-06	0.000171504535219656	3.98	5.99	3.66	13.15	20.52	7.03	CALU	chr7	protein_coding	calumenin
ENSG00000236088.10	21.4884429266682	2.41960973434973	0.860748423888508	2.81105334287913	0.00493795984872802	0.0261967839005296	0.01	0.02	0.0	0.08	0.11	0.03	COX10-AS1	chr17	lncRNA	COX10 antisense RNA 1
ENSG00000132530.17	114.272565255521	2.78347141903411	0.359790472879305	7.73636777193889	1.02297270088029e-14	7.18591823609273e-12	0.04	0.1	0.08	0.77	0.7	0.63	XAF1	chr17	protein_coding	XIAP associated factor 1
ENSG00000160683.5	40.8714171529706	1.28396038869344	0.474415541254128	2.70640456950306	0.00680161279875548	0.0328578068746381	0.1	0.1	0.08	0.27	0.35	0.31	CXCR5	chr11	protein_coding	C-X-C motif chemokine receptor 5
ENSG00000176396.11	110.264782322009	1.56366321007914	0.339402586392162	4.60710457955206	4.08314672190381e-06	0.000160971809796687	0.55	0.91	0.48	2.83	3.84	1.62	EID2	chr19	protein_coding	EP300 interacting inhibitor of differentiation 2
ENSG00000198925.12	129.5535248775	1.66743395618639	0.428388260302538	3.89234278971326	9.92808328426131e-05	0.00153696634235203	0.12	0.38	0.18	0.62	1.89	0.61	ATG9A	chr2	protein_coding	autophagy related 9A
ENSG00000138829.12	286.481610217867	1.21816036452782	0.332499975836843	3.66364046030958	0.000248655758505562	0.00294236301067761	0.2	0.36	0.1	0.6	1.09	0.51	FBN2	chr5	protein_coding	fibrillin 2
ENSG00000073756.13	217.442502375266	1.48822790812887	0.245589249562419	6.05982513803244	1.36269608378898e-09	2.59988954060184e-07	0.36	0.37	0.3	1.21	1.91	1.08	PTGS2	chr1	protein_coding	prostaglandin-endoperoxide synthase 2
ENSG00000147050.17	68.7486779545699	1.23871153808118	0.428577473051634	2.89028615820865	0.00384891291568769	0.021851983908537	0.02	0.03	0.02	0.05	0.14	0.06	KDM6A	chrX	protein_coding	lysine demethylase 6A
ENSG00000131370.16	548.529096210458	1.01717709357033	0.223258220005737	4.55605663049806	5.21228892387566e-06	0.000193051208251765	1.08	1.9	1.0	3.78	5.15	2.59	SH3BP5	chr3	protein_coding	SH3 domain binding protein 5
ENSG00000165030.4	100.415236414067	1.38207966656645	0.42839953461622	3.22614651718653	0.00125469109229154	0.00957624847990604	0.39	0.64	0.34	1.75	3.0	0.62	NFIL3	chr9	protein_coding	nuclear factor, interleukin 3 regulated
ENSG00000132825.7	46.6725599516805	2.09395133452876	0.504828858964162	4.14784396206124	3.35621009718662e-05	0.000727445593855849	0.13	0.07	0.05	0.51	0.66	0.33	PPP1R3D	chr20	protein_coding	protein phosphatase 1 regulatory subunit 3D
ENSG00000150687.12	2456.88486438194	1.73216815572613	0.248336779894161	6.97507697596935	3.0570338745827e-12	1.47635629680628e-09	1.41	2.3	1.32	7.88	12.93	3.85	PRSS23	chr11	protein_coding	serine protease 23
ENSG00000146859.6	53.7537513380051	1.49531217076834	0.417208924027547	3.58408481854431	0.000338262158726177	0.00365815493418778	0.21	0.21	0.19	0.78	1.14	0.57	TMEM140	chr7	protein_coding	transmembrane protein 140
ENSG00000106688.12	168.100005593582	1.3932300460618	0.309079356087729	4.50767745765053	6.55411081171171e-06	0.000226854843194475	0.31	0.51	0.35	1.53	2.22	0.78	SLC1A1	chr9	protein_coding	solute carrier family 1 member 1
ENSG00000123700.5	12.9168441810581	2.80465947906288	0.993547856594511	2.82287306086708	0.00475954122479564	0.0255839826393015	0.0	0.01	0.02	0.09	0.09	0.1	KCNJ2	chr17	protein_coding	potassium inwardly rectifying channel subfamily J member 2
ENSG00000092758.18	73.0761157180111	1.39047705221808	0.506113821950747	2.74736036028155	0.00600770853724324	0.0301962793546314	0.12	0.25	0.06	0.46	0.97	0.23	COL9A3	chr20	protein_coding	collagen type IX alpha 3 chain
ENSG00000187955.12	154.236376898124	1.31073012242659	0.343540395596721	3.81535953042694	0.000135984795399256	0.0019209406106948	0.08	0.22	0.15	0.53	0.77	0.3	COL14A1	chr8	protein_coding	collagen type XIV alpha 1 chain
ENSG00000164647.9	56.4058137597202	1.1251614137428	0.408250373432355	2.75605727995553	0.00585027508795426	0.0296233198655382	0.43	0.41	0.3	1.05	1.38	1.09	STEAP1	chr7	protein_coding	STEAP family member 1
ENSG00000151657.12	39.57134781994	1.48078801097041	0.504266910260684	2.93651631871881	0.00331921356112571	0.019630741053822	0.06	0.06	0.03	0.2	0.28	0.14	KIN	chr10	protein_coding	Kin17 DNA and RNA binding protein
ENSG00000135114.13	7197.53764036666	1.05382539053053	0.133124028050202	7.9161170674097	2.45042906993964e-15	1.80328242127844e-12	11.14	13.67	12.1	36.13	40.57	31.52	OASL	chr12	protein_coding	2'-5'-oligoadenylate synthetase like
ENSG00000115760.14	109.924238766557	1.25064964767636	0.321185716493305	3.8938520097684	9.8664855695189e-05	0.00152935474414589	0.05	0.08	0.05	0.17	0.3	0.16	BIRC6	chr2	protein_coding	baculoviral IAP repeat containing 6
ENSG00000236287.8	117.524557446886	1.35325301379427	0.35791211741997	3.78096451036436	0.00015622194533861	0.00213546877358943	0.08	0.19	0.1	0.5	0.63	0.25	ZBED5	chr11	protein_coding	zinc finger BED-type containing 5
ENSG00000117228.11	214.631826186994	1.20253798062848	0.2593260681926	4.63716582374344	3.53219031426715e-06	0.00014678435956015	0.35	0.34	0.37	1.04	1.73	0.8	GBP1	chr1	protein_coding	guanylate binding protein 1
ENSG00000176438.13	54.0414008147803	1.26852401207108	0.427573474255617	2.96679772822558	0.00300918856070034	0.018301456126353	0.02	0.04	0.02	0.12	0.12	0.07	SYNE3	chr14	protein_coding	spectrin repeat containing nuclear envelope family member 3
ENSG00000170502.13	336.504471144018	1.3190953544463	0.256877672622261	5.1351109692824	2.81977594016507e-07	2.19270594062809e-05	0.78	1.48	0.81	3.54	5.19	2.26	NUDT9	chr4	protein_coding	nudix hydrolase 9
ENSG00000145476.16	42.8111935526344	1.28189722796781	0.4763095373945	2.69131127413494	0.00711717542469356	0.0339786311440266	0.05	0.05	0.03	0.15	0.17	0.12	CYP4V2	chr4	protein_coding	cytochrome P450 family 4 subfamily V member 2
ENSG00000178502.6	17.1430428984857	2.34745058848482	0.857641034656375	2.73710153039185	0.00619831597723907	0.0308002492322356	0.0	0.02	0.02	0.08	0.12	0.08	KLHL11	chr17	protein_coding	kelch like family member 11
ENSG00000104324.16	54.5379890600897	1.51772818410856	0.441287017772372	3.43932208060435	0.000583172970584563	0.00548124303318112	0.15	0.1	0.15	0.43	0.78	0.47	CPQ	chr8	protein_coding	carboxypeptidase Q
ENSG00000175745.14	571.408251876286	1.64246988609195	0.246088660188153	6.67430138729743	2.48412644801367e-11	8.92783491339611e-09	0.91	1.34	0.98	4.85	7.53	2.52	NR2F1	chr5	protein_coding	nuclear receptor subfamily 2 group F member 1
ENSG00000089022.14	329.865496287404	1.1131181519268	0.236854995754736	4.6995764154345	2.60701660212501e-06	0.000116441718408208	0.26	0.3	0.2	0.84	1.09	0.47	MAPKAPK5	chr12	protein_coding	MAPK activated protein kinase 5
ENSG00000138772.13	776.957728463351	1.17674806753309	0.257509459762057	4.5697275300893	4.88358713270969e-06	0.000182541760999192	1.41	2.22	1.28	4.97	8.73	2.72	ANXA3	chr4	protein_coding	annexin A3
ENSG00000131389.18	2650.3600406707	1.07081999800929	0.231985477766735	4.61589237532369	3.91409761849909e-06	0.000157382988841924	2.85	4.78	2.83	10.69	16.2	5.4	SLC6A6	chr3	protein_coding	solute carrier family 6 member 6
ENSG00000158234.12	131.032094477718	1.32647902243233	0.322291673262445	4.11577193107366	3.85885737698422e-05	0.000807531394177928	0.23	0.37	0.32	1.19	1.58	0.61	FAIM	chr3	protein_coding	Fas apoptotic inhibitory molecule
ENSG00000146376.11	99.1050359540194	1.09921755133382	0.334981667870952	3.2814259906225	0.00103283625496062	0.00828178645468334	0.15	0.31	0.23	0.67	0.9	0.54	ARHGAP18	chr6	protein_coding	Rho GTPase activating protein 18
ENSG00000129083.13	423.218092537685	1.10618902689523	0.262790405850625	4.20939654670654	2.56053649537348e-05	0.000604130244267201	0.77	1.23	0.67	3.0	3.94	1.42	COPB1	chr11	protein_coding	COPI coat complex subunit beta 1
ENSG00000103066.13	363.561228007253	1.17552322297558	0.310011416197009	3.7918707555871	0.000149516725121193	0.00206490747991324	0.63	0.96	0.91	2.41	4.89	1.24	PLA2G15	chr16	protein_coding	phospholipase A2 group XV
ENSG00000121064.13	516.671463843382	1.48424009248744	0.288309790950043	5.14807383958953	2.63174899188849e-07	2.07505351635942e-05	1.03	1.65	0.92	4.15	8.4	2.38	SCPEP1	chr17	protein_coding	serine carboxypeptidase 1
ENSG00000204099.12	96.4709851651398	1.06466785597165	0.365785808707386	2.91063193439346	0.0036069864629534	0.0208687995411144	0.17	0.33	0.21	0.66	0.61	0.74	NEU4	chr2	protein_coding	neuraminidase 4
ENSG00000136997.21	2009.47152336494	1.18069113958636	0.250093286827611	4.72100292879997	2.34684559222388e-06	0.000107940927923297	3.71	6.28	3.6	14.2	24.03	7.23	MYC	chr8	protein_coding	MYC proto-oncogene, bHLH transcription factor
ENSG00000185883.12	347.687430660473	1.01559368808478	0.287270606726265	3.53532058033534	0.000407280722440106	0.0042101112271501	2.35	3.42	2.4	8.5	12.49	3.56	ATP6V0C	chr16	protein_coding	ATPase H+ transporting V0 subunit c
ENSG00000137936.18	377.494106399553	1.09543041755801	0.297351676660784	3.68395574512824	0.000229642128122262	0.00277908335787113	0.58	0.69	0.47	1.78	3.03	0.78	BCAR3	chr1	protein_coding	BCAR3 adaptor protein, NSP family member
ENSG00000204291.11	123.546536866442	1.59504219165744	0.333225447765536	4.78667581468672	1.69566399530063e-06	8.73493046112533e-05	0.09	0.22	0.16	0.7	0.8	0.5	COL15A1	chr9	protein_coding	collagen type XV alpha 1 chain
ENSG00000255031.5	71.9779395660413	1.94356479555418	0.461274537479247	4.21346646657604	2.51480938682926e-05	0.000596987162274337	0.41	0.44	0.38	2.28	4.03	0.86	RP11-802E16.3	chr11	lncRNA	--
ENSG00000135750.15	661.397220267349	1.59230914408654	0.287667972496164	5.53523261651163	3.10815564143679e-08	3.50609031261052e-06	1.48	1.97	1.24	7.35	11.06	2.78	KCNK1	chr1	protein_coding	potassium two pore domain channel subfamily K member 1
ENSG00000153234.15	79.7036948782096	1.90556026542976	0.454634206361914	4.1914141935744	2.77221033610574e-05	0.000639428933345942	0.08	0.28	0.08	0.69	1.08	0.53	NR4A2	chr2	protein_coding	nuclear receptor subfamily 4 group A member 2
ENSG00000184371.14	2736.28146155095	1.07093917440361	0.219787533292531	4.87261110018565	1.10132885122737e-06	6.1666435024883e-05	5.23	7.76	4.04	17.08	25.29	9.74	CSF1	chr1	protein_coding	colony stimulating factor 1
ENSG00000139192.12	132.141102745413	1.27165426195092	0.409303397683795	3.10687443384803	0.00189076691668314	0.0129693350778612	0.16	0.61	0.47	1.32	2.23	0.79	TAPBPL	chr12	protein_coding	TAP binding protein like
ENSG00000285991.1	289.797417209504	1.07943639410367	0.263861399811654	4.09092195703571	4.29661710813167e-05	0.000872535095782745	0.48	0.68	0.67	1.79	2.87	1.07	RP11-350J20.15	chr6	protein_coding	--
ENSG00000140987.20	97.884269043579	1.06520635959957	0.420783446138246	2.53148352050334	0.0113581154558883	0.0478278790886368	0.13	0.19	0.38	0.63	1.09	0.46	ZSCAN32	chr16	protein_coding	zinc finger and SCAN domain containing 32
ENSG00000144895.12	151.21897866685	1.28053233154061	0.366141467713762	3.49737040039861	0.000469868950297171	0.00468172453764828	0.25	0.35	0.15	0.76	1.53	0.43	EIF2A	chr3	protein_coding	eukaryotic translation initiation factor 2A
ENSG00000162231.14	1302.99486562172	1.18749898238325	0.244898792559092	4.84893767737429	1.24124407520848e-06	6.80219359513189e-05	1.82	2.8	1.85	7.07	11.32	3.43	NXF1	chr11	protein_coding	nuclear RNA export factor 1
ENSG00000205413.8	286.724493091543	1.40553975874647	0.250794381174005	5.60435107105245	2.09036635494463e-08	2.50422648444297e-06	0.38	0.53	0.25	1.36	1.62	1.29	SAMD9	chr7	protein_coding	sterile alpha motif domain containing 9
ENSG00000264538.6	79.5595238439875	1.21699647774349	0.367632901101602	3.31035789804664	0.000931767495305609	0.00766340333818674	0.2	0.2	0.23	0.77	0.97	0.41	SUZ12P1	chr17	transcribed_unprocessed_pseudogene	SUZ12 pseudogene 1
