# Supplementary material for: LncRNA TP53TG1 plays an anti-oncogenic role in cervical cancer by synthetically regulating transcriptome profile in HeLa cells
Source: Front Genet. 2022 Oct 4;13:981030. doi: 10.3389/fgene.2022.981030 (PMC9576931; doi:10.3389/fgene.2022.981030)
Supplement: Supplementary file 3 [file DataSheet1.ZIP › figures-中间图形/fig3-DEG/CD-GOKEGG/OE_TP53TG1_vs_NC/Down_GO_analysis/Down_GO_enrichment_P.xls]

#fg	202
#bg	17574
##Statistical test method: hypergeometric test
##FDR correction method: Benjamini and Hochberg

#Term	Database	ID	Input number	Background number	P-Value	Corrected P-Value	Input	Hyperlink

--------------------

#Term	Database	ID	Input number	Background number	P-Value	Corrected P-Value	Input	Hyperlink

--------------------

#Term	Database	ID	Input number	Background number	P-Value	Corrected P-Value	Input	Hyperlink
cellular response to DNA damage stimulus	Gene Ontology	GO:0006974	16	514	0.000305675032766	0.0207859022281	PCLAF|FOXP1|YY1|ZRANB3|GTF2H3|TIGAR|USP28|MSH3|STUB1|XIAP|NRDE2|NUCKS1|ATRX|FBXW7|DCLRE1C|TAOK3	http://amigo.geneontology.org/amigo/term/GO:0006974
SCF-dependent proteasomal ubiquitin-dependent protein catabolic process	Gene Ontology	GO:0031146	6	92	0.000672137994531	0.0228526918141	PSMD1|FBXO48|PSMA6|FBXL17|FBXO33|FBXW7	http://amigo.geneontology.org/amigo/term/GO:0031146
proteasome-mediated ubiquitin-dependent protein catabolic process	Gene Ontology	GO:0043161	8	190	0.00162051824404	0.029417848611	KBTBD6|STUB1|PSMD1|CD2AP|KLHL42|PSMA6|FBXL17|FBXW7	http://amigo.geneontology.org/amigo/term/GO:0043161
microtubule-based movement	Gene Ontology	GO:0007018	5	80	0.00228459623873	0.029417848611	KIF2A|DYNC1I2|KIF3B|KTN1|KIF1B	http://amigo.geneontology.org/amigo/term/GO:0007018
B cell differentiation	Gene Ontology	GO:0030183	5	81	0.00241256111589	0.029417848611	HDAC9|KLF6|YY1|DCLRE1C|ADAM17	http://amigo.geneontology.org/amigo/term/GO:0030183
RNA splicing	Gene Ontology	GO:0008380	10	301	0.0025956925245	0.029417848611	ZCRB1|SREK1IP1|RP9|CELF4|CELF1|SON|NRDE2|RBMX2|THOC2|WBP4	http://amigo.geneontology.org/amigo/term/GO:0008380
negative regulation of transforming growth factor beta receptor signaling pathway	Gene Ontology	GO:0030512	5	86	0.00313172150032	0.0304224374317	STUB1|ADAMTSL2|CAV2|PMEPA1|ADAM17	http://amigo.geneontology.org/amigo/term/GO:0030512
protein ubiquitination	Gene Ontology	GO:0016567	15	614	0.00499026999438	0.0424172949522	KLHL36|STUB1|UBE3A|KLHL42|TRIM33|ANAPC16|GAN|XIAP|FBXL17|FBXO33|H2BC8|RNF150|RNF145|KLHL8|FBXW7	http://amigo.geneontology.org/amigo/term/GO:0016567
DNA repair	Gene Ontology	GO:0006281	11	397	0.00635037464395	0.0476694071496	YY1|USP28|ZRANB3|STUB1|MSH3|GTF2H3|NUCKS1|PCLAF|DCLRE1C|ATRX|TAOK3	http://amigo.geneontology.org/amigo/term/GO:0006281
regulation of cell migration	Gene Ontology	GO:0030334	5	104	0.00701020693377	0.0476694071496	KIF2A|PAX6|LMO4|FGF1|RAC1	http://amigo.geneontology.org/amigo/term/GO:0030334
regulation of cell cycle	Gene Ontology	GO:0051726	6	155	0.00909988115604	0.0561216672571	SON|XIAP|PRR11|FBXL17|PCLAF|LIN52	http://amigo.geneontology.org/amigo/term/GO:0051726
negative regulation of gene expression	Gene Ontology	GO:0010629	9	314	0.0106324188176	0.0561216672571	NOS2|FOXP1|YY1|PIK3CD|CELF1|TNRC6C|ZBTB20|PLAG1|FBXW7	http://amigo.geneontology.org/amigo/term/GO:0010629
regulation of mRNA stability	Gene Ontology	GO:0043488	5	118	0.0117358578663	0.0561216672571	PSMA6|DIS3|PSMD1|DCP1A|HSPB1	http://amigo.geneontology.org/amigo/term/GO:0043488
positive regulation of transcription by RNA polymerase II	Gene Ontology	GO:0045944	22	1149	0.0129309017421	0.0561216672571	YY1|ZNF593|SOX4|NKX2-5|UBE3A|KLF6|PPP1R12A|GTF2I|PLAG1|KMT2A|TNIP3|PAX6|ZNF827|ATRX|FGF1|NFIC|NFIB|NFIA|LMO4|NUCKS1|NFIX|ZNF395	http://amigo.geneontology.org/amigo/term/GO:0045944
regulation of transcription by RNA polymerase II	Gene Ontology	GO:0006357	29	1641	0.0129635683522	0.0561216672571	FOXP2|FOXP1|YY1|CRK|MTDH|NKX2-5|PIAS2|ZBTB8A|KLF6|STOX2|CNOT2|GTF2I|CGB8|ZNF684|BAZ1A|PAX6|EBF1|POU5F2|NFIC|NFIB|NFIA|LRRFIP1|LMO4|ZKSCAN1|NUCKS1|ZBTB20|NFIX|ZNF358|ZNF395	http://amigo.geneontology.org/amigo/term/GO:0006357
mRNA processing	Gene Ontology	GO:0006397	10	385	0.0138213619819	0.0561216672571	ZCRB1|SREK1IP1|AURKAIP1|CELF4|CELF1|SON|NRDE2|RBMX2|THOC2|WBP4	http://amigo.geneontology.org/amigo/term/GO:0006397
brain development	Gene Ontology	GO:0007420	8	276	0.0147008292432	0.0561216672571	NFIB|UBE3A|SLC7A11|IRS2|CCIN|PAX6|GRIN2D|ATP2B1	http://amigo.geneontology.org/amigo/term/GO:0007420
mitotic spindle organization	Gene Ontology	GO:0007052	5	126	0.0152304828819	0.0561216672571	TACC1|TBCE|DYNC1I2|KIF3B|KIF2A	http://amigo.geneontology.org/amigo/term/GO:0007052
Fc-gamma receptor signaling pathway involved in phagocytosis	Gene Ontology	GO:0038096	5	128	0.0162018483559	0.0561216672571	CRK|ARPC4|PLPP4|RAC1|HSP90AA1	http://amigo.geneontology.org/amigo/term/GO:0038096
post-translational protein modification	Gene Ontology	GO:0043687	9	344	0.0182679947291	0.0561216672571	KBTBD6|KTN1|KLHL42|VGF|PSMD1|TGOLN2|GAN|PSMA6|FBXW7	http://amigo.geneontology.org/amigo/term/GO:0043687
protein dephosphorylation	Gene Ontology	GO:0006470	6	184	0.0197439588362	0.0561216672571	CAMK2G|LRRC2|PTPN14|DUSP18|PTPRH|PPP1R12A	http://amigo.geneontology.org/amigo/term/GO:0006470
viral process	Gene Ontology	GO:0016032	13	596	0.0205562870831	0.0561216672571	CXADR|UBE3A|VPS35|HSPB1|DYNC1I2|CARM1|YIPF4|ASGR1|KPNA5|ANKRD17|HSP90AA1|CCDC85B|FBXW7	http://amigo.geneontology.org/amigo/term/GO:0016032
G2/M transition of mitotic cell cycle	Gene Ontology	GO:0000086	5	137	0.0210823342249	0.0561216672571	HSP90AA1|DYNC1I2|CEP41|PPP1R12A|FBXL17	http://amigo.geneontology.org/amigo/term/GO:0000086
dephosphorylation	Gene Ontology	GO:0016311	6	188	0.0216834843331	0.0561216672571	TIGAR|PTPN14|DUSP18|NT5DC2|THNSL2|PTPRH	http://amigo.geneontology.org/amigo/term/GO:0016311
regulation of transcription, DNA-templated	Gene Ontology	GO:0006355	25	1422	0.0218456987151	0.0561216672571	FOXP2|FOXP1|YY1|CARM1|SOX4|NKX2-5|CNOT2|GTF2I|PLAG1|YAF2|KMT2A|GTF2H3|ZNF684|PAX6|EBF1|POU5F2|ATRX|NFIC|NFIB|NFIA|LRRFIP1|ZNF714|ZKSCAN1|NFIX|ZNF395	http://amigo.geneontology.org/amigo/term/GO:0006355
protein transport	Gene Ontology	GO:0015031	14	667	0.0222192681199	0.0561216672571	VPS35|VPS41|KTN1|CHMP4A|CEP41|ACAP1|EIF5AL1|KPNA5|HOOK3|RAB3B|DENND4C|CHMP3|TIMM8A|ARL17B	http://amigo.geneontology.org/amigo/term/GO:0015031
microtubule cytoskeleton organization	Gene Ontology	GO:0000226	5	139	0.0222836031756	0.0561216672571	TACC1|TBCE|KIF2A|GAS2L3|SON	http://amigo.geneontology.org/amigo/term/GO:0000226
positive regulation of protein kinase B signaling	Gene Ontology	GO:0051897	6	191	0.0232200074066	0.0563914465589	RAC1|PIK3CD|IRS2|HSP90AA1|MTDH|FGF1	http://amigo.geneontology.org/amigo/term/GO:0051897
protein stabilization	Gene Ontology	GO:0050821	6	195	0.0253803350085	0.059512509675	DNLZ|GNAQ|AAK1|HSP90AA1|SOX4|FBXW7	http://amigo.geneontology.org/amigo/term/GO:0050821
DNA replication	Gene Ontology	GO:0006260	5	158	0.035934627968	0.0814518233942	NFIC|NFIB|NFIA|NFIX|PCLAF	http://amigo.geneontology.org/amigo/term/GO:0006260
regulation of catalytic activity	Gene Ontology	GO:0050790	7	273	0.0387290401283	0.0849540235073	ARHGEF10|DIS3|PSMD1|RAPGEF6|PPP1R12A|DENND4C|ARHGEF26	http://amigo.geneontology.org/amigo/term/GO:0050790
positive regulation of GTPase activity	Gene Ontology	GO:0043547	8	341	0.0438257029495	0.0931296187676	RGS16|RGS17|GNAQ|SMAP1|ACAP1|RAPGEF6|MYO9A|CAV2	http://amigo.geneontology.org/amigo/term/GO:0043547
negative regulation of transcription, DNA-templated	Gene Ontology	GO:0045892	12	601	0.0453011643104	0.0933478537306	FOXP2|NFIC|FOXP1|TRIM33|COMMD7|BEND6|HDAC9|SCAI|ZBTB20|CCDC85B|YAF2|NKX2-5	http://amigo.geneontology.org/amigo/term/GO:0045892
cell division	Gene Ontology	GO:0051301	9	412	0.0490510875144	0.0981021750289	MIS18A|STAG2|TACC1|ANAPC16|CD2AP|KLHL42|NRDE2|CHMP3|KIF2A	http://amigo.geneontology.org/amigo/term/GO:0051301
actin cytoskeleton organization	Gene Ontology	GO:0030036	5	176	0.0527827441491	0.10254933149	ARHGEF10|CRK|CCIN|GAS2L3|RAC1	http://amigo.geneontology.org/amigo/term/GO:0030036
cell-cell adhesion	Gene Ontology	GO:0098609	5	178	0.0548961384871	0.103692706031	DSG2|NEGR1|CD2AP|ICAM3|LPP	http://amigo.geneontology.org/amigo/term/GO:0098609
ubiquitin-dependent protein catabolic process	Gene Ontology	GO:0006511	7	307	0.0646963979563	0.118901488136	UBE3A|STUB1|ANAPC16|PSMA6|USP28|RNF150|KLHL8	http://amigo.geneontology.org/amigo/term/GO:0006511
positive regulation of protein phosphorylation	Gene Ontology	GO:0001934	5	206	0.0895297609402	0.160211151156	HSP90AA1|LIMCH1|ADAM17|FGF1|RAC1	http://amigo.geneontology.org/amigo/term/GO:0001934
protein polyubiquitination	Gene Ontology	GO:0000209	6	270	0.0919349730944	0.160296876165	STUB1|PSMD1|KLHL42|PSMA6|FBXL17|FBXW7	http://amigo.geneontology.org/amigo/term/GO:0000209
transmembrane transport	Gene Ontology	GO:0055085	11	641	0.121381061922	0.206347805268	FLVCR1|GPR155|SLC45A1|PSMD1|SLC7A11|MFSD2B|KCNMA1|SLC4A7|PSMA6|MAGT1|MFSD4B	http://amigo.geneontology.org/amigo/term/GO:0055085
positive regulation of gene expression	Gene Ontology	GO:0010628	9	509	0.133378243142	0.221212695942	YY1|KIF1B|PIK3CD|CELF1|PAX6|TNRC6C|VPS35|PLAG1|FGF1	http://amigo.geneontology.org/amigo/term/GO:0010628
negative regulation of transcription by RNA polymerase II	Gene Ontology	GO:0000122	14	880	0.137156107089	0.222062268621	FOXP2|NFIC|FOXP1|YY1|LRRFIP1|TRIM33|ZNF684|NFIX|HDAC9|PAX6|CNOT2|ZBTB20|MTDH|NKX2-5	http://amigo.geneontology.org/amigo/term/GO:0000122
cell cycle	Gene Ontology	GO:0007049	11	661	0.140926856514	0.222861075417	MIS18A|STAG2|ESCO2|ANAPC16|CD2AP|KLHL42|NRDE2|TACC1|CHMP3|SON|KIF2A	http://amigo.geneontology.org/amigo/term/GO:0007049
defense response to bacterium	Gene Ontology	GO:0042742	5	241	0.145278928087	0.224521979772	H2BC8|ANKRD17|NOS2|STAB1|VGF	http://amigo.geneontology.org/amigo/term/GO:0042742
translation	Gene Ontology	GO:0006412	6	311	0.149532153614	0.225959698794	DARS1|RPS10|TBCE|EIF5AL1|MRPL55|MRPL2	http://amigo.geneontology.org/amigo/term/GO:0006412
inflammatory response	Gene Ontology	GO:0006954	7	398	0.1753757865	0.259251162651	ACER3|NOS2|STAB1|RAC1|HDAC9|PIK3CD|TNIP3	http://amigo.geneontology.org/amigo/term/GO:0006954
protein deubiquitination	Gene Ontology	GO:0016579	5	271	0.202286684129	0.292670096186	TNIP3|PSMD1|YY1|PSMA6|USP28	http://amigo.geneontology.org/amigo/term/GO:0016579
cell adhesion	Gene Ontology	GO:0007155	10	658	0.226654489073	0.320787062693	CXADR|STAB1|RAC1|NRXN3|LPP|NEGR1|CNTNAP3|ICAM3|ADAM17|DSG2	http://amigo.geneontology.org/amigo/term/GO:0007155
vesicle-mediated transport	Gene Ontology	GO:0016192	5	285	0.231155383411	0.320787062693	INTU|ARL17B|MON1B|KIF1B|VPS41	http://amigo.geneontology.org/amigo/term/GO:0016192
MAPK cascade	Gene Ontology	GO:0000165	5	305	0.274247426245	0.365686757198	PSMD1|PSMA6|FGF1|IRS2|TAOK3	http://amigo.geneontology.org/amigo/term/GO:0000165
apoptotic process	Gene Ontology	GO:0006915	10	692	0.274265067898	0.365686757198	KMT2A|CGB8|KIF1B|BCL2L2-PABPN1|TIGAR|EI24|XIAP|CHMP3|BCL7C|PTPRH	http://amigo.geneontology.org/amigo/term/GO:0006915
proteolysis	Gene Ontology	GO:0006508	9	632	0.303510138238	0.392546802833	ADAMTSL2|UBE3A|MINDY4|USP28|PARL|DPP9|ADAM17|MINDY2|PM20D2	http://amigo.geneontology.org/amigo/term/GO:0006508
spermatogenesis	Gene Ontology	GO:0007283	7	475	0.305955596326	0.392546802833	MEIOC|YY1|TSNAX|BCL2L2-PABPN1|CCIN|ATRX|KRT9	http://amigo.geneontology.org/amigo/term/GO:0007283
positive regulation of transcription, DNA-templated	Gene Ontology	GO:0045893	10	735	0.33830130611	0.426009052138	NFIB|KMT2A|TACC1|CARM1|KLF6|PAX6|YAF2|MTDH|SOX4|NKX2-5	http://amigo.geneontology.org/amigo/term/GO:0045893
chromatin organization	Gene Ontology	GO:0006325	5	346	0.366569692427	0.453213437909	HDAC9|ATRX|KMT2A|CARM1|NUCKS1	http://amigo.geneontology.org/amigo/term/GO:0006325
phosphorylation	Gene Ontology	GO:0016310	9	697	0.409046152787	0.496698899813	PGM2L1|DSTYK|GK5|CAMK2G|PIK3CD|PRKAR2A|AAK1|N4BP2|TAOK3	http://amigo.geneontology.org/amigo/term/GO:0016310
negative regulation of cell population proliferation	Gene Ontology	GO:0008285	6	458	0.431167141606	0.507890944995	NFIB|CELF1|PTPN14|PAX6|CAV2|SOX4	http://amigo.geneontology.org/amigo/term/GO:0008285
negative regulation of apoptotic process	Gene Ontology	GO:0043066	7	543	0.433201100143	0.507890944995	HSPB1|DSTYK|BCL2L2-PABPN1|SON|XIAP|MTDH|NKX2-5	http://amigo.geneontology.org/amigo/term/GO:0043066
positive regulation of cell population proliferation	Gene Ontology	GO:0008284	7	552	0.450068831966	0.518723399554	ACER3|CARM1|IRS2|FGF1|ADAM17|SOX4|NKX2-5	http://amigo.geneontology.org/amigo/term/GO:0008284
cell differentiation	Gene Ontology	GO:0030154	12	1003	0.485749285876	0.550515857326	YY1|TSNAX|CAV2|CAMK2G|PIK3CD|CCIN|PAX6|FGF1|KIF2A|CCDC85B|SOX4|NKX2-5	http://amigo.geneontology.org/amigo/term/GO:0030154
intracellular signal transduction	Gene Ontology	GO:0035556	5	456	0.604697582911	0.674089108818	PRKAR2A|HSPB1|GPR155|MYO9A|RAC1	http://amigo.geneontology.org/amigo/term/GO:0035556
nervous system development	Gene Ontology	GO:0007399	6	559	0.624627467353	0.685075286774	BEND6|KIF2A|CAMK2G|INTU|FBXL17|TIMM8A	http://amigo.geneontology.org/amigo/term/GO:0007399
ion transport	Gene Ontology	GO:0006811	7	674	0.660520338437	0.712942587519	KCNJ14|KCNMA1|CACNB4|SLC4A7|GRIN2D|ATP2B1|MFSD4B	http://amigo.geneontology.org/amigo/term/GO:0006811
multicellular organism development	Gene Ontology	GO:0007275	12	1157	0.685334669012	0.728168085825	TSNAX|PAX6|CAMK2G|CCIN|INTU|ARC|EBF1|CNOT2|C12orf43|KIF2A|FGF1|NKX2-5	http://amigo.geneontology.org/amigo/term/GO:0007275
protein phosphorylation	Gene Ontology	GO:0006468	6	610	0.70675692006	0.739376470217	DSTYK|CAMK2G|PIK3CD|PHKB|AAK1|TAOK3	http://amigo.geneontology.org/amigo/term/GO:0006468
lipid metabolic process	Gene Ontology	GO:0006629	5	607	0.831266296746	0.856456184526	CRK|GDPD3|TTC39B|PLPP4|ACER3	http://amigo.geneontology.org/amigo/term/GO:0006629
signal transduction	Gene Ontology	GO:0007165	15	2064	0.98359172768	0.992340888712	CGB8|GNAQ|LRRC2|SYDE2|NRXN3|VGF|PIK3CD|LRRC69|IRS2|CD2AP|RAPGEF6|PPP1R12A|MYO9A|THNSL2|FGF1	http://amigo.geneontology.org/amigo/term/GO:0007165
G protein-coupled receptor signaling pathway	Gene Ontology	GO:0007186	6	1147	0.992340888712	0.992340888712	RGS16|RGS17|CGB8|GNAQ|BAIAP3|ARHGEF26	http://amigo.geneontology.org/amigo/term/GO:0007186

--------------------
