# Supplementary material for: LncRNA TP53TG1 plays an anti-oncogenic role in cervical cancer by synthetically regulating transcriptome profile in HeLa cells
Source: Front Genet. 2022 Oct 4;13:981030. doi: 10.3389/fgene.2022.981030 (PMC9576931; doi:10.3389/fgene.2022.981030)
Supplement: Supplementary file 3 [file DataSheet1.ZIP › figures-中间图形/fig3-DEG/CD-GOKEGG/OE_TP53TG1_vs_NC/Down_KEGG_analysis/Down_KEGG_pathway.xls]

Term	Database	ID	Input number	Background number	P-Value	Corrected P-Value	Input	Hyperlink	img
Bacterial invasion of epithelial cells	KEGG PATHWAY	hsa05100	7	74	2.45303583946e-05	0.00510231454607	RAC1|PIK3CD|CD2AP|CRK|ARPC4|CAV2|ARHGEF26	http://www.genome.jp/kegg-bin/show_pathway?hsa05100/hsa:1398%09red/hsa:5293%09red/hsa:10093%09red/hsa:26084%09red/hsa:23607%09red/hsa:858%09red/hsa:5879%09red
Salmonella infection	KEGG PATHWAY	hsa05132	5	83	0.00293193471298	0.212225164075	NOS2|DYNC1I2|KLC3|RAC1|ARPC4	http://www.genome.jp/kegg-bin/show_pathway?hsa05132/hsa:147700%09red/hsa:1781%09red/hsa:5879%09red/hsa:10093%09red/hsa:4843%09red
Glycosylphosphatidylinositol (GPI)-anchor biosynthesis	KEGG PATHWAY	hsa00563	3	25	0.00306093986647	0.212225164075	PIGX|PIGM|PIGN	http://www.genome.jp/kegg-bin/show_pathway?hsa00563/hsa:23556%09red/hsa:93183%09red/hsa:54965%09red
Amoebiasis	KEGG PATHWAY	hsa05146	5	95	0.00523692867475	0.272320291087	NOS2|GNAQ|PIK3CD|C9|HSPB1	http://www.genome.jp/kegg-bin/show_pathway?hsa05146/hsa:4843%09red/hsa:735%09red/hsa:5293%09red/hsa:2776%09red/hsa:3315%09red
cGMP-PKG signaling pathway	KEGG PATHWAY	hsa04022	6	167	0.014054499543	0.416798642462	GNAQ|KCNMA1|IRS2|PPP1R12A|ATP2B1|GTF2I	http://www.genome.jp/kegg-bin/show_pathway?hsa04022/hsa:2969%09red/hsa:2776%09red/hsa:8660%09red/hsa:4659%09red/hsa:490%09red/hsa:3778%09red
Insulin signaling pathway	KEGG PATHWAY	hsa04910	5	137	0.0229624268828	0.416798642462	PRKAR2A|CRK|PIK3CD|IRS2|PHKB	http://www.genome.jp/kegg-bin/show_pathway?hsa04910/hsa:1398%09red/hsa:5293%09red/hsa:5257%09red/hsa:8660%09red/hsa:5576%09red
Ubiquitin mediated proteolysis	KEGG PATHWAY	hsa04120	5	137	0.0229624268828	0.416798642462	PIAS2|STUB1|XIAP|UBE3A|FBXW7	http://www.genome.jp/kegg-bin/show_pathway?hsa04120/hsa:9063%09red/hsa:331%09red/hsa:55294%09red/hsa:10273%09red/hsa:7337%09red
Fc gamma R-mediated phagocytosis	KEGG PATHWAY	hsa04666	4	94	0.0250295745795	0.416798642462	CRK|RAC1|PIK3CD|ARPC4	http://www.genome.jp/kegg-bin/show_pathway?hsa04666/hsa:1398%09red/hsa:5293%09red/hsa:5879%09red/hsa:10093%09red
Arginine biosynthesis	KEGG PATHWAY	hsa00220	2	21	0.0251695822112	0.416798642462	NOS2|ACY1	http://www.genome.jp/kegg-bin/show_pathway?hsa00220/hsa:4843%09red/hsa:95%09red
Endocytosis	KEGG PATHWAY	hsa04144	7	244	0.0252611289913	0.416798642462	SMAP1|VPS35|CHMP4A|ACAP1|ARPC4|CHMP3|CAV2	http://www.genome.jp/kegg-bin/show_pathway?hsa04144/hsa:9744%09red/hsa:29082%09red/hsa:10093%09red/hsa:55737%09red/hsa:858%09red/hsa:60682%09red/hsa:51652%09red
Calcium signaling pathway	KEGG PATHWAY	hsa04020	6	193	0.026602021536	0.416798642462	NOS2|GNAQ|CAMK2G|PHKB|GRIN2D|ATP2B1	http://www.genome.jp/kegg-bin/show_pathway?hsa04020/hsa:2776%09red/hsa:818%09red/hsa:5257%09red/hsa:490%09red/hsa:4843%09red/hsa:2906%09red
Pancreatic secretion	KEGG PATHWAY	hsa04972	4	98	0.0286182488221	0.416798642462	ATP2B1|KCNMA1|GNAQ|RAC1	http://www.genome.jp/kegg-bin/show_pathway?hsa04972/hsa:490%09red/hsa:2776%09red/hsa:5879%09red/hsa:3778%09red
Focal adhesion	KEGG PATHWAY	hsa04510	6	199	0.0303039045819	0.416798642462	RAC1|PIK3CD|XIAP|PPP1R12A|CRK|CAV2	http://www.genome.jp/kegg-bin/show_pathway?hsa04510/hsa:4659%09red/hsa:1398%09red/hsa:5293%09red/hsa:5879%09red/hsa:858%09red/hsa:331%09red
VEGF signaling pathway	KEGG PATHWAY	hsa04370	3	59	0.0324426127369	0.416798642462	HSPB1|PIK3CD|RAC1	http://www.genome.jp/kegg-bin/show_pathway?hsa04370/hsa:3315%09red/hsa:5293%09red/hsa:5879%09red
Oxytocin signaling pathway	KEGG PATHWAY	hsa04921	5	153	0.0347489779434	0.416798642462	CACNB4|CAMK2G|PPP1R12A|GNAQ|KCNJ14	http://www.genome.jp/kegg-bin/show_pathway?hsa04921/hsa:785%09red/hsa:4659%09red/hsa:2776%09red/hsa:3770%09red/hsa:818%09red
Rap1 signaling pathway	KEGG PATHWAY	hsa04015	6	210	0.0379403078932	0.416798642462	GNAQ|RAC1|PIK3CD|RAPGEF6|CRK|FGF1	http://www.genome.jp/kegg-bin/show_pathway?hsa04015/hsa:2776%09red/hsa:1398%09red/hsa:5293%09red/hsa:2246%09red/hsa:5879%09red/hsa:51735%09red
cAMP signaling pathway	KEGG PATHWAY	hsa04024	6	214	0.0409976378548	0.416798642462	RAC1|CAMK2G|PIK3CD|PPP1R12A|GRIN2D|ATP2B1	http://www.genome.jp/kegg-bin/show_pathway?hsa04024/hsa:818%09red/hsa:4659%09red/hsa:5293%09red/hsa:490%09red/hsa:5879%09red/hsa:2906%09red
Regulation of actin cytoskeleton	KEGG PATHWAY	hsa04810	6	214	0.0409976378548	0.416798642462	RAC1|PIK3CD|ARPC4|PPP1R12A|CRK|FGF1	http://www.genome.jp/kegg-bin/show_pathway?hsa04810/hsa:4659%09red/hsa:1398%09red/hsa:5293%09red/hsa:2246%09red/hsa:10093%09red/hsa:5879%09red
Necroptosis	KEGG PATHWAY	hsa04217	5	162	0.0427735887304	0.416798642462	CHMP3|CHMP4A|XIAP|CAMK2G|HSP90AA1	http://www.genome.jp/kegg-bin/show_pathway?hsa04217/hsa:3320%09red/hsa:331%09red/hsa:29082%09red/hsa:51652%09red/hsa:818%09red
Cholinergic synapse	KEGG PATHWAY	hsa04725	4	112	0.0434937015931	0.416798642462	CAMK2G|PIK3CD|GNAQ|KCNJ14	http://www.genome.jp/kegg-bin/show_pathway?hsa04725/hsa:5293%09red/hsa:2776%09red/hsa:3770%09red/hsa:818%09red
Long-term potentiation	KEGG PATHWAY	hsa04720	3	67	0.0447116257513	0.416798642462	CAMK2G|GNAQ|GRIN2D	http://www.genome.jp/kegg-bin/show_pathway?hsa04720/hsa:2906%09red/hsa:2776%09red/hsa:818%09red
Shigellosis	KEGG PATHWAY	hsa05131	3	68	0.046386485104	0.416798642462	CRK|RAC1|ARPC4	http://www.genome.jp/kegg-bin/show_pathway?hsa05131/hsa:1398%09red/hsa:5879%09red/hsa:10093%09red
Amphetamine addiction	KEGG PATHWAY	hsa05031	3	68	0.046386485104	0.416798642462	CAMK2G|ARC|GRIN2D	http://www.genome.jp/kegg-bin/show_pathway?hsa05031/hsa:2906%09red/hsa:23237%09red/hsa:818%09red
Renal cell carcinoma	KEGG PATHWAY	hsa05211	3	69	0.0480921510533	0.416798642462	CRK|PIK3CD|RAC1	http://www.genome.jp/kegg-bin/show_pathway?hsa05211/hsa:1398%09red/hsa:5293%09red/hsa:5879%09red
Neurotrophin signaling pathway	KEGG PATHWAY	hsa04722	4	119	0.0522947691856	0.435092479624	CRK|CAMK2G|PIK3CD|RAC1	http://www.genome.jp/kegg-bin/show_pathway?hsa04722/hsa:1398%09red/hsa:5293%09red/hsa:5879%09red/hsa:818%09red
Platinum drug resistance	KEGG PATHWAY	hsa01524	3	73	0.055218788616	0.441750308928	XIAP|MSH3|PIK3CD	http://www.genome.jp/kegg-bin/show_pathway?hsa01524/hsa:4437%09red/hsa:331%09red/hsa:5293%09red
RNA degradation	KEGG PATHWAY	hsa03018	3	79	0.0667956490131	0.507362737986	CNOT2|DIS3|DCP1A	http://www.genome.jp/kegg-bin/show_pathway?hsa03018/hsa:22894%09red/hsa:4848%09red/hsa:55802%09red
ErbB signaling pathway	KEGG PATHWAY	hsa04012	3	85	0.0793877657517	0.507362737986	CRK|CAMK2G|PIK3CD	http://www.genome.jp/kegg-bin/show_pathway?hsa04012/hsa:1398%09red/hsa:5293%09red/hsa:818%09red
Estrogen signaling pathway	KEGG PATHWAY	hsa04915	4	138	0.0806913480221	0.507362737986	HSP90AA1|KRT9|PIK3CD|GNAQ	http://www.genome.jp/kegg-bin/show_pathway?hsa04915/hsa:3320%09red/hsa:5293%09red/hsa:2776%09red/hsa:3857%09red
Insulin secretion	KEGG PATHWAY	hsa04911	3	86	0.0815809228278	0.507362737986	CAMK2G|GNAQ|KCNMA1	http://www.genome.jp/kegg-bin/show_pathway?hsa04911/hsa:2776%09red/hsa:3778%09red/hsa:818%09red
Colorectal cancer	KEGG PATHWAY	hsa05210	3	86	0.0815809228278	0.507362737986	MSH3|PIK3CD|RAC1	http://www.genome.jp/kegg-bin/show_pathway?hsa05210/hsa:4437%09red/hsa:5293%09red/hsa:5879%09red
Fluid shear stress and atherosclerosis	KEGG PATHWAY	hsa05418	4	139	0.0823631644172	0.507362737986	HSP90AA1|CAV2|PIK3CD|RAC1	http://www.genome.jp/kegg-bin/show_pathway?hsa05418/hsa:858%09red/hsa:5293%09red/hsa:3320%09red/hsa:5879%09red
Viral carcinogenesis	KEGG PATHWAY	hsa05203	5	201	0.0895706882489	0.507362737986	GTF2H3|HDAC9|UBE3A|PIK3CD|RAC1	http://www.genome.jp/kegg-bin/show_pathway?hsa05203/hsa:5293%09red/hsa:9734%09red/hsa:2967%09red/hsa:5879%09red/hsa:7337%09red
Salivary secretion	KEGG PATHWAY	hsa04970	3	90	0.0906125166636	0.507362737986	ATP2B1|GNAQ|KCNMA1	http://www.genome.jp/kegg-bin/show_pathway?hsa04970/hsa:490%09red/hsa:2776%09red/hsa:3778%09red
Proteoglycans in cancer	KEGG PATHWAY	hsa05205	5	203	0.0924913605999	0.507362737986	PIK3CD|CAMK2G|CAV2|PPP1R12A|RAC1	http://www.genome.jp/kegg-bin/show_pathway?hsa05205/hsa:858%09red/hsa:5293%09red/hsa:4659%09red/hsa:818%09red/hsa:5879%09red
Pathways in cancer	KEGG PATHWAY	hsa05200	10	530	0.0954574206011	0.507362737986	NOS2|CAMK2G|GNAQ|RAC1|MSH3|PIK3CD|XIAP|CRK|HSP90AA1|FGF1	http://www.genome.jp/kegg-bin/show_pathway?hsa05200/hsa:3320%09red/hsa:2776%09red/hsa:818%09red/hsa:4437%09red/hsa:1398%09red/hsa:5293%09red/hsa:2246%09red/hsa:5879%09red/hsa:4843%09red/hsa:331%09red
Small cell lung cancer	KEGG PATHWAY	hsa05222	3	93	0.0976494006886	0.507362737986	NOS2|PIK3CD|XIAP	http://www.genome.jp/kegg-bin/show_pathway?hsa05222/hsa:4843%09red/hsa:331%09red/hsa:5293%09red
Basal transcription factors	KEGG PATHWAY	hsa03022	2	45	0.0990133626855	0.507362737986	GTF2H3|GTF2I	http://www.genome.jp/kegg-bin/show_pathway?hsa03022/hsa:2969%09red/hsa:2967%09red
Proteasome	KEGG PATHWAY	hsa03050	2	45	0.0990133626855	0.507362737986	PSMA6|PSMD1	http://www.genome.jp/kegg-bin/show_pathway?hsa03050/hsa:5687%09red/hsa:5707%09red
Non-alcoholic fatty liver disease (NAFLD)	KEGG PATHWAY	hsa04932	4	149	0.100009001238	0.507362737986	PIK3CD|NDUFA11|IRS2|RAC1	http://www.genome.jp/kegg-bin/show_pathway?hsa04932/hsa:5293%09red/hsa:126328%09red/hsa:8660%09red/hsa:5879%09red
Adrenergic signaling in cardiomyocytes	KEGG PATHWAY	hsa04261	4	149	0.100009001238	0.507362737986	ATP2B1|CAMK2G|GNAQ|CACNB4	http://www.genome.jp/kegg-bin/show_pathway?hsa04261/hsa:490%09red/hsa:785%09red/hsa:2776%09red/hsa:818%09red
Type II diabetes mellitus	KEGG PATHWAY	hsa04930	2	46	0.102745746271	0.508836076773	PIK3CD|IRS2	http://www.genome.jp/kegg-bin/show_pathway?hsa04930/hsa:5293%09red/hsa:8660%09red
Circadian entrainment	KEGG PATHWAY	hsa04713	3	97	0.10736637679	0.519305846228	CAMK2G|GNAQ|GRIN2D	http://www.genome.jp/kegg-bin/show_pathway?hsa04713/hsa:2906%09red/hsa:2776%09red/hsa:818%09red
Aldosterone synthesis and secretion	KEGG PATHWAY	hsa04925	3	98	0.109853159779	0.519305846228	ATP2B1|CAMK2G|GNAQ	http://www.genome.jp/kegg-bin/show_pathway?hsa04925/hsa:490%09red/hsa:2776%09red/hsa:818%09red
Inflammatory mediator regulation of TRP channels	KEGG PATHWAY	hsa04750	3	100	0.114893441273	0.531063017438	CAMK2G|PIK3CD|GNAQ	http://www.genome.jp/kegg-bin/show_pathway?hsa04750/hsa:5293%09red/hsa:2776%09red/hsa:818%09red
Endocrine and other factor-regulated calcium reabsorption	KEGG PATHWAY	hsa04961	2	50	0.1180460745	0.531334254444	ATP2B1|GNAQ	http://www.genome.jp/kegg-bin/show_pathway?hsa04961/hsa:490%09red/hsa:2776%09red
Amyotrophic lateral sclerosis (ALS)	KEGG PATHWAY	hsa05014	2	51	0.121957010219	0.531334254444	GRIN2D|RAC1	http://www.genome.jp/kegg-bin/show_pathway?hsa05014/hsa:2906%09red/hsa:5879%09red
Chagas disease (American trypanosomiasis)	KEGG PATHWAY	hsa05142	3	103	0.122615597179	0.531334254444	NOS2|PIK3CD|GNAQ	http://www.genome.jp/kegg-bin/show_pathway?hsa05142/hsa:4843%09red/hsa:5293%09red/hsa:2776%09red
Glucagon signaling pathway	KEGG PATHWAY	hsa04922	3	106	0.13052368046	0.554059704808	CAMK2G|GNAQ|PHKB	http://www.genome.jp/kegg-bin/show_pathway?hsa04922/hsa:5257%09red/hsa:2776%09red/hsa:818%09red
MAPK signaling pathway	KEGG PATHWAY	hsa04010	6	295	0.13642412934	0.554433818503	HSPB1|RAC1|CACNB4|CRK|FGF1|TAOK3	http://www.genome.jp/kegg-bin/show_pathway?hsa04010/hsa:1398%09red/hsa:3315%09red/hsa:785%09red/hsa:2246%09red/hsa:5879%09red/hsa:51347%09red
Regulation of lipolysis in adipocytes	KEGG PATHWAY	hsa04923	2	55	0.137905071225	0.554433818503	PIK3CD|IRS2	http://www.genome.jp/kegg-bin/show_pathway?hsa04923/hsa:5293%09red/hsa:8660%09red
HIF-1 signaling pathway	KEGG PATHWAY	hsa04066	3	109	0.138608454626	0.554433818503	NOS2|CAMK2G|PIK3CD	http://www.genome.jp/kegg-bin/show_pathway?hsa04066/hsa:4843%09red/hsa:5293%09red/hsa:818%09red
Non-homologous end-joining	KEGG PATHWAY	hsa03450	1	13	0.143560901563	0.555881168748	DCLRE1C	http://www.genome.jp/kegg-bin/show_pathway?hsa03450/hsa:64421%09red
Alzheimer disease	KEGG PATHWAY	hsa05010	4	171	0.144315303425	0.555881168748	GNAQ|NDUFA11|GRIN2D|ADAM17	http://www.genome.jp/kegg-bin/show_pathway?hsa05010/hsa:6868%09red/hsa:2906%09red/hsa:2776%09red/hsa:126328%09red
Glutamatergic synapse	KEGG PATHWAY	hsa04724	3	114	0.152450521165	0.576540152771	HOMER3|GNAQ|GRIN2D	http://www.genome.jp/kegg-bin/show_pathway?hsa04724/hsa:2906%09red/hsa:2776%09red/hsa:9454%09red
Viral myocarditis	KEGG PATHWAY	hsa05416	2	60	0.158433698162	0.588468021743	CXADR|RAC1	http://www.genome.jp/kegg-bin/show_pathway?hsa05416/hsa:1525%09red/hsa:5879%09red
Sphingolipid signaling pathway	KEGG PATHWAY	hsa04071	3	119	0.166714653625	0.598180892863	PIK3CD|GNAQ|RAC1	http://www.genome.jp/kegg-bin/show_pathway?hsa04071/hsa:5293%09red/hsa:2776%09red/hsa:5879%09red
Longevity regulating pathway - multiple species	KEGG PATHWAY	hsa04213	2	62	0.166800441279	0.598180892863	PIK3CD|IRS2	http://www.genome.jp/kegg-bin/show_pathway?hsa04213/hsa:5293%09red/hsa:8660%09red
Yersinia infection	KEGG PATHWAY	hsa05135	3	121	0.172528898957	0.608237474291	CRK|PIK3CD|RAC1	http://www.genome.jp/kegg-bin/show_pathway?hsa05135/hsa:1398%09red/hsa:5293%09red/hsa:5879%09red
Platelet activation	KEGG PATHWAY	hsa04611	3	124	0.181358123046	0.628708159892	PIK3CD|PPP1R12A|GNAQ	http://www.genome.jp/kegg-bin/show_pathway?hsa04611/hsa:5293%09red/hsa:2776%09red/hsa:4659%09red
Fc epsilon RI signaling pathway	KEGG PATHWAY	hsa04664	2	68	0.192324013466	0.637882090363	PIK3CD|RAC1	http://www.genome.jp/kegg-bin/show_pathway?hsa04664/hsa:5293%09red/hsa:5879%09red
2-Oxocarboxylic acid metabolism	KEGG PATHWAY	hsa01210	1	18	0.193172623627	0.637882090363	ACY1	http://www.genome.jp/kegg-bin/show_pathway?hsa01210/hsa:95%09red
Central carbon metabolism in cancer	KEGG PATHWAY	hsa05230	2	69	0.196629442195	0.637882090363	PIK3CD|TIGAR	http://www.genome.jp/kegg-bin/show_pathway?hsa05230/hsa:57103%09red/hsa:5293%09red
Renin secretion	KEGG PATHWAY	hsa04924	2	69	0.196629442195	0.637882090363	GNAQ|KCNMA1	http://www.genome.jp/kegg-bin/show_pathway?hsa04924/hsa:2776%09red/hsa:3778%09red
Epithelial cell signaling in Helicobacter pylori infection	KEGG PATHWAY	hsa05120	2	70	0.200947119168	0.637882090363	RAC1|ADAM17	http://www.genome.jp/kegg-bin/show_pathway?hsa05120/hsa:6868%09red/hsa:5879%09red
Vascular smooth muscle contraction	KEGG PATHWAY	hsa04270	3	132	0.205471634876	0.637882090363	KCNMA1|PPP1R12A|GNAQ	http://www.genome.jp/kegg-bin/show_pathway?hsa04270/hsa:2776%09red/hsa:3778%09red/hsa:4659%09red
FoxO signaling pathway	KEGG PATHWAY	hsa04068	3	132	0.205471634876	0.637882090363	HOMER3|PIK3CD|IRS2	http://www.genome.jp/kegg-bin/show_pathway?hsa04068/hsa:5293%09red/hsa:8660%09red/hsa:9454%09red
Melanoma	KEGG PATHWAY	hsa05218	2	72	0.20961571178	0.641177471328	PIK3CD|FGF1	http://www.genome.jp/kegg-bin/show_pathway?hsa05218/hsa:5293%09red/hsa:2246%09red
Thyroid hormone synthesis	KEGG PATHWAY	hsa04918	2	74	0.218322964541	0.643323877729	ASGR1|GNAQ	http://www.genome.jp/kegg-bin/show_pathway?hsa04918/hsa:432%09red/hsa:2776%09red
Pancreatic cancer	KEGG PATHWAY	hsa05212	2	75	0.222689034598	0.643323877729	PIK3CD|RAC1	http://www.genome.jp/kegg-bin/show_pathway?hsa05212/hsa:5293%09red/hsa:5879%09red
Glioma	KEGG PATHWAY	hsa05214	2	75	0.222689034598	0.643323877729	CAMK2G|PIK3CD	http://www.genome.jp/kegg-bin/show_pathway?hsa05214/hsa:5293%09red/hsa:818%09red
Gastric acid secretion	KEGG PATHWAY	hsa04971	2	75	0.222689034598	0.643323877729	CAMK2G|GNAQ	http://www.genome.jp/kegg-bin/show_pathway?hsa04971/hsa:2776%09red/hsa:818%09red
Chronic myeloid leukemia	KEGG PATHWAY	hsa05220	2	76	0.227062340406	0.646972148007	CRK|PIK3CD	http://www.genome.jp/kegg-bin/show_pathway?hsa05220/hsa:1398%09red/hsa:5293%09red
Arrhythmogenic right ventricular cardiomyopathy (ARVC)	KEGG PATHWAY	hsa05412	2	77	0.231442108526	0.650539980722	DSG2|CACNB4	http://www.genome.jp/kegg-bin/show_pathway?hsa05412/hsa:785%09red/hsa:1829%09red
Mismatch repair	KEGG PATHWAY	hsa03430	1	23	0.239939564531	0.663683621114	MSH3	http://www.genome.jp/kegg-bin/show_pathway?hsa03430/hsa:4437%09red
Human immunodeficiency virus 1 infection	KEGG PATHWAY	hsa05170	4	212	0.242499784638	0.663683621114	CRK|PIK3CD|GNAQ|RAC1	http://www.genome.jp/kegg-bin/show_pathway?hsa05170/hsa:1398%09red/hsa:5293%09red/hsa:2776%09red/hsa:5879%09red
Cell adhesion molecules (CAMs)	KEGG PATHWAY	hsa04514	3	146	0.249244900628	0.673284926372	NEGR1|NRXN3|ICAM3	http://www.genome.jp/kegg-bin/show_pathway?hsa04514/hsa:3385%09red/hsa:257194%09red/hsa:9369%09red
B cell receptor signaling pathway	KEGG PATHWAY	hsa04662	2	82	0.253411982131	0.675765285682	PIK3CD|RAC1	http://www.genome.jp/kegg-bin/show_pathway?hsa04662/hsa:5293%09red/hsa:5879%09red
Maturity onset diabetes of the young	KEGG PATHWAY	hsa04950	1	26	0.26670178069	0.702202156754	PAX6	http://www.genome.jp/kegg-bin/show_pathway?hsa04950/hsa:5080%09red
Human cytomegalovirus infection	KEGG PATHWAY	hsa05163	4	225	0.276458993881	0.714167155904	CRK|PIK3CD|GNAQ|RAC1	http://www.genome.jp/kegg-bin/show_pathway?hsa05163/hsa:1398%09red/hsa:5293%09red/hsa:2776%09red/hsa:5879%09red
Cushing syndrome	KEGG PATHWAY	hsa04934	3	155	0.278113171289	0.714167155904	KMT2A|CAMK2G|GNAQ	http://www.genome.jp/kegg-bin/show_pathway?hsa04934/hsa:4297%09red/hsa:2776%09red/hsa:818%09red
Longevity regulating pathway	KEGG PATHWAY	hsa04211	2	89	0.284244118059	0.721009470199	PIK3CD|IRS2	http://www.genome.jp/kegg-bin/show_pathway?hsa04211/hsa:5293%09red/hsa:8660%09red
mRNA surveillance pathway	KEGG PATHWAY	hsa03015	2	91	0.293042841437	0.734372421916	BCL2L2-PABPN1|UPF2	http://www.genome.jp/kegg-bin/show_pathway?hsa03015/hsa:26019%09red/hsa:100529063%09red
GnRH signaling pathway	KEGG PATHWAY	hsa04912	2	93	0.301828535008	0.735398631775	CAMK2G|GNAQ	http://www.genome.jp/kegg-bin/show_pathway?hsa04912/hsa:2776%09red/hsa:818%09red
Galactose metabolism	KEGG PATHWAY	hsa00052	1	31	0.309249094988	0.735398631775	GALM	http://www.genome.jp/kegg-bin/show_pathway?hsa00052/hsa:130589%09red
Mucin type O-glycan biosynthesis	KEGG PATHWAY	hsa00512	1	31	0.309249094988	0.735398631775	POC1B-GALNT4	http://www.genome.jp/kegg-bin/show_pathway?hsa00512/hsa:100528030%09red
Prostate cancer	KEGG PATHWAY	hsa05215	2	97	0.319344131094	0.735398631775	HSP90AA1|PIK3CD	http://www.genome.jp/kegg-bin/show_pathway?hsa05215/hsa:3320%09red/hsa:5293%09red
Endocrine resistance	KEGG PATHWAY	hsa01522	2	98	0.323708526329	0.735398631775	PIK3CD|CARM1	http://www.genome.jp/kegg-bin/show_pathway?hsa01522/hsa:10498%09red/hsa:5293%09red
Fructose and mannose metabolism	KEGG PATHWAY	hsa00051	1	33	0.325575836496	0.735398631775	TIGAR	http://www.genome.jp/kegg-bin/show_pathway?hsa00051/hsa:57103%09red
Apoptosis - multiple species	KEGG PATHWAY	hsa04215	1	33	0.325575836496	0.735398631775	XIAP	http://www.genome.jp/kegg-bin/show_pathway?hsa04215/hsa:331%09red
Progesterone-mediated oocyte maturation	KEGG PATHWAY	hsa04914	2	99	0.328066180622	0.735398631775	HSP90AA1|PIK3CD	http://www.genome.jp/kegg-bin/show_pathway?hsa04914/hsa:3320%09red/hsa:5293%09red
Choline metabolism in cancer	KEGG PATHWAY	hsa05231	2	99	0.328066180622	0.735398631775	PIK3CD|RAC1	http://www.genome.jp/kegg-bin/show_pathway?hsa05231/hsa:5293%09red/hsa:5879%09red
AGE-RAGE signaling pathway in diabetic complications	KEGG PATHWAY	hsa04933	2	100	0.33241664469	0.735398631775	PIK3CD|RAC1	http://www.genome.jp/kegg-bin/show_pathway?hsa04933/hsa:5293%09red/hsa:5879%09red
Melanogenesis	KEGG PATHWAY	hsa04916	2	101	0.336759480601	0.735398631775	CAMK2G|GNAQ	http://www.genome.jp/kegg-bin/show_pathway?hsa04916/hsa:2776%09red/hsa:818%09red
Prion diseases	KEGG PATHWAY	hsa05020	1	35	0.341520727818	0.735398631775	C9	http://www.genome.jp/kegg-bin/show_pathway?hsa05020/hsa:735%09red
Starch and sucrose metabolism	KEGG PATHWAY	hsa00500	1	36	0.349352748833	0.735398631775	PGM2L1	http://www.genome.jp/kegg-bin/show_pathway?hsa00500/hsa:283209%09red
Toll-like receptor signaling pathway	KEGG PATHWAY	hsa04620	2	104	0.349738006077	0.735398631775	PIK3CD|RAC1	http://www.genome.jp/kegg-bin/show_pathway?hsa04620/hsa:5293%09red/hsa:5879%09red
NOD-like receptor signaling pathway	KEGG PATHWAY	hsa04621	3	178	0.352911415904	0.735398631775	HSP90AA1|XIAP|DHX33	http://www.genome.jp/kegg-bin/show_pathway?hsa04621/hsa:3320%09red/hsa:331%09red/hsa:56919%09red
Primary immunodeficiency	KEGG PATHWAY	hsa05340	1	37	0.357092604852	0.735398631775	DCLRE1C	http://www.genome.jp/kegg-bin/show_pathway?hsa05340/hsa:64421%09red
African trypanosomiasis	KEGG PATHWAY	hsa05143	1	37	0.357092604852	0.735398631775	GNAQ	http://www.genome.jp/kegg-bin/show_pathway?hsa05143/hsa:2776%09red
Aldosterone-regulated sodium reabsorption	KEGG PATHWAY	hsa04960	1	37	0.357092604852	0.735398631775	PIK3CD	http://www.genome.jp/kegg-bin/show_pathway?hsa04960/hsa:5293%09red
Axon guidance	KEGG PATHWAY	hsa04360	3	181	0.362664106664	0.739550335159	CAMK2G|PIK3CD|RAC1	http://www.genome.jp/kegg-bin/show_pathway?hsa04360/hsa:5293%09red/hsa:5879%09red/hsa:818%09red
Insulin resistance	KEGG PATHWAY	hsa04931	2	108	0.366911248867	0.740946988004	PIK3CD|IRS2	http://www.genome.jp/kegg-bin/show_pathway?hsa04931/hsa:5293%09red/hsa:8660%09red
Ferroptosis	KEGG PATHWAY	hsa04216	1	40	0.379769850505	0.745208763255	SLC7A11	http://www.genome.jp/kegg-bin/show_pathway?hsa04216/hsa:23657%09red
Nicotine addiction	KEGG PATHWAY	hsa05033	1	40	0.379769850505	0.745208763255	GRIN2D	http://www.genome.jp/kegg-bin/show_pathway?hsa05033/hsa:2906%09red
Glycine, serine and threonine metabolism	KEGG PATHWAY	hsa00260	1	40	0.379769850505	0.745208763255	GCAT	http://www.genome.jp/kegg-bin/show_pathway?hsa00260/hsa:23464%09red
Leukocyte transendothelial migration	KEGG PATHWAY	hsa04670	2	112	0.383912739795	0.745862534654	PIK3CD|RAC1	http://www.genome.jp/kegg-bin/show_pathway?hsa04670/hsa:5293%09red/hsa:5879%09red
Toxoplasmosis	KEGG PATHWAY	hsa05145	2	113	0.388133744673	0.745862534654	NOS2|XIAP	http://www.genome.jp/kegg-bin/show_pathway?hsa05145/hsa:4843%09red/hsa:331%09red
Chemokine signaling pathway	KEGG PATHWAY	hsa04062	3	190	0.391780301986	0.745862534654	CRK|PIK3CD|RAC1	http://www.genome.jp/kegg-bin/show_pathway?hsa04062/hsa:1398%09red/hsa:5293%09red/hsa:5879%09red
Porphyrin and chlorophyll metabolism	KEGG PATHWAY	hsa00860	1	42	0.39444653275	0.745862534654	UROS	http://www.genome.jp/kegg-bin/show_pathway?hsa00860/hsa:7390%09red
Carbohydrate digestion and absorption	KEGG PATHWAY	hsa04973	1	44	0.408779563315	0.759162046156	PIK3CD	http://www.genome.jp/kegg-bin/show_pathway?hsa04973/hsa:5293%09red
Vasopressin-regulated water reabsorption	KEGG PATHWAY	hsa04962	1	44	0.408779563315	0.759162046156	DYNC1I2	http://www.genome.jp/kegg-bin/show_pathway?hsa04962/hsa:1781%09red
AMPK signaling pathway	KEGG PATHWAY	hsa04152	2	120	0.417318117638	0.760656745062	PIK3CD|IRS2	http://www.genome.jp/kegg-bin/show_pathway?hsa04152/hsa:5293%09red/hsa:8660%09red
Epstein-Barr virus infection	KEGG PATHWAY	hsa05169	3	201	0.426920091967	0.760656745062	PIK3CD|PSMD1|RAC1	http://www.genome.jp/kegg-bin/show_pathway?hsa05169/hsa:5707%09red/hsa:5293%09red/hsa:5879%09red
Ether lipid metabolism	KEGG PATHWAY	hsa00565	1	47	0.429652127176	0.760656745062	GDPD3	http://www.genome.jp/kegg-bin/show_pathway?hsa00565/hsa:79153%09red
Nucleotide excision repair	KEGG PATHWAY	hsa03420	1	47	0.429652127176	0.760656745062	GTF2H3	http://www.genome.jp/kegg-bin/show_pathway?hsa03420/hsa:2967%09red
Sphingolipid metabolism	KEGG PATHWAY	hsa00600	1	47	0.429652127176	0.760656745062	ACER3	http://www.genome.jp/kegg-bin/show_pathway?hsa00600/hsa:55331%09red
Notch signaling pathway	KEGG PATHWAY	hsa04330	1	48	0.436446331374	0.760656745062	ADAM17	http://www.genome.jp/kegg-bin/show_pathway?hsa04330/hsa:6868%09red
Cocaine addiction	KEGG PATHWAY	hsa05030	1	49	0.443160460401	0.760656745062	GRIN2D	http://www.genome.jp/kegg-bin/show_pathway?hsa05030/hsa:2906%09red
N-Glycan biosynthesis	KEGG PATHWAY	hsa00510	1	50	0.449795447868	0.760656745062	ALG11	http://www.genome.jp/kegg-bin/show_pathway?hsa00510/hsa:440138%09red
Arginine and proline metabolism	KEGG PATHWAY	hsa00330	1	50	0.449795447868	0.760656745062	NOS2	http://www.genome.jp/kegg-bin/show_pathway?hsa00330/hsa:4843%09red
Autophagy - animal	KEGG PATHWAY	hsa04140	2	128	0.449811440589	0.760656745062	PIK3CD|IRS2	http://www.genome.jp/kegg-bin/show_pathway?hsa04140/hsa:5293%09red/hsa:8660%09red
Osteoclast differentiation	KEGG PATHWAY	hsa04380	2	128	0.449811440589	0.760656745062	PIK3CD|RAC1	http://www.genome.jp/kegg-bin/show_pathway?hsa04380/hsa:5293%09red/hsa:5879%09red
Relaxin signaling pathway	KEGG PATHWAY	hsa04926	2	130	0.457778629042	0.762233727507	NOS2|PIK3CD	http://www.genome.jp/kegg-bin/show_pathway?hsa04926/hsa:4843%09red/hsa:5293%09red
Natural killer cell mediated cytotoxicity	KEGG PATHWAY	hsa04650	2	131	0.461737738778	0.762233727507	PIK3CD|RAC1	http://www.genome.jp/kegg-bin/show_pathway?hsa04650/hsa:5293%09red/hsa:5879%09red
Dopaminergic synapse	KEGG PATHWAY	hsa04728	2	131	0.461737738778	0.762233727507	CAMK2G|GNAQ	http://www.genome.jp/kegg-bin/show_pathway?hsa04728/hsa:2776%09red/hsa:818%09red
Mineral absorption	KEGG PATHWAY	hsa04978	1	53	0.469234736264	0.764461726455	ATP2B1	http://www.genome.jp/kegg-bin/show_pathway?hsa04978/hsa:490%09red
MicroRNAs in cancer	KEGG PATHWAY	hsa05206	4	299	0.474979591767	0.764461726455	CRK|FOXP1|IRS2|SOX4	http://www.genome.jp/kegg-bin/show_pathway?hsa05206/hsa:1398%09red/hsa:6659%09red/hsa:8660%09red/hsa:27086%09red
Spliceosome	KEGG PATHWAY	hsa03040	2	135	0.477407009149	0.764461726455	RP9|THOC2	http://www.genome.jp/kegg-bin/show_pathway?hsa03040/hsa:6100%09red/hsa:57187%09red
Apoptosis	KEGG PATHWAY	hsa04210	2	136	0.481281751969	0.764461726455	XIAP|PIK3CD	http://www.genome.jp/kegg-bin/show_pathway?hsa04210/hsa:331%09red/hsa:5293%09red
Pathogenic Escherichia coli infection	KEGG PATHWAY	hsa05130	1	55	0.481815191384	0.764461726455	ARPC4	http://www.genome.jp/kegg-bin/show_pathway?hsa05130/hsa:10093%09red
Apelin signaling pathway	KEGG PATHWAY	hsa04371	2	137	0.485139172558	0.764461726455	NOS2|GNAQ	http://www.genome.jp/kegg-bin/show_pathway?hsa04371/hsa:4843%09red/hsa:2776%09red
Signaling pathways regulating pluripotency of stem cells	KEGG PATHWAY	hsa04550	2	140	0.49660616743	0.76636276585	PAX6|PIK3CD	http://www.genome.jp/kegg-bin/show_pathway?hsa04550/hsa:5080%09red/hsa:5293%09red
Endometrial cancer	KEGG PATHWAY	hsa05213	1	58	0.500134787912	0.76636276585	PIK3CD	http://www.genome.jp/kegg-bin/show_pathway?hsa05213/hsa:5293%09red
Lysine degradation	KEGG PATHWAY	hsa00310	1	59	0.50609777723	0.76636276585	KMT2A	http://www.genome.jp/kegg-bin/show_pathway?hsa00310/hsa:4297%09red
Long-term depression	KEGG PATHWAY	hsa04730	1	60	0.51199038874	0.76636276585	GNAQ	http://www.genome.jp/kegg-bin/show_pathway?hsa04730/hsa:2776%09red
Glycerolipid metabolism	KEGG PATHWAY	hsa00561	1	61	0.517813444147	0.76636276585	PLPP4	http://www.genome.jp/kegg-bin/show_pathway?hsa00561/hsa:196051%09red
Ras signaling pathway	KEGG PATHWAY	hsa04014	3	232	0.521612318389	0.76636276585	PIK3CD|FGF1|RAC1	http://www.genome.jp/kegg-bin/show_pathway?hsa04014/hsa:5293%09red/hsa:2246%09red/hsa:5879%09red
Breast cancer	KEGG PATHWAY	hsa05224	2	147	0.522733375324	0.76636276585	PIK3CD|FGF1	http://www.genome.jp/kegg-bin/show_pathway?hsa05224/hsa:5293%09red/hsa:2246%09red
Retrograde endocannabinoid signaling	KEGG PATHWAY	hsa04723	2	148	0.526392437245	0.76636276585	NDUFA11|GNAQ	http://www.genome.jp/kegg-bin/show_pathway?hsa04723/hsa:2776%09red/hsa:126328%09red
Gastric cancer	KEGG PATHWAY	hsa05226	2	149	0.530032887011	0.76636276585	PIK3CD|FGF1	http://www.genome.jp/kegg-bin/show_pathway?hsa05226/hsa:5293%09red/hsa:2246%09red
Cortisol synthesis and secretion	KEGG PATHWAY	hsa04927	1	65	0.540426209015	0.76636276585	GNAQ	http://www.genome.jp/kegg-bin/show_pathway?hsa04927/hsa:2776%09red
Phagosome	KEGG PATHWAY	hsa04145	2	152	0.540841822043	0.76636276585	DYNC1I2|RAC1	http://www.genome.jp/kegg-bin/show_pathway?hsa04145/hsa:1781%09red/hsa:5879%09red
Ribosome	KEGG PATHWAY	hsa03010	2	153	0.544407103247	0.76636276585	RPS10|MRPL2	http://www.genome.jp/kegg-bin/show_pathway?hsa03010/hsa:51069%09red/hsa:6204%09red
Acute myeloid leukemia	KEGG PATHWAY	hsa05221	1	66	0.545913481137	0.76636276585	PIK3CD	http://www.genome.jp/kegg-bin/show_pathway?hsa05221/hsa:5293%09red
Non-small cell lung cancer	KEGG PATHWAY	hsa05223	1	66	0.545913481137	0.76636276585	PIK3CD	http://www.genome.jp/kegg-bin/show_pathway?hsa05223/hsa:5293%09red
Glycolysis / Gluconeogenesis	KEGG PATHWAY	hsa00010	1	68	0.556694318705	0.76636276585	GALM	http://www.genome.jp/kegg-bin/show_pathway?hsa00010/hsa:130589%09red
Adipocytokine signaling pathway	KEGG PATHWAY	hsa04920	1	69	0.561989390419	0.76636276585	IRS2	http://www.genome.jp/kegg-bin/show_pathway?hsa04920/hsa:8660%09red
Prolactin signaling pathway	KEGG PATHWAY	hsa04917	1	70	0.567221887103	0.76636276585	PIK3CD	http://www.genome.jp/kegg-bin/show_pathway?hsa04917/hsa:5293%09red
Cellular senescence	KEGG PATHWAY	hsa04218	2	160	0.568830607606	0.76636276585	PIK3CD|LIN52	http://www.genome.jp/kegg-bin/show_pathway?hsa04218/hsa:5293%09red/hsa:91750%09red
Wnt signaling pathway	KEGG PATHWAY	hsa04310	2	160	0.568830607606	0.76636276585	CAMK2G|RAC1	http://www.genome.jp/kegg-bin/show_pathway?hsa04310/hsa:5879%09red/hsa:818%09red
Jak-STAT signaling pathway	KEGG PATHWAY	hsa04630	2	162	0.575635986506	0.76636276585	PIAS2|PIK3CD	http://www.genome.jp/kegg-bin/show_pathway?hsa04630/hsa:9063%09red/hsa:5293%09red
Adherens junction	KEGG PATHWAY	hsa04520	1	72	0.577502073098	0.76636276585	RAC1	http://www.genome.jp/kegg-bin/show_pathway?hsa04520/hsa:5879%09red
p53 signaling pathway	KEGG PATHWAY	hsa04115	1	72	0.577502073098	0.76636276585	EI24	http://www.genome.jp/kegg-bin/show_pathway?hsa04115/hsa:9538%09red
RNA transport	KEGG PATHWAY	hsa03013	2	165	0.585699136517	0.76636276585	THOC2|UPF2	http://www.genome.jp/kegg-bin/show_pathway?hsa03013/hsa:26019%09red/hsa:57187%09red
Protein processing in endoplasmic reticulum	KEGG PATHWAY	hsa04141	2	165	0.585699136517	0.76636276585	STUB1|HSP90AA1	http://www.genome.jp/kegg-bin/show_pathway?hsa04141/hsa:3320%09red/hsa:10273%09red
Leishmaniasis	KEGG PATHWAY	hsa05140	1	74	0.587540628098	0.76636276585	NOS2	http://www.genome.jp/kegg-bin/show_pathway?hsa05140/hsa:4843%09red
Inositol phosphate metabolism	KEGG PATHWAY	hsa00562	1	74	0.587540628098	0.76636276585	PIK3CD	http://www.genome.jp/kegg-bin/show_pathway?hsa00562/hsa:5293%09red
Influenza A	KEGG PATHWAY	hsa05164	2	167	0.592311058691	0.76636276585	BCL2L2-PABPN1|PIK3CD	http://www.genome.jp/kegg-bin/show_pathway?hsa05164/hsa:5293%09red/hsa:100529063%09red
Biosynthesis of amino acids	KEGG PATHWAY	hsa01230	1	75	0.592471055037	0.76636276585	ACY1	http://www.genome.jp/kegg-bin/show_pathway?hsa01230/hsa:95%09red
Pertussis	KEGG PATHWAY	hsa05133	1	76	0.597343171232	0.76636276585	NOS2	http://www.genome.jp/kegg-bin/show_pathway?hsa05133/hsa:4843%09red
Tight junction	KEGG PATHWAY	hsa04530	2	170	0.602083431448	0.76636276585	RAPGEF6|RAC1	http://www.genome.jp/kegg-bin/show_pathway?hsa04530/hsa:5879%09red/hsa:51735%09red
Antigen processing and presentation	KEGG PATHWAY	hsa04612	1	77	0.6021576589	0.76636276585	HSP90AA1	http://www.genome.jp/kegg-bin/show_pathway?hsa04612/hsa:3320%09red
PI3K-Akt signaling pathway	KEGG PATHWAY	hsa04151	4	354	0.60947374726	0.76636276585	HSP90AA1|PIK3CD|FGF1|RAC1	http://www.genome.jp/kegg-bin/show_pathway?hsa04151/hsa:3320%09red/hsa:5293%09red/hsa:2246%09red/hsa:5879%09red
Complement and coagulation cascades	KEGG PATHWAY	hsa04610	1	79	0.611616438131	0.76636276585	C9	http://www.genome.jp/kegg-bin/show_pathway?hsa04610/hsa:735%09red
EGFR tyrosine kinase inhibitor resistance	KEGG PATHWAY	hsa01521	1	79	0.611616438131	0.76636276585	PIK3CD	http://www.genome.jp/kegg-bin/show_pathway?hsa01521/hsa:5293%09red
Peroxisome	KEGG PATHWAY	hsa04146	1	83	0.629871606454	0.779565638766	NOS2	http://www.genome.jp/kegg-bin/show_pathway?hsa04146/hsa:4843%09red
Tuberculosis	KEGG PATHWAY	hsa05152	2	179	0.630352838016	0.779565638766	NOS2|CAMK2G	http://www.genome.jp/kegg-bin/show_pathway?hsa05152/hsa:4843%09red/hsa:818%09red
Alcoholism	KEGG PATHWAY	hsa05034	2	180	0.633397081497	0.779565638766	HDAC9|GRIN2D	http://www.genome.jp/kegg-bin/show_pathway?hsa05034/hsa:2906%09red/hsa:9734%09red
Cardiac muscle contraction	KEGG PATHWAY	hsa04260	1	86	0.643003492427	0.783307475578	CACNB4	http://www.genome.jp/kegg-bin/show_pathway?hsa04260/hsa:785%09red
Transcriptional misregulation in cancer	KEGG PATHWAY	hsa05202	2	186	0.651258308392	0.783307475578	BAIAP3|KMT2A	http://www.genome.jp/kegg-bin/show_pathway?hsa05202/hsa:4297%09red/hsa:8938%09red
Kaposi sarcoma-associated herpesvirus infection	KEGG PATHWAY	hsa05167	2	186	0.651258308392	0.783307475578	PIK3CD|RAC1	http://www.genome.jp/kegg-bin/show_pathway?hsa05167/hsa:5293%09red/hsa:5879%09red
Gap junction	KEGG PATHWAY	hsa04540	1	88	0.651500929207	0.783307475578	GNAQ	http://www.genome.jp/kegg-bin/show_pathway?hsa04540/hsa:2776%09red
PD-L1 expression and PD-1 checkpoint pathway in cancer	KEGG PATHWAY	hsa05235	1	89	0.655674302061	0.783794567981	PIK3CD	http://www.genome.jp/kegg-bin/show_pathway?hsa05235/hsa:5293%09red
Hypertrophic cardiomyopathy (HCM)	KEGG PATHWAY	hsa05410	1	90	0.659798228643	0.784217323187	CACNB4	http://www.genome.jp/kegg-bin/show_pathway?hsa05410/hsa:785%09red
Huntington disease	KEGG PATHWAY	hsa05016	2	193	0.671227522886	0.789552832121	NDUFA11|GNAQ	http://www.genome.jp/kegg-bin/show_pathway?hsa05016/hsa:2776%09red/hsa:126328%09red
IL-17 signaling pathway	KEGG PATHWAY	hsa04657	1	93	0.671879092718	0.789552832121	HSP90AA1	http://www.genome.jp/kegg-bin/show_pathway?hsa04657/hsa:3320%09red
Dilated cardiomyopathy (DCM)	KEGG PATHWAY	hsa05414	1	96	0.683535405072	0.798684052226	CACNB4	http://www.genome.jp/kegg-bin/show_pathway?hsa05414/hsa:785%09red
Glycerophospholipid metabolism	KEGG PATHWAY	hsa00564	1	97	0.687329064176	0.798684052226	PLPP4	http://www.genome.jp/kegg-bin/show_pathway?hsa00564/hsa:196051%09red
Phosphatidylinositol signaling system	KEGG PATHWAY	hsa04070	1	99	0.694781928993	0.802629692558	PIK3CD	http://www.genome.jp/kegg-bin/show_pathway?hsa04070/hsa:5293%09red
NF-kappa B signaling pathway	KEGG PATHWAY	hsa04064	1	100	0.69844218439	0.802629692558	XIAP	http://www.genome.jp/kegg-bin/show_pathway?hsa04064/hsa:331%09red
Ribosome biogenesis in eukaryotes	KEGG PATHWAY	hsa03008	1	102	0.705632919842	0.805608858511	TCOF1	http://www.genome.jp/kegg-bin/show_pathway?hsa03008/hsa:6949%09red
T cell receptor signaling pathway	KEGG PATHWAY	hsa04660	1	103	0.709164413451	0.805608858511	PIK3CD	http://www.genome.jp/kegg-bin/show_pathway?hsa04660/hsa:5293%09red
C-type lectin receptor signaling pathway	KEGG PATHWAY	hsa04625	1	104	0.712653990221	0.805608858511	PIK3CD	http://www.genome.jp/kegg-bin/show_pathway?hsa04625/hsa:5293%09red
Parathyroid hormone synthesis, secretion and action	KEGG PATHWAY	hsa04928	1	106	0.719509356271	0.808377588548	GNAQ	http://www.genome.jp/kegg-bin/show_pathway?hsa04928/hsa:2776%09red
Th17 cell differentiation	KEGG PATHWAY	hsa04659	1	107	0.722876112836	0.808377588548	HSP90AA1	http://www.genome.jp/kegg-bin/show_pathway?hsa04659/hsa:3320%09red
Human T-cell leukemia virus 1 infection	KEGG PATHWAY	hsa05166	2	219	0.737479434312	0.817749207858	XIAP|PIK3CD	http://www.genome.jp/kegg-bin/show_pathway?hsa05166/hsa:331%09red/hsa:5293%09red
TNF signaling pathway	KEGG PATHWAY	hsa04668	1	112	0.739119476333	0.817749207858	PIK3CD	http://www.genome.jp/kegg-bin/show_pathway?hsa04668/hsa:5293%09red
Serotonergic synapse	KEGG PATHWAY	hsa04726	1	115	0.748409584234	0.823646526565	GNAQ	http://www.genome.jp/kegg-bin/show_pathway?hsa04726/hsa:2776%09red
Thyroid hormone signaling pathway	KEGG PATHWAY	hsa04919	1	119	0.760289099028	0.832316487357	PIK3CD	http://www.genome.jp/kegg-bin/show_pathway?hsa04919/hsa:5293%09red
Cell cycle	KEGG PATHWAY	hsa04110	1	124	0.774360813474	0.843282980119	STAG2	http://www.genome.jp/kegg-bin/show_pathway?hsa04110/hsa:10735%09red
Oocyte meiosis	KEGG PATHWAY	hsa04114	1	128	0.785027154133	0.850446083645	CAMK2G	http://www.genome.jp/kegg-bin/show_pathway?hsa04114/hsa:818%09red
Oxidative phosphorylation	KEGG PATHWAY	hsa00190	1	133	0.797661024297	0.855224190999	NDUFA11	http://www.genome.jp/kegg-bin/show_pathway?hsa00190/hsa:126328%09red
Systemic lupus erythematosus	KEGG PATHWAY	hsa05322	1	133	0.797661024297	0.855224190999	C9	http://www.genome.jp/kegg-bin/show_pathway?hsa05322/hsa:735%09red
Measles	KEGG PATHWAY	hsa05162	1	138	0.809559923927	0.863530585522	PIK3CD	http://www.genome.jp/kegg-bin/show_pathway?hsa05162/hsa:5293%09red
Parkinson disease	KEGG PATHWAY	hsa05012	1	142	0.818578385202	0.868695429194	NDUFA11	http://www.genome.jp/kegg-bin/show_pathway?hsa05012/hsa:126328%09red
Metabolic pathways	KEGG PATHWAY	hsa01100	14	1432	0.824029373394	0.870041165817	PGM2L1|NOS2|POC1B-GALNT4|PIK3CD|ALG11|TIGAR|PIGM|PIGN|UROS|NDUFA11|GCAT|PIGX|GALM|ACY1	http://www.genome.jp/kegg-bin/show_pathway?hsa01100/hsa:23556%09red/hsa:54965%09red/hsa:23464%09red/hsa:5293%09red/hsa:440138%09red/hsa:130589%09red/hsa:7390%09red/hsa:283209%09red/hsa:126328%09red/hsa:57103%09red/hsa:95%09red/hsa:4843%09red/hsa:93183%09red/hsa:100528030%09red
Phospholipase D signaling pathway	KEGG PATHWAY	hsa04072	1	148	0.831319675236	0.870170274551	PIK3CD	http://www.genome.jp/kegg-bin/show_pathway?hsa04072/hsa:5293%09red
mTOR signaling pathway	KEGG PATHWAY	hsa04150	1	153	0.841258066151	0.870170274551	PIK3CD	http://www.genome.jp/kegg-bin/show_pathway?hsa04150/hsa:5293%09red
Herpes simplex virus 1 infection	KEGG PATHWAY	hsa05168	4	492	0.842956139155	0.870170274551	ZNF714|PIK3CD|ZNF684|ZNF286B	http://www.genome.jp/kegg-bin/show_pathway?hsa05168/hsa:5293%09red/hsa:729288%09red/hsa:127396%09red/hsa:148206%09red
Hippo signaling pathway	KEGG PATHWAY	hsa04390	1	154	0.843175089895	0.870170274551	FGF1	http://www.genome.jp/kegg-bin/show_pathway?hsa04390/hsa:2246%09red
Hepatitis C	KEGG PATHWAY	hsa05160	1	155	0.845069208939	0.870170274551	PIK3CD	http://www.genome.jp/kegg-bin/show_pathway?hsa05160/hsa:5293%09red
Hepatitis B	KEGG PATHWAY	hsa05161	1	163	0.859429423816	0.880597636225	PIK3CD	http://www.genome.jp/kegg-bin/show_pathway?hsa05161/hsa:5293%09red
Hepatocellular carcinoma	KEGG PATHWAY	hsa05225	1	168	0.867727397083	0.884741659771	PIK3CD	http://www.genome.jp/kegg-bin/show_pathway?hsa05225/hsa:5293%09red
Human papillomavirus infection	KEGG PATHWAY	hsa05165	2	330	0.907552650523	0.920833908823	UBE3A|PIK3CD	http://www.genome.jp/kegg-bin/show_pathway?hsa05165/hsa:5293%09red/hsa:7337%09red
Thermogenesis	KEGG PATHWAY	hsa04714	1	231	0.938760575194	0.947874755536	NDUFA11	http://www.genome.jp/kegg-bin/show_pathway?hsa04714/hsa:126328%09red
Neuroactive ligand-receptor interaction	KEGG PATHWAY	hsa04080	1	338	0.98368481348	0.988436914028	GRIN2D	http://www.genome.jp/kegg-bin/show_pathway?hsa04080/hsa:2906%09red
Olfactory transduction	KEGG PATHWAY	hsa04740	1	445	0.995735531773	0.995735531773	CAMK2G	http://www.genome.jp/kegg-bin/show_pathway?hsa04740/hsa:818%09red
