# Supplementary material for: LncRNA TP53TG1 plays an anti-oncogenic role in cervical cancer by synthetically regulating transcriptome profile in HeLa cells
Source: Front Genet. 2022 Oct 4;13:981030. doi: 10.3389/fgene.2022.981030 (PMC9576931; doi:10.3389/fgene.2022.981030)
Supplement: Supplementary file 3 [file DataSheet1.ZIP › figures-中间图形/fig3-DEG/CD-GOKEGG/OE_TP53TG1_vs_NC/Up_GO_analysis/Up_GO_enrichment_P.xls]

#fg	509
#bg	17574
##Statistical test method: hypergeometric test
##FDR correction method: Benjamini and Hochberg

#Term	Database	ID	Input number	Background number	P-Value	Corrected P-Value	Input	Hyperlink

--------------------

#Term	Database	ID	Input number	Background number	P-Value	Corrected P-Value	Input	Hyperlink

--------------------

#Term	Database	ID	Input number	Background number	P-Value	Corrected P-Value	Input	Hyperlink
type I interferon signaling pathway	Gene Ontology	GO:0060337	14	67	5.85989157198e-09	9.59612708111e-07	RSAD2|IFITM1|IFI6|GBP2|MX2|XAF1|MX1|OAS1|OAS3|OAS2|IFIT1|IFIT2|OASL|SP100	http://amigo.geneontology.org/amigo/term/GO:0060337
response to virus	Gene Ontology	GO:0009615	18	117	7.15322201472e-09	9.59612708111e-07	CREBZF|IFIH1|MX1|DHX58|DDX58|CCL8|MX2|OASL|TRIM22|IFIT2|OAS1|OAS3|OAS2|IFITM1|DDX60|IFI44|RSAD2|IFIT1	http://amigo.geneontology.org/amigo/term/GO:0009615
defense response to virus	Gene Ontology	GO:0051607	24	210	1.0623018909e-08	9.59612708111e-07	IFIH1|MX2|MX1|RSAD2|IFIT1|DDX58|DHX58|IFI16|IFIT2|OAS1|OAS3|OAS2|IFITM1|PARP9|GBP1|OASL|TRIM22|DDX60|EXOC1|PLSCR1|IFI6|APOBEC3A|APOBEC3B|IL6	http://amigo.geneontology.org/amigo/term/GO:0051607
negative regulation of viral genome replication	Gene Ontology	GO:0045071	11	43	2.68568436379e-08	1.65722359022e-06	IFITM1|OAS3|PLSCR1|APOBEC3A|OASL|MX1|OAS1|IFI16|OAS2|RSAD2|IFIT1	http://amigo.geneontology.org/amigo/term/GO:0045071
extracellular matrix organization	Gene Ontology	GO:0030198	26	256	3.05760810004e-08	1.65722359022e-06	MMP14|CCN1|ITGA2|COL3A1|LUM|NID1|FOXF1|FOXF2|MARCOL|ITGB1|LAMA1|COL8A1|LAMA3|FBN2|COL9A2|COL9A3|COL4A6|COL4A5|COL4A4|COL15A1|FN1|APP|DDR1|COL14A1|ITGAV|NPNT	http://amigo.geneontology.org/amigo/term/GO:0030198
collagen fibril organization	Gene Ontology	GO:0030199	13	102	7.71085974005e-06	0.000348273831592	COL15A1|COL8A1|LAMA3|COL25A1|COL9A2|COL14A1|COL9A3|COL4A6|COL4A5|COL4A4|COL3A1|LUM|COL12A1	http://amigo.geneontology.org/amigo/term/GO:0030199
positive regulation of cell migration	Gene Ontology	GO:0030335	21	255	1.79938998405e-05	0.000696620979538	MMP14|ITGB1|CARMIL1|LGR6|CCN1|CGA|S1PR1|TNFAIP6|EGFR|ADRA2A|ITGAV|GPNMB|PODXL|PDCD10|F3|FOXF1|VEGFC|SYNPO2|EDN1|SYNE2|CSF1	http://amigo.geneontology.org/amigo/term/GO:0030335
response to drug	Gene Ontology	GO:0042493	23	306	3.14309000295e-05	0.000970051102892	PTGS2|HDAC2|ITGA2|CAT|B2M|TRPA1|PARP4|PAM|RPP21|ABCB1|EDN1|MYC|ANXA1|FOS|XPC|SRR|VEGFC|PMS2|BCAR3|ABCC8|SNCA|PTPRM|SLC1A1	http://amigo.geneontology.org/amigo/term/GO:0042493
antiviral innate immune response	Gene Ontology	GO:0140374	5	14	3.22157192842e-05	0.000970051102892	OAS1|DDX58|ZDHHC11|IFIT1|MX1	http://amigo.geneontology.org/amigo/term/GO:0140374
interleukin-27-mediated signaling pathway	Gene Ontology	GO:0070106	5	15	4.7175288699e-05	0.00123837905327	OAS1|OAS2|MX1|OASL|CRLF1	http://amigo.geneontology.org/amigo/term/GO:0070106
cellular response to fibroblast growth factor stimulus	Gene Ontology	GO:0044344	7	35	5.45461687954e-05	0.00123837905327	CCL2|CDC5L|NR4A1|ZFP36|TBX1|SNCA|MYC	http://amigo.geneontology.org/amigo/term/GO:0044344
response to hypoxia	Gene Ontology	GO:0001666	16	176	5.48359728385e-05	0.00123837905327	MMP14|EGLN2|EGLN1|TEK|HK2|UCP3|ITGA2|HSP90B1|ATP1B1|NR4A2|REST|VEGFC|EDN1|CAT|PAM|APAF1	http://amigo.geneontology.org/amigo/term/GO:0001666
innate immune response	Gene Ontology	GO:0045087	35	598	6.7679286843e-05	0.00141085282573	LGR4|IFIH1|CD55|MX2|MX1|B2M|SERPING1|IFIT2|IFIT1|DDX58|DHX58|OAS3|RSAD2|OAS1|IFI16|OAS2|APOL1|ANXA1|IFITM1|PARP9|CD46|OASL|TRIM22|DDX60|SLC15A3|C1RL|CFH|IFI6|APP|APOBEC3A|CSF1|APOBEC3B|C1S|C1R|PARP14	http://amigo.geneontology.org/amigo/term/GO:0045087
cytokine-mediated signaling pathway	Gene Ontology	GO:0019221	22	311	0.000113704571762	0.00220099563912	CCL2|PTGS2|CRLF1|HSP90B1|IL1R1|S1PR1|CCL20|MYC|ITGB1|FOS|F3|SH2B3|CXCL1|IL19|SOCS6|FN1|CSF1|CSF3|IL6|ANXA1|SLC1A1|IL17RB	http://amigo.geneontology.org/amigo/term/GO:0019221
endodermal cell differentiation	Gene Ontology	GO:0035987	6	29	0.000154342979751	0.0027375002549	MMP14|COL8A1|LAMA3|FN1|ITGAV|COL12A1	http://amigo.geneontology.org/amigo/term/GO:0035987
interferon-gamma-mediated signaling pathway	Gene Ontology	GO:0060333	9	69	0.000161623631285	0.0027375002549	OAS3|GBP2|GBP1|OASL|TRIM22|OAS1|B2M|OAS2|SP100	http://amigo.geneontology.org/amigo/term/GO:0060333
positive regulation of peptidyl-serine phosphorylation	Gene Ontology	GO:0033138	10	89	0.000249071112347	0.00397048655564	PTGS2|APP|EGFR|CSF3|IL6|SNCA|PDCD10|WNT5A|BDNF|BCAR3	http://amigo.geneontology.org/amigo/term/GO:0033138
negative regulation of type I interferon production	Gene Ontology	GO:0032480	6	33	0.000326228828539	0.0049115562519	IFIH1|DHX58|DDX58|TNFAIP3|UBE2L6|UBA7	http://amigo.geneontology.org/amigo/term/GO:0032480
response to estradiol	Gene Ontology	GO:0032355	11	111	0.0003757546834	0.00535944837901	PCNA|PTGS2|AREG|EGFR|CAT|EZH2|ANXA1|GGT7|TFPI|MYC|PAM	http://amigo.geneontology.org/amigo/term/GO:0032355
positive regulation of cell-substrate adhesion	Gene Ontology	GO:0010811	6	35	0.000455236786693	0.00574233827475	COL8A1|CCN1|NPNT|NID1|LIMS1|FOXF1	http://amigo.geneontology.org/amigo/term/GO:0010811
cellular response to interferon-gamma	Gene Ontology	GO:0071346	10	96	0.000461495334421	0.00574233827475	CCL2|GBP2|CCL8|CD58|GBP4|EDN1|GBP1|CCL20|MYC|WNT5A	http://amigo.geneontology.org/amigo/term/GO:0071346
immune system process	Gene Ontology	GO:0002376	41	818	0.000466167682821	0.00574233827475	CD74|LGR4|ERAP1|CD55|MX2|RAET1L|MX1|B2M|SERPING1|RSAD2|IFIT1|DDX58|C1RL|IFI16|IFIT2|OAS1|OAS3|OAS2|IL4I1|GBP1|ANXA1|IFITM1|PARP9|TNFSF13|CD46|OASL|IFIH1|LAMP3|TAPBPL|DDX60|SLC15A3|DHX58|CFH|IFI6|PARP14|APOBEC3A|CSF1|APOBEC3B|ADSS1|C1S|C1R	http://amigo.geneontology.org/amigo/term/GO:0002376
cell migration	Gene Ontology	GO:0016477	18	257	0.000524282293468	0.00617741311	MMP14|ITGB1|CARMIL1|LAMA3|PARP9|SPDL1|FMNL2|S1PR1|FOXE1|TNFAIP3|ATRN|PODXL|RHBDF1|FAT1|ITGAV|L1CAM|WNT5A|CUL3	http://amigo.geneontology.org/amigo/term/GO:0016477
positive regulation of Wnt signaling pathway	Gene Ontology	GO:0030177	6	37	0.000620878723088	0.00673032535828	RSPO3|ATP6V0C|LGR6|SULF2|TNFAIP3|ATP6AP2	http://amigo.geneontology.org/amigo/term/GO:0030177
liver regeneration	Gene Ontology	GO:0097421	6	37	0.000620878723088	0.00673032535828	PCNA|EGFR|SULF2|IL6|EZH2|MYC	http://amigo.geneontology.org/amigo/term/GO:0097421
positive regulation of tumor necrosis factor production	Gene Ontology	GO:0032760	10	101	0.000691352184742	0.0072060170025	IL6|IFIH1|HDAC2|APP|DDX58|OAS1|OAS3|OAS2|ABCC8|WNT5A	http://amigo.geneontology.org/amigo/term/GO:0032760
response to interferon-gamma	Gene Ontology	GO:0034341	5	26	0.000794057876138	0.00776812950271	CD74|SP100|IFITM1|KYNU|SNCA	http://amigo.geneontology.org/amigo/term/GO:0034341
ureteric bud development	Gene Ontology	GO:0001657	6	39	0.000829781102014	0.00776812950271	NOG|CRLF1|SMAD7|CAT|NPNT|BMPER	http://amigo.geneontology.org/amigo/term/GO:0001657
response to glucocorticoid	Gene Ontology	GO:0051384	8	69	0.000831275850843	0.00776812950271	ANXA1|BMP6|ANXA3|AREG|IL6|PTGS2|UCP3|PAM	http://amigo.geneontology.org/amigo/term/GO:0051384
positive regulation of interferon-beta production	Gene Ontology	GO:0032728	6	41	0.0010890742371	0.00983797060844	DDX58|DHX58|IFIH1|OAS1|OAS3|OAS2	http://amigo.geneontology.org/amigo/term/GO:0032728
mismatch repair	Gene Ontology	GO:0006298	5	28	0.00113115466217	0.00988848107897	PCNA|XPC|MSH2|PMS2|MSH5-SAPCD1	http://amigo.geneontology.org/amigo/term/GO:0006298
establishment of protein localization	Gene Ontology	GO:0045184	6	42	0.00123997263808	0.0105010182787	RAP2A|ITGA2|NPNT|LIMS1|CHMP1B|SLC1A1	http://amigo.geneontology.org/amigo/term/GO:0045184
angiogenesis	Gene Ontology	GO:0001525	17	257	0.00138951374147	0.0114108552708	CCL2|COL15A1|COL8A1|TEK|FN1|PTGS2|HOXB3|MMP14|S1PR1|ERAP1|ITGAV|ACKR3|ELK3|TBX1|VEGFC|PDCD10|RSPO3	http://amigo.geneontology.org/amigo/term/GO:0001525
negative regulation of transcription, DNA-templated	Gene Ontology	GO:0045892	31	601	0.00144457040004	0.0115140758356	LGR4|HDAC2|CREG1|RASD1|FOXE1|SFMBT2|EZH2|GMNN|SNX6|CREBZF|TOB1|MIDEAS|IFI16|FOXF2|NFIL3|REST|NR2C1|TRIM22|BCOR|BTAF1|TAF7|DDX20|PARP14|DKK3|YEATS2|ELK3|NKAP|LIMS1|EID2|WNT5A|SP100	http://amigo.geneontology.org/amigo/term/GO:0045892
cellular protein metabolic process	Gene Ontology	GO:0044267	12	151	0.00150310598167	0.0116383348866	CCN1|LTBP1|MBTPS1|PDIA6|APP|FN1|HSP90B1|CSF1|IL6|PRSS23|CALU|APOL1	http://amigo.geneontology.org/amigo/term/GO:0044267
positive regulation of cell population proliferation	Gene Ontology	GO:0008284	29	552	0.0015486999781	0.0116582692796	TNFSF13|PTGS2|HDAC2|CRLF1|BIRC6|EGFR|TBX1|ITGAV|PDCD10|TBC1D8|AREG|CGA|S1PR1|ADRA2A|EDN1|MYC|CUL3|ITGB1|TRAF5|VEGFC|PDF|BMP6|FN1|CSF1|NOTCH2|CSF3|IL6|EZH2|WNT5A	http://amigo.geneontology.org/amigo/term/GO:0008284
cell adhesion	Gene Ontology	GO:0007155	33	658	0.00162706928024	0.0119171831067	CCL2|VMP1|DDR1|CCN1|ITGA2|PODXL|L1CAM|CD9|S1PR1|GPNMB|NID1|ITGB1|LAMA1|COL8A1|LAMA3|CLDN23|CELSR1|ATP1B1|COL4A6|MUC16|COL15A1|FN1|ROBO1|APP|TNFAIP6|COL14A1|ITGAV|ACKR3|NPNT|FAT1|PNN|PTPRM|COL12A1	http://amigo.geneontology.org/amigo/term/GO:0007155
response to organic cyclic compound	Gene Ontology	GO:0014070	11	133	0.00169802831894	0.0121096230114	ANXA1|AREG|FOS|CD83|EGFR|LUM|SRR|PTGS2|MMP14|TRPA1|ITGA2	http://amigo.geneontology.org/amigo/term/GO:0014070
receptor internalization	Gene Ontology	GO:0031623	6	45	0.00178960377491	0.0121718412978	ITGB1|MX2|MX1|SNCA|ACKR3|CD9	http://amigo.geneontology.org/amigo/term/GO:0031623
maintenance of blood-brain barrier	Gene Ontology	GO:0035633	5	31	0.00182089440185	0.0121718412978	ITGB1|TJP3|IL6|SLC1A1|PTGS2	http://amigo.geneontology.org/amigo/term/GO:0035633
positive regulation of DNA-binding transcription factor activity	Gene Ontology	GO:0051091	10	115	0.00187425164642	0.0121718412978	DDX58|TRAF5|APP|ANXA3|TRIM22|CSF3|IL6|RGCC|EDN1|SP100	http://amigo.geneontology.org/amigo/term/GO:0051091
negative regulation of transcription by RNA polymerase II	Gene Ontology	GO:0000122	41	880	0.00188641082843	0.0121718412978	HDAC2|NKAP|ZNF239|SMAD7|FOXE1|FOXF1|FAM220A|EZH2|FBP1|GADD45A|NR2F1|ZFP36|IFI16|ZNF587B|NFIL3|EDN1|MYC|ZBTB34|ZBTB37|CUL3|PCNA|PARP9|NR4A2|HOXB3|SNCA|REST|NR2C1|BCOR|TAF7|BMP6|ETV3|DDX20|NOG|NOTCH2|YEATS2|ELK3|CTR9|EID2|ZNF274|PLAGL1|SP100	http://amigo.geneontology.org/amigo/term/GO:0000122
cell-matrix adhesion	Gene Ontology	GO:0007160	9	97	0.00199853889013	0.012542696132	ITGB1|FN1|ITGA2|ITGAV|NPNT|NID1|L1CAM|COL3A1|SGCE	http://amigo.geneontology.org/amigo/term/GO:0007160
positive regulation of smooth muscle cell proliferation	Gene Ontology	GO:0048661	7	62	0.00203645250851	0.012542696132	PTGS2|S1PR1|EGFR|IL6|EDN1|MYC|ITGA2	http://amigo.geneontology.org/amigo/term/GO:0048661
regulation of angiogenesis	Gene Ontology	GO:0045765	5	33	0.00242551545087	0.013951291533	IL6|EGLN1|SP100|BMPER|GPNMB	http://amigo.geneontology.org/amigo/term/GO:0045765
chemotaxis	Gene Ontology	GO:0006935	12	160	0.00244808191963	0.013951291533	CCL2|CXCL1|CXCL3|CCN1|ROBO1|CCL8|ACKR3|CMTM8|CXCR5|L1CAM|CCL20|S1PR1	http://amigo.geneontology.org/amigo/term/GO:0006935
positive regulation of epithelial cell proliferation	Gene Ontology	GO:0050679	7	64	0.00244820322501	0.013951291533	BMP6|NOG|EGFR|TBX1|VEGFC|MYC|WNT5A	http://amigo.geneontology.org/amigo/term/GO:0050679
viral process	Gene Ontology	GO:0016032	30	596	0.0024710774671	0.013951291533	ITGB1|IFIH1|CD55|ITGA2|EGFR|RAET1L|RSAD2|IFIT1|DDX58|DHX58|ITSN2|PCNA|ATP6V0C|BUB1|NXF1|CD46|TRIM22|USP15|EXOC1|CFH|PLSCR1|OGT|PDCD6IP|ITGAV|ACKR3|ZFP36|KIN|COPB1|CDK5RAP3|SP100	http://amigo.geneontology.org/amigo/term/GO:0016032
cellular response to interleukin-1	Gene Ontology	GO:0071347	8	84	0.00297434404701	0.0163221077698	CCL2|GBP2|GBP1|TFPI|EDN1|CCL20|MYC|CCL8	http://amigo.geneontology.org/amigo/term/GO:0071347
inflammatory response	Gene Ontology	GO:0006954	22	398	0.00301145899811	0.0163221077698	CCL2|PTGS2|CCL8|NFKBIZ|LIPA|IL1R1|PXK|IFI16|CCL20|APOL3|ANXA1|FOS|PARP4|ATRN|CXCL1|BMP6|CXCL3|SCUBE1|TNFAIP6|CSF1|TNFAIP3|IL6	http://amigo.geneontology.org/amigo/term/GO:0006954
platelet degranulation	Gene Ontology	GO:0002576	10	124	0.00326102154562	0.0173281733111	FN1|PHACTR2|CD109|FAM3C|CD9|SERPING1|A2M|VEGFC|GTPBP2|APP	http://amigo.geneontology.org/amigo/term/GO:0002576
cellular response to drug	Gene Ontology	GO:0035690	7	68	0.00346116587714	0.0180379990905	RAP2A|EGFR|REST|FBP1|ADSS1|EDN1|MYC	http://amigo.geneontology.org/amigo/term/GO:0035690
apoptotic process	Gene Ontology	GO:0006915	33	692	0.00358608656644	0.0183364048963	TM2D1|RBM5|BIRC6|MX1|NOTCH2|PDCD10|SLTM|KREMEN1|IFIT2|GADD45A|IFI16|APAF1|BUB1|TRAF5|IFT57|RTN4|NR4A1|TP53INP1|TCIM|FAIM|STK17A|IL19|XAF1|SGK1|PLSCR1|IFI6|OGT|APP|PDCD6IP|TNFAIP3|MELK|SNCA|PLAGL1	http://amigo.geneontology.org/amigo/term/GO:0006915
wound healing	Gene Ontology	GO:0042060	9	106	0.00365722322491	0.0183538424806	FN1|ITGA2|NOG|EGFR|CELSR1|ELK3|NOTCH2|COL3A1|WNT5A	http://amigo.geneontology.org/amigo/term/GO:0042060
positive regulation of bone mineralization	Gene Ontology	GO:0030501	5	37	0.00405205241939	0.0197150778571	BMP6|PKDCC|FBN2|ANO6|CCN1	http://amigo.geneontology.org/amigo/term/GO:0030501
chemokine-mediated signaling pathway	Gene Ontology	GO:0070098	7	70	0.00407396442803	0.0197150778571	CXCL1|CCL2|CXCL3|CCL8|ACKR3|CXCR5|CCL20	http://amigo.geneontology.org/amigo/term/GO:0070098
amyloid fibril formation	Gene Ontology	GO:1990000	8	89	0.00425238705209	0.0202174893178	H3-3A|SNCAIP|APP|NCSTN|UBE2L6|ITM2B|B2M|SNCA	http://amigo.geneontology.org/amigo/term/GO:1990000
hair follicle development	Gene Ontology	GO:0001942	5	38	0.00455698641668	0.0212921261883	LGR4|CD109|EGFR|LRP4|CELSR1	http://amigo.geneontology.org/amigo/term/GO:0001942
blood coagulation	Gene Ontology	GO:0007596	13	196	0.00476722636891	0.0218969211182	H3-3A|CARMIL1|HDAC2|SCUBE1|SERPING1|ANO6|TFPI2|F3|LMAN1|SH2B3|TFPI|THBD|ITGA2	http://amigo.geneontology.org/amigo/term/GO:0007596
response to oxidative stress	Gene Ontology	GO:0006979	10	132	0.0050874479472	0.0229783065615	PCNA|MMP14|PTGS2|WRN|APP|EGFR|CAT|PPP1R15B|PON2|ATRN	http://amigo.geneontology.org/amigo/term/GO:0006979
cartilage development	Gene Ontology	GO:0051216	7	74	0.00554212565748	0.0244685115232	BMP6|HOXB3|NOG|SULF2|EDN1|WNT5A|LUM	http://amigo.geneontology.org/amigo/term/GO:0051216
post-translational protein modification	Gene Ontology	GO:0043687	19	344	0.0056611849934	0.0244685115232	KLHL11|FBXW10|SOCS6|FN1|CCN1|LTBP1|MBTPS1|PDIA6|APP|CALU|HSP90B1|LMO7|IL6|KLHL13|WSB1|PRSS23|CUL3|APOL1|CSF1	http://amigo.geneontology.org/amigo/term/GO:0043687
mitotic metaphase plate congression	Gene Ontology	GO:0007080	5	40	0.00569831058625	0.0244685115232	PINX1|SPDL1|CHMP1B|CHMP5|CUL3	http://amigo.geneontology.org/amigo/term/GO:0007080
cell-cell adhesion	Gene Ontology	GO:0098609	12	178	0.00577854146673	0.0244685115232	ANXA1|TJP3|VMP1|LAMA3|CCN1|COL14A1|CD58|EGFR|CELSR1|FAT1|LIMS1|FOXF1	http://amigo.geneontology.org/amigo/term/GO:0098609
DNA repair	Gene Ontology	GO:0006281	21	397	0.00608432709806	0.0253669637473	PCNA|CDC5L|RAD17|PARP9|PARP4|GADD45A|MSH2|RTEL1-TNFRSF6B|WRN|PIF1|REV3L|RECQL|KIN|NSMCE2|HELQ|XPC|BIVM-ERCC5|PMS2|PALB2|SLF1|MSH5-SAPCD1	http://amigo.geneontology.org/amigo/term/GO:0006281
kidney development	Gene Ontology	GO:0001822	10	136	0.00626025104899	0.0257049702163	BMP6|LRP4|PKD2|SULF2|CAT|CA2|WNT5A|CNTRL|APAF1|TMED10	http://amigo.geneontology.org/amigo/term/GO:0001822
positive regulation of MAP kinase activity	Gene Ontology	GO:0043406	6	58	0.00648916621772	0.0262472245523	ROBO1|EGFR|ADRA2A|PDCD10|EZH2|EDN1	http://amigo.geneontology.org/amigo/term/GO:0043406
regulation of cytokinesis	Gene Ontology	GO:0032465	5	42	0.00702747009376	0.0280065352266	BIRC6|KLHL13|PIK3R4|CCP110|AHCTF1	http://amigo.geneontology.org/amigo/term/GO:0032465
cellular response to tumor necrosis factor	Gene Ontology	GO:0071356	10	140	0.00763335273663	0.0288339967587	CCL2|GBP1|GBA|GBP2|CCL8|NPNT|ZFP36|EDN1|CCL20|CD58	http://amigo.geneontology.org/amigo/term/GO:0071356
animal organ morphogenesis	Gene Ontology	GO:0009887	11	162	0.00764042970713	0.0288339967587	CCL2|LAMA1|LAMA3|VEGFC|PALB2|NOTCH2|ATRN|FOXF1|FOXF2|GMNN|ITGA2	http://amigo.geneontology.org/amigo/term/GO:0009887
cellular response to transforming growth factor beta stimulus	Gene Ontology	GO:0071560	6	60	0.00764832406775	0.0288339967587	HDAC2|SMAD7|LIMS1|EDN1|WNT5A|APAF1	http://amigo.geneontology.org/amigo/term/GO:0071560
negative regulation of cell population proliferation	Gene Ontology	GO:0008285	23	458	0.0077409334749	0.0288339967587	PTGS2|RBM5|PINX1|CD9|SSTR1|BTG3|GPNMB|RNF139|IFITM1|REST|TP53INP1|SH2B3|TOB1|ING2|CXCL1|ETV3|DDX20|PKD2|APP|DDR1|ACKR3|IL6|RGCC	http://amigo.geneontology.org/amigo/term/GO:0008285
monocyte chemotaxis	Gene Ontology	GO:0002548	5	43	0.00776709137781	0.0288339967587	CCL2|CCL20|CCL8|IL6|ANXA1	http://amigo.geneontology.org/amigo/term/GO:0002548
cellular response to mechanical stimulus	Gene Ontology	GO:0071260	7	80	0.0084428819879	0.0309192029557	PTGS2|BMP6|GADD45A|ITGA2|EGFR|KCNJ2|PIEZO2	http://amigo.geneontology.org/amigo/term/GO:0071260
DNA recombination	Gene Ontology	GO:0006310	8	101	0.00902477809027	0.0326095314995	WRN|MSH2|RTEL1-TNFRSF6B|PIF1|RECQL|KIN|NSMCE2|PALB2	http://amigo.geneontology.org/amigo/term/GO:0006310
positive regulation of ERK1 and ERK2 cascade	Gene Ontology	GO:0070374	13	213	0.00936468672183	0.0327360313692	CCL2|CD74|TEK|APP|EGFR|GPNMB|NOTCH2|ACKR3|NPNT|PRXL2C|CCL20|CCL8|BMPER	http://amigo.geneontology.org/amigo/term/GO:0070374
cellular response to lipopolysaccharide	Gene Ontology	GO:0071222	11	167	0.00949597798805	0.0327360313692	CCL2|CXCL1|CXCL3|CTR9|TNFAIP3|CSF3|IL6|ZFP36|TFPI|WNT5A|CHMP5	http://amigo.geneontology.org/amigo/term/GO:0071222
metabolic process	Gene Ontology	GO:0008152	12	190	0.00951797919549	0.0327360313692	MAN2B2|MANBA|GBA|HK2|MAN2A2|TNFAIP3|PDE10A|SRR|WRN|FBP1|NEU4|PAM	http://amigo.geneontology.org/amigo/term/GO:0008152
positive regulation of interleukin-8 production	Gene Ontology	GO:0032757	6	63	0.0096565026029	0.0327360313692	CD74|DDX58|F3|CD58|IL6|WNT5A	http://amigo.geneontology.org/amigo/term/GO:0032757
skeletal system development	Gene Ontology	GO:0001501	10	145	0.00966377309793	0.0327360313692	MMP14|BMP6|ASH1L|TRAPPC2|NOG|COL9A2|RAI1|PKDCC|EDN1|COL3A1	http://amigo.geneontology.org/amigo/term/GO:0001501
negative regulation of neuron apoptotic process	Gene Ontology	GO:0043524	10	146	0.0101151071371	0.0338419016561	CCL2|SNX6|CRLF1|NR4A2|MSH2|GBA|NRBP2|SNCA|BDNF|SLC1A1	http://amigo.geneontology.org/amigo/term/GO:0043524
learning or memory	Gene Ontology	GO:0007611	6	64	0.0104021887454	0.0339637728918	APP|EGFR|NCSTN|B2M|SHANK3|SLC1A1	http://amigo.geneontology.org/amigo/term/GO:0007611
chloride transmembrane transport	Gene Ontology	GO:1902476	6	64	0.0104021887454	0.0339637728918	ANO4|ANO6|SLC1A1|GABRE|SLC12A8|APOL1	http://amigo.geneontology.org/amigo/term/GO:1902476
roof of mouth development	Gene Ontology	GO:0060021	6	65	0.0111878323878	0.0360940782987	BCOR|FOXE1|PKDCC|INSIG2|FOXF2|PAK1IP1	http://amigo.geneontology.org/amigo/term/GO:0060021
double-strand break repair via homologous recombination	Gene Ontology	GO:0000724	7	85	0.0116065840002	0.0370045207537	HELQ|WRN|PALB2|REC8|REV3L|RECQL|NSMCE2	http://amigo.geneontology.org/amigo/term/GO:0000724
cell population proliferation	Gene Ontology	GO:0008283	10	151	0.0126167852655	0.0397575442668	LIPA|CD74|BUB1|RHBDF1|ITGA2|MELK|TBX1|PAK1IP1|CDK5RAP3|MYC	http://amigo.geneontology.org/amigo/term/GO:0008283
telomere maintenance	Gene Ontology	GO:0000723	5	49	0.0133648380085	0.0412223382254	PCNA|WRN|PIF1|RTEL1-TNFRSF6B|SP100	http://amigo.geneontology.org/amigo/term/GO:0000723
cell cycle arrest	Gene Ontology	GO:0007050	9	130	0.0134112112783	0.0412223382254	KMT2E|PKD2|MSH2|NOTCH2|TP53INP1|GADD45A|GAS1|MYC|PLAGL1	http://amigo.geneontology.org/amigo/term/GO:0007050
positive regulation of gene expression	Gene Ontology	GO:0010628	24	509	0.0136201382322	0.0412223382254	CD74|FUBP1|LIMS1|PDCD10|DDX58|KDM6A|NFIL3|RNF207|MYC|CD46|LAMP3|BMP6|F3|FN1|PLSCR1|ROBO1|PKD2|APP|NOG|CSF1|IL6|RGCC|TP53INP1|WNT5A	http://amigo.geneontology.org/amigo/term/GO:0010628
response to lipopolysaccharide	Gene Ontology	GO:0032496	11	176	0.0136900754254	0.0412223382254	PTGS2|HDAC2|FOS|NR4A1|TFPI|SRR|ABCC8|GGT7|SNCA|EDN1|THBD	http://amigo.geneontology.org/amigo/term/GO:0032496
positive regulation of apoptotic process	Gene Ontology	GO:0043065	19	379	0.0149015666942	0.0443771931223	ITGB1|PTGS2|RBM5|DDX20|CCN1|GADD45A|ANO6|NR4A1|REST|NCSTN|IL6|MELK|ANXA1|NOTCH2|SNCA|TP53INP1|IFIT2|APAF1|STK17A	http://amigo.geneontology.org/amigo/term/GO:0043065
response to activity	Gene Ontology	GO:0014823	5	51	0.0157112705476	0.0459006929516	EDN1|BMP6|UCP3|CAT|IL6	http://amigo.geneontology.org/amigo/term/GO:0014823
positive regulation of osteoblast differentiation	Gene Ontology	GO:0045669	6	70	0.0157518983192	0.0459006929516	BMP6|IFITM1|CCN1|FBN2|NPNT|IL6	http://amigo.geneontology.org/amigo/term/GO:0045669
embryonic limb morphogenesis	Gene Ontology	GO:0030326	5	52	0.0169812180332	0.0489564902872	SP8|WNT5A|FBN2|LRP4|NOTCH2	http://amigo.geneontology.org/amigo/term/GO:0030326
viral entry into host cell	Gene Ontology	GO:0046718	7	92	0.017365432245	0.049537180404	ITGB1|CD55|ITGA2|CD46|EGFR|ITGAV|PLSCR1	http://amigo.geneontology.org/amigo/term/GO:0046718
positive regulation of endothelial cell proliferation	Gene Ontology	GO:0001938	6	72	0.0178928207776	0.0499892209354	BMP6|TEK|NR4A1|F3|VEGFC|WNT5A	http://amigo.geneontology.org/amigo/term/GO:0001938
cellular response to hydrogen peroxide	Gene Ontology	GO:0070301	6	72	0.0178928207776	0.0499892209354	ANXA1|PCNA|HDAC2|TNFAIP3|IL6|EZH2	http://amigo.geneontology.org/amigo/term/GO:0070301
hemostasis	Gene Ontology	GO:0007599	5	53	0.0183174218627	0.0501481045589	THBD|SERPING1|F3|TFPI2|TFPI	http://amigo.geneontology.org/amigo/term/GO:0007599
G2/M transition of mitotic cell cycle	Gene Ontology	GO:0000086	9	137	0.0183197872743	0.0501481045589	MASTL|CEP192|MELK|ABCB1|CCP110|USH1C|OFD1|NINL|CNTRL	http://amigo.geneontology.org/amigo/term/GO:0000086
immune response	Gene Ontology	GO:0006955	22	469	0.0186295698651	0.0504861343345	TNFSF13|CCL2|CCL8|IRAK1BP1|B2M|CSF3|IL1R1|CXCR5|NFIL3|CCL20|BMP6|GBP2|TRIM22|CTSS|CD74|CXCL1|IL19|CXCL3|IFI6|ACKR3|IL6|IFI44	http://amigo.geneontology.org/amigo/term/GO:0006955
positive regulation of kinase activity	Gene Ontology	GO:0033674	6	73	0.0190346083159	0.0507861701533	CD74|TEK|LMTK2|DDR1|EGFR|MOB1B	http://amigo.geneontology.org/amigo/term/GO:0033674
neuron projection development	Gene Ontology	GO:0031175	9	138	0.0191150898732	0.0507861701533	ITGB1|LAMA1|BICDL1|AREG|APP|HERC1|IL6|L1CAM|PTPRM	http://amigo.geneontology.org/amigo/term/GO:0031175
negative regulation of neuron projection development	Gene Ontology	GO:0010977	6	74	0.0202251214916	0.0532136691673	ADCY6|HDAC2|RAB29|NR2F1|B2M|NEU4	http://amigo.geneontology.org/amigo/term/GO:0010977
negative regulation of peptidase activity	Gene Ontology	GO:0010466	8	119	0.0224381979777	0.0584687658841	APP|BIRC6|CD109|TFPI2|SERPING1|TFPI|SPINK13|A2M	http://amigo.geneontology.org/amigo/term/GO:0010466
protein phosphopantetheinylation	Gene Ontology	GO:0018215	12	215	0.0230923006389	0.0596001283156	ZDHHC11B|ZDHHC11|OGT|C1GALT1C1|UBE2L6|UBA7|GGT7|PDIA6|RNF139|GALNT7|PAM|GALNT3	http://amigo.geneontology.org/amigo/term/GO:0018215
determination of left/right symmetry	Gene Ontology	GO:0007368	6	77	0.0240973142746	0.0610973444916	PKD2|NOTCH2|ARL6|TBX1|FOXF1|WNT5A	http://amigo.geneontology.org/amigo/term/GO:0007368
positive regulation of transcription by RNA polymerase II	Gene Ontology	GO:0045944	45	1149	0.0241712935307	0.0610973444916	HDAC2|CCN1|SMAD7|EGFR|CDC5L|PKD2|TBX1|LMO7|LUM|DDX58|IER5|CGA|S1PR1|NPAS4|NR2F1|IFI16|FOXF1|FOXF2|HOXB3|EDN1|MYC|ZNF786|ASH1L|FOS|NR4A2|ZNF229|NR4A1|REST|BRD8|IL4I1|TAF7|BMP6|ZNF521|PLSCR1|OGT|APP|NOG|CSF3|IL6|ELK3|YEATS4|RGCC|CDK5RAP3|WNT5A|PLAGL1	http://amigo.geneontology.org/amigo/term/GO:0045944
response to hydrogen peroxide	Gene Ontology	GO:0042542	5	57	0.0243487572144	0.0610973444916	PDCD10|TRPA1|PPP1R15B|CAT|AREG	http://amigo.geneontology.org/amigo/term/GO:0042542
integrin-mediated signaling pathway	Gene Ontology	GO:0007229	7	99	0.0248927482235	0.0618893098034	ITGB1|LAMA3|FN1|ITGA2|ITGAV|COL3A1|CUL3	http://amigo.geneontology.org/amigo/term/GO:0007229
cellular response to DNA damage stimulus	Gene Ontology	GO:0006974	23	514	0.026592545058	0.0655143610066	RAD17|MSH2|HELQ|GADD45A|MASTL|WRN|MYC|PCNA|CDC5L|PARP9|PARP4|RTEL1-TNFRSF6B|UBA7|REV3L|PMS2|PALB2|PIF1|KIN|NSMCE2|XPC|BIVM-ERCC5|SLF1|MSH5-SAPCD1	http://amigo.geneontology.org/amigo/term/GO:0006974
inner ear morphogenesis	Gene Ontology	GO:0042472	5	59	0.0277912253861	0.06758969465	USH1C|WNT5A|TBX1|INSIG2|CELSR1	http://amigo.geneontology.org/amigo/term/GO:0042472
regulation of gene expression	Gene Ontology	GO:0010468	16	325	0.0279337483424	0.06758969465	ASH1L|TOB1|HNRNPDL|FOS|NR4A2|APP|FUBP1|TRIM22|ATP1B1|NFKBIZ|NKAP|EZH2|KDM6A|REST|ZUP1|MYC	http://amigo.geneontology.org/amigo/term/GO:0010468
regulation of G2/M transition of mitotic cell cycle	Gene Ontology	GO:0010389	6	81	0.0299901152275	0.0712922914619	KCNH5|CEP192|NINL|CCP110|CNTRL|OFD1	http://amigo.geneontology.org/amigo/term/GO:0010389
DNA duplex unwinding	Gene Ontology	GO:0032508	6	81	0.0299901152275	0.0712922914619	ANXA1|HELQ|WRN|RTEL1-TNFRSF6B|PIF1|RECQL	http://amigo.geneontology.org/amigo/term/GO:0032508
negative regulation of BMP signaling pathway	Gene Ontology	GO:0030514	5	62	0.0335084546827	0.0782826829225	SMAD7|WNT5A|NOG|TOB1|BMPER	http://amigo.geneontology.org/amigo/term/GO:0030514
synapse organization	Gene Ontology	GO:0050808	5	62	0.0335084546827	0.0782826829225	APP|SNCA|SLC1A1|LRP4|L1CAM	http://amigo.geneontology.org/amigo/term/GO:0050808
regulation of signal transduction by p53 class mediator	Gene Ontology	GO:1901796	9	153	0.0342225849116	0.0790004006825	TAF7|HDAC2|RAD17|SGK1|WRN|TP53INP1|PAK1IP1|MAPKAPK5|ING2	http://amigo.geneontology.org/amigo/term/GO:1901796
cholesterol metabolic process	Gene Ontology	GO:0008203	7	106	0.0343986984521	0.0790004006825	GBA|APP|MBTPS1|CAT|INSIG2|SQLE|APOL1	http://amigo.geneontology.org/amigo/term/GO:0008203
Wnt signaling pathway	Gene Ontology	GO:0016055	12	229	0.0351685449674	0.0800897116484	RSPO3|LGR4|LGR6|LRP4|PKD2|DKK3|ARL6|CTR9|KREMEN1|WNT5A|FZD10|CUL3	http://amigo.geneontology.org/amigo/term/GO:0016055
COPII vesicle coating	Gene Ontology	GO:0048208	5	63	0.0355646574482	0.0803168514039	AREG|TRAPPC2|LMAN1|CUL3|TMED10	http://amigo.geneontology.org/amigo/term/GO:0048208
cell surface receptor signaling pathway	Gene Ontology	GO:0007166	15	310	0.0370633955049	0.0830097535689	ANXA1|LAMA1|IFITM1|EGFR|CELSR1|ADGRG6|ADGRA3|MILR1|CCL2|TRPA1|EDN1|BRD8|UNC50|FZD10|IL1R1	http://amigo.geneontology.org/amigo/term/GO:0007166
ossification	Gene Ontology	GO:0001503	7	108	0.0375028142448	0.083056146208	MMP14|BMP6|IFITM1|EGFR|NPR2|IGSF10|PKDCC	http://amigo.geneontology.org/amigo/term/GO:0001503
negative regulation of neuron death	Gene Ontology	GO:1901215	5	64	0.0376970700501	0.083056146208	CSF1|CSF3|GBA|GPNMB|SNCA	http://amigo.geneontology.org/amigo/term/GO:1901215
response to organic substance	Gene Ontology	GO:0010033	6	86	0.0385876745491	0.0836580784225	PTGS2|TEK|CA2|TRPA1|WNT5A|SQLE	http://amigo.geneontology.org/amigo/term/GO:0010033
cellular response to calcium ion	Gene Ontology	GO:0071277	6	86	0.0385876745491	0.0836580784225	CPNE8|FOS|PKD2|NCSTN|EDN1|WNT5A	http://amigo.geneontology.org/amigo/term/GO:0071277
neutrophil degranulation	Gene Ontology	GO:0043312	21	480	0.0405145281578	0.0868542936497	CXCL1|ATP6V0C|ANXA3|TNFAIP6|CREG1|MANBA|CD55|ATP6AP2|ANO6|FAF2|TCN1|ITGAV|NCSTN|B2M|CAT|ARMC8|COPB1|CTSS|CD58|APAF1|SLC27A2	http://amigo.geneontology.org/amigo/term/GO:0043312
positive regulation of angiogenesis	Gene Ontology	GO:0045766	9	158	0.0407029346624	0.0868542936497	ITGB1|ERAP1|TEK|RTN4|ANXA3|HK2|F3|VEGFC|WNT5A	http://amigo.geneontology.org/amigo/term/GO:0045766
cellular response to leukemia inhibitory factor	Gene Ontology	GO:1990830	6	88	0.042423364522	0.0898182170738	HELLS|HK2|SMAD7|SSTR1|VEGFC|PDCD10	http://amigo.geneontology.org/amigo/term/GO:1990830
aging	Gene Ontology	GO:0007568	10	185	0.0433558175466	0.0910808260087	PTGS2|KYNU|FOS|WRN|CAT|SRR|SERPING1|SNCA|UCP3|APAF1	http://amigo.geneontology.org/amigo/term/GO:0007568
negative regulation of apoptotic process	Gene Ontology	GO:0043066	23	543	0.0450128229472	0.0938344232206	CD74|PTGS2|HDAC2|CCN1|BIRC6|EGFR|HSP90B1|CAT|ZNF830|PDCD10|TEK|MYC|ANXA1|HELLS|TCIM|FAIM|NAA16|IFI6|PALB2|NOTCH2|IL6|SNCA|WNT5A	http://amigo.geneontology.org/amigo/term/GO:0043066
cell cycle	Gene Ontology	GO:0007049	27	661	0.0463404959942	0.0958646901865	NCAPG2|RAD17|AHCTF1|KNTC1|ZNF830|GMNN|NDC80|GADD45A|MASTL|MAPK4|BIRC6|CUL3|HELLS|CDC5L|KLHL13|BUB1|KMT2E|RGCC|CHMP1B|SPDL1|PDCD6IP|KIF23|MELK|NSMCE2|NCAPH|GAS1|CNTRL	http://amigo.geneontology.org/amigo/term/GO:0007049
regulation of blood pressure	Gene Ontology	GO:0008217	5	68	0.046997365804	0.0964870161582	EDN1|PTGS2|NPR2|ERAP1|SGK1	http://amigo.geneontology.org/amigo/term/GO:0008217
regulation of cell population proliferation	Gene Ontology	GO:0042127	10	188	0.0474456253	0.0966749207241	ANXA1|PTGS2|IER5|SGK1|BIRC6|EZH2|EID2|PKD2|PLA2G4A|SQLE	http://amigo.geneontology.org/amigo/term/GO:0042127
activation of cysteine-type endopeptidase activity involved in apoptotic process	Gene Ontology	GO:0006919	6	91	0.0486118349466	0.0983119945561	F3|IFT57|ROBO1|SNCA|SLC1A1|APAF1	http://amigo.geneontology.org/amigo/term/GO:0006919
positive regulation of NIK/NF-kappaB signaling	Gene Ontology	GO:1901224	5	69	0.0495166184014	0.0986691440204	EDN1|APP|LIMS1|EGFR|TCIM	http://amigo.geneontology.org/amigo/term/GO:1901224
cellular response to retinoic acid	Gene Ontology	GO:0071300	5	69	0.0495166184014	0.0986691440204	TBX1|WNT5A|MYC|HDAC2|FZD10	http://amigo.geneontology.org/amigo/term/GO:0071300
leukocyte migration	Gene Ontology	GO:0050900	10	190	0.050311887039	0.0995220539239	ITGB1|CD74|TEK|FN1|CD58|GRB14|ITGAV|ATP1B1|L1CAM|THBD	http://amigo.geneontology.org/amigo/term/GO:0050900
protein transport	Gene Ontology	GO:0015031	27	667	0.0507225058974	0.099607239842	TIMM23B-AGAP6|SNX6|WASHC4|AHCTF1|MAMDC4|MX2|HSP90B1|ARL6|PKDCC|CHMP1B|CHMP5|TMED10|RANBP17|ATG9A|UNC50|RANBP6|VPS13A|NXF1|AP4E1|LMAN1|SLC15A3|RAB9A|EXOC1|RAB29|PDCD6IP|RHBDF1|COPB1	http://amigo.geneontology.org/amigo/term/GO:0015031
protein phosphorylation	Gene Ontology	GO:0006468	25	610	0.0520549122223	0.100162185363	CCL2|BIRC6|CCL8|EGFR|PKDCC|MAPKAPK5|TEK|MASTL|PXK|PIK3R4|MAPK4|MAP3K21|LAMA1|NPR2|BUB1|STK17A|LMTK2|SGK1|APP|DDR1|EIF2A|MELK|CLK1|WNT5A|NRBP2	http://amigo.geneontology.org/amigo/term/GO:0006468
neuron projection morphogenesis	Gene Ontology	GO:0048812	5	70	0.0521139045616	0.100162185363	WNT5A|BDNF|EGFR|SHTN1|SGK1	http://amigo.geneontology.org/amigo/term/GO:0048812
negative regulation of cysteine-type endopeptidase activity involved in apoptotic process	Gene Ontology	GO:0043154	5	70	0.0521139045616	0.100162185363	IFI6|PTGS2|NR4A1|LAMP3|SNCA	http://amigo.geneontology.org/amigo/term/GO:0043154
positive regulation of interleukin-6 production	Gene Ontology	GO:0032755	6	93	0.0530307562034	0.100498845672	CD74|IFIH1|APP|DDX58|IL6|WNT5A	http://amigo.geneontology.org/amigo/term/GO:0032755
positive regulation of peptidyl-tyrosine phosphorylation	Gene Ontology	GO:0050731	6	93	0.0530307562034	0.100498845672	CD74|AREG|LRP4|BMP6|CSF3|IL6	http://amigo.geneontology.org/amigo/term/GO:0050731
cellular response to organic cyclic compound	Gene Ontology	GO:0071407	5	71	0.0547892848475	0.102399284094	CCL2|MYC|SLC1A1|ITGA2|FOXF1	http://amigo.geneontology.org/amigo/term/GO:0071407
phospholipid metabolic process	Gene Ontology	GO:0006644	5	71	0.0547892848475	0.102399284094	PLA2G15|PLA2G4A|PLCD1|CYP2W1|SNCA	http://amigo.geneontology.org/amigo/term/GO:0006644
cell division	Gene Ontology	GO:0051301	18	412	0.0554852914649	0.102989821829	BIRC6|HELLS|KLHL13|BUB1|SPDL1|KNTC1|AHCTF1|MASTL|PDCD6IP|KIF23|ZNF830|NCAPG2|NSMCE2|NCAPH|CHMP1B|CNTRL|NDC80|CUL3	http://amigo.geneontology.org/amigo/term/GO:0051301
carbohydrate metabolic process	Gene Ontology	GO:0005975	12	247	0.0565304220756	0.103960942022	PPP1R3D|MAN2B2|MANBA|HK2|MAN2A2|ALDH2|SIAE|FBP1|NEU4|GALNT7|GALNT3|B3GLCT	http://amigo.geneontology.org/amigo/term/GO:0005975
protein processing	Gene Ontology	GO:0016485	5	72	0.0575427523154	0.103960942022	MMP14|OGT|CTSS|F3|NCSTN	http://amigo.geneontology.org/amigo/term/GO:0016485
positive regulation of tyrosine phosphorylation of STAT protein	Gene Ontology	GO:0042531	5	72	0.0575427523154	0.103960942022	IL6|PARP14|HDAC2|PARP9|CRLF1	http://amigo.geneontology.org/amigo/term/GO:0042531
positive regulation of inflammatory response	Gene Ontology	GO:0050729	6	95	0.0576861539704	0.103960942022	APP|EGFR|NFKBIZ|SNCA|WNT5A|ITGA2	http://amigo.geneontology.org/amigo/term/GO:0050729
heart development	Gene Ontology	GO:0007507	12	248	0.0579265765507	0.103960942022	PCNA|TEK|FN1|PKD2|POPDC3|TBX1|KDM6A|FOXF1|BCOR|EDN1|COL3A1|PAM	http://amigo.geneontology.org/amigo/term/GO:0007507
response to bacterium	Gene Ontology	GO:0009617	7	120	0.0599687444689	0.106917958889	CCL2|ERAP1|DHX58|RAB29|CEP192|OAS2|IFI44	http://amigo.geneontology.org/amigo/term/GO:0009617
in utero embryonic development	Gene Ontology	GO:0001701	11	224	0.0620792528429	0.109957369415	ITGB1|PALB2|NOG|KIDINS220|NOTCH2|KDM6A|FOXF1|EDN1|MYC|MSH2|CUL3	http://amigo.geneontology.org/amigo/term/GO:0001701
regulation of cell growth	Gene Ontology	GO:0001558	5	74	0.0632835894338	0.111362680108	EGLN2|DDR1|IL17RB|SGK1|KIAA1109	http://amigo.geneontology.org/amigo/term/GO:0001558
protein glycosylation	Gene Ontology	GO:0006486	9	173	0.0649503072997	0.113558279214	TUSC3|OGT|B3GNT9|B3GLCT|MAN2A2|POGLUT2|POGLUT3|GALNT7|GALNT3	http://amigo.geneontology.org/amigo/term/GO:0006486
negative regulation of endopeptidase activity	Gene Ontology	GO:0010951	8	149	0.0684234031397	0.118863732377	BIRC6|CD109|TFPI2|A2M|SERPING1|TFPI|SPINK13|APP	http://amigo.geneontology.org/amigo/term/GO:0010951
RNA processing	Gene Ontology	GO:0006396	6	100	0.07036373515	0.121455874049	CCNL1|RBM5|DDX20|HNRNPDL|HNRNPH1|MPHOSPH10	http://amigo.geneontology.org/amigo/term/GO:0006396
neutrophil chemotaxis	Gene Ontology	GO:0030593	5	77	0.0724765587791	0.123529229114	CXCL1|CCL20|CXCL3|CCL2|CCL8	http://amigo.geneontology.org/amigo/term/GO:0030593
regulation of growth	Gene Ontology	GO:0040008	5	77	0.0724765587791	0.123529229114	SOCS6|BRD8|ING2|YEATS4|CREG1	http://amigo.geneontology.org/amigo/term/GO:0040008
negative regulation of gene expression	Gene Ontology	GO:0010629	14	314	0.0738756054772	0.125126806777	CD46|PARP9|ROBO1|PARP14|NOG|REST|PDCD10|SFMBT2|EZH2|TP53INP1|NOTCH2|EDN1|MYC|APP	http://amigo.geneontology.org/amigo/term/GO:0010629
response to insulin	Gene Ontology	GO:0032868	5	78	0.07569475627	0.127411670492	OGT|ABCC8|UCP3|INSIG2|CAT	http://amigo.geneontology.org/amigo/term/GO:0032868
positive regulation of protein phosphorylation	Gene Ontology	GO:0001934	10	206	0.0774144426169	0.129501937958	CD74|RAP2A|CCN1|TBX1|APP|EGFR|GPNMB|TEK|VEGFC|WNT5A	http://amigo.geneontology.org/amigo/term/GO:0001934
sodium ion transmembrane transport	Gene Ontology	GO:0035725	6	103	0.0786817747898	0.130091474321	SLC6A6|PKD2|ANO6|KCNK1|ATP1B1|SCNN1A	http://amigo.geneontology.org/amigo/term/GO:0035725
transmembrane receptor protein tyrosine kinase signaling pathway	Gene Ontology	GO:0007169	7	128	0.0787269438695	0.130091474321	TEK|LMTK2|DDR1|EGFR|CSF1|SH2B3|BDNF	http://amigo.geneontology.org/amigo/term/GO:0007169
cellular response to hypoxia	Gene Ontology	GO:0071456	7	129	0.0812867692671	0.133507360433	PTGS2|EGLN1|EGLN2|RTN4|RGCC|EDN1|MYC	http://amigo.geneontology.org/amigo/term/GO:0071456
memory	Gene Ontology	GO:0007613	5	80	0.0823593664671	0.134454146461	SHANK3|PTGS2|BDNF|ABCC8|SLC1A1	http://amigo.geneontology.org/amigo/term/GO:0007613
positive regulation of transcription, DNA-templated	Gene Ontology	GO:0045893	28	735	0.0852818613872	0.137969524159	CD74|LGR4|HDAC2|EGFR|TBX1|NR4A2|NPAS4|RAI1|FOXF1|FOXF2|NFIL3|MYC|PARP9|KMT2E|FOS|XPC|FOXE1|NR4A1|TRIM22|BICRAL|TP53INP1|REST|ING2|NAA16|IL6|YEATS4|WNT5A|SP100	http://amigo.geneontology.org/amigo/term/GO:0045893
negative regulation of protein phosphorylation	Gene Ontology	GO:0001933	5	81	0.0858047119434	0.137969524159	PTPN13|CDK5RAP3|CD109|PPP1R15B|SNCA	http://amigo.geneontology.org/amigo/term/GO:0001933
defense response	Gene Ontology	GO:0006952	8	157	0.0865460216835	0.137969524159	CD74|CXCL1|CXCL3|SOCS6|CD83|MX2|MX1|IL17RB	http://amigo.geneontology.org/amigo/term/GO:0006952
nucleic acid phosphodiester bond hydrolysis	Gene Ontology	GO:0090305	7	131	0.0865491479963	0.137969524159	PAN2|PLSCR1|WRN|REV3L|BIVM-ERCC5|PMS2|ZC3H12C	http://amigo.geneontology.org/amigo/term/GO:0090305
mRNA transport	Gene Ontology	GO:0051028	6	106	0.0875287090494	0.13871508861	NXF1|AHCTF1|MX2|ZFP36|THOC7|RANBP17	http://amigo.geneontology.org/amigo/term/GO:0051028
DNA replication	Gene Ontology	GO:0006260	8	158	0.0889909863246	0.140212542407	PCNA|RAD17|ORC6|RTEL1-TNFRSF6B|WRN|PIF1|REV3L|KIN	http://amigo.geneontology.org/amigo/term/GO:0006260
neural tube closure	Gene Ontology	GO:0001843	5	83	0.0929184034957	0.145554262123	WNT5A|NOG|KDM6A|CELSR1|IFT57	http://amigo.geneontology.org/amigo/term/GO:0001843
locomotory behavior	Gene Ontology	GO:0007626	5	84	0.0965853592682	0.150428921619	VPS13A|APP|SHANK3|SLC1A1|CELSR1	http://amigo.geneontology.org/amigo/term/GO:0007626
osteoblast differentiation	Gene Ontology	GO:0001649	6	111	0.103428290493	0.159315714615	BMP6|CCN1|LGR4|NOG|GPNMB|CAT	http://amigo.geneontology.org/amigo/term/GO:0001649
negative regulation of inflammatory response	Gene Ontology	GO:0050728	7	137	0.10346703237	0.159315714615	ASH1L|TEK|GBA|TNFAIP6|TNFAIP3|ZFP36|FOXF1	http://amigo.geneontology.org/amigo/term/GO:0050728
negative regulation of transforming growth factor beta receptor signaling pathway	Gene Ontology	GO:0030512	5	86	0.104135638842	0.159439311447	CD109|SMAD7|EID2|SNX6|PBLD	http://amigo.geneontology.org/amigo/term/GO:0030512
negative regulation of DNA-binding transcription factor activity	Gene Ontology	GO:0043433	5	87	0.108017278327	0.16445327206	HDAC2|EGLN1|SMAD7|EZH2|SP100	http://amigo.geneontology.org/amigo/term/GO:0043433
peptidyl-tyrosine phosphorylation	Gene Ontology	GO:0018108	7	139	0.109477550477	0.165745341784	TEK|LMTK2|DDR1|EGFR|MELK|PKDCC|CLK1	http://amigo.geneontology.org/amigo/term/GO:0018108
intracellular signal transduction	Gene Ontology	GO:0035556	18	456	0.115103105531	0.173185462079	CXCL1|WSB1|ADCY6|SOCS6|SGK1|SH3BP5|MASTL|EGFR|NPR2|MELK|ZFP36|SH2B3|MAPK4|PLCD1|EDN1|MAPKAPK5|NRBP2|STK17A	http://amigo.geneontology.org/amigo/term/GO:0035556
potassium ion transport	Gene Ontology	GO:0006813	7	141	0.115669994968	0.173185462079	KCNH5|KCNJ2|PKD2|KCNK1|ATP1B1|ABCC8|SLC12A8	http://amigo.geneontology.org/amigo/term/GO:0006813
fatty acid metabolic process	Gene Ontology	GO:0006631	9	196	0.116902292797	0.174068798615	PTGS2|PLA2G15|CYP4F12|CYP4V2|PEDS1-UBE2V1|SNCA|PLA2G4A|UCP3|SLC27A2	http://amigo.geneontology.org/amigo/term/GO:0006631
lipid transport	Gene Ontology	GO:0006869	7	142	0.11883360999	0.175977641023	ANO4|ANO6|ABCA4|OSBPL3|RELCH|APOL3|APOL1	http://amigo.geneontology.org/amigo/term/GO:0006869
regulation of inflammatory response	Gene Ontology	GO:0050727	5	91	0.124232108816	0.182154077045	ANXA1|PTGS2|USP18|WNT5A|IL1R1	http://amigo.geneontology.org/amigo/term/GO:0050727
Golgi organization	Gene Ontology	GO:0007030	6	117	0.124348724182	0.182154077045	VMP1|RAB29|LMAN1|GOLGA8B|GOLGA8A|TMED10	http://amigo.geneontology.org/amigo/term/GO:0007030
protein localization	Gene Ontology	GO:0008104	7	145	0.12858958331	0.187353640198	LRP4|SPTSSA|ODR4|CAT|AP4E1|VPS13A|SLC27A2	http://amigo.geneontology.org/amigo/term/GO:0008104
viral life cycle	Gene Ontology	GO:0019058	5	93	0.132738159534	0.192363856865	ITGB1|EZH2|EGFR|PDCD6IP|CHMP5	http://amigo.geneontology.org/amigo/term/GO:0019058
female pregnancy	Gene Ontology	GO:0007565	5	95	0.141498156617	0.202888891234	ITGA2|DDR1|ABCC8|THBD|FOS	http://amigo.geneontology.org/amigo/term/GO:0007565
ciliary basal body-plasma membrane docking	Gene Ontology	GO:0097711	5	95	0.141498156617	0.202888891234	CNTRL|OFD1|CCP110|CEP192|NINL	http://amigo.geneontology.org/amigo/term/GO:0097711
protein autophosphorylation	Gene Ontology	GO:0046777	8	177	0.142817948243	0.2037034946	TEK|LMTK2|DDR1|EGFR|MELK|CLK1|MAPKAPK5|MAP3K21	http://amigo.geneontology.org/amigo/term/GO:0046777
regulation of cell shape	Gene Ontology	GO:0008360	7	150	0.145708081617	0.206737644597	CCL2|ANXA1|FN1|FMNL2|PALMD|SYNE3|ARHGAP18	http://amigo.geneontology.org/amigo/term/GO:0008360
positive regulation of MAPK cascade	Gene Ontology	GO:0043410	6	123	0.14716273609	0.20771407021	CD74|TEK|ADRA2A|IL6|TBX1|BCAR3	http://amigo.geneontology.org/amigo/term/GO:0043410
lung development	Gene Ontology	GO:0030324	5	98	0.155093330962	0.217773537257	MMP14|LIPA|WNT5A|EGFR|FOXF1	http://amigo.geneontology.org/amigo/term/GO:0030324
negative regulation of cell migration	Gene Ontology	GO:0030336	7	154	0.160141332845	0.223702583511	CD74|IFITM1|RAP2A|ROBO1|NOG|TP53INP1|SMAD7	http://amigo.geneontology.org/amigo/term/GO:0030336
tRNA processing	Gene Ontology	GO:0008033	5	101	0.169204258705	0.235150533893	RPP21|OSGEPL1|LCMT2|TPRKB|TRMT11	http://amigo.geneontology.org/amigo/term/GO:0008033
endoplasmic reticulum to Golgi vesicle-mediated transport	Gene Ontology	GO:0006888	8	187	0.176403915379	0.24390541361	AREG|CD55|TRAPPC2|LMAN1|COPB1|CUL3|NRBP2|TMED10	http://amigo.geneontology.org/amigo/term/GO:0006888
chromatin remodeling	Gene Ontology	GO:0006338	5	103	0.178880339018	0.24483117108	MYC|HDAC2|KDM6A|ASH1L|PABPC1L	http://amigo.geneontology.org/amigo/term/GO:0006338
regulation of complement activation	Gene Ontology	GO:0030449	5	103	0.178880339018	0.24483117108	C1S|SERPING1|CFH|CD46|CD55	http://amigo.geneontology.org/amigo/term/GO:0030449
regulation of cell migration	Gene Ontology	GO:0030334	5	104	0.18379488728	0.250293539964	RTN4|LAMA1|DDX58|LAMA3|SGK1	http://amigo.geneontology.org/amigo/term/GO:0030334
cellular protein modification process	Gene Ontology	GO:0006464	5	105	0.188758564146	0.255767854418	PARP4|UBE2L6|PCMTD1|MANBA|UBA7	http://amigo.geneontology.org/amigo/term/GO:0006464
positive regulation of GTPase activity	Gene Ontology	GO:0043547	13	341	0.192011672194	0.258881408779	CCL2|TIMM23B-AGAP6|CCL8|S1PR1|LIMS1|ITGB1|ARHGAP18|CCL20|FZD10|EZH2|WNT5A|BCAR3|TBC1D8	http://amigo.geneontology.org/amigo/term/GO:0043547
nervous system development	Gene Ontology	GO:0007399	20	559	0.194936488022	0.261523704228	CXCL1|NOG|BICDL1|FN1|ADGRG6|RTN4|APP|NPAS4|NR2F1|KIDINS220|NOTCH2|ROBO1|NR4A2|FOS|L1CAM|BDNF|ITM2B|VPS13A|NRBP2|APAF1	http://amigo.geneontology.org/amigo/term/GO:0007399
homophilic cell adhesion via plasma membrane adhesion molecules	Gene Ontology	GO:0007156	7	165	0.2029087337	0.269585560044	ITGB1|ROBO1|CELSR1|FAT1|L1CAM|PTPRM|IGFN1	http://amigo.geneontology.org/amigo/term/GO:0007156
oxidation-reduction process	Gene Ontology	GO:0055114	17	469	0.20358129808	0.269585560044	PTGS2|EGLN1|EGLN2|ACAD8|ALDH1L2|CYP4V2|SQLE|ALDH2|SUOX|AOX1|CYP4F12|CYP2W1|PRXL2C|HIBADH|IL4I1|CAT|PAM	http://amigo.geneontology.org/amigo/term/GO:0055114
cellular calcium ion homeostasis	Gene Ontology	GO:0006874	5	108	0.203930036196	0.269585560044	EDN1|PKD2|CCL8|TMEM165|ATP1B1	http://amigo.geneontology.org/amigo/term/GO:0006874
regulation of membrane potential	Gene Ontology	GO:0042391	5	109	0.209075836565	0.27504636752	PXK|KCNH5|POPDC3|GABRE|PIEZO2	http://amigo.geneontology.org/amigo/term/GO:0042391
complement activation, classical pathway	Gene Ontology	GO:0006958	6	138	0.211417439696	0.276783218153	C1RL|CD55|CD46|SERPING1|C1S|C1R	http://amigo.geneontology.org/amigo/term/GO:0006958
regulation of transcription by RNA polymerase II	Gene Ontology	GO:0006357	53	1641	0.21865798291	0.284603928986	CCNL1|NPAS4|CREG1|ZNF239|ZNF251|CUL3|FOXE1|ZNF222|ZNF75D|EZH2|PAM|SUPT20H|CREBZF|RAI1|CGA|ZNF700|NR2F1|MIDEAS|ZNF587B|FOXF2|HOXB3|IRX5|MYC|ZBTB34|ZBTB37|ZNF786|SP8|CDC5L|CCNL2|ZBED5|FOS|NR4A2|ZNF229|NR4A1|ZNF521|REST|NR2C1|EGFR|TAF7|ETV3|PLAGL1|SLTM|OGT|FOXF1|NOTCH2|ELK3|ZFP36|TBX1|ZNF274|ZNF774|SP100|ZSCAN32|ZSCAN16	http://amigo.geneontology.org/amigo/term/GO:0006357
platelet activation	Gene Ontology	GO:0030168	5	111	0.21949159099	0.284603928986	IL6|COL3A1|PLSCR1|ADRA2A|CD9	http://amigo.geneontology.org/amigo/term/GO:0030168
axon guidance	Gene Ontology	GO:0007411	9	230	0.224401006671	0.288670974241	LAMA1|LAMA3|ROBO1|NOG|NOTCH2|LGR6|L1CAM|BDNF|WNT5A	http://amigo.geneontology.org/amigo/term/GO:0007411
Notch signaling pathway	Gene Ontology	GO:0007219	5	112	0.22475858142	0.288670974241	APP|MYC|NKAP|NOTCH2|NCSTN	http://amigo.geneontology.org/amigo/term/GO:0007219
mRNA processing	Gene Ontology	GO:0006397	14	385	0.22825421303	0.291777791184	PAN2|RBM5|DDX20|THOC7|PRPF38B|PPWD1|CSTF2T|CDC5L|PCF11|ZNF830|HNRNPH1|KIN|PNN|CWC22	http://amigo.geneontology.org/amigo/term/GO:0006397
regulation of apoptotic process	Gene Ontology	GO:0042981	10	264	0.236960186491	0.301484556522	RBM5|IFT57|SGK1|WRN|RTN4|TP53INP1|APAF1|GAS1|ING2|TRAF5	http://amigo.geneontology.org/amigo/term/GO:0042981
adenylate cyclase-activating G protein-coupled receptor signaling pathway	Gene Ontology	GO:0007189	5	116	0.246185836411	0.31175869938	LGR4|S1PR1|ADRA2A|ADCY6|ADGRG6	http://amigo.geneontology.org/amigo/term/GO:0007189
rhythmic process	Gene Ontology	GO:0048511	6	147	0.253944713003	0.320088452203	LGR4|HDAC2|OGT|RAI1|EZH2|NFIL3	http://amigo.geneontology.org/amigo/term/GO:0048511
RNA splicing	Gene Ontology	GO:0008380	11	301	0.25764459411	0.323248541685	CDC5L|DDX20|CWC22|PRPF38B|PNN|RBM5|ZNF830|HNRNPH1|PPWD1|MPHOSPH10|THOC7	http://amigo.geneontology.org/amigo/term/GO:0008380
protein deubiquitination	Gene Ontology	GO:0016579	10	271	0.261618912496	0.326722236343	DDX58|OGT|SMAD7|IFIH1|USP43|TNFAIP3|CCP110|USP15|MYC|USP18	http://amigo.geneontology.org/amigo/term/GO:0016579
positive regulation of canonical Wnt signaling pathway	Gene Ontology	GO:0090263	6	150	0.268622122453	0.33392933571	RSPO3|LGR4|LGR6|EGFR|SULF2|ATP6AP2	http://amigo.geneontology.org/amigo/term/GO:0090263
mitotic cell cycle	Gene Ontology	GO:0000278	6	152	0.278522339156	0.344655497311	CDC5L|MASTL|ZNF830|YEATS4|NDC80|CUL3	http://amigo.geneontology.org/amigo/term/GO:0000278
autophagy	Gene Ontology	GO:0006914	7	183	0.280708727852	0.345782114763	VMP1|SUPT20H|GBA|IFI16|TP53INP1|ATG9A|VPS13A	http://amigo.geneontology.org/amigo/term/GO:0006914
lipid catabolic process	Gene Ontology	GO:0016042	5	123	0.284836622985	0.349279297868	LIPA|NEU4|PLA2G4A|PLA2G15|PLCD1	http://amigo.geneontology.org/amigo/term/GO:0016042
proteolysis	Gene Ontology	GO:0006508	21	632	0.289265883219	0.353112857442	MMP14|PAN2|ERAP1|USP43|C1RL|MBTPS1|CFAP44|PRSS23|TNFAIP3|NCSTN|SCPEP1|RHBDF1|USP15|GGT7|ZUP1|C1R|C1S|CPQ|USP18|CTSS|LAP3	http://amigo.geneontology.org/amigo/term/GO:0006508
transcription initiation from RNA polymerase II promoter	Gene Ontology	GO:0006367	6	155	0.293524864656	0.356705104582	TAF7|NR4A2|NR4A1|NR2F1|NOTCH2|NR2C1	http://amigo.geneontology.org/amigo/term/GO:0006367
mitotic spindle organization	Gene Ontology	GO:0007052	5	126	0.301746613737	0.365059519298	BUB1|SPDL1|KNTC1|NDC80|AHCTF1	http://amigo.geneontology.org/amigo/term/GO:0007052
positive regulation of cytosolic calcium ion concentration	Gene Ontology	GO:0007204	6	157	0.303615971835	0.365688570521	CD55|PKD2|ITGAV|ACKR3|CXCR5|EDN1	http://amigo.geneontology.org/amigo/term/GO:0007204
cell differentiation	Gene Ontology	GO:0030154	32	1003	0.310024068855	0.371754525042	LGR4|UGCG|ITSN2|SMAD7|FOXE1|PKDCC|KIAA1522|L1CAM|FSTL4|NPAS4|NR2F1|IGSF10|USH1C|APAF1|COL15A1|EGFR|TDRD7|ETV3|NR2C1|SH2B3|VEGFC|BMP6|ZNF521|LRP4|ROBO1|RAB29|NOG|NOTCH2|NPNT|ELK3|EID2|WNT5A	http://amigo.geneontology.org/amigo/term/GO:0030154
negative regulation of angiogenesis	Gene Ontology	GO:0016525	5	128	0.313105885335	0.373796012889	GADD45A|PTPRM|TEK|ABCC8|RGCC	http://amigo.geneontology.org/amigo/term/GO:0016525
positive regulation of protein kinase B signaling	Gene Ontology	GO:0051897	7	191	0.317455596536	0.377326608164	ITGB1|AREG|TEK|RTN4|EGFR|CSF3|F3	http://amigo.geneontology.org/amigo/term/GO:0051897
mRNA splicing, via spliceosome	Gene Ontology	GO:0000398	9	255	0.320488825961	0.379268435963	CDC5L|PRPF38B|PPWD1|CSTF2T|RBM5|PCF11|HNRNPH1|PNN|CWC22	http://amigo.geneontology.org/amigo/term/GO:0000398
calcium ion transmembrane transport	Gene Ontology	GO:0070588	5	130	0.32452060909	0.382369935059	TRPA1|ANO6|TMEM165|ITGAV|PKD2	http://amigo.geneontology.org/amigo/term/GO:0070588
peptidyl-serine phosphorylation	Gene Ontology	GO:0018105	6	167	0.354839488628	0.416283555923	LMTK2|SGK1|MASTL|CLK1|MAPKAPK5|SLC1A1	http://amigo.geneontology.org/amigo/term/GO:0018105
anatomical structure morphogenesis	Gene Ontology	GO:0009653	5	137	0.364749384867	0.42606501422	FOXE1|FAT1|SMAD7|FBN2|DKK3	http://amigo.geneontology.org/amigo/term/GO:0009653
cell-cell signaling	Gene Ontology	GO:0007267	8	235	0.371793831483	0.43242973533	AREG|TEK|CCL8|TNFAIP6|GPNMB|FAT1|EDN1|CCL20	http://amigo.geneontology.org/amigo/term/GO:0007267
cytoskeleton organization	Gene Ontology	GO:0007010	6	171	0.375539438691	0.434919606347	CCL2|SVIL|FMNL2|TNFAIP3|YEATS4|SYNE3	http://amigo.geneontology.org/amigo/term/GO:0007010
MAPK cascade	Gene Ontology	GO:0000165	10	305	0.390138133142	0.449903974815	CCL2|AREG|TEK|EGFR|ZFP36|MAPK4|MAPKAPK5|SHANK3|MYC|CUL3	http://amigo.geneontology.org/amigo/term/GO:0000165
lipid metabolic process	Gene Ontology	GO:0006629	19	607	0.397227880431	0.456138794901	LIPA|PTGS2|UGCG|MBTPS1|ACAD8|CYP4V2|GBA|CYP4F12|INSIG2|APOL1|PLCD1|NEU4|CYP2W1|BTN2A1|UCP3|SPTSSA|PLA2G4A|PLA2G15|SLC27A2	http://amigo.geneontology.org/amigo/term/GO:0006629
signal transduction	Gene Ontology	GO:0007165	62	2064	0.39896026129	0.456195066707	TNFSF13|CCL2|ERAP1|LGR6|CCN1|RASD1|LGR4|CCL8|FAM3C|EGFR|MX1|SH3BP5|ADRA2A|ADGRA3|MAPKAPK5|CSF3|HSH2D|IL1R1|SSTR1|TEK|ELK3|CGA|CD83|NR2F1|GPNMB|ING2|CXCR5|CCL20|MAP3K21|ANXA1|FZD10|NPR2|RAP2A|TRAF5|IL19|NR4A2|BDNF|NR4A1|CELSR1|SH2B3|VEGFC|PLCD1|PDE10A|BCAR3|CXCL1|COL15A1|S1PR1|SCUBE1|OGT|GRB14|TNFAIP6|CSF1|ACKR3|IL6|ADGRG6|CMTM8|OR2B6|GABRE|GPR173|PTPRM|AREG|ARHGAP18	http://amigo.geneontology.org/amigo/term/GO:0007165
potassium ion transmembrane transport	Gene Ontology	GO:0071805	5	144	0.405066829553	0.46123155802	KCNH5|PKD2|ABCC8|KCNK1|KCNJ2	http://amigo.geneontology.org/amigo/term/GO:0071805
multicellular organism development	Gene Ontology	GO:0007275	35	1157	0.419425451152	0.473842937733	LGR4|NOG|CREG1|FAM3C|EGFR|ZNF830|PKDCC|TBX1|L1CAM|FZD10|ACKR3|B2M|TEK|FSTL4|IGSF10|HELLS|SUPT20H|COL15A1|HOXB3|CELSR1|VEGFC|LMTK2|BMP6|ZNF521|SHTN1|LRP4|ROBO1|DDR1|DKK3|NOTCH2|CSF3|NPNT|EID2|PRR15|WNT5A	http://amigo.geneontology.org/amigo/term/GO:0007275
chromatin organization	Gene Ontology	GO:0006325	11	346	0.419639502051	0.473842937733	ASH1L|HDAC2|BCOR|KMT2E|OGT|KANSL1|EZH2|KDM6A|YEATS4|BRD8|ING2	http://amigo.geneontology.org/amigo/term/GO:0006325
regulation of translation	Gene Ontology	GO:0006417	5	149	0.43368787523	0.48767391779	MAPKAPK5|APP|PPP1R15B|PAIP1|EIF2A	http://amigo.geneontology.org/amigo/term/GO:0006417
neuron differentiation	Gene Ontology	GO:0030182	6	184	0.442720417871	0.492804769577	NR4A2|S1PR1|NRBP2|IRX5|WNT5A|FZD10	http://amigo.geneontology.org/amigo/term/GO:0030182
negative regulation of canonical Wnt signaling pathway	Gene Ontology	GO:0090090	6	184	0.442720417871	0.492804769577	LRP4|NOG|DKK3|WNT5A|KREMEN1|CUL3	http://amigo.geneontology.org/amigo/term/GO:0090090
vesicle-mediated transport	Gene Ontology	GO:0016192	9	285	0.443706139397	0.492804769577	RAB29|TRAPPC2|ARL6|CCZ1B|AP4E1|LMAN1|COPB1|CUL3|TMED10	http://amigo.geneontology.org/amigo/term/GO:0016192
intracellular protein transport	Gene Ontology	GO:0006886	10	320	0.448689873517	0.496305941726	CD74|TBC1D8|SNX6|C17orf75|RAB29|ARL6|AP4E1|COPB1|RANBP17|TMED10	http://amigo.geneontology.org/amigo/term/GO:0006886
transcription by RNA polymerase II	Gene Ontology	GO:0006366	6	186	0.452961995379	0.498994718487	TAF7|NCAPG2|FOS|CTR9|NFIL3|MYC	http://amigo.geneontology.org/amigo/term/GO:0006366
regulation of cell cycle	Gene Ontology	GO:0051726	5	155	0.467621445126	0.513058346677	ITGB1|MX2|RGCC|MASTL|GADD45A	http://amigo.geneontology.org/amigo/term/GO:0051726
regulation of transcription, DNA-templated	Gene Ontology	GO:0006355	42	1422	0.470696951263	0.514350297549	CREG1|ZNF251|SMAD7|FOXE1|SFMBT2|TBX1|CREBZF|ZNF720|ZNF700|NR2F1|FOXF1|FOXF2|HOXB3|IRX5|MYC|ZNF786|CCNL1|ZNF222|FUBP1|FOS|NR4A2|ZNF229|NFIL3|ZNF587B|TRIM22|NR2C1|TP53INP1|REST|ING2|ETV3|NR4A1|ZNF525|ZNF75D|TRAPPC2|NOTCH2|YEATS2|ELK3|CTR9|EZH2|YEATS4|ZNF274|ZSCAN32	http://amigo.geneontology.org/amigo/term/GO:0006355
ion transport	Gene Ontology	GO:0006811	20	674	0.488350335193	0.531497754366	KCNH5|ATP6V0C|SLC1A1|TRPA1|KCNJ2|PKD2|ANO6|TCN1|KCNK1|ATP1B1|MRS2|STEAP1|SLC31A2|SCNN1A|PIEZO2|GABRE|SLC15A3|SLC22A4|SLC26A11|SLC12A8	http://amigo.geneontology.org/amigo/term/GO:0006811
transmembrane transport	Gene Ontology	GO:0055085	19	641	0.492231940837	0.533579423867	KCNH5|MFSD8|SLC37A1|SLC6A6|TUSC3|ANO4|ANO6|SLC16A6|MRS2|SLC12A8|SLC22A4|ABCA4|ABCC8|TRPA1|STEAP1|SLC15A3|SLC26A11|SLC1A1|ABCB1	http://amigo.geneontology.org/amigo/term/GO:0055085
protein stabilization	Gene Ontology	GO:0050821	6	195	0.498434149054	0.538150017504	NAA16|CD74|RTN4|SMAD7|ATP1B1|PDCD10	http://amigo.geneontology.org/amigo/term/GO:0050821
positive regulation of NF-kappaB transcription factor activity	Gene Ontology	GO:0051092	5	162	0.506379931579	0.544559370865	WNT5A|APP|TRAF5|TRIM22|CAT	http://amigo.geneontology.org/amigo/term/GO:0051092
protein polyubiquitination	Gene Ontology	GO:0000209	8	270	0.524260625904	0.56155980087	HECTD2|FBXW10|ZNRF2|TRIM22|LMO7|UBE2L6|WSB1|CUL3	http://amigo.geneontology.org/amigo/term/GO:0000209
cell projection organization	Gene Ontology	GO:0030030	6	201	0.528018672867	0.562003559539	ITGB1|ARL6|CCP110|OFD1|DYNC2I1|CUL3	http://amigo.geneontology.org/amigo/term/GO:0030030
ion transmembrane transport	Gene Ontology	GO:0034220	9	306	0.528822537574	0.562003559539	ATP6V0C|SGK1|ANO4|PIEZO2|ANO6|ATP1B1|SCNN1A|GABRE|TRPA1	http://amigo.geneontology.org/amigo/term/GO:0034220
brain development	Gene Ontology	GO:0007420	8	276	0.549308826819	0.580465509838	WRN|S1PR1|NOG|SLC1A1|SRR|CDK5RAP3|CD9|APAF1	http://amigo.geneontology.org/amigo/term/GO:0007420
defense response to bacterium	Gene Ontology	GO:0042742	7	241	0.550478361728	0.580465509838	ANXA3|GSDMB|NOTCH2|OAS1|OAS3|OAS2|CCL20	http://amigo.geneontology.org/amigo/term/GO:0042742
protein folding	Gene Ontology	GO:0006457	5	171	0.554465941315	0.58240414766	PDIA6|DNAJC25|HSPE1-MOB4|HSP90B1|LMAN1	http://amigo.geneontology.org/amigo/term/GO:0006457
protein ubiquitination	Gene Ontology	GO:0016567	17	614	0.610830995811	0.63913204581	HECTD2|HERC1|SOCS6|TNFAIP3|ZNRF2|BIRC6|TRIM22|LMO7|UBE2L6|UBA7|CTR9|KLHL13|PCNA|WSB1|RNF139|RNFT1|CUL3	http://amigo.geneontology.org/amigo/term/GO:0016567
positive regulation of I-kappaB kinase/NF-kappaB signaling	Gene Ontology	GO:0043123	5	184	0.619580571669	0.645793595855	CD74|LURAP1L|APOL3|TRAF5|TRIM22	http://amigo.geneontology.org/amigo/term/GO:0043123
methylation	Gene Ontology	GO:0032259	5	201	0.69563262801	0.722285219121	TRMT11|ASH1L|LCMT2|EZH2|THUMPD2	http://amigo.geneontology.org/amigo/term/GO:0032259
visual perception	Gene Ontology	GO:0007601	5	208	0.723731586527	0.747300214407	IRX5|CYP4V2|LUM|ABCA4|ARL6	http://amigo.geneontology.org/amigo/term/GO:0007601
phosphorylation	Gene Ontology	GO:0016310	18	697	0.725239691473	0.747300214407	PANK4|TEK|BUB1|LMTK2|SGK1|HK2|EGFR|DDR1|MASTL|AK6|MELK|PKDCC|PIK3R4|MAPK4|CLK1|MAPKAPK5|MAP3K21|STK17A	http://amigo.geneontology.org/amigo/term/GO:0016310
cilium assembly	Gene Ontology	GO:0060271	5	229	0.796695847623	0.817820358734	CFAP44|DYNC2I1|ARL6|OFD1|EXOC1	http://amigo.geneontology.org/amigo/term/GO:0060271
G protein-coupled receptor signaling pathway	Gene Ontology	GO:0007186	28	1147	0.852008528709	0.87129928785	CCL2|TM2D1|LGR6|RASD1|LGR4|CCL8|PDGFRL|FZD10|AREG|CGA|S1PR1|ADRA2A|CXCR5|EDN1|CCL20|ANXA1|CXCL3|CELSR1|PDE10A|CXCL1|ADCY6|APP|ACKR3|SSTR1|ADGRG6|ADGRA3|GPR173|OR2B6	http://amigo.geneontology.org/amigo/term/GO:0007186
ubiquitin-dependent protein catabolic process	Gene Ontology	GO:0006511	6	307	0.883341067966	0.899945223379	BIRC6|USP43|UBE2L6|USP15|USP18|CUL3	http://amigo.geneontology.org/amigo/term/GO:0006511
regulation of catalytic activity	Gene Ontology	GO:0050790	5	273	0.900128153796	0.91361321977	HERC1|ITSN2|SGK1|BCAR3|NUCB2	http://amigo.geneontology.org/amigo/term/GO:0050790
adaptive immune response	Gene Ontology	GO:0002250	9	481	0.941014184711	0.951547925584	CD74|ANXA1|ERAP1|CD46|LAMP3|BTN2A2|BTN2A1|CTSS|IL4I1	http://amigo.geneontology.org/amigo/term/GO:0002250
translation	Gene Ontology	GO:0006412	5	311	0.949179061673	0.956236155069	MTRF1|EGFR|GGT7|EIF2A|PDF	http://amigo.geneontology.org/amigo/term/GO:0006412
response to stimulus	Gene Ontology	GO:0050896	9	565	0.984461896243	0.988108051414	RSPO3|PIEZO2|CYP4V2|ARL6|ABCA4|SCNN1A|IRX5|TRPA1|OR2B6	http://amigo.geneontology.org/amigo/term/GO:0050896
spermatogenesis	Gene Ontology	GO:0007283	6	475	0.994505517192	0.994505517192	LGR4|TDRD7|SSTR1|REC8|GGT7|ING2	http://amigo.geneontology.org/amigo/term/GO:0007283

--------------------
