# Supplementary material for: LncRNA TP53TG1 plays an anti-oncogenic role in cervical cancer by synthetically regulating transcriptome profile in HeLa cells
Source: Front Genet. 2022 Oct 4;13:981030. doi: 10.3389/fgene.2022.981030 (PMC9576931; doi:10.3389/fgene.2022.981030)
Supplement: Supplementary file 3 [file DataSheet1.ZIP › figures-中间图形/fig3-DEG/CD-GOKEGG/OE_TP53TG1_vs_NC/Up_KEGG_analysis/Up_KEGG_pathway.xls]

Term	Database	ID	Input number	Background number	P-Value	Corrected P-Value	Input	Hyperlink	img
Small cell lung cancer	KEGG PATHWAY	hsa05222	14	93	1.25610606549e-06	0.000347941380142	ITGB1|LAMA1|LAMA3|TRAF5|FN1|PTGS2|GADD45A|ITGA2|ITGAV|COL4A6|COL4A5|COL4A4|MYC|APAF1	http://www.genome.jp/kegg-bin/show_pathway?hsa05222/hsa:1647%09red/hsa:3688%09red/hsa:317%09red/hsa:3673%09red/hsa:5743%09red/hsa:3685%09red/hsa:2335%09red/hsa:7188%09red/hsa:1286%09red/hsa:1287%09red/hsa:284217%09red/hsa:4609%09red/hsa:1288%09red/hsa:3909%09red
IL-17 signaling pathway	KEGG PATHWAY	hsa04657	13	93	7.06964159325e-06	0.000979145360665	CCL2|CXCL1|CXCL3|TRAF5|FOS|HSP90B1|CSF3|IL6|PTGS2|TNFAIP3|MAPK4|CCL20|IL17RB	http://www.genome.jp/kegg-bin/show_pathway?hsa04657/hsa:3569%09red/hsa:55540%09red/hsa:2921%09red/hsa:5596%09red/hsa:5743%09red/hsa:6347%09red/hsa:7188%09red/hsa:2919%09red/hsa:1440%09red/hsa:6364%09red/hsa:7128%09red/hsa:2353%09red/hsa:7184%09red
ECM-receptor interaction	KEGG PATHWAY	hsa04512	12	86	1.63102019997e-05	0.00150597531797	ITGB1|LAMA1|LAMA3|FN1|ITGA2|COL9A2|COL9A3|ITGAV|NPNT|COL4A6|COL4A5|COL4A4	http://www.genome.jp/kegg-bin/show_pathway?hsa04512/hsa:1287%09red/hsa:3688%09red/hsa:3673%09red/hsa:3685%09red/hsa:1298%09red/hsa:1299%09red/hsa:2335%09red/hsa:284217%09red/hsa:1286%09red/hsa:255743%09red/hsa:1288%09red/hsa:3909%09red
TNF signaling pathway	KEGG PATHWAY	hsa04668	13	112	5.39111897853e-05	0.00373334989263	MMP14|CCL2|CXCL3|TRAF5|FOS|CXCL1|CSF1|TNFAIP3|IL6|PTGS2|VEGFC|EDN1|CCL20	http://www.genome.jp/kegg-bin/show_pathway?hsa04668/hsa:3569%09red/hsa:7128%09red/hsa:1435%09red/hsa:2921%09red/hsa:5743%09red/hsa:1906%09red/hsa:6347%09red/hsa:7424%09red/hsa:7188%09red/hsa:2919%09red/hsa:4323%09red/hsa:6364%09red/hsa:2353%09red
AGE-RAGE signaling pathway in diabetic complications	KEGG PATHWAY	hsa04933	12	100	7.53573594623e-05	0.00417479771421	CCL2|F3|FN1|IL6|COL4A6|COL4A5|COL4A4|VEGFC|PLCD1|EDN1|COL3A1|THBD	http://www.genome.jp/kegg-bin/show_pathway?hsa04933/hsa:1287%09red/hsa:3569%09red/hsa:5333%09red/hsa:1281%09red/hsa:1286%09red/hsa:1906%09red/hsa:2335%09red/hsa:6347%09red/hsa:7424%09red/hsa:7056%09red/hsa:2152%09red/hsa:1288%09red
Protein digestion and absorption	KEGG PATHWAY	hsa04974	11	90	0.000127096444611	0.00586761919288	COL15A1|COL14A1|COL9A2|COL9A3|ATP1B1|COL4A6|COL4A5|COL4A4|COL3A1|SLC1A1|COL12A1	http://www.genome.jp/kegg-bin/show_pathway?hsa04974/hsa:1287%09red/hsa:1286%09red/hsa:7373%09red/hsa:1281%09red/hsa:6505%09red/hsa:1298%09red/hsa:1299%09red/hsa:1288%09red/hsa:1306%09red/hsa:481%09red/hsa:1303%09red
Complement and coagulation cascades	KEGG PATHWAY	hsa04610	10	79	0.000192084074644	0.0076010412395	F3|CFH|CD55|CD46|SERPING1|TFPI|C1S|C1R|THBD|A2M	http://www.genome.jp/kegg-bin/show_pathway?hsa04610/hsa:7035%09red/hsa:4179%09red/hsa:1604%09red/hsa:7056%09red/hsa:2152%09red/hsa:2%09red/hsa:710%09red/hsa:3075%09red/hsa:715%09red/hsa:716%09red
PI3K-Akt signaling pathway	KEGG PATHWAY	hsa04151	24	354	0.000382238479673	0.0132350073587	PPP2R3C|ITGA2|EGFR|HSP90B1|BDNF|AREG|TEK|MYC|ITGB1|LAMA1|LAMA3|NR4A1|COL9A2|COL9A3|COL4A6|COL4A5|COL4A4|VEGFC|SGK1|FN1|CSF1|ITGAV|CSF3|IL6	http://www.genome.jp/kegg-bin/show_pathway?hsa04151/hsa:3569%09red/hsa:1286%09red/hsa:1440%09red/hsa:627%09red/hsa:1298%09red/hsa:1299%09red/hsa:2335%09red/hsa:3164%09red/hsa:1956%09red/hsa:7010%09red/hsa:6446%09red/hsa:3673%09red/hsa:7424%09red/hsa:55012%09red/hsa:3909%09red/hsa:1287%09red/hsa:3688%09red/hsa:1435%09red/hsa:3685%09red/hsa:1288%09red/hsa:374%09red/hsa:7184%09red/hsa:284217%09red/h…
Valine, leucine and isoleucine degradation	KEGG PATHWAY	hsa00280	7	48	0.000751762291952	0.0231375727634	AOX1|ACAD8|ALDH2|HIBADH|MCEE|IL4I1|MCCC1	http://www.genome.jp/kegg-bin/show_pathway?hsa00280/hsa:316%09red/hsa:259307%09red/hsa:11112%09red/hsa:27034%09red/hsa:84693%09red/hsa:56922%09red/hsa:217%09red
Amoebiasis	KEGG PATHWAY	hsa05146	10	95	0.000861397971745	0.0238607238173	CXCL1|LAMA1|LAMA3|FN1|IL6|COL4A6|COL4A5|COL4A4|COL3A1|IL1R1	http://www.genome.jp/kegg-bin/show_pathway?hsa05146/hsa:1287%09red/hsa:3569%09red/hsa:3554%09red/hsa:1281%09red/hsa:1286%09red/hsa:2335%09red/hsa:2919%09red/hsa:284217%09red/hsa:1288%09red/hsa:3909%09red
Viral protein interaction with cytokine and cytokine receptor	KEGG PATHWAY	hsa04061	10	100	0.00128357747337	0.0319045670594	CCL2|IL19|CXCL3|CXCL1|CCL8|CSF1|ACKR3|IL6|CXCR5|CCL20	http://www.genome.jp/kegg-bin/show_pathway?hsa04061/hsa:643%09red/hsa:3569%09red/hsa:1435%09red/hsa:2921%09red/hsa:6364%09red/hsa:6347%09red/hsa:6355%09red/hsa:2919%09red/hsa:29949%09red/hsa:57007%09red
Measles	KEGG PATHWAY	hsa05162	12	138	0.00149399069976	0.0319045670594	RAB9A|OAS1|IFIH1|FOS|CD46|DDX58|TNFAIP3|MX1|IL6|OAS3|OAS2|APAF1	http://www.genome.jp/kegg-bin/show_pathway?hsa05162/hsa:3569%09red/hsa:317%09red/hsa:9367%09red/hsa:7128%09red/hsa:64135%09red/hsa:4599%09red/hsa:4940%09red/hsa:4179%09red/hsa:4938%09red/hsa:4939%09red/hsa:23586%09red/hsa:2353%09red
Pathways in cancer	KEGG PATHWAY	hsa05200	30	530	0.00149732625188	0.0319045670594	PTGS2|HDAC2|MSH2|EGFR|HSP90B1|ITGAV|FZD10|GADD45A|EDN1|MYC|ITGA2|APAF1|ITGB1|LAMA1|LAMA3|TRAF5|FOS|ADCY6|COL4A6|COL4A5|COL4A4|VEGFC|EGLN2|EGLN1|GSTT2B|FN1|NOTCH2|IL6|WNT5A|IL15RA	http://www.genome.jp/kegg-bin/show_pathway?hsa05200/hsa:3601%09red/hsa:3569%09red/hsa:317%09red/hsa:11211%09red/hsa:1286%09red/hsa:54583%09red/hsa:7474%09red/hsa:4436%09red/hsa:112398%09red/hsa:2335%09red/hsa:653689%09red/hsa:7188%09red/hsa:1956%09red/hsa:3066%09red/hsa:2353%09red/hsa:4853%09red/hsa:1287%09red/hsa:3673%09red/hsa:7424%09red/hsa:3909%09red/hsa:1647%09red/hsa:3688%09red/hsa:1906%09r…
Human papillomavirus infection	KEGG PATHWAY	hsa05165	21	330	0.00196464249171	0.0388718550145	ITGB1|ATP6V0C|COL4A4|LAMA3|FN1|LAMA1|PPP2R3C|ITGA2|COL9A2|OASL|NOTCH2|COL9A3|COL4A6|COL4A5|HDAC2|PTGS2|ITGAV|WNT5A|MX1|FZD10|EGFR	http://www.genome.jp/kegg-bin/show_pathway?hsa05165/hsa:1287%09red/hsa:3688%09red/hsa:7474%09red/hsa:3673%09red/hsa:4599%09red/hsa:1298%09red/hsa:1299%09red/hsa:11211%09red/hsa:2335%09red/hsa:3685%09red/hsa:5743%09red/hsa:55012%09red/hsa:1956%09red/hsa:3066%09red/hsa:284217%09red/hsa:527%09red/hsa:1288%09red/hsa:1286%09red/hsa:8638%09red/hsa:4853%09red/hsa:3909%09red
Other glycan degradation	KEGG PATHWAY	hsa00511	4	18	0.0021875772013	0.040397258984	NEU4|MAN2B2|MANBA|GBA	http://www.genome.jp/kegg-bin/show_pathway?hsa00511/hsa:129807%09red/hsa:4126%09red/hsa:23324%09red/hsa:2629%09red
Rheumatoid arthritis	KEGG PATHWAY	hsa05323	9	91	0.00240184900331	0.0415820108698	CCL2|ATP6V0C|TEK|FOS|CXCL1|TNFSF13|CSF1|IL6|CCL20	http://www.genome.jp/kegg-bin/show_pathway?hsa05323/hsa:3569%09red/hsa:1435%09red/hsa:6364%09red/hsa:6347%09red/hsa:8741%09red/hsa:2919%09red/hsa:7010%09red/hsa:527%09red/hsa:2353%09red
NOD-like receptor signaling pathway	KEGG PATHWAY	hsa04621	13	178	0.00452678273588	0.0737599304611	CCL2|CXCL1|CXCL3|TRAF5|GBP2|GBP1|OAS3|TNFAIP3|GBP4|IL6|IFI16|OAS2|OAS1	http://www.genome.jp/kegg-bin/show_pathway?hsa04621/hsa:3428%09red/hsa:2634%09red/hsa:2633%09red/hsa:2921%09red/hsa:3569%09red/hsa:4940%09red/hsa:4938%09red/hsa:2919%09red/hsa:7128%09red/hsa:6347%09red/hsa:7188%09red/hsa:4939%09red/hsa:115361%09red
Tryptophan metabolism	KEGG PATHWAY	hsa00380	5	42	0.0103771794298	0.155469671045	AOX1|IL4I1|KYNU|ALDH2|CAT	http://www.genome.jp/kegg-bin/show_pathway?hsa00380/hsa:259307%09red/hsa:847%09red/hsa:316%09red/hsa:8942%09red/hsa:217%09red
Hepatitis C	KEGG PATHWAY	hsa05160	11	155	0.0107072633172	0.155469671045	DDX58|CLDN23|EGFR|MX1|OAS1|OAS3|OAS2|APAF1|MYC|RSAD2|IFIT1	http://www.genome.jp/kegg-bin/show_pathway?hsa05160/hsa:317%09red/hsa:23586%09red/hsa:4599%09red/hsa:4940%09red/hsa:4938%09red/hsa:3434%09red/hsa:4939%09red/hsa:1956%09red/hsa:91543%09red/hsa:137075%09red/hsa:4609%09red
Focal adhesion	KEGG PATHWAY	hsa04510	13	199	0.0112252470069	0.155469671045	ITGB1|LAMA1|LAMA3|FN1|EGFR|ITGA2|COL9A2|COL9A3|ITGAV|COL4A6|COL4A5|COL4A4|VEGFC	http://www.genome.jp/kegg-bin/show_pathway?hsa04510/hsa:1287%09red/hsa:3688%09red/hsa:3673%09red/hsa:3685%09red/hsa:1298%09red/hsa:1299%09red/hsa:2335%09red/hsa:7424%09red/hsa:1286%09red/hsa:1956%09red/hsa:284217%09red/hsa:1288%09red/hsa:3909%09red
Epstein-Barr virus infection	KEGG PATHWAY	hsa05169	13	201	0.0121359561759	0.160079040987	OAS1|DDX58|HDAC2|TRAF5|GADD45A|CD58|OAS3|TNFAIP3|IL6|B2M|OAS2|MYC|APAF1	http://www.genome.jp/kegg-bin/show_pathway?hsa05169/hsa:1647%09red/hsa:3569%09red/hsa:317%09red/hsa:4940%09red/hsa:7128%09red/hsa:567%09red/hsa:4609%09red/hsa:3066%09red/hsa:4938%09red/hsa:7188%09red/hsa:4939%09red/hsa:23586%09red/hsa:965%09red
Lysosome	KEGG PATHWAY	hsa04142	9	123	0.0167532706097	0.210938907222	LIPA|MFSD8|MANBA|GBA|AP4E1|LAMP3|CTSS|PLA2G15|ATP6V0C	http://www.genome.jp/kegg-bin/show_pathway?hsa04142/hsa:23659%09red/hsa:1520%09red/hsa:3988%09red/hsa:23431%09red/hsa:27074%09red/hsa:2629%09red/hsa:4126%09red/hsa:527%09red/hsa:256471%09red
Influenza A	KEGG PATHWAY	hsa05164	11	167	0.0179058683238	0.215648935899	CCL2|OAS1|IFIH1|NXF1|DDX58|MX1|IL6|OAS3|OAS2|RSAD2|APAF1	http://www.genome.jp/kegg-bin/show_pathway?hsa05164/hsa:3569%09red/hsa:317%09red/hsa:4940%09red/hsa:64135%09red/hsa:4599%09red/hsa:23586%09red/hsa:6347%09red/hsa:4938%09red/hsa:4939%09red/hsa:91543%09red/hsa:10482%09red
Ovarian steroidogenesis	KEGG PATHWAY	hsa04913	5	49	0.0194373142247	0.224339001677	CGA|BMP6|PLA2G4A|ADCY6|PTGS2	http://www.genome.jp/kegg-bin/show_pathway?hsa04913/hsa:112%09red/hsa:1081%09red/hsa:654%09red/hsa:5321%09red/hsa:5743%09red
Relaxin signaling pathway	KEGG PATHWAY	hsa04926	9	130	0.0231619855695	0.25663480011	ADCY6|FOS|EGFR|COL4A6|COL4A5|COL4A4|VEGFC|EDN1|COL3A1	http://www.genome.jp/kegg-bin/show_pathway?hsa04926/hsa:1287%09red/hsa:1286%09red/hsa:1281%09red/hsa:7424%09red/hsa:1906%09red/hsa:1288%09red/hsa:112%09red/hsa:1956%09red/hsa:2353%09red
Cytokine-cytokine receptor interaction	KEGG PATHWAY	hsa04060	16	294	0.026056403144	0.277600910419	CCL2|IL19|CXCL3|BMP6|CXCL1|CCL8|CSF1|CSF3|IL6|CXCR5|TNFSF13|CCL20|ACKR3|IL15RA|IL17RB|IL1R1	http://www.genome.jp/kegg-bin/show_pathway?hsa04060/hsa:3601%09red/hsa:3569%09red/hsa:55540%09red/hsa:1435%09red/hsa:643%09red/hsa:6364%09red/hsa:6347%09red/hsa:6355%09red/hsa:2919%09red/hsa:1440%09red/hsa:2921%09red/hsa:8741%09red/hsa:654%09red/hsa:29949%09red/hsa:57007%09red/hsa:3554%09red
Legionellosis	KEGG PATHWAY	hsa05134	5	55	0.0304275872956	0.312164506699	IL6|CLK1|CXCL3|CXCL1|APAF1	http://www.genome.jp/kegg-bin/show_pathway?hsa05134/hsa:3569%09red/hsa:1195%09red/hsa:2919%09red/hsa:317%09red/hsa:2921%09red
Pertussis	KEGG PATHWAY	hsa05133	6	76	0.0341133780789	0.328985275767	ITGB1|FOS|IL6|SERPING1|C1S|C1R	http://www.genome.jp/kegg-bin/show_pathway?hsa05133/hsa:3688%09red/hsa:3569%09red/hsa:710%09red/hsa:2353%09red/hsa:715%09red/hsa:716%09red
Hematopoietic cell lineage	KEGG PATHWAY	hsa04640	7	97	0.0352435697538	0.328985275767	CD55|ITGA2|CSF1|CSF3|IL6|CD9|IL1R1	http://www.genome.jp/kegg-bin/show_pathway?hsa04640/hsa:3569%09red/hsa:1435%09red/hsa:3673%09red/hsa:1604%09red/hsa:1440%09red/hsa:928%09red/hsa:3554%09red
Mismatch repair	KEGG PATHWAY	hsa03430	3	23	0.0356301742708	0.328985275767	PCNA|PMS2|MSH2	http://www.genome.jp/kegg-bin/show_pathway?hsa03430/hsa:5395%09red/hsa:4436%09red/hsa:5111%09red
Colorectal cancer	KEGG PATHWAY	hsa05210	6	86	0.0566218809771	0.505943904215	AREG|FOS|GADD45A|MSH2|EGFR|MYC	http://www.genome.jp/kegg-bin/show_pathway?hsa05210/hsa:1647%09red/hsa:4436%09red/hsa:374%09red/hsa:1956%09red/hsa:4609%09red/hsa:2353%09red
HIF-1 signaling pathway	KEGG PATHWAY	hsa04066	7	109	0.0595891774401	0.515818817216	EGLN2|EGLN1|TEK|HK2|EGFR|IL6|EDN1	http://www.genome.jp/kegg-bin/show_pathway?hsa04066/hsa:3569%09red/hsa:1906%09red/hsa:112398%09red/hsa:7010%09red/hsa:3099%09red/hsa:54583%09red/hsa:1956%09red
Hypertrophic cardiomyopathy (HCM)	KEGG PATHWAY	hsa05410	6	90	0.0676424242807	0.567786409871	ITGB1|LAMA1|ITGA2|ITGAV|IL6|EDN1	http://www.genome.jp/kegg-bin/show_pathway?hsa05410/hsa:3569%09red/hsa:3688%09red/hsa:1906%09red/hsa:3673%09red/hsa:3685%09red/hsa:284217%09red
mRNA surveillance pathway	KEGG PATHWAY	hsa03015	6	91	0.070579596769	0.575016126618	NXF1|PABPC1L|PPP2R3C|CSTF2T|PCF11|PNN	http://www.genome.jp/kegg-bin/show_pathway?hsa03015/hsa:5411%09red/hsa:51585%09red/hsa:80336%09red/hsa:55012%09red/hsa:10482%09red/hsa:23283%09red
Mucin type O-glycan biosynthesis	KEGG PATHWAY	hsa00512	3	31	0.0752042579451	0.590760431666	GALNT7|C1GALT1C1|GALNT3	http://www.genome.jp/kegg-bin/show_pathway?hsa00512/hsa:51809%09red/hsa:29071%09red/hsa:2591%09red
Fluid shear stress and atherosclerosis	KEGG PATHWAY	hsa05418	8	139	0.0767775290251	0.590760431666	CCL2|GSTT2B|FOS|HSP90B1|ITGAV|EDN1|THBD|IL1R1	http://www.genome.jp/kegg-bin/show_pathway?hsa05418/hsa:3554%09red/hsa:1906%09red/hsa:3685%09red/hsa:6347%09red/hsa:653689%09red/hsa:7056%09red/hsa:2353%09red/hsa:7184%09red
Fructose and mannose metabolism	KEGG PATHWAY	hsa00051	3	33	0.0872067119097	0.652871870243	HK2|FBP1|ENOSF1	http://www.genome.jp/kegg-bin/show_pathway?hsa00051/hsa:3099%09red/hsa:55556%09red/hsa:2203%09red
Aldosterone-regulated sodium reabsorption	KEGG PATHWAY	hsa04960	3	37	0.113409385986	0.826694734688	SGK1|SCNN1A|ATP1B1	http://www.genome.jp/kegg-bin/show_pathway?hsa04960/hsa:6337%09red/hsa:481%09red/hsa:6446%09red
Lysine degradation	KEGG PATHWAY	hsa00310	4	59	0.118998334398	0.8443933909	ASH1L|EZH2|KMT2E|ALDH2	http://www.genome.jp/kegg-bin/show_pathway?hsa00310/hsa:55870%09red/hsa:55904%09red/hsa:217%09red/hsa:2146%09red
Steroid biosynthesis	KEGG PATHWAY	hsa00100	2	19	0.121934063668	0.8443933909	LIPA|SQLE	http://www.genome.jp/kegg-bin/show_pathway?hsa00100/hsa:3988%09red/hsa:6713%09red
Jak-STAT signaling pathway	KEGG PATHWAY	hsa04630	8	162	0.147029307438	0.874728826722	IL19|SOCS6|AOX1|EGFR|CSF3|IL6|MYC|IL15RA	http://www.genome.jp/kegg-bin/show_pathway?hsa04630/hsa:3601%09red/hsa:3569%09red/hsa:316%09red/hsa:9306%09red/hsa:1440%09red/hsa:4609%09red/hsa:29949%09red/hsa:1956%09red
MAPK signaling pathway	KEGG PATHWAY	hsa04010	13	295	0.149888272087	0.874728826722	AREG|TEK|MYC|MAPKAPK5|FOS|GADD45A|NR4A1|EGFR|CSF1|VEGFC|PLA2G4A|BDNF|IL1R1	http://www.genome.jp/kegg-bin/show_pathway?hsa04010/hsa:1647%09red/hsa:3554%09red/hsa:7424%09red/hsa:5321%09red/hsa:3164%09red/hsa:8550%09red/hsa:374%09red/hsa:1956%09red/hsa:7010%09red/hsa:4609%09red/hsa:2353%09red/hsa:627%09red/hsa:1435%09red
Phenylalanine, tyrosine and tryptophan biosynthesis	KEGG PATHWAY	hsa00400	1	5	0.149934862088	0.874728826722	IL4I1	http://www.genome.jp/kegg-bin/show_pathway?hsa00400/hsa:259307%09red
Neomycin, kanamycin and gentamicin biosynthesis	KEGG PATHWAY	hsa00524	1	5	0.149934862088	0.874728826722	HK2	http://www.genome.jp/kegg-bin/show_pathway?hsa00524/hsa:3099%09red
Other types of O-glycan biosynthesis	KEGG PATHWAY	hsa00514	2	22	0.154978638418	0.874728826722	OGT|B3GLCT	http://www.genome.jp/kegg-bin/show_pathway?hsa00514/hsa:145173%09red/hsa:8473%09red
Proximal tubule bicarbonate reclamation	KEGG PATHWAY	hsa04964	2	23	0.166345158814	0.874728826722	CA2|ATP1B1	http://www.genome.jp/kegg-bin/show_pathway?hsa04964/hsa:760%09red/hsa:481%09red
ABC transporters	KEGG PATHWAY	hsa02010	3	45	0.17307875561	0.874728826722	ABCA4|ABCC8|ABCB1	http://www.genome.jp/kegg-bin/show_pathway?hsa02010/hsa:6833%09red/hsa:5243%09red/hsa:24%09red
GnRH signaling pathway	KEGG PATHWAY	hsa04912	5	93	0.1761978188	0.874728826722	CGA|MMP14|PLA2G4A|EGFR|ADCY6	http://www.genome.jp/kegg-bin/show_pathway?hsa04912/hsa:4323%09red/hsa:1956%09red/hsa:1081%09red/hsa:5321%09red/hsa:112%09red
Vitamin B6 metabolism	KEGG PATHWAY	hsa00750	1	6	0.177118751706	0.874728826722	AOX1	http://www.genome.jp/kegg-bin/show_pathway?hsa00750/hsa:316%09red
Thyroid hormone signaling pathway	KEGG PATHWAY	hsa04919	6	119	0.180582558495	0.874728826722	HDAC2|ITGAV|ATP1B1|NOTCH2|PLCD1|MYC	http://www.genome.jp/kegg-bin/show_pathway?hsa04919/hsa:5333%09red/hsa:3685%09red/hsa:481%09red/hsa:3066%09red/hsa:4609%09red/hsa:4853%09red
TGF-beta signaling pathway	KEGG PATHWAY	hsa04350	5	94	0.181611938514	0.874728826722	BMP6|MYC|SMAD7|LTBP1|NOG	http://www.genome.jp/kegg-bin/show_pathway?hsa04350/hsa:4609%09red/hsa:9241%09red/hsa:4092%09red/hsa:654%09red/hsa:4052%09red
Human cytomegalovirus infection	KEGG PATHWAY	hsa05163	10	225	0.183292046565	0.874728826722	CCL2|PTGS2|ADCY6|TRAF5|EGFR|ITGAV|IL6|B2M|MYC|IL1R1	http://www.genome.jp/kegg-bin/show_pathway?hsa05163/hsa:3569%09red/hsa:567%09red/hsa:5743%09red/hsa:3685%09red/hsa:6347%09red/hsa:112%09red/hsa:7188%09red/hsa:1956%09red/hsa:4609%09red/hsa:3554%09red
Epithelial cell signaling in Helicobacter pylori infection	KEGG PATHWAY	hsa05120	4	70	0.184761313696	0.874728826722	CXCL1|ATP6V0C|CXCL3|EGFR	http://www.genome.jp/kegg-bin/show_pathway?hsa05120/hsa:527%09red/hsa:2919%09red/hsa:1956%09red/hsa:2921%09red
Nucleotide excision repair	KEGG PATHWAY	hsa03420	3	47	0.189184036991	0.874728826722	PCNA|XPC|BIVM-ERCC5	http://www.genome.jp/kegg-bin/show_pathway?hsa03420/hsa:5111%09red/hsa:100533467%09red/hsa:7508%09red
Sphingolipid metabolism	KEGG PATHWAY	hsa00600	3	47	0.189184036991	0.874728826722	NEU4|UGCG|GBA	http://www.genome.jp/kegg-bin/show_pathway?hsa00600/hsa:7357%09red/hsa:129807%09red/hsa:2629%09red
Breast cancer	KEGG PATHWAY	hsa05224	7	147	0.190458295164	0.874728826722	FOS|GADD45A|EGFR|NOTCH2|FZD10|WNT5A|MYC	http://www.genome.jp/kegg-bin/show_pathway?hsa05224/hsa:1647%09red/hsa:11211%09red/hsa:7474%09red/hsa:1956%09red/hsa:4609%09red/hsa:2353%09red/hsa:4853%09red
Dilated cardiomyopathy (DCM)	KEGG PATHWAY	hsa05414	5	96	0.192622359363	0.874728826722	ITGB1|LAMA1|ITGA2|ADCY6|ITGAV	http://www.genome.jp/kegg-bin/show_pathway?hsa05414/hsa:284217%09red/hsa:112%09red/hsa:3688%09red/hsa:3685%09red/hsa:3673%09red
Notch signaling pathway	KEGG PATHWAY	hsa04330	3	48	0.197376969149	0.874728826722	HDAC2|NOTCH2|NCSTN	http://www.genome.jp/kegg-bin/show_pathway?hsa04330/hsa:23385%09red/hsa:4853%09red/hsa:3066%09red
Bile secretion	KEGG PATHWAY	hsa04976	4	72	0.197813294518	0.874728826722	CA2|ABCB1|ADCY6|ATP1B1	http://www.genome.jp/kegg-bin/show_pathway?hsa04976/hsa:760%09red/hsa:112%09red/hsa:5243%09red/hsa:481%09red
Proteoglycans in cancer	KEGG PATHWAY	hsa05205	9	203	0.201576504343	0.874728826722	ITGB1|FN1|ITGA2|EGFR|ITGAV|LUM|FZD10|WNT5A|MYC	http://www.genome.jp/kegg-bin/show_pathway?hsa05205/hsa:3688%09red/hsa:7474%09red/hsa:3673%09red/hsa:3685%09red/hsa:2335%09red/hsa:11211%09red/hsa:1956%09red/hsa:4609%09red/hsa:4060%09red
Platinum drug resistance	KEGG PATHWAY	hsa01524	4	73	0.204442890142	0.874728826722	MSH2|REV3L|GSTT2B|APAF1	http://www.genome.jp/kegg-bin/show_pathway?hsa01524/hsa:5980%09red/hsa:4436%09red/hsa:317%09red/hsa:653689%09red
Cell cycle	KEGG PATHWAY	hsa04110	6	124	0.205109279017	0.874728826722	PCNA|HDAC2|BUB1|ORC6|GADD45A|MYC	http://www.genome.jp/kegg-bin/show_pathway?hsa04110/hsa:1647%09red/hsa:5111%09red/hsa:699%09red/hsa:23594%09red/hsa:3066%09red/hsa:4609%09red
Malaria	KEGG PATHWAY	hsa05144	3	49	0.205654505659	0.874728826722	IL6|CCL2|CSF3	http://www.genome.jp/kegg-bin/show_pathway?hsa05144/hsa:6347%09red/hsa:3569%09red/hsa:1440%09red
Intestinal immune network for IgA production	KEGG PATHWAY	hsa04672	3	49	0.205654505659	0.874728826722	IL6|TNFSF13|IL15RA	http://www.genome.jp/kegg-bin/show_pathway?hsa04672/hsa:3601%09red/hsa:3569%09red/hsa:8741%09red
Thyroid hormone synthesis	KEGG PATHWAY	hsa04918	4	74	0.211137142186	0.874728826722	CGA|ADCY6|HSP90B1|ATP1B1	http://www.genome.jp/kegg-bin/show_pathway?hsa04918/hsa:112%09red/hsa:1081%09red/hsa:481%09red/hsa:7184%09red
Collecting duct acid secretion	KEGG PATHWAY	hsa04966	2	27	0.213001398273	0.874728826722	CA2|ATP6V0C	http://www.genome.jp/kegg-bin/show_pathway?hsa04966/hsa:760%09red/hsa:527%09red
NF-kappa B signaling pathway	KEGG PATHWAY	hsa04064	5	100	0.215317540533	0.874728826722	PTGS2|DDX58|TNFAIP3|TRAF5|IL1R1	http://www.genome.jp/kegg-bin/show_pathway?hsa04064/hsa:5743%09red/hsa:7188%09red/hsa:7128%09red/hsa:3554%09red/hsa:23586%09red
Oxytocin signaling pathway	KEGG PATHWAY	hsa04921	7	153	0.21762194321	0.874728826722	KCNJ2|ADCY6|PTGS2|FOS|EGFR|NPR2|PLA2G4A	http://www.genome.jp/kegg-bin/show_pathway?hsa04921/hsa:5321%09red/hsa:5743%09red/hsa:3759%09red/hsa:112%09red/hsa:4882%09red/hsa:1956%09red/hsa:2353%09red
Gastric acid secretion	KEGG PATHWAY	hsa04971	4	75	0.21789274023	0.874728826722	CA2|ADCY6|ATP1B1|KCNJ2	http://www.genome.jp/kegg-bin/show_pathway?hsa04971/hsa:760%09red/hsa:112%09red/hsa:481%09red/hsa:3759%09red
Hippo signaling pathway	KEGG PATHWAY	hsa04390	7	154	0.222281653323	0.879600256721	BMP6|AREG|SMAD7|FZD10|MYC|WNT5A|MOB1B	http://www.genome.jp/kegg-bin/show_pathway?hsa04390/hsa:11211%09red/hsa:7474%09red/hsa:654%09red/hsa:92597%09red/hsa:4092%09red/hsa:374%09red/hsa:4609%09red
Herpes simplex virus 1 infection	KEGG PATHWAY	hsa05168	19	492	0.226007718072	0.881748421209	CCL2|OAS1|IFIH1|TRAF5|CD74|ZNF251|ZNF229|ZNF700|DDX58|IL6|ZNF222|B2M|OAS2|ZNF786|OAS3|SP100|ZSCAN32|APAF1|NXF1	http://www.genome.jp/kegg-bin/show_pathway?hsa05168/hsa:90987%09red/hsa:3569%09red/hsa:317%09red/hsa:972%09red/hsa:567%09red/hsa:64135%09red/hsa:136051%09red/hsa:4940%09red/hsa:54925%09red/hsa:4938%09red/hsa:90592%09red/hsa:6347%09red/hsa:7188%09red/hsa:4939%09red/hsa:23586%09red/hsa:10482%09red/hsa:7772%09red/hsa:7673%09red/hsa:6672%09red
Arrhythmogenic right ventricular cardiomyopathy (ARVC)	KEGG PATHWAY	hsa05412	4	77	0.231574762746	0.885904758776	ITGB1|LAMA1|ITGA2|ITGAV	http://www.genome.jp/kegg-bin/show_pathway?hsa05412/hsa:284217%09red/hsa:3688%09red/hsa:3685%09red/hsa:3673%09red
RNA degradation	KEGG PATHWAY	hsa03018	4	79	0.245462651691	0.885904758776	TOB1|BTG3|PABPC1L|PAN2	http://www.genome.jp/kegg-bin/show_pathway?hsa03018/hsa:10140%09red/hsa:10950%09red/hsa:9924%09red/hsa:80336%09red
FoxO signaling pathway	KEGG PATHWAY	hsa04068	6	132	0.246618305483	0.885904758776	SGK1|GADD45A|S1PR1|EGFR|CAT|IL6	http://www.genome.jp/kegg-bin/show_pathway?hsa04068/hsa:1647%09red/hsa:3569%09red/hsa:1901%09red/hsa:847%09red/hsa:1956%09red/hsa:6446%09red
Fanconi anemia pathway	KEGG PATHWAY	hsa03460	3	54	0.248084883272	0.885904758776	PALB2|REV3L|PMS2	http://www.genome.jp/kegg-bin/show_pathway?hsa03460/hsa:5980%09red/hsa:5395%09red/hsa:79728%09red
Glyoxylate and dicarboxylate metabolism	KEGG PATHWAY	hsa00630	2	30	0.248734643212	0.885904758776	MCEE|CAT	http://www.genome.jp/kegg-bin/show_pathway?hsa00630/hsa:847%09red/hsa:84693%09red
Parathyroid hormone synthesis, secretion and action	KEGG PATHWAY	hsa04928	5	106	0.250807262531	0.885904758776	MMP14|NR4A2|ADCY6|EGFR|FOS	http://www.genome.jp/kegg-bin/show_pathway?hsa04928/hsa:112%09red/hsa:2353%09red/hsa:4323%09red/hsa:1956%09red/hsa:4929%09red
Regulation of lipolysis in adipocytes	KEGG PATHWAY	hsa04923	3	55	0.256735823755	0.885904758776	CGA|PTGS2|ADCY6	http://www.genome.jp/kegg-bin/show_pathway?hsa04923/hsa:5743%09red/hsa:1081%09red/hsa:112%09red
Glutathione metabolism	KEGG PATHWAY	hsa00480	3	56	0.265427743225	0.885904758776	LAP3|GSTT2B|GGT7	http://www.genome.jp/kegg-bin/show_pathway?hsa00480/hsa:51056%09red/hsa:653689%09red/hsa:2686%09red
Hepatitis B	KEGG PATHWAY	hsa05161	7	163	0.265685290809	0.885904758776	PCNA|IFIH1|FOS|DDX58|IL6|MYC|APAF1	http://www.genome.jp/kegg-bin/show_pathway?hsa05161/hsa:3569%09red/hsa:317%09red/hsa:64135%09red/hsa:5111%09red/hsa:23586%09red/hsa:4609%09red/hsa:2353%09red
Apoptosis	KEGG PATHWAY	hsa04210	6	136	0.268233616925	0.885904758776	FOS|PTPN13|GADD45A|PARP4|CTSS|APAF1	http://www.genome.jp/kegg-bin/show_pathway?hsa04210/hsa:1647%09red/hsa:317%09red/hsa:5783%09red/hsa:1520%09red/hsa:143%09red/hsa:2353%09red
Autophagy - other	KEGG PATHWAY	hsa04136	2	32	0.272675172067	0.885904758776	ATG9A|PIK3R4	http://www.genome.jp/kegg-bin/show_pathway?hsa04136/hsa:79065%09red/hsa:30849%09red
Ubiquitin mediated proteolysis	KEGG PATHWAY	hsa04120	6	137	0.273711981832	0.885904758776	HERC1|KLHL13|BIRC6|UBE2L6|UBA7|CUL3	http://www.genome.jp/kegg-bin/show_pathway?hsa04120/hsa:90293%09red/hsa:57448%09red/hsa:9246%09red/hsa:8925%09red/hsa:7318%09red/hsa:8452%09red
Salmonella infection	KEGG PATHWAY	hsa05132	4	83	0.273752275834	0.885904758776	IL6|CXCL1|CXCL3|FOS	http://www.genome.jp/kegg-bin/show_pathway?hsa05132/hsa:3569%09red/hsa:2919%09red/hsa:2353%09red/hsa:2921%09red
RNA transport	KEGG PATHWAY	hsa03013	7	165	0.275643977896	0.885904758776	DDX20|NXF1|PABPC1L|RPP21|PAIP1|PNN|THOC7	http://www.genome.jp/kegg-bin/show_pathway?hsa03013/hsa:5411%09red/hsa:79897%09red/hsa:11218%09red/hsa:80336%09red/hsa:10605%09red/hsa:10482%09red/hsa:80145%09red
Sulfur metabolism	KEGG PATHWAY	hsa00920	1	10	0.277465280896	0.885904758776	SUOX	http://www.genome.jp/kegg-bin/show_pathway?hsa00920/hsa:6821%09red
Endometrial cancer	KEGG PATHWAY	hsa05213	3	58	0.282911764716	0.885904758776	GADD45A|MYC|EGFR	http://www.genome.jp/kegg-bin/show_pathway?hsa05213/hsa:1647%09red/hsa:4609%09red/hsa:1956%09red
Base excision repair	KEGG PATHWAY	hsa03410	2	33	0.284640879173	0.885904758776	PCNA|PARP4	http://www.genome.jp/kegg-bin/show_pathway?hsa03410/hsa:5111%09red/hsa:143%09red
Apoptosis - multiple species	KEGG PATHWAY	hsa04215	2	33	0.284640879173	0.885904758776	BIRC6|APAF1	http://www.genome.jp/kegg-bin/show_pathway?hsa04215/hsa:317%09red/hsa:57448%09red
Taurine and hypotaurine metabolism	KEGG PATHWAY	hsa00430	1	11	0.300585655003	0.925135849288	GGT7	http://www.genome.jp/kegg-bin/show_pathway?hsa00430/hsa:2686%09red
Longevity regulating pathway - multiple species	KEGG PATHWAY	hsa04213	3	62	0.318129215125	0.933501049467	ADCY6|HDAC2|CAT	http://www.genome.jp/kegg-bin/show_pathway?hsa04213/hsa:112%09red/hsa:847%09red/hsa:3066%09red
Tyrosine metabolism	KEGG PATHWAY	hsa00350	2	36	0.320381224399	0.933501049467	AOX1|IL4I1	http://www.genome.jp/kegg-bin/show_pathway?hsa00350/hsa:259307%09red/hsa:316%09red
Cell adhesion molecules (CAMs)	KEGG PATHWAY	hsa04514	6	146	0.324063699529	0.933501049467	ITGB1|CLDN23|CD58|ITGAV|L1CAM|PTPRM	http://www.genome.jp/kegg-bin/show_pathway?hsa04514/hsa:3688%09red/hsa:3897%09red/hsa:965%09red/hsa:3685%09red/hsa:137075%09red/hsa:5797%09red
Basal cell carcinoma	KEGG PATHWAY	hsa05217	3	63	0.32695571208	0.933501049467	GADD45A|WNT5A|FZD10	http://www.genome.jp/kegg-bin/show_pathway?hsa05217/hsa:1647%09red/hsa:11211%09red/hsa:7474%09red
Thyroid cancer	KEGG PATHWAY	hsa05216	2	37	0.332208186595	0.933501049467	GADD45A|MYC	http://www.genome.jp/kegg-bin/show_pathway?hsa05216/hsa:1647%09red/hsa:4609%09red
African trypanosomiasis	KEGG PATHWAY	hsa05143	2	37	0.332208186595	0.933501049467	IL6|APOL1	http://www.genome.jp/kegg-bin/show_pathway?hsa05143/hsa:3569%09red/hsa:8542%09red
Gastric cancer	KEGG PATHWAY	hsa05226	6	149	0.341157629799	0.933501049467	GADD45A|EGFR|ABCB1|FZD10|WNT5A|MYC	http://www.genome.jp/kegg-bin/show_pathway?hsa05226/hsa:1647%09red/hsa:11211%09red/hsa:7474%09red/hsa:5243%09red/hsa:1956%09red/hsa:4609%09red
Yersinia infection	KEGG PATHWAY	hsa05135	5	121	0.34448752932	0.933501049467	IL6|CCL2|ITGB1|FN1|FOS	http://www.genome.jp/kegg-bin/show_pathway?hsa05135/hsa:6347%09red/hsa:3569%09red/hsa:2353%09red/hsa:3688%09red/hsa:2335%09red
Phagosome	KEGG PATHWAY	hsa04145	6	152	0.358345188638	0.933501049467	ITGB1|ATP6V0C|ITGA2|ITGAV|C1R|CTSS	http://www.genome.jp/kegg-bin/show_pathway?hsa04145/hsa:3688%09red/hsa:1520%09red/hsa:3673%09red/hsa:3685%09red/hsa:527%09red/hsa:715%09red
Platelet activation	KEGG PATHWAY	hsa04611	5	124	0.363650211822	0.933501049467	ITGB1|COL3A1|PLA2G4A|ITGA2|ADCY6	http://www.genome.jp/kegg-bin/show_pathway?hsa04611/hsa:3688%09red/hsa:112%09red/hsa:5321%09red/hsa:1281%09red/hsa:3673%09red
Staphylococcus aureus infection	KEGG PATHWAY	hsa05150	3	68	0.370987616997	0.933501049467	C1S|C1R|CFH	http://www.genome.jp/kegg-bin/show_pathway?hsa05150/hsa:3075%09red/hsa:715%09red/hsa:716%09red
Glycolysis / Gluconeogenesis	KEGG PATHWAY	hsa00010	3	68	0.370987616997	0.933501049467	HK2|FBP1|ALDH2	http://www.genome.jp/kegg-bin/show_pathway?hsa00010/hsa:3099%09red/hsa:2203%09red/hsa:217%09red
Cushing syndrome	KEGG PATHWAY	hsa04934	6	155	0.375590745461	0.933501049467	ADCY6|RASD1|NR4A1|EGFR|FZD10|WNT5A	http://www.genome.jp/kegg-bin/show_pathway?hsa04934/hsa:11211%09red/hsa:7474%09red/hsa:3164%09red/hsa:112%09red/hsa:1956%09red/hsa:51655%09red
cAMP signaling pathway	KEGG PATHWAY	hsa04024	8	214	0.376501212924	0.933501049467	ADCY6|FOS|CGA|ATP1B1|SSTR1|EDN1|BDNF|PDE10A	http://www.genome.jp/kegg-bin/show_pathway?hsa04024/hsa:6751%09red/hsa:10846%09red/hsa:1906%09red/hsa:112%09red/hsa:481%09red/hsa:1081%09red/hsa:2353%09red/hsa:627%09red
Bladder cancer	KEGG PATHWAY	hsa05219	2	41	0.37884912256	0.933501049467	MYC|EGFR	http://www.genome.jp/kegg-bin/show_pathway?hsa05219/hsa:4609%09red/hsa:1956%09red
Central carbon metabolism in cancer	KEGG PATHWAY	hsa05230	3	69	0.379744075274	0.933501049467	HK2|MYC|EGFR	http://www.genome.jp/kegg-bin/show_pathway?hsa05230/hsa:4609%09red/hsa:3099%09red/hsa:1956%09red
Renin secretion	KEGG PATHWAY	hsa04924	3	69	0.379744075274	0.933501049467	EDN1|KCNJ2|ADCY6	http://www.genome.jp/kegg-bin/show_pathway?hsa04924/hsa:112%09red/hsa:1906%09red/hsa:3759%09red
Aldosterone synthesis and secretion	KEGG PATHWAY	hsa04925	4	98	0.382896873892	0.933501049467	NR4A2|ADCY6|NR4A1|ATP1B1	http://www.genome.jp/kegg-bin/show_pathway?hsa04925/hsa:3164%09red/hsa:112%09red/hsa:481%09red/hsa:4929%09red
Endocrine resistance	KEGG PATHWAY	hsa01522	4	98	0.382896873892	0.933501049467	ADCY6|EGFR|NOTCH2|FOS	http://www.genome.jp/kegg-bin/show_pathway?hsa01522/hsa:112%09red/hsa:2353%09red/hsa:1956%09red/hsa:4853%09red
Kaposi sarcoma-associated herpesvirus infection	KEGG PATHWAY	hsa05167	7	186	0.384399570893	0.933501049467	CXCL1|PTGS2|CXCL3|FOS|IL6|ZFP36|MYC	http://www.genome.jp/kegg-bin/show_pathway?hsa05167/hsa:3569%09red/hsa:2921%09red/hsa:5743%09red/hsa:7538%09red/hsa:2919%09red/hsa:4609%09red/hsa:2353%09red
Prolactin signaling pathway	KEGG PATHWAY	hsa04917	3	70	0.388474646688	0.933501049467	CGA|SOCS6|FOS	http://www.genome.jp/kegg-bin/show_pathway?hsa04917/hsa:9306%09red/hsa:2353%09red/hsa:1081%09red
RIG-I-like receptor signaling pathway	KEGG PATHWAY	hsa04622	3	70	0.388474646688	0.933501049467	IFIH1|DDX58|DHX58	http://www.genome.jp/kegg-bin/show_pathway?hsa04622/hsa:64135%09red/hsa:79132%09red/hsa:23586%09red
Choline metabolism in cancer	KEGG PATHWAY	hsa05231	4	99	0.390195084296	0.933501049467	SLC22A4|PLA2G4A|EGFR|FOS	http://www.genome.jp/kegg-bin/show_pathway?hsa05231/hsa:2353%09red/hsa:5321%09red/hsa:6583%09red/hsa:1956%09red
Inflammatory mediator regulation of TRP channels	KEGG PATHWAY	hsa04750	4	100	0.397481648619	0.933501049467	TRPA1|PLA2G4A|ADCY6|IL1R1	http://www.genome.jp/kegg-bin/show_pathway?hsa04750/hsa:112%09red/hsa:8989%09red/hsa:5321%09red/hsa:3554%09red
Human T-cell leukemia virus 1 infection	KEGG PATHWAY	hsa05166	8	219	0.401018685636	0.933501049467	ADCY6|FOS|B2M|IL6|ZFP36|MYC|IL15RA|IL1R1	http://www.genome.jp/kegg-bin/show_pathway?hsa05166/hsa:3601%09red/hsa:3569%09red/hsa:567%09red/hsa:7538%09red/hsa:112%09red/hsa:4609%09red/hsa:2353%09red/hsa:3554%09red
Purine metabolism	KEGG PATHWAY	hsa00230	5	130	0.402007429638	0.933501049467	NUDT9|NPR2|PDE10A|AK6|ADCY6	http://www.genome.jp/kegg-bin/show_pathway?hsa00230/hsa:10846%09red/hsa:53343%09red/hsa:4882%09red/hsa:102157402%09red/hsa:112%09red
Wnt signaling pathway	KEGG PATHWAY	hsa04310	6	160	0.404368782586	0.933501049467	RSPO3|LGR4|LGR6|FZD10|WNT5A|MYC	http://www.genome.jp/kegg-bin/show_pathway?hsa04310/hsa:11211%09red/hsa:7474%09red/hsa:59352%09red/hsa:84870%09red/hsa:4609%09red/hsa:55366%09red
Melanogenesis	KEGG PATHWAY	hsa04916	4	101	0.404754281883	0.933501049467	EDN1|WNT5A|ADCY6|FZD10	http://www.genome.jp/kegg-bin/show_pathway?hsa04916/hsa:112%09red/hsa:7474%09red/hsa:1906%09red/hsa:11211%09red
Chemokine signaling pathway	KEGG PATHWAY	hsa04062	7	190	0.405519474702	0.933501049467	CCL2|CXCL1|CXCL3|CCL8|ADCY6|CXCR5|CCL20	http://www.genome.jp/kegg-bin/show_pathway?hsa04062/hsa:643%09red/hsa:2921%09red/hsa:6355%09red/hsa:6364%09red/hsa:6347%09red/hsa:112%09red/hsa:2919%09red
Adherens junction	KEGG PATHWAY	hsa04520	3	72	0.405843589475	0.933501049467	PTPRM|EGFR|LMO7	http://www.genome.jp/kegg-bin/show_pathway?hsa04520/hsa:4008%09red/hsa:5797%09red/hsa:1956%09red
Ribosome biogenesis in eukaryotes	KEGG PATHWAY	hsa03008	4	102	0.412010757866	0.933501049467	MPHOSPH10|NXF1|AK6|GNL2	http://www.genome.jp/kegg-bin/show_pathway?hsa03008/hsa:10482%09red/hsa:10199%09red/hsa:102157402%09red/hsa:29889%09red
Carbohydrate digestion and absorption	KEGG PATHWAY	hsa04973	2	44	0.41292820181	0.933501049467	HK2|ATP1B1	http://www.genome.jp/kegg-bin/show_pathway?hsa04973/hsa:481%09red/hsa:3099%09red
Necroptosis	KEGG PATHWAY	hsa04217	6	162	0.415863792494	0.933501049467	TRAF5|PARP4|TNFAIP3|CHMP1B|PLA2G4A|CHMP5	http://www.genome.jp/kegg-bin/show_pathway?hsa04217/hsa:7128%09red/hsa:5321%09red/hsa:143%09red/hsa:7188%09red/hsa:51510%09red/hsa:57132%09red
Leishmaniasis	KEGG PATHWAY	hsa05140	3	74	0.423066790517	0.933501049467	ITGB1|PTGS2|FOS	http://www.genome.jp/kegg-bin/show_pathway?hsa05140/hsa:5743%09red/hsa:2353%09red/hsa:3688%09red
Phenylalanine metabolism	KEGG PATHWAY	hsa00360	1	17	0.424625026111	0.933501049467	IL4I1	http://www.genome.jp/kegg-bin/show_pathway?hsa00360/hsa:259307%09red
Nitrogen metabolism	KEGG PATHWAY	hsa00910	1	17	0.424625026111	0.933501049467	CA2	http://www.genome.jp/kegg-bin/show_pathway?hsa00910/hsa:760%09red
Type II diabetes mellitus	KEGG PATHWAY	hsa04930	2	46	0.435129517729	0.949062018985	HK2|ABCC8	http://www.genome.jp/kegg-bin/show_pathway?hsa04930/hsa:6833%09red/hsa:3099%09red
Chronic myeloid leukemia	KEGG PATHWAY	hsa05220	3	76	0.44011883244	0.95189177131	GADD45A|MYC|HDAC2	http://www.genome.jp/kegg-bin/show_pathway?hsa05220/hsa:1647%09red/hsa:4609%09red/hsa:3066%09red
Hedgehog signaling pathway	KEGG PATHWAY	hsa04340	2	47	0.446060427985	0.95189177131	GAS1|CUL3	http://www.genome.jp/kegg-bin/show_pathway?hsa04340/hsa:2619%09red/hsa:8452%09red
Antigen processing and presentation	KEGG PATHWAY	hsa04612	3	77	0.448573321752	0.95189177131	CD74|B2M|CTSS	http://www.genome.jp/kegg-bin/show_pathway?hsa04612/hsa:972%09red/hsa:567%09red/hsa:1520%09red
Hepatocellular carcinoma	KEGG PATHWAY	hsa05225	6	168	0.45017264275	0.95189177131	GSTT2B|GADD45A|EGFR|FZD10|WNT5A|MYC	http://www.genome.jp/kegg-bin/show_pathway?hsa05225/hsa:1647%09red/hsa:11211%09red/hsa:7474%09red/hsa:653689%09red/hsa:1956%09red/hsa:4609%09red
Insulin resistance	KEGG PATHWAY	hsa04931	4	108	0.455093105893	0.955005987366	IL6|OGT|PPP1R3D|SLC27A2	http://www.genome.jp/kegg-bin/show_pathway?hsa04931/hsa:3569%09red/hsa:11001%09red/hsa:8473%09red/hsa:5509%09red
Pantothenate and CoA biosynthesis	KEGG PATHWAY	hsa00770	1	19	0.460892817947	0.959791980775	PANK4	http://www.genome.jp/kegg-bin/show_pathway?hsa00770/hsa:55229%09red
Parkinson disease	KEGG PATHWAY	hsa05012	5	142	0.47764241196	0.959791980775	UBE2L6|UBA7|SNCAIP|APAF1|SNCA	http://www.genome.jp/kegg-bin/show_pathway?hsa05012/hsa:317%09red/hsa:7318%09red/hsa:9246%09red/hsa:9627%09red/hsa:6622%09red
N-Glycan biosynthesis	KEGG PATHWAY	hsa00510	2	50	0.478127591244	0.959791980775	MAN2A2|TUSC3	http://www.genome.jp/kegg-bin/show_pathway?hsa00510/hsa:7991%09red/hsa:4122%09red
Arginine and proline metabolism	KEGG PATHWAY	hsa00330	2	50	0.478127591244	0.959791980775	LAP3|ALDH2	http://www.genome.jp/kegg-bin/show_pathway?hsa00330/hsa:51056%09red/hsa:217%09red
Endocrine and other factor-regulated calcium reabsorption	KEGG PATHWAY	hsa04961	2	50	0.478127591244	0.959791980775	ADCY6|ATP1B1	http://www.genome.jp/kegg-bin/show_pathway?hsa04961/hsa:112%09red/hsa:481%09red
One carbon pool by folate	KEGG PATHWAY	hsa00670	1	20	0.478163513888	0.959791980775	ALDH1L2	http://www.genome.jp/kegg-bin/show_pathway?hsa00670/hsa:160428%09red
Amyotrophic lateral sclerosis (ALS)	KEGG PATHWAY	hsa05014	2	51	0.488563934015	0.973613019584	APAF1|CAT	http://www.genome.jp/kegg-bin/show_pathway?hsa05014/hsa:317%09red/hsa:847%09red
Glutamatergic synapse	KEGG PATHWAY	hsa04724	4	114	0.497098752555	0.979616389809	PLA2G4A|SHANK3|ADCY6|SLC1A1	http://www.genome.jp/kegg-bin/show_pathway?hsa04724/hsa:6505%09red/hsa:112%09red/hsa:85358%09red/hsa:5321%09red
Mineral absorption	KEGG PATHWAY	hsa04978	2	53	0.509041410101	0.979616389809	STEAP1|ATP1B1	http://www.genome.jp/kegg-bin/show_pathway?hsa04978/hsa:481%09red/hsa:26872%09red
ErbB signaling pathway	KEGG PATHWAY	hsa04012	3	85	0.514160015698	0.979616389809	AREG|MYC|EGFR	http://www.genome.jp/kegg-bin/show_pathway?hsa04012/hsa:4609%09red/hsa:374%09red/hsa:1956%09red
Carbon metabolism	KEGG PATHWAY	hsa01200	4	117	0.517586397425	0.979616389809	HK2|MCEE|FBP1|CAT	http://www.genome.jp/kegg-bin/show_pathway?hsa01200/hsa:847%09red/hsa:3099%09red/hsa:84693%09red/hsa:2203%09red
Insulin secretion	KEGG PATHWAY	hsa04911	3	86	0.522069920381	0.979616389809	ADCY6|ABCC8|ATP1B1	http://www.genome.jp/kegg-bin/show_pathway?hsa04911/hsa:112%09red/hsa:6833%09red/hsa:481%09red
Renin-angiotensin system	KEGG PATHWAY	hsa04614	1	23	0.526738254378	0.979616389809	ATP6AP2	http://www.genome.jp/kegg-bin/show_pathway?hsa04614/hsa:10159%09red
Histidine metabolism	KEGG PATHWAY	hsa00340	1	23	0.526738254378	0.979616389809	ALDH2	http://www.genome.jp/kegg-bin/show_pathway?hsa00340/hsa:217%09red
Neurotrophin signaling pathway	KEGG PATHWAY	hsa04722	4	119	0.531028228913	0.979616389809	BDNF|SH2B3|KIDINS220|ZNF274	http://www.genome.jp/kegg-bin/show_pathway?hsa04722/hsa:57498%09red/hsa:10782%09red/hsa:10019%09red/hsa:627%09red
Glycosaminoglycan biosynthesis - heparan sulfate / heparin	KEGG PATHWAY	hsa00534	1	24	0.541907287471	0.979616389809	HS6ST3	http://www.genome.jp/kegg-bin/show_pathway?hsa00534/hsa:266722%09red
Transcriptional misregulation in cancer	KEGG PATHWAY	hsa05202	6	186	0.549615015649	0.979616389809	NFKBIZ|HDAC2|GADD45A|IL6|KDM6A|MYC	http://www.genome.jp/kegg-bin/show_pathway?hsa05202/hsa:1647%09red/hsa:3569%09red/hsa:64332%09red/hsa:3066%09red/hsa:4609%09red/hsa:7403%09red
alpha-Linolenic acid metabolism	KEGG PATHWAY	hsa00592	1	25	0.556591996391	0.979616389809	PLA2G4A	http://www.genome.jp/kegg-bin/show_pathway?hsa00592/hsa:5321%09red
Morphine addiction	KEGG PATHWAY	hsa05032	3	91	0.560537066711	0.979616389809	GABRE|ADCY6|PDE10A	http://www.genome.jp/kegg-bin/show_pathway?hsa05032/hsa:112%09red/hsa:2564%09red/hsa:10846%09red
VEGF signaling pathway	KEGG PATHWAY	hsa04370	2	59	0.567179090314	0.979616389809	PTGS2|PLA2G4A	http://www.genome.jp/kegg-bin/show_pathway?hsa04370/hsa:5743%09red/hsa:5321%09red
Viral myocarditis	KEGG PATHWAY	hsa05416	2	60	0.576375167528	0.979616389809	LAMA1|CD55	http://www.genome.jp/kegg-bin/show_pathway?hsa05416/hsa:284217%09red/hsa:1604%09red
Ascorbate and aldarate metabolism	KEGG PATHWAY	hsa00053	1	27	0.58456956909	0.979616389809	ALDH2	http://www.genome.jp/kegg-bin/show_pathway?hsa00053/hsa:217%09red
Autophagy - animal	KEGG PATHWAY	hsa04140	4	128	0.589109952424	0.979616389809	ATG9A|VMP1|PIK3R4|SUPT20H	http://www.genome.jp/kegg-bin/show_pathway?hsa04140/hsa:79065%09red/hsa:30849%09red/hsa:55578%09red/hsa:81671%09red
Cytosolic DNA-sensing pathway	KEGG PATHWAY	hsa04623	2	63	0.603104951106	0.979616389809	IL6|DDX58	http://www.genome.jp/kegg-bin/show_pathway?hsa04623/hsa:3569%09red/hsa:23586%09red
Arachidonic acid metabolism	KEGG PATHWAY	hsa00590	2	63	0.603104951106	0.979616389809	PTGS2|PLA2G4A	http://www.genome.jp/kegg-bin/show_pathway?hsa00590/hsa:5743%09red/hsa:5321%09red
Circadian entrainment	KEGG PATHWAY	hsa04713	3	97	0.604155407047	0.979616389809	ADCY6|RASD1|FOS	http://www.genome.jp/kegg-bin/show_pathway?hsa04713/hsa:51655%09red/hsa:2353%09red/hsa:112%09red
Hippo signaling pathway - multiple species	KEGG PATHWAY	hsa04392	1	29	0.610788439031	0.979616389809	MOB1B	http://www.genome.jp/kegg-bin/show_pathway?hsa04392/hsa:92597%09red
Linoleic acid metabolism	KEGG PATHWAY	hsa00591	1	29	0.610788439031	0.979616389809	PLA2G4A	http://www.genome.jp/kegg-bin/show_pathway?hsa00591/hsa:5321%09red
Pancreatic secretion	KEGG PATHWAY	hsa04972	3	98	0.61114251862	0.979616389809	CA2|ADCY6|ATP1B1	http://www.genome.jp/kegg-bin/show_pathway?hsa04972/hsa:760%09red/hsa:112%09red/hsa:481%09red
Protein processing in endoplasmic reticulum	KEGG PATHWAY	hsa04141	5	165	0.611687977938	0.979616389809	PDIA6|MBTPS1|LMAN1|HSP90B1|TUSC3	http://www.genome.jp/kegg-bin/show_pathway?hsa04141/hsa:3998%09red/hsa:10130%09red/hsa:7991%09red/hsa:7184%09red/hsa:8720%09red
Vascular smooth muscle contraction	KEGG PATHWAY	hsa04270	4	132	0.613542163874	0.979616389809	EDN1|PLA2G4A|NPR2|ADCY6	http://www.genome.jp/kegg-bin/show_pathway?hsa04270/hsa:112%09red/hsa:1906%09red/hsa:4882%09red/hsa:5321%09red
Cortisol synthesis and secretion	KEGG PATHWAY	hsa04927	2	65	0.620208496257	0.979616389809	ADCY6|NR4A1	http://www.genome.jp/kegg-bin/show_pathway?hsa04927/hsa:3164%09red/hsa:112%09red
Mitophagy - animal	KEGG PATHWAY	hsa04137	2	65	0.620208496257	0.979616389809	ATG9A|USP15	http://www.genome.jp/kegg-bin/show_pathway?hsa04137/hsa:79065%09red/hsa:9958%09red
Nicotinate and nicotinamide metabolism	KEGG PATHWAY	hsa00760	1	30	0.62327305268	0.979616389809	AOX1	http://www.genome.jp/kegg-bin/show_pathway?hsa00760/hsa:316%09red
Pentose phosphate pathway	KEGG PATHWAY	hsa00030	1	30	0.62327305268	0.979616389809	FBP1	http://www.genome.jp/kegg-bin/show_pathway?hsa00030/hsa:2203%09red
Non-small cell lung cancer	KEGG PATHWAY	hsa05223	2	66	0.628545872741	0.979616389809	GADD45A|EGFR	http://www.genome.jp/kegg-bin/show_pathway?hsa05223/hsa:1647%09red/hsa:1956%09red
Galactose metabolism	KEGG PATHWAY	hsa00052	1	31	0.635358745903	0.979616389809	HK2	http://www.genome.jp/kegg-bin/show_pathway?hsa00052/hsa:3099%09red
Antifolate resistance	KEGG PATHWAY	hsa01523	1	31	0.635358745903	0.979616389809	IL6	http://www.genome.jp/kegg-bin/show_pathway?hsa01523/hsa:3569%09red
Alzheimer disease	KEGG PATHWAY	hsa05010	5	171	0.643247036766	0.979616389809	RTN4|APP|NCSTN|APAF1|SNCA	http://www.genome.jp/kegg-bin/show_pathway?hsa05010/hsa:351%09red/hsa:23385%09red/hsa:317%09red/hsa:57142%09red/hsa:6622%09red
Chagas disease (American trypanosomiasis)	KEGG PATHWAY	hsa05142	3	103	0.644831739645	0.979616389809	IL6|CCL2|FOS	http://www.genome.jp/kegg-bin/show_pathway?hsa05142/hsa:6347%09red/hsa:3569%09red/hsa:2353%09red
Estrogen signaling pathway	KEGG PATHWAY	hsa04915	4	138	0.64847027202	0.979616389809	ADCY6|EGFR|HSP90B1|FOS	http://www.genome.jp/kegg-bin/show_pathway?hsa04915/hsa:112%09red/hsa:2353%09red/hsa:1956%09red/hsa:7184%09red
Renal cell carcinoma	KEGG PATHWAY	hsa05211	2	69	0.65270591647	0.979616389809	EGLN2|EGLN1	http://www.genome.jp/kegg-bin/show_pathway?hsa05211/hsa:54583%09red/hsa:112398%09red
beta-Alanine metabolism	KEGG PATHWAY	hsa00410	1	33	0.658383757804	0.979616389809	ALDH2	http://www.genome.jp/kegg-bin/show_pathway?hsa00410/hsa:217%09red
Signaling pathways regulating pluripotency of stem cells	KEGG PATHWAY	hsa04550	4	140	0.659640208875	0.979616389809	REST|WNT5A|MYC|FZD10	http://www.genome.jp/kegg-bin/show_pathway?hsa04550/hsa:4609%09red/hsa:7474%09red/hsa:5978%09red/hsa:11211%09red
Rap1 signaling pathway	KEGG PATHWAY	hsa04015	6	210	0.667935798227	0.979616389809	ITGB1|ADCY6|TEK|EGFR|CSF1|VEGFC	http://www.genome.jp/kegg-bin/show_pathway?hsa04015/hsa:3688%09red/hsa:1435%09red/hsa:7424%09red/hsa:112%09red/hsa:1956%09red/hsa:7010%09red
Propanoate metabolism	KEGG PATHWAY	hsa00640	1	34	0.669347276125	0.979616389809	MCEE	http://www.genome.jp/kegg-bin/show_pathway?hsa00640/hsa:84693%09red
Th17 cell differentiation	KEGG PATHWAY	hsa04659	3	107	0.670269058015	0.979616389809	IL6|IL1R1|FOS	http://www.genome.jp/kegg-bin/show_pathway?hsa04659/hsa:3569%09red/hsa:2353%09red/hsa:3554%09red
Melanoma	KEGG PATHWAY	hsa05218	2	72	0.675602667307	0.979616389809	GADD45A|EGFR	http://www.genome.jp/kegg-bin/show_pathway?hsa05218/hsa:1647%09red/hsa:1956%09red
Drug metabolism - cytochrome P450	KEGG PATHWAY	hsa00982	2	72	0.675602667307	0.979616389809	AOX1|GSTT2B	http://www.genome.jp/kegg-bin/show_pathway?hsa00982/hsa:653689%09red/hsa:316%09red
p53 signaling pathway	KEGG PATHWAY	hsa04115	2	72	0.675602667307	0.979616389809	GADD45A|APAF1	http://www.genome.jp/kegg-bin/show_pathway?hsa04115/hsa:1647%09red/hsa:317%09red
Prion diseases	KEGG PATHWAY	hsa05020	1	35	0.679960298337	0.979616389809	IL6	http://www.genome.jp/kegg-bin/show_pathway?hsa05020/hsa:3569%09red
Tuberculosis	KEGG PATHWAY	hsa05152	5	179	0.682772218074	0.979616389809	IL6|ATP6V0C|CTSS|CD74|APAF1	http://www.genome.jp/kegg-bin/show_pathway?hsa05152/hsa:3569%09red/hsa:317%09red/hsa:972%09red/hsa:1520%09red/hsa:527%09red
Bacterial invasion of epithelial cells	KEGG PATHWAY	hsa05100	2	74	0.69017758557	0.979616389809	ITGB1|FN1	http://www.genome.jp/kegg-bin/show_pathway?hsa05100/hsa:3688%09red/hsa:2335%09red
Alanine, aspartate and glutamate metabolism	KEGG PATHWAY	hsa00250	1	36	0.690233986163	0.979616389809	IL4I1	http://www.genome.jp/kegg-bin/show_pathway?hsa00250/hsa:259307%09red
Starch and sucrose metabolism	KEGG PATHWAY	hsa00500	1	36	0.690233986163	0.979616389809	HK2	http://www.genome.jp/kegg-bin/show_pathway?hsa00500/hsa:3099%09red
DNA replication	KEGG PATHWAY	hsa03030	1	36	0.690233986163	0.979616389809	PCNA	http://www.genome.jp/kegg-bin/show_pathway?hsa03030/hsa:5111%09red
Glioma	KEGG PATHWAY	hsa05214	2	75	0.697261472591	0.979616389809	GADD45A|EGFR	http://www.genome.jp/kegg-bin/show_pathway?hsa05214/hsa:1647%09red/hsa:1956%09red
Pancreatic cancer	KEGG PATHWAY	hsa05212	2	75	0.697261472591	0.979616389809	GADD45A|EGFR	http://www.genome.jp/kegg-bin/show_pathway?hsa05212/hsa:1647%09red/hsa:1956%09red
Cholinergic synapse	KEGG PATHWAY	hsa04725	3	112	0.70016423672	0.979616389809	KCNJ2|ADCY6|FOS	http://www.genome.jp/kegg-bin/show_pathway?hsa04725/hsa:112%09red/hsa:2353%09red/hsa:3759%09red
Toxoplasmosis	KEGG PATHWAY	hsa05145	3	113	0.705890854706	0.979616389809	ITGB1|LAMA1|LAMA3	http://www.genome.jp/kegg-bin/show_pathway?hsa05145/hsa:284217%09red/hsa:3688%09red/hsa:3909%09red
Serotonergic synapse	KEGG PATHWAY	hsa04726	3	115	0.71709364366	0.979616389809	PTGS2|APP|PLA2G4A	http://www.genome.jp/kegg-bin/show_pathway?hsa04726/hsa:351%09red/hsa:5743%09red/hsa:5321%09red
Synaptic vesicle cycle	KEGG PATHWAY	hsa04721	2	78	0.717713859819	0.979616389809	ATP6V0C|SLC1A1	http://www.genome.jp/kegg-bin/show_pathway?hsa04721/hsa:6505%09red/hsa:527%09red
Pyruvate metabolism	KEGG PATHWAY	hsa00620	1	39	0.719125416337	0.979616389809	ALDH2	http://www.genome.jp/kegg-bin/show_pathway?hsa00620/hsa:217%09red
EGFR tyrosine kinase inhibitor resistance	KEGG PATHWAY	hsa01521	2	79	0.724269396439	0.979616389809	IL6|EGFR	http://www.genome.jp/kegg-bin/show_pathway?hsa01521/hsa:3569%09red/hsa:1956%09red
Nicotine addiction	KEGG PATHWAY	hsa05033	1	40	0.728146468225	0.979616389809	GABRE	http://www.genome.jp/kegg-bin/show_pathway?hsa05033/hsa:2564%09red
Glycine, serine and threonine metabolism	KEGG PATHWAY	hsa00260	1	40	0.728146468225	0.979616389809	SRR	http://www.genome.jp/kegg-bin/show_pathway?hsa00260/hsa:63826%09red
Graft-versus-host disease	KEGG PATHWAY	hsa05332	1	41	0.736878901866	0.979616389809	IL6	http://www.genome.jp/kegg-bin/show_pathway?hsa05332/hsa:3569%09red
Homologous recombination	KEGG PATHWAY	hsa03440	1	41	0.736878901866	0.979616389809	PALB2	http://www.genome.jp/kegg-bin/show_pathway?hsa03440/hsa:79728%09red
B cell receptor signaling pathway	KEGG PATHWAY	hsa04662	2	82	0.74317043456	0.979616389809	IFITM1|FOS	http://www.genome.jp/kegg-bin/show_pathway?hsa04662/hsa:2353%09red/hsa:8519%09red
Chemical carcinogenesis	KEGG PATHWAY	hsa05204	2	82	0.74317043456	0.979616389809	PTGS2|GSTT2B	http://www.genome.jp/kegg-bin/show_pathway?hsa05204/hsa:653689%09red/hsa:5743%09red
Huntington disease	KEGG PATHWAY	hsa05016	5	193	0.744628420823	0.979616389809	REST|BDNF|HDAC2|APAF1|IFT57	http://www.genome.jp/kegg-bin/show_pathway?hsa05016/hsa:317%09red/hsa:55081%09red/hsa:5978%09red/hsa:627%09red/hsa:3066%09red
Peroxisome	KEGG PATHWAY	hsa04146	2	83	0.74922066158	0.979616389809	CAT|SLC27A2	http://www.genome.jp/kegg-bin/show_pathway?hsa04146/hsa:847%09red/hsa:11001%09red
Taste transduction	KEGG PATHWAY	hsa04742	2	83	0.74922066158	0.979616389809	ADCY6|SCNN1A	http://www.genome.jp/kegg-bin/show_pathway?hsa04742/hsa:6337%09red/hsa:112%09red
Ras signaling pathway	KEGG PATHWAY	hsa04014	6	232	0.757516133817	0.979616389809	TEK|EGFR|CSF1|VEGFC|PLA2G4A|BDNF	http://www.genome.jp/kegg-bin/show_pathway?hsa04014/hsa:1435%09red/hsa:7424%09red/hsa:1956%09red/hsa:7010%09red/hsa:627%09red/hsa:5321%09red
Fatty acid degradation	KEGG PATHWAY	hsa00071	1	44	0.761435025031	0.979616389809	ALDH2	http://www.genome.jp/kegg-bin/show_pathway?hsa00071/hsa:217%09red
Vasopressin-regulated water reabsorption	KEGG PATHWAY	hsa04962	1	44	0.761435025031	0.979616389809	ADCY6	http://www.genome.jp/kegg-bin/show_pathway?hsa04962/hsa:112%09red
Basal transcription factors	KEGG PATHWAY	hsa03022	1	45	0.769102094009	0.979616389809	TAF7	http://www.genome.jp/kegg-bin/show_pathway?hsa03022/hsa:6879%09red
Gap junction	KEGG PATHWAY	hsa04540	2	88	0.777667665919	0.979616389809	ADCY6|EGFR	http://www.genome.jp/kegg-bin/show_pathway?hsa04540/hsa:112%09red/hsa:1956%09red
Osteoclast differentiation	KEGG PATHWAY	hsa04380	3	128	0.781997836774	0.979616389809	CSF1|IL1R1|FOS	http://www.genome.jp/kegg-bin/show_pathway?hsa04380/hsa:2353%09red/hsa:1435%09red/hsa:3554%09red
Oocyte meiosis	KEGG PATHWAY	hsa04114	3	128	0.781997836774	0.979616389809	REC8|BUB1|ADCY6	http://www.genome.jp/kegg-bin/show_pathway?hsa04114/hsa:9985%09red/hsa:699%09red/hsa:112%09red
PD-L1 expression and PD-1 checkpoint pathway in cancer	KEGG PATHWAY	hsa05235	2	89	0.783007788766	0.979616389809	EGFR|FOS	http://www.genome.jp/kegg-bin/show_pathway?hsa05235/hsa:2353%09red/hsa:1956%09red
GABAergic synapse	KEGG PATHWAY	hsa04727	2	89	0.783007788766	0.979616389809	GABRE|ADCY6	http://www.genome.jp/kegg-bin/show_pathway?hsa04727/hsa:112%09red/hsa:2564%09red
Longevity regulating pathway	KEGG PATHWAY	hsa04211	2	89	0.783007788766	0.979616389809	ADCY6|CAT	http://www.genome.jp/kegg-bin/show_pathway?hsa04211/hsa:112%09red/hsa:847%09red
Ether lipid metabolism	KEGG PATHWAY	hsa00565	1	47	0.783707691138	0.979616389809	PLA2G4A	http://www.genome.jp/kegg-bin/show_pathway?hsa00565/hsa:5321%09red
cGMP-PKG signaling pathway	KEGG PATHWAY	hsa04022	4	167	0.786785771002	0.979616389809	NPR2|ADRA2A|ADCY6|ATP1B1	http://www.genome.jp/kegg-bin/show_pathway?hsa04022/hsa:112%09red/hsa:4882%09red/hsa:481%09red/hsa:150%09red
Salivary secretion	KEGG PATHWAY	hsa04970	2	90	0.788235407356	0.979616389809	ADCY6|ATP1B1	http://www.genome.jp/kegg-bin/show_pathway?hsa04970/hsa:112%09red/hsa:481%09red
Amino sugar and nucleotide sugar metabolism	KEGG PATHWAY	hsa00520	1	48	0.790661626007	0.979616389809	HK2	http://www.genome.jp/kegg-bin/show_pathway?hsa00520/hsa:3099%09red
Cysteine and methionine metabolism	KEGG PATHWAY	hsa00270	1	49	0.797392849665	0.979616389809	IL4I1	http://www.genome.jp/kegg-bin/show_pathway?hsa00270/hsa:259307%09red
Cocaine addiction	KEGG PATHWAY	hsa05030	1	49	0.797392849665	0.979616389809	BDNF	http://www.genome.jp/kegg-bin/show_pathway?hsa05030/hsa:627%09red
Tight junction	KEGG PATHWAY	hsa04530	4	170	0.798259731068	0.979616389809	PCNA|CLDN23|ITGB1|TJP3	http://www.genome.jp/kegg-bin/show_pathway?hsa04530/hsa:137075%09red/hsa:5111%09red/hsa:27134%09red/hsa:3688%09red
Endocytosis	KEGG PATHWAY	hsa04144	6	244	0.798325761245	0.979616389809	SNX6|WASHC4|EGFR|PDCD6IP|CHMP1B|CHMP5	http://www.genome.jp/kegg-bin/show_pathway?hsa04144/hsa:10015%09red/hsa:58533%09red/hsa:51510%09red/hsa:57132%09red/hsa:23325%09red/hsa:1956%09red
Th1 and Th2 cell differentiation	KEGG PATHWAY	hsa04658	2	92	0.798359947509	0.979616389809	NOTCH2|FOS	http://www.genome.jp/kegg-bin/show_pathway?hsa04658/hsa:2353%09red/hsa:4853%09red
Vibrio cholerae infection	KEGG PATHWAY	hsa05110	1	50	0.803908467183	0.979616389809	ATP6V0C	http://www.genome.jp/kegg-bin/show_pathway?hsa05110/hsa:527%09red
Cholesterol metabolism	KEGG PATHWAY	hsa04979	1	50	0.803908467183	0.979616389809	LIPA	http://www.genome.jp/kegg-bin/show_pathway?hsa04979/hsa:3988%09red
Human immunodeficiency virus 1 infection	KEGG PATHWAY	hsa05170	5	212	0.813760084707	0.979616389809	B2M|APOBEC3B|APOBEC3A|TRAF5|FOS	http://www.genome.jp/kegg-bin/show_pathway?hsa05170/hsa:9582%09red/hsa:7188%09red/hsa:200315%09red/hsa:2353%09red/hsa:567%09red
Insulin signaling pathway	KEGG PATHWAY	hsa04910	3	137	0.819368503472	0.979616389809	HK2|PPP1R3D|FBP1	http://www.genome.jp/kegg-bin/show_pathway?hsa04910/hsa:5509%09red/hsa:2203%09red/hsa:3099%09red
Regulation of actin cytoskeleton	KEGG PATHWAY	hsa04810	5	214	0.820086182716	0.979616389809	ITGB1|ITGA2|EGFR|ITGAV|FN1	http://www.genome.jp/kegg-bin/show_pathway?hsa04810/hsa:3688%09red/hsa:2335%09red/hsa:3685%09red/hsa:1956%09red/hsa:3673%09red
Prostate cancer	KEGG PATHWAY	hsa05215	2	97	0.821822172003	0.979616389809	EGFR|HSP90B1	http://www.genome.jp/kegg-bin/show_pathway?hsa05215/hsa:1956%09red/hsa:7184%09red
Glycerophospholipid metabolism	KEGG PATHWAY	hsa00564	2	97	0.821822172003	0.979616389809	PLA2G15|PLA2G4A	http://www.genome.jp/kegg-bin/show_pathway?hsa00564/hsa:23659%09red/hsa:5321%09red
Autoimmune thyroid disease	KEGG PATHWAY	hsa05320	1	53	0.822229389454	0.979616389809	CGA	http://www.genome.jp/kegg-bin/show_pathway?hsa05320/hsa:1081%09red
Progesterone-mediated oocyte maturation	KEGG PATHWAY	hsa04914	2	99	0.830503376923	0.979616389809	ADCY6|BUB1	http://www.genome.jp/kegg-bin/show_pathway?hsa04914/hsa:112%09red/hsa:699%09red
Pathogenic Escherichia coli infection	KEGG PATHWAY	hsa05130	1	55	0.83348572899	0.979616389809	ITGB1	http://www.genome.jp/kegg-bin/show_pathway?hsa05130/hsa:3688%09red
Axon guidance	KEGG PATHWAY	hsa04360	4	181	0.836139682304	0.979616389809	ROBO1|ITGB1|WNT5A|L1CAM	http://www.genome.jp/kegg-bin/show_pathway?hsa04360/hsa:3688%09red/hsa:7474%09red/hsa:3897%09red/hsa:6091%09red
MicroRNAs in cancer	KEGG PATHWAY	hsa05206	7	299	0.848645816617	0.979616389809	PTGS2|EGFR|KIF23|ABCB1|EZH2|NOTCH2|MYC	http://www.genome.jp/kegg-bin/show_pathway?hsa05206/hsa:9493%09red/hsa:5743%09red/hsa:5243%09red/hsa:2146%09red/hsa:1956%09red/hsa:4609%09red/hsa:4853%09red
C-type lectin receptor signaling pathway	KEGG PATHWAY	hsa04625	2	104	0.850565850927	0.979616389809	IL6|PTGS2	http://www.genome.jp/kegg-bin/show_pathway?hsa04625/hsa:3569%09red/hsa:5743%09red
Toll-like receptor signaling pathway	KEGG PATHWAY	hsa04620	2	104	0.850565850927	0.979616389809	IL6|FOS	http://www.genome.jp/kegg-bin/show_pathway?hsa04620/hsa:3569%09red/hsa:2353%09red
Phospholipase D signaling pathway	KEGG PATHWAY	hsa04072	3	148	0.857538996163	0.979616389809	PLA2G4A|EGFR|ADCY6	http://www.genome.jp/kegg-bin/show_pathway?hsa04072/hsa:112%09red/hsa:5321%09red/hsa:1956%09red
Retrograde endocannabinoid signaling	KEGG PATHWAY	hsa04723	3	148	0.857538996163	0.979616389809	GABRE|PTGS2|ADCY6	http://www.genome.jp/kegg-bin/show_pathway?hsa04723/hsa:5743%09red/hsa:2564%09red/hsa:112%09red
Long-term depression	KEGG PATHWAY	hsa04730	1	60	0.85861680516	0.979616389809	PLA2G4A	http://www.genome.jp/kegg-bin/show_pathway?hsa04730/hsa:5321%09red
Adrenergic signaling in cardiomyocytes	KEGG PATHWAY	hsa04261	3	149	0.860634096451	0.979616389809	PPP2R3C|ADCY6|ATP1B1	http://www.genome.jp/kegg-bin/show_pathway?hsa04261/hsa:112%09red/hsa:55012%09red/hsa:481%09red
Glycerolipid metabolism	KEGG PATHWAY	hsa00561	1	61	0.863169946282	0.979616389809	ALDH2	http://www.genome.jp/kegg-bin/show_pathway?hsa00561/hsa:217%09red
mTOR signaling pathway	KEGG PATHWAY	hsa04150	3	153	0.872434187168	0.979616389809	WNT5A|FZD10|SGK1	http://www.genome.jp/kegg-bin/show_pathway?hsa04150/hsa:11211%09red/hsa:7474%09red/hsa:6446%09red
Leukocyte transendothelial migration	KEGG PATHWAY	hsa04670	2	112	0.878218358999	0.979616389809	CLDN23|ITGB1	http://www.genome.jp/kegg-bin/show_pathway?hsa04670/hsa:137075%09red/hsa:3688%09red
Inflammatory bowel disease (IBD)	KEGG PATHWAY	hsa05321	1	65	0.879967797991	0.979616389809	IL6	http://www.genome.jp/kegg-bin/show_pathway?hsa05321/hsa:3569%09red
Acute myeloid leukemia	KEGG PATHWAY	hsa05221	1	66	0.883835827611	0.979616389809	MYC	http://www.genome.jp/kegg-bin/show_pathway?hsa05221/hsa:4609%09red
Retinol metabolism	KEGG PATHWAY	hsa00830	1	67	0.887579690896	0.979616389809	AOX1	http://www.genome.jp/kegg-bin/show_pathway?hsa00830/hsa:316%09red
Cellular senescence	KEGG PATHWAY	hsa04218	3	160	0.890977923899	0.979616389809	IL6|GADD45A|MYC	http://www.genome.jp/kegg-bin/show_pathway?hsa04218/hsa:1647%09red/hsa:3569%09red/hsa:4609%09red
Shigellosis	KEGG PATHWAY	hsa05131	1	68	0.891203358237	0.979616389809	ITGB1	http://www.genome.jp/kegg-bin/show_pathway?hsa05131/hsa:3688%09red
Amphetamine addiction	KEGG PATHWAY	hsa05031	1	68	0.891203358237	0.979616389809	FOS	http://www.genome.jp/kegg-bin/show_pathway?hsa05031/hsa:2353%09red
Fc epsilon RI signaling pathway	KEGG PATHWAY	hsa04664	1	68	0.891203358237	0.979616389809	PLA2G4A	http://www.genome.jp/kegg-bin/show_pathway?hsa04664/hsa:5321%09red
Sphingolipid signaling pathway	KEGG PATHWAY	hsa04071	2	119	0.898470318328	0.982689423409	PPP2R3C|S1PR1	http://www.genome.jp/kegg-bin/show_pathway?hsa04071/hsa:55012%09red/hsa:1901%09red
AMPK signaling pathway	KEGG PATHWAY	hsa04152	2	120	0.901094272729	0.982689423409	PPP2R3C|FBP1	http://www.genome.jp/kegg-bin/show_pathway?hsa04152/hsa:55012%09red/hsa:2203%09red
Inositol phosphate metabolism	KEGG PATHWAY	hsa00562	1	74	0.910628149684	0.987609713133	PLCD1	http://www.genome.jp/kegg-bin/show_pathway?hsa00562/hsa:5333%09red
PPAR signaling pathway	KEGG PATHWAY	hsa03320	1	76	0.916302152618	0.987609713133	SLC27A2	http://www.genome.jp/kegg-bin/show_pathway?hsa03320/hsa:11001%09red
Metabolism of xenobiotics by cytochrome P450	KEGG PATHWAY	hsa00980	1	76	0.916302152618	0.987609713133	GSTT2B	http://www.genome.jp/kegg-bin/show_pathway?hsa00980/hsa:653689%09red
Drug metabolism - other enzymes	KEGG PATHWAY	hsa00983	1	79	0.924147371799	0.989743562292	GSTT2B	http://www.genome.jp/kegg-bin/show_pathway?hsa00983/hsa:653689%09red
Dopaminergic synapse	KEGG PATHWAY	hsa04728	2	131	0.926074129974	0.989743562292	PPP2R3C|FOS	http://www.genome.jp/kegg-bin/show_pathway?hsa04728/hsa:2353%09red/hsa:55012%09red
Systemic lupus erythematosus	KEGG PATHWAY	hsa05322	2	133	0.929925428197	0.989743562292	C1S|C1R	http://www.genome.jp/kegg-bin/show_pathway?hsa05322/hsa:715%09red/hsa:716%09red
Spliceosome	KEGG PATHWAY	hsa03040	2	135	0.933587186816	0.989743562292	PRPF38B|CDC5L	http://www.genome.jp/kegg-bin/show_pathway?hsa03040/hsa:988%09red/hsa:55119%09red
Apelin signaling pathway	KEGG PATHWAY	hsa04371	2	137	0.937067892327	0.989743562292	ADCY6|PIK3R4	http://www.genome.jp/kegg-bin/show_pathway?hsa04371/hsa:30849%09red/hsa:112%09red
Cardiac muscle contraction	KEGG PATHWAY	hsa04260	1	86	0.939720421959	0.989743562292	ATP1B1	http://www.genome.jp/kegg-bin/show_pathway?hsa04260/hsa:481%09red
Fc gamma R-mediated phagocytosis	KEGG PATHWAY	hsa04666	1	94	0.953655247741	0.993889978413	PLA2G4A	http://www.genome.jp/kegg-bin/show_pathway?hsa04666/hsa:5321%09red
Viral carcinogenesis	KEGG PATHWAY	hsa05203	3	201	0.958667729515	0.993889978413	HDAC2|TRAF5|SP100	http://www.genome.jp/kegg-bin/show_pathway?hsa05203/hsa:7188%09red/hsa:6672%09red/hsa:3066%09red
Metabolic pathways	KEGG PATHWAY	hsa01100	36	1432	0.959191347475	0.993889978413	AOX1|UGCG|TUSC3|LAP3|CAT|FBP1|HIBADH|SQLE|ENOSF1|KYNU|PANK4|GBA|MCEE|SUOX|ATP6V0C|NPR2|HK2|IL4I1|MAN2A2|SRR|PTGS2|GGT7|PLCD1|PLA2G4A|GALNT7|PDE10A|MCCC1|GALNT3|ADCY6|GSTT2B|ACAD8|CA2|C1GALT1C1|AK6|ALDH2|NUDT9	http://www.genome.jp/kegg-bin/show_pathway?hsa01100/hsa:760%09red/hsa:316%09red/hsa:63826%09red/hsa:5321%09red/hsa:55229%09red/hsa:29071%09red/hsa:847%09red/hsa:27034%09red/hsa:4122%09red/hsa:53343%09red/hsa:55556%09red/hsa:2686%09red/hsa:10846%09red/hsa:11112%09red/hsa:5743%09red/hsa:653689%09red/hsa:7991%09red/hsa:8942%09red/hsa:56922%09red/hsa:217%09red/hsa:5333%09red/hsa:112%09red/hsa:2629%09…
Phosphatidylinositol signaling system	KEGG PATHWAY	hsa04070	1	99	0.960682692829	0.993889978413	PLCD1	http://www.genome.jp/kegg-bin/show_pathway?hsa04070/hsa:5333%09red
Neuroactive ligand-receptor interaction	KEGG PATHWAY	hsa04080	6	338	0.963101936803	0.993889978413	CGA|S1PR1|ADRA2A|SSTR1|EDN1|GABRE	http://www.genome.jp/kegg-bin/show_pathway?hsa04080/hsa:6751%09red/hsa:2564%09red/hsa:1081%09red/hsa:1906%09red/hsa:1901%09red/hsa:150%09red
T cell receptor signaling pathway	KEGG PATHWAY	hsa04660	1	103	0.965531957819	0.993889978413	FOS	http://www.genome.jp/kegg-bin/show_pathway?hsa04660/hsa:2353%09red
Glucagon signaling pathway	KEGG PATHWAY	hsa04922	1	106	0.968773625168	0.993889978413	FBP1	http://www.genome.jp/kegg-bin/show_pathway?hsa04922/hsa:2203%09red
Alcoholism	KEGG PATHWAY	hsa05034	2	180	0.98088187701	0.997994012693	BDNF|HDAC2	http://www.genome.jp/kegg-bin/show_pathway?hsa05034/hsa:627%09red/hsa:3066%09red
Natural killer cell mediated cytotoxicity	KEGG PATHWAY	hsa04650	1	131	0.98630995622	0.997994012693	RAET1L	http://www.genome.jp/kegg-bin/show_pathway?hsa04650/hsa:154064%09red
Calcium signaling pathway	KEGG PATHWAY	hsa04020	2	193	0.986807043243	0.997994012693	EGFR|PLCD1	http://www.genome.jp/kegg-bin/show_pathway?hsa04020/hsa:5333%09red/hsa:1956%09red
Oxidative phosphorylation	KEGG PATHWAY	hsa00190	1	133	0.987185413278	0.997994012693	ATP6V0C	http://www.genome.jp/kegg-bin/show_pathway?hsa00190/hsa:527%09red
Non-alcoholic fatty liver disease (NAFLD)	KEGG PATHWAY	hsa04932	1	149	0.992452027937	0.999669860867	IL6	http://www.genome.jp/kegg-bin/show_pathway?hsa04932/hsa:3569%09red
Thermogenesis	KEGG PATHWAY	hsa04714	1	231	0.999507898619	0.999999656995	ADCY6	http://www.genome.jp/kegg-bin/show_pathway?hsa04714/hsa:112%09red
Olfactory transduction	KEGG PATHWAY	hsa04740	1	445	0.999999656995	0.999999656995	OR2B6	http://www.genome.jp/kegg-bin/show_pathway?hsa04740/hsa:26212%09red
