# Supplementary material for: LncRNA TP53TG1 plays an anti-oncogenic role in cervical cancer by synthetically regulating transcriptome profile in HeLa cells
Source: Front Genet. 2022 Oct 4;13:981030. doi: 10.3389/fgene.2022.981030 (PMC9576931; doi:10.3389/fgene.2022.981030)
Supplement: Supplementary file 3 [file DataSheet1.ZIP › figures-中间图形/fig3-DEG/E_validation_exp/exp.exp (2).xls]

## Sheet: exp.exp (2)
Gene	LIN52	PMEPA1	CAV2	UBE2L6	ADAM17	IFI6	PRSS23	group
NC_1	7	30.53	8.14	2.04	5.45	145.47	1.41	NC
NC_2	5.39	27.69	6.65	2.21	4.05	224.47	2.3	NC
NC_3	8.96	32.67	9.34	2.5	6.41	147.74	1.32	NC
OE_TP53TG1_1	3.94	19.63	3.68	10.02	2.13	674.4	7.88	OE
OE_TP53TG1_2	2.96	19.29	2.36	11.27	1.62	729.25	12.93	OE
OE_TP53TG1_3	4.59	18.25	5.1	7.65	2.55	541.32	3.85	OE
	0.0144594	0.0116467	0.000118187	0.0119761	0.00825993	0.00379363	0.0537604
	*	*	***	*	**	**	*
