# Supplementary material for: LncRNA TP53TG1 plays an anti-oncogenic role in cervical cancer by synthetically regulating transcriptome profile in HeLa cells
Source: Front Genet. 2022 Oct 4;13:981030. doi: 10.3389/fgene.2022.981030 (PMC9576931; doi:10.3389/fgene.2022.981030)
Supplement: Supplementary file 3 [file DataSheet1.ZIP › figures-中间图形/fig3-DEG/E_validation_exp/qPCR.xlsx]

## Sheet: 1-CAV2
样品编号	Sample Name	Ct	Ct ref	Ct mean	△ct(-)		2-△ct	2-△△ct	Sd	RQ1
1	NC-1	20.2636	22.276	22.7253	2.46174	2	5.5088	1.10674	0.0928005	1	4.9775
		20.4767	22.98		2.24867		4.75243	0.954784
		20.5015	22.92		2.22381		4.67125	0.938474
2	NC-2	20.8933	22.018	21.975	1.08169		2.11652	0.425217	0.00886268	0.426867	2.12473
		20.8557	21.96		1.11927		2.17237	0.436439
		20.9147	21.947		1.06025		2.0853	0.418946
3	NC-3	20.4997	22.688	22.6403	2.14066		4.40964	0.885915	0.0724308	0.803025	3.99705
		20.6997	22.681		1.94067		3.83883	0.771238
		20.7363	22.552		1.90408		3.7427	0.751923
4	lncRNA TP53TG1-1	20.5081	20.488	20.586	0.0779324		1.0555	0.212055	0.0186623	0.210168	1.04611
		20.6617	20.782		-0.0757008		0.948881	0.190634
		20.4046	20.488		0.181358		1.13395	0.227816
5	lncRNA TP53TG1-2	20.7995	21.566	21.4447	0.645129		1.56388	0.31419	0.0228887	0.304436	1.51533
		20.9746	21.4		0.470061		1.38517	0.278286
		20.7694	21.368		0.675311		1.59694	0.320832
6	lncRNA TP53TG1-3	20.6627	22.34	22.4713	1.8086		3.50302	0.703771	0.0565453	0.639558	3.1834
		20.8996	22.7		1.57173		2.97262	0.597212
		20.851	22.374		1.62038		3.07455	0.61769

## Sheet: 2-ARID1A
样品编号	Sample Name	Ct	Ct ref	Ct mean	△ct(-)		2-△ct	2-△△ct	Sd	RQ1
1	NC-1	26.7822	22.276	22.7253	-4.05689	2	0.0600835	1.02716	0.0941833	1	0.0584949
		26.9806	22.98		-4.25523		0.0523659	0.895222
		26.713	22.92		-3.9877		0.0630353	1.07762
2	NC-2	27.577	22.018	21.975	-5.60204		0.0205882	0.351966	0.0589918	0.334913	0.0195907
		27.9634	21.96		-5.9884		0.0157511	0.269273
		27.4532	21.947		-5.47825		0.0224328	0.3835
3	NC-3	27.432	22.688	22.6403	-4.7917		0.0361039	0.617214	0.115471	0.685795	0.0401155
		27.4231	22.681		-4.78274		0.0363288	0.621059
		27.0238	22.552		-4.38342		0.0479137	0.81911
4	lncRNA TP53TG1-1	25.7247	20.488	20.586	-5.13874		0.0283847	0.485251	0.0629653	0.431203	0.0252232
		26.1472	20.782		-5.56123		0.0211789	0.362063
		25.8455	20.488		-5.25948		0.026106	0.446295
5	lncRNA TP53TG1-2	24.9678	21.566	21.4447	-3.52312		0.0869829	1.48702	0.111093	1.40203	0.0820113
		25.0114	21.4		-3.56673		0.084393	1.44274
		25.1882	21.368		-3.74356		0.0746582	1.27632
6	lncRNA TP53TG1-3	26.7937	22.34	22.4713	-4.32234		0.0499858	0.854533	0.0510759	0.867271	0.0507309
		26.6817	22.7		-4.21034		0.0540207	0.923511
		26.8466	22.374		-4.37523		0.0481864	0.823771

## Sheet: 3-PMEPA1
样品编号	Sample Name	Ct	Ct ref	Ct mean	△ct(-)		2-△ct	2-△△ct	Sd	RQ1
1	NC-1	23.8366	22.276	22.7253	-1.11122	2	0.462902	0.909187	0.223746	1	0.509139
		23.3717	22.98		-0.646325		0.638906	1.25488
		23.9577	22.92		-1.2324		0.425608	0.835938
2	NC-2	24.5857	22.018	21.975	-2.61072		0.163718	0.321558	0.0301492	0.332323	0.169198
		24.643	21.96		-2.66804		0.15734	0.309033
		24.3975	21.947		-2.42247		0.186536	0.366376
3	NC-3	24.6882	22.688	22.6403	-2.04785		0.241844	0.475007	0.0101234	0.486507	0.247699
		24.642	22.681		-2.00171		0.249703	0.490442
		24.6314	22.552		-1.99108		0.251551	0.494072
4	lncRNA TP53TG1-1	24.0914	20.488	20.586	-3.50542		0.088057	0.172953	0.00646522	0.179127	0.0912005
		23.9877	20.782		-3.40167		0.0946227	0.185849
		24.0452	20.488		-3.45923		0.0909219	0.17858
5	lncRNA TP53TG1-2	24.1583	21.566	21.4447	-2.71359		0.15245	0.299428	0.0137334	0.292208	0.148774
		24.2739	21.4		-2.82919		0.140711	0.27637
		24.1515	21.368		-2.70687		0.153162	0.300826
6	lncRNA TP53TG1-3	24.4694	22.34	22.4713	-1.99808		0.250333	0.491679	0.294021	0.701565	0.357194
		24.2426	22.7		-1.77122		0.292961	0.575405
		23.3919	22.374		-0.920602		0.528289	1.03761

## Sheet: 4-IFI6
样品编号	Sample Name	Ct	Ct ref	Ct mean	△ct(-)		2-△ct	2-△△ct	Sd	RQ1
1	NC-1	20.1731	22.276	22.7253	2.55226	2	5.86554	0.995347	0.0112252	1	5.89296
		20.1781	22.98		2.54719		5.84493	0.99185
		20.148	22.92		2.57735		5.96841	1.0128
2	NC-2	20.7224	22.018	21.975	1.25262		2.38273	0.404335	0.0211122	0.422406	2.48923
		20.5821	21.96		1.39285		2.62598	0.445612
		20.6769	21.947		1.29805		2.45897	0.417272
3	NC-3	20.9218	22.688	22.6403	1.71849		3.29092	0.558449	0.00649548	0.554514	3.26773
		20.9517	22.681		1.68865		3.22355	0.547017
		20.9228	22.552		1.71753		3.28872	0.558076
4	lncRNA TP53TG1-1	18.5369	20.488	20.586	2.04914		4.13859	0.702294	0.0843734	0.799418	4.71094
		18.2762	20.782		2.30977		4.95803	0.841348
		18.2537	20.488		2.33234		5.0362	0.854613
5	lncRNA TP53TG1-2	18.7631	21.566	21.4447	2.68155		6.41543	1.08866	0.0144735	1.10347	6.50271
		18.7253	21.4		2.71937		6.58586	1.11758
		18.7427	21.368		2.70196		6.50685	1.10417
6	lncRNA TP53TG1-3	18.8637	22.34	22.4713	3.60767		12.1904	2.06863	0.0528349	2.01626	11.8817
		18.9	22.7		3.57132		11.8871	2.01717
		18.9393	22.374		3.53204		11.5677	1.96298

## Sheet: 5-PRSS23
样品编号	Sample Name	Ct	Ct ref	Ct mean	△ct(-)		2-△ct	2-△△ct	Sd	RQ1
1	NC-1	27.3312	22.276	22.7253	-4.6059	2	0.0410662	0.950567	0.0626055	1	0.0432018
		27.16	22.98		-4.43462		0.0462431	1.0704
		27.2887	22.92		-4.56333		0.0422961	0.979035
2	NC-2	26.0798	22.018	21.975	-4.10481		0.0581203	1.34532	0.0717046	1.29565	0.0559745
		26.2287	21.96		-4.25365		0.0524231	1.21345
		26.0983	21.947		-4.12331		0.05738	1.32819
3	NC-3	27.1722	22.688	22.6403	-4.53192		0.0432272	1.00059	0.0566816	0.937356	0.0404954
		27.3394	22.681		-4.69909		0.0384976	0.891112
		27.2928	22.552		-4.65248		0.0397615	0.920367
4	lncRNA TP53TG1-1	23.4601	20.488	20.586	-2.87408		0.1364	3.15728	0.327418	3.48124	0.150396
		23.322	20.782		-2.73599		0.150101	3.47442
		23.1882	20.488		-2.60221		0.164685	3.81201
5	lncRNA TP53TG1-2	22.5717	21.566	21.4447	-1.12705		0.457852	10.598	0.293776	10.9366	0.47248
		22.5018	21.4		-1.05718		0.480571	11.1239
		22.5065	21.368		-1.06185		0.479016	11.0879
6	lncRNA TP53TG1-3	25.0938	22.34	22.4713	-2.62246		0.162391	3.75889	0.579157	4.34978	0.187918
		24.8751	22.7		-2.40381		0.188965	4.374
		24.7065	22.374		-2.23515		0.212399	4.91645

## Sheet: 6-ADAM17
样品编号	Sample Name	Ct	Ct ref	Ct mean	△ct(-)		2-△ct	2-△△ct	Sd	RQ1
1	NC-1	30.8858	22.276	22.7253	-8.16044	2	0.00349512	1.05627	0.0858177	1	0.00330894
		31.1148	22.98		-8.38946		0.0029821	0.901225
		30.9047	22.92		-8.17936		0.00344959	1.04251
2	NC-2	31.3384	22.018	21.975	-9.36339		0.00151823	0.458827	0.0557533	0.411254	0.00136081
		31.7294	21.96		-9.75439		0.00115781	0.349904
		31.4488	21.947		-9.47378		0.0014064	0.42503
3	NC-3	30.3093	22.688	22.6403	-7.669		0.0049136	1.48495	0.0930957	1.39044	0.00460089
		30.5025	22.681		-7.86221		0.00429772	1.29882
		30.4072	22.552		-7.76687		0.00459134	1.38756
4	lncRNA TP53TG1-1	32.4871	20.488	20.586	-11.9011		0.000261456	0.0790151	0.0156408	0.0888912	0.000294135
		32.0508	20.782		-11.4648		0.000353806	0.106924
		32.4561	20.488		-11.8701		0.000267144	0.080734
5	lncRNA TP53TG1-2	34.505	21.566	21.4447	-13.0604		0.000117067	0.0353792	0.0157178	0.0382748	0.000126649
		33.8623	21.4		-12.4176		0.000182782	0.055239
		35.0526	21.368		-13.6079		8.00968e-05	0.0242062
6	lncRNA TP53TG1-3	30.5198	22.34	22.4713	-8.04846		0.00377721	1.14152	0.448604	0.62429	0.00206574
		32.0685	22.7		-9.59713		0.00129115	0.390201
		32.2623	22.374		-9.79093		0.00112885	0.341151

## Sheet: 7-UBE2L6
样品编号	Sample Name	Ct	Ct ref	Ct mean	△ct(-)		2-△ct	2-△△ct	Sd	RQ1
1	NC-1	28.7634	22.276	22.7253	-6.03806	2	0.0152182	0.975533	0.162282	1	0.0155999
		28.4973	22.98		-5.77196		0.0183007	1.17313
		28.9598	22.92		-6.23451		0.0132808	0.851341
2	NC-2	28.4477	22.018	21.975	-6.47266		0.0112599	0.721793	0.143747	0.833874	0.0130084
		27.9832	21.96		-6.00819		0.0155366	0.995941
		28.3286	21.947		-6.3536		0.0122286	0.783889
3	NC-3	27.9638	22.688	22.6403	-5.32342		0.0249742	1.60092	0.26424	1.35138	0.0210814
		28.1794	22.681		-5.53906		0.0215069	1.37866
		28.5389	22.552		-5.89858		0.016763	1.07456
4	lncRNA TP53TG1-1	25.4284	20.488	20.586	-4.84238		0.0348576	2.23447	0.236258	2.23759	0.0349063
		25.5862	20.782		-5.00022		0.0312452	2.00291
		25.2807	20.488		-4.69466		0.038616	2.4754
5	lncRNA TP53TG1-2	25.0465	21.566	21.4447	-3.60188		0.082362	5.27965	0.255558	5.45096	0.0850345
		24.9248	21.4		-3.48009		0.0896168	5.7447
		25.0332	21.368		-3.58858		0.0831246	5.32853
6	lncRNA TP53TG1-3	25.7238	22.34	22.4713	-3.25248		0.104931	6.7264	0.391195	6.96283	0.108619
		25.7193	22.7		-3.24792		0.105264	6.74771
		25.5833	22.374		-3.11199		0.115664	7.41437

## Sheet: 8-LIN52
样品编号	Sample Name	Ct	Ct ref	Ct mean	△ct(-)		2-△ct	2-△△ct	Sd	RQ1
1	NC-1	30.2046	22.276	22.7253	-7.47926	2	0.00560425	1.104	0.147405	1	0.00507631
		30.2569	22.98		-7.53157		0.00540469	1.06469
		30.6139	22.92		-7.88854		0.00422	0.831312
2	NC-2	30.4033	22.018	21.975	-8.42832		0.00290284	0.57184	0.076373	0.492565	0.00250041
		30.6368	21.96		-8.66183		0.00246905	0.486386
		30.8504	21.947		-8.87537		0.00212936	0.419469
3	NC-3	30.3556	22.688	22.6403	-7.71529		0.00475846	0.937386	0.143228	0.88744	0.00450493
		30.2638	22.681		-7.62343		0.00507128	0.999008
		30.7244	22.552		-8.08411		0.00368503	0.725927
4	lncRNA TP53TG1-1	31.537	20.488	20.586	-10.951		0.000505151	0.0995115	0.00161934	0.100792	0.000511654
		31.4927	20.782		-10.9067		0.000520894	0.102613
		31.5263	20.488		-10.9403		0.000508917	0.100253
5	lncRNA TP53TG1-2	30.8379	21.566	21.4447	-9.39325		0.00148713	0.292955	0.00683657	0.298899	0.0015173
		30.7733	21.4		-9.32866		0.00155523	0.30637
		30.8163	21.368		-9.37167		0.00150955	0.297371
6	lncRNA TP53TG1-3	32.5774	22.34	22.4713	-10.1061		0.000907344	0.178741	0.084131	0.251372	0.00127604
		32.2023	22.7		-9.73095		0.00117677	0.231816
		31.6347	22.374		-9.16338		0.00174401	0.343558
