# Supplementary material for: LncRNA TP53TG1 plays an anti-oncogenic role in cervical cancer by synthetically regulating transcriptome profile in HeLa cells
Source: Front Genet. 2022 Oct 4;13:981030. doi: 10.3389/fgene.2022.981030 (PMC9576931; doi:10.3389/fgene.2022.981030)
Supplement: Supplementary file 3 [file DataSheet1.ZIP › figures-中间图形/fig3-DEG/S3C-survival/survival_result/survival_result.xls]

[1] "data.frame"
[1] "NPNT"
$NPNT

Call:
survdiff(formula = as.formula(paste("Surv(OS.time, OS)~", cnames[i])), 
    data = clin_data.cut.cat)

            N Observed Expected (O-E)^2/E (O-E)^2/V
NPNT=high 220       52     58.4     0.696      3.51
NPNT=low   73       21     14.6     2.775      3.51

 Chisq= 3.5  on 1 degrees of freedom, p= 0.06 
NPNT 0.06106 
[1] "IFITM1"
$IFITM1

Call:
survdiff(formula = as.formula(paste("Surv(OS.time, OS)~", cnames[i])), 
    data = clin_data.cut.cat)

              N Observed Expected (O-E)^2/E (O-E)^2/V
IFITM1=high 183       40     47.7      1.24      3.57
IFITM1=low  110       33     25.3      2.33      3.57

 Chisq= 3.6  on 1 degrees of freedom, p= 0.06 
IFITM1 0.05868 
[1] "IFI44"
$IFI44

Call:
survdiff(formula = as.formula(paste("Surv(OS.time, OS)~", cnames[i])), 
    data = clin_data.cut.cat)

             N Observed Expected (O-E)^2/E (O-E)^2/V
IFI44=high 180       41     48.6      1.19      3.62
IFI44=low  113       32     24.4      2.37      3.62

 Chisq= 3.6  on 1 degrees of freedom, p= 0.06 
IFI44 0.05711 
[1] "PMEPA1"
$PMEPA1

Call:
survdiff(formula = as.formula(paste("Surv(OS.time, OS)~", cnames[i])), 
    data = clin_data.cut.cat)

              N Observed Expected (O-E)^2/E (O-E)^2/V
PMEPA1=high 158       52     36.7      6.38      12.9
PMEPA1=low  135       21     36.3      6.45      12.9

 Chisq= 12.9  on 1 degrees of freedom, p= 3e-04 
PMEPA1 0.00032 
[1] "LIN52"
$LIN52

Call:
survdiff(formula = as.formula(paste("Surv(OS.time, OS)~", cnames[i])), 
    data = clin_data.cut.cat)

             N Observed Expected (O-E)^2/E (O-E)^2/V
LIN52=high 236       53     62.2      1.37      9.35
LIN52=low   57       20     10.8      7.89      9.35

 Chisq= 9.4  on 1 degrees of freedom, p= 0.002 
LIN52 0.00223 
[1] "UBE2L6"
$UBE2L6

Call:
survdiff(formula = as.formula(paste("Surv(OS.time, OS)~", cnames[i])), 
    data = clin_data.cut.cat)

              N Observed Expected (O-E)^2/E (O-E)^2/V
UBE2L6=high 158       34     42.9      1.86      4.52
UBE2L6=low  135       39     30.1      2.65      4.52

 Chisq= 4.5  on 1 degrees of freedom, p= 0.03 
UBE2L6 0.03348 
[1] "OAS3"
$OAS3

Call:
survdiff(formula = as.formula(paste("Surv(OS.time, OS)~", cnames[i])), 
    data = clin_data.cut.cat)

            N Observed Expected (O-E)^2/E (O-E)^2/V
OAS3=high 175       40     46.7      0.95      2.64
OAS3=low  118       33     26.3      1.68      2.64

 Chisq= 2.6  on 1 degrees of freedom, p= 0.1 
OAS3 0.10402 
[1] "PRSS23"
$PRSS23

Call:
survdiff(formula = as.formula(paste("Surv(OS.time, OS)~", cnames[i])), 
    data = clin_data.cut.cat)

              N Observed Expected (O-E)^2/E (O-E)^2/V
PRSS23=high  94       29     20.2      3.80      5.31
PRSS23=low  199       44     52.8      1.46      5.31

 Chisq= 5.3  on 1 degrees of freedom, p= 0.02 
PRSS23 0.02126 
[1] "OAS1"
$OAS1

Call:
survdiff(formula = as.formula(paste("Surv(OS.time, OS)~", cnames[i])), 
    data = clin_data.cut.cat)

            N Observed Expected (O-E)^2/E (O-E)^2/V
OAS1=high  83       16       24      2.66      3.98
OAS1=low  210       57       49      1.30      3.98

 Chisq= 4  on 1 degrees of freedom, p= 0.05 
OAS1 0.04595 
[1] "YY1"
$YY1

Call:
survdiff(formula = as.formula(paste("Surv(OS.time, OS)~", cnames[i])), 
    data = clin_data.cut.cat)

           N Observed Expected (O-E)^2/E (O-E)^2/V
YY1=high  56        8     14.6     2.958      3.72
YY1=low  237       65     58.4     0.737      3.72

 Chisq= 3.7  on 1 degrees of freedom, p= 0.05 
YY1 0.05368 
[1] "IFIT1"
$IFIT1

Call:
survdiff(formula = as.formula(paste("Surv(OS.time, OS)~", cnames[i])), 
    data = clin_data.cut.cat)

             N Observed Expected (O-E)^2/E (O-E)^2/V
IFIT1=high 248       59    63.77     0.357      2.83
IFIT1=low   45       14     9.23     2.466      2.83

 Chisq= 2.8  on 1 degrees of freedom, p= 0.09 
IFIT1 0.09247 
[1] "CAV2"
$CAV2

Call:
survdiff(formula = as.formula(paste("Surv(OS.time, OS)~", cnames[i])), 
    data = clin_data.cut.cat)

            N Observed Expected (O-E)^2/E (O-E)^2/V
CAV2=high  99       35     23.5      5.63      8.33
CAV2=low  194       38     49.5      2.67      8.33

 Chisq= 8.3  on 1 degrees of freedom, p= 0.004 
CAV2 0.0039 
[1] "HSP90AA1"
$HSP90AA1

Call:
survdiff(formula = as.formula(paste("Surv(OS.time, OS)~", cnames[i])), 
    data = clin_data.cut.cat)

                N Observed Expected (O-E)^2/E (O-E)^2/V
HSP90AA1=high  84       25     17.9     2.843       3.8
HSP90AA1=low  209       48     55.1     0.922       3.8

 Chisq= 3.8  on 1 degrees of freedom, p= 0.05 
HSP90AA1 0.0513 
[1] "MX1"
$MX1

Call:
survdiff(formula = as.formula(paste("Surv(OS.time, OS)~", cnames[i])), 
    data = clin_data.cut.cat)

           N Observed Expected (O-E)^2/E (O-E)^2/V
MX1=high 215       50     56.9     0.835      3.81
MX1=low   78       23     16.1     2.951      3.81

 Chisq= 3.8  on 1 degrees of freedom, p= 0.05 
MX1 0.05087 
[1] "IFI6"
$IFI6

Call:
survdiff(formula = as.formula(paste("Surv(OS.time, OS)~", cnames[i])), 
    data = clin_data.cut.cat)

            N Observed Expected (O-E)^2/E (O-E)^2/V
IFI6=high  33       15     8.42      5.14      5.82
IFI6=low  260       58    64.58      0.67      5.82

 Chisq= 5.8  on 1 degrees of freedom, p= 0.02 
IFI6 0.01584 
[1] "ADAM17"
$ADAM17

Call:
survdiff(formula = as.formula(paste("Surv(OS.time, OS)~", cnames[i])), 
    data = clin_data.cut.cat)

              N Observed Expected (O-E)^2/E (O-E)^2/V
ADAM17=high 219       65     53.4      2.53      9.48
ADAM17=low   74        8     19.6      6.88      9.48

 Chisq= 9.5  on 1 degrees of freedom, p= 0.002 
ADAM17 0.00208 
[1] "STUB1"
$STUB1

Call:
survdiff(formula = as.formula(paste("Surv(OS.time, OS)~", cnames[i])), 
    data = clin_data.cut.cat)

             N Observed Expected (O-E)^2/E (O-E)^2/V
STUB1=high  40       12     8.91     1.070      1.23
STUB1=low  253       61    64.09     0.149      1.23

 Chisq= 1.2  on 1 degrees of freedom, p= 0.3 
STUB1 0.26827 
