# Supplementary material for: LncRNA TP53TG1 plays an anti-oncogenic role in cervical cancer by synthetically regulating transcriptome profile in HeLa cells
Source: Front Genet. 2022 Oct 4;13:981030. doi: 10.3389/fgene.2022.981030 (PMC9576931; doi:10.3389/fgene.2022.981030)
Supplement: Supplementary file 3 [file DataSheet1.ZIP › figures-中间图形/fig3-DEG/S3C-survival/survival_result/target_gene_TCGA_CESC_FPKM_add_OS.xls]

Symbol	NPNT	IFITM1	IFI44	PMEPA1	LIN52	UBE2L6	OAS3	PRSS23	OAS1	YY1	IFIT1	CAV2	HSP90AA1	MX1	IFI6	ADAM17	STUB1	OS	OS.time
TCGA-DS-A7WI-01A	3.42748524007	584.171960888	45.5573977043	11.9033693123	4.05285575716	48.7021051842	15.296547656	2.05720041638	21.8459704095	13.2377400813	9.25615291009	12.4090334965	196.829417251	24.3871099702	635.913651738	2.14252046022	18.3228573986	1	252
TCGA-EX-A449-01A	0.310124847666	311.482019617	42.3528130714	5.82198622576	3.94113002461	83.0212887928	18.6476234689	11.8711984592	44.3888701415	12.6988872175	8.70596291106	0.31760783074	190.640903402	35.6262995036	701.069554129	4.52800038359	19.9546501551	0	447
TCGA-VS-A958-01A	1.71657067074	261.092393016	46.4370619164	14.6826952842	3.36115966483	161.952164282	57.9812001224	1.75852433671	37.4837100429	18.181230673	2.60140913392	2.24062521017	232.328084494	44.9017315167	222.916771852	8.98020852523	24.6826714375	0	1525
TCGA-MY-A5BE-01A	14.9920703675	737.163049579	139.253423453	6.17831904932	4.94534185795	124.174438012	36.8686638139	2.8013900134	56.6212428131	13.0765142499	22.807222197	8.5217692089	166.494341783	93.2245124837	800.253171828	2.0471942116	25.5939897543	0	1066
TCGA-C5-A905-01A	23.5955061943	8.26269539799	3.28399571755	4.07121421258	5.22536273404	17.6370755876	9.15090342804	7.41901034096	9.48506732949	19.0244553839	0.336946653584	2.88578087665	246.572264577	11.8979757526	14.9672780468	7.50966871731	19.6206555865	0	4879
TCGA-Q1-A73Q-01A	26.057770933	110.768033698	81.8145948489	4.24701341721	9.3271323778	25.2374515071	30.9382470642	2.17300561301	43.0576866549	21.2848312169	23.2722052119	20.5009393721	271.794067709	55.5126204873	549.390185543	8.87730961126	13.8850379761	0	284
TCGA-BI-A0VR-01A	8.71253259671	247.416902019	71.9519353133	19.5599973271	6.14204355869	138.472601706	50.4512612911	3.78821851782	42.427351858	20.7682801274	14.7411470189	11.5627575991	273.415214102	56.7199322618	643.878747848	6.73569268071	14.0224224863	0	1505
TCGA-EK-A2PK-01A	3.218031124	754.608177255	17.9937670856	41.3794670848	3.35548165379	36.6521842183	33.0203173538	6.99905357567	102.446923234	12.2240563037	9.70834258492	3.5334775883	140.347190672	20.1981379479	241.62704515	3.71639445067	10.8540109253	0	12
TCGA-FU-A3WB-01A	37.0615233732	73.1044190391	41.5458797649	13.8679685812	7.4539321072	47.1615041887	33.6189649059	1.76489336781	21.8251300622	23.3571223258	6.19740992711	9.04821372687	278.435109688	26.9447406232	261.206780385	9.14779252171	14.3455477355	0	491
TCGA-MA-AA41-01A	18.5627077805	76.6459912918	38.6491644353	5.53074219203	2.70688226362	72.6817417349	13.4961166698	1.80002962117	11.0755248144	18.8399310524	2.19019955773	7.87921726422	188.017023646	11.9399803241	105.476696552	9.12811151447	25.2850673573	0	279
TCGA-IR-A3LK-01A	3.00915667404	300.937534285	26.8182684228	3.48827907085	5.02393340874	131.914517666	16.8115649303	2.69507461862	11.9752735493	17.8705700739	5.27379971206	25.429260663	464.238161353	23.9449050088	185.017899261	5.75482606144	13.8950166771	1	908
TCGA-VS-A952-01A	21.5811034975	55.6109779565	26.3768380051	12.0448313137	5.94788770295	26.6435348208	11.0823671682	2.97574387767	10.955068943	18.5364041949	2.04230520543	2.16374533914	264.909234152	6.22300945605	66.0431111296	8.57031277292	21.9843674622	0	1778
TCGA-C5-A8YT-01A	1.1750266213	165.956831116	8.55976320714	58.4820098601	4.48748407563	31.5441765386	10.2570717681	29.1955992969	3.20646314325	14.699124308	4.21975390572	2.49947154917	246.396428919	4.64463493722	151.685265887	6.63172883294	17.58358923	1	633
TCGA-EA-A5ZD-01A	6.79329126959	83.4660302033	90.8865654146	13.8174674805	5.55055824908	71.6038696564	36.5920664422	6.31314337356	34.195695131	14.242671744	9.54140369035	7.65237719554	244.382501477	28.8976051325	368.784228626	9.6189026167	15.8268685932	0	830
TCGA-C5-A1MI-01A	19.787756729	57.8869956533	11.2722608948	21.8395258942	9.54517226346	34.6723493375	14.4745051029	5.150055952	18.5150123843	25.4275077155	7.75238650717	3.19690670479	455.491363718	26.1433036726	615.213047198	9.33658791146	17.604973604	1	1083
TCGA-EK-A2RO-01A	11.8565582787	259.181867817	95.4866489598	21.6134489872	3.89256317694	57.8743060731	13.0804949608	6.72750531442	27.5037184551	12.7796795532	15.5462013211	13.238284434	459.12995886	31.9626102703	1018.09334586	2.10711149629	18.7296676788	0	2
TCGA-FU-A3YQ-01A	13.0351244342	106.096923428	55.7222084145	15.5036033125	6.55387793028	72.8854061243	50.6263823023	5.24275265285	37.1154604783	12.4886169265	11.2794578873	11.4007273919	193.637972698	47.7456845109	328.466851847	10.8383375958	12.3972028576	0	861
TCGA-C5-A7CL-01A	13.4012211101	97.2846713656	81.0123622106	37.5675707419	4.34439033179	36.6365468538	40.1219802514	5.05533684746	38.2990183989	14.3544187966	9.42310291826	10.3465179025	231.292681437	32.2615730903	1249.02779844	11.8122876363	10.5865034778	1	471
TCGA-VS-A9UB-01A	38.5646358555	322.612183355	45.7221223796	17.0169803704	4.67849501211	94.5556271076	46.728652979	12.9376533094	19.4158556278	12.596077524	6.67308908734	28.2660971474	330.087117311	28.5105369886	203.325075227	10.5043697165	24.4652939066	0	911
TCGA-C5-A1BM-01A	12.2224580647	46.4728188105	95.8307688247	29.3082693538	3.15509411736	97.5779148145	35.0702897574	2.78153475438	25.651274485	16.2393872127	6.32704693576	17.6991053366	340.621026519	34.7036890527	345.959017758	13.6301137417	7.93825327365	1	2520
TCGA-C5-A2LY-01A	6.28263741617	344.584942512	57.8340309072	12.5403997218	3.36318012738	118.976535743	15.191967069	3.666259242	27.862664224	12.0548632068	11.6981947675	12.1405260252	147.147410451	46.8069075311	667.004770305	1.00598264879	17.0523195424	0	2383
TCGA-EA-A50E-01A	8.95536850273	39.5633254837	19.2600437366	30.9157809621	3.74931794933	14.0781177208	9.23358663745	7.21654703464	11.3246560542	13.5886846716	5.35751198544	18.4408968499	396.493296098	7.18936004776	161.611928806	5.72871158209	17.0118539384	1	227
TCGA-ZJ-AAXU-01A	4.29922289861	233.30619217	50.4797881288	13.4471444922	4.68897610326	102.674491884	11.8136945373	2.92474223757	26.2680440475	15.9550029136	9.16688900937	7.3970771147	264.023928255	40.8376904887	392.064332057	4.11663608605	16.4374782645	0	5
TCGA-HM-A6W2-01A	16.7136389391	119.778821359	11.9621123113	6.75733717198	4.29463925393	12.4943686248	4.86469683042	3.42333591026	3.93851465912	13.1839686762	6.2543741822	0.831470991096	377.889893501	8.89169120418	528.541732041	5.46406514649	12.0761731417	0	287
TCGA-C5-A1MQ-01A	4.24544327942	345.227823054	45.427528457	45.3494504237	2.37041840957	86.8884582406	9.28085889239	27.9617473842	17.916631748	9.22077810288	23.4670059711	10.7645020057	133.521592694	47.1682587825	874.691095118	0.848874548942	33.7006988353	0	1031
TCGA-C5-A1BE-01B	20.475138121	386.226197896	124.642740939	8.24548781237	9.40129235695	98.5978483597	52.3236503826	1.90262124674	78.5056325516	15.3594544093	83.922461952	11.6293551702	236.02780332	152.533651917	2445.891888	9.8185991522	18.0894907239	1	2094
TCGA-C5-A1MN-01A	54.2728732873	239.574209804	73.5767547903	86.0733741185	5.18651314254	64.541133838	34.913943514	26.2699713539	39.7625106748	17.8151914513	48.497366807	49.5055206954	369.431862341	39.8578389805	2428.38351956	16.8365718929	18.4241960407	1	1245
TCGA-VS-A9U7-01A	6.36283595315	175.267098467	56.7107778788	16.3714889886	4.96540854997	174.195706287	33.3769809044	6.15502879236	36.5478126212	9.9773486397	9.27278116667	3.80739057949	133.113622391	61.3786381121	343.290308208	3.91787517442	16.514835814	0	1472
TCGA-LP-A4AX-01A	2.91446434757	187.922706589	48.787079019	46.1773590833	6.67058571676	102.116457539	49.9703767068	6.34045509481	45.2374278565	14.7260253545	21.2005416711	10.1490591194	364.528956765	37.280133532	581.08841417	11.4563084223	17.5726559991	0	380
TCGA-JW-A5VH-01A	5.89224708511	19.2192095718	1.32761744189	37.9630848766	8.30207373978	11.9827542999	7.04433882551	24.3479166605	7.08220130583	16.2344684559	0.376752184794	1.84777497315	370.916923862	0.797682594093	19.2472208275	4.78721765714	19.7495207779	1	100
TCGA-C5-A902-01A	3.13726412571	227.172112814	91.6734322931	16.0623823536	5.136567273	82.7628324467	38.384642024	2.30300771776	74.1749021435	19.4779339032	14.5011149733	1.31048242255	270.545856852	44.3231392429	992.685371932	2.68734806805	22.6096085557	0	149
TCGA-FU-A23L-01A	12.1685672011	210.491972638	72.5486338807	8.27968700654	4.14581302861	83.737795756	53.7461456515	3.2998137169	64.0289540973	14.3331009863	21.4811368801	8.35150688214	152.506566094	23.7036131273	532.283292905	11.8224178248	11.1130425338	0	725
TCGA-FU-A3NI-01A	10.9806576269	29.6410742662	4.69378398978	32.827544675	7.9346978414	27.616567055	28.9812050029	3.7726923884	22.9258489014	22.4642600978	4.53041818609	16.7199842597	233.338629137	8.57227739017	136.890628505	7.28801615997	18.8734130134	1	638
TCGA-VS-A9UT-01A	10.1867486817	44.5022997798	13.1727324001	11.0520079515	6.36605345759	85.4717619857	16.2512912156	3.19289243323	12.2048061037	16.3819297684	3.09669255539	1.19382559618	263.477287781	11.8875409562	220.789920244	9.66285380515	13.3538296284	0	482
TCGA-C5-A8YR-01A	0.495354181893	245.686952598	41.4014310444	116.159969749	2.31062971959	27.3928451809	17.4579341053	8.79454203152	13.2820199264	11.4269570779	3.22870499438	6.75759536365	175.980476795	8.1454677244	436.229345482	11.37612387	32.376020606	1	837
TCGA-VS-A94X-01A	23.6162437964	88.2880454581	31.1534040092	64.420408045	3.2601938882	86.7916453845	47.9326692069	10.3532698557	22.3635300759	17.2795581855	9.8789832942	9.97700784494	314.063016676	21.5649710697	401.168760474	20.9828394724	11.4337646103	1	506
TCGA-VS-A8EK-01A	6.06515389132	68.8905043155	37.3539506712	8.65242365741	6.10868896675	33.8103566173	27.397223577	0.936090567261	19.5297990709	17.6444860746	9.66939723491	7.25719239913	222.040045636	30.5379419331	266.693123559	12.0807751042	17.518059224	1	829
TCGA-FU-A3HZ-01A	3.44064557333	32.0427712146	1.97805749326	10.0813941273	6.42375360759	13.3566616608	6.6307410577	16.9877985391	9.41890596799	14.007177071	1.43568590225	1.42866919938	479.02988221	3.12327189829	119.325438468	3.15594128689	18.2991392915	0	1103
TCGA-C5-A2LT-01A	12.9274970158	269.888633714	3.7458801962	48.3957637761	4.54397907912	28.0459778214	4.04389342434	26.2493906105	2.61177454168	17.3667696052	2.18744837911	39.3371185485	228.451202084	2.44878540533	57.1773643846	4.33511195651	14.2389735835	0	2226
TCGA-WL-A834-01A	1.45528899818	61.7656610613	1.28873379242	23.5282436163	4.52013810946	21.4760760731	9.56361631373	11.1862919964	17.7175462334	18.7195384332	0.594548797909	15.3061701808	274.316735627	1.65904581044	31.4651452059	9.06686136851	7.82789515716	0	791
TCGA-FU-A40J-01A	22.7924212646	328.031151695	102.619726724	19.794556399	5.59037299877	60.3716788817001	22.4959494614	5.55625094018	38.6870048306	15.7691802651	11.5741864285	4.41538736995	289.749828101	31.2443267679	422.60995216	4.34409844308	14.3205036164	0	426
TCGA-MU-A5YI-01A	21.8416506216	106.251009347	38.7301318346	29.8121817137	6.4770448202	38.0541402501	15.0894809579	10.4401402209	19.3930538863	18.1526005578	5.45254579592	14.244864506	194.278582392	17.6501437259	140.904507499	4.95070218388	13.9044188996	0	1053
TCGA-MA-AA3W-01A	10.757997997	442.299605737	55.0596662902	6.57078414237	7.96758701042	124.534934702	63.4275146061	2.35861234812	45.4630746586	16.4243821003	7.82064440838	7.37603845839	217.114768246	44.7060621798	294.376729974	7.81824554437	12.7221909742	0	685
TCGA-EK-A2PG-01A	7.42671135777	34.4160555875	1.22764832069	19.2897587327	2.88240634947	7.11361045615	4.14136839491	1.95847145015	4.36123127404	15.2284069481	0.523794526689	32.6748877047	190.755977568	4.2921120192	12.2828989792	2.31567581316	6.80729498	0	46
TCGA-UC-A7PG-06A	2.01040165917	22.5712526186	22.3424754035	27.0852873062	3.22741063826	56.5211312593	16.8821081665	2.42660180271	26.8114194144	13.8649551978	1.69968497027	5.26893765793	138.524951782	10.0945664671	89.2552737491	3.94579879944	15.5132632935	1	370
TCGA-EA-A5ZE-01A	18.13170646	153.12512799	45.7598340634	58.0969351976	6.66573482681	64.955908756	17.5693111842	9.60730253303	31.621929059	19.8754373147	8.31936418805	15.9625320761	350.398179004	24.9768767935	498.63671205	5.66890604769	22.7584735662	0	829
TCGA-4J-AA1J-01A	27.3175022989	338.398013722	92.6428247685	8.61603937515	5.46328520229	44.7202201335	62.0315552907	18.3637133498	51.1798964253	18.1071517737	30.9161968141	30.0025812561	155.250982114	48.9167545547	896.332994857	9.51348967411	14.7489444091	0	542
TCGA-C5-A7CH-01A	6.98903849141	162.279369469	24.9119712905	33.9920345858	4.73554513827	57.3418276576	25.7060612561	8.04527008388	26.3903304981	17.757210777	6.47356493347	12.1334525994	209.741695897	12.5331814864	526.355625665	8.63800149207	17.1277429482	0	4694
TCGA-C5-A8XH-01A	21.7582369352	261.639542014	62.6168332095	29.4936285215	7.29972235737	162.220097587	44.7401113047	3.72220568159	47.9159730577	14.7117029577	21.1454609806	11.2613077355	161.258415091	33.7866296676	1277.65379401	10.2945313575	11.3532143757	1	1394
TCGA-JW-A69B-01A	43.6908039505	433.431185789	93.8369669577	19.7113727747	4.82907277212	78.2309125665	37.0636399118	9.35554707812	42.4200934712	15.7990495602	18.4177204643	5.91682702837	515.851658523	53.111580159	1872.99628938	3.96847980375	16.8261588841	0	863
TCGA-ZX-AA5X-01A	4.8502767153	192.533089678	117.063724065	32.314496018	3.67223703524	67.4401002966	44.2308127632	11.7871437898	38.7613842986	13.2261524235	36.3913729899	12.7888935658	165.470433295	78.5367024608	983.753727516	7.25015390097	15.9160889905	0	119
TCGA-VS-A9V0-01A	3.68432966813	31.2320462582	14.2459814532	10.0493930655	3.69505899393	32.4119551519	9.43585564325	8.26816815228	7.52549002219	19.5300575501	0.812452970081	3.99712471893	406.540309449	8.07335346173	94.8009949775	11.0572023176	28.4378839159	0	573
TCGA-EA-A97N-01A	9.99037582178	74.3301742079	27.9145612627	19.3856089533	7.62891307268	19.1143330947	27.1474090886	8.41912538487	15.2465278242	27.0449758011	7.02085413239	9.72014266524	227.368862123	12.338399328	115.831340708	7.63456739831	16.9799574957	0	11
TCGA-Q1-A73S-01A	0.795122259974	16.730685679	2.74580089312	25.9817287268	3.76090425232	4.47524933062	5.34014151838	3.30963802672	23.5327506751	14.5530243047	1.68357490249	0.668267325998	208.82039843	11.4054003329	212.731053986	5.2003268768	29.6719613146	0	688
TCGA-ZJ-AAXA-01A	3.77796711963	11.9877651206	2.14843228556	25.3804617777	4.99681118018	4.84062822021	13.5685181566	3.85183532834	15.2791246845	21.9483644339	1.05553859172	2.7535419387	349.989539046	6.8473282584	48.9276333364	6.23997248147	17.0556603254	0	43
TCGA-DS-A0VL-01A	17.5130703891	233.709784846	38.9780253745	11.6638386478	5.63427434415	79.5429307008	26.677240184	6.87057930653	26.9953436986	17.5563215086	3.22942046646	16.8620392851	262.513093845	21.5355521673	179.171754023	9.65556401502	12.2110009859	1	1692
TCGA-C5-A1BN-01B	14.5849711189	107.712046695	62.3512242569	23.0638008214	4.9742811652	46.9571398639	48.2999884556	34.1375277382	18.3997947188	18.4678276184	32.4369483427	25.9178191061	317.792431354	59.2308988891	1940.28548434	14.4061936213	15.8740052685	1	166
TCGA-EK-A2IR-01A	19.0696682586	5.27785774358	4.54662275191	1.31010605852	8.0670711302	9.42499400796	4.47242527084	5.24279611522	3.72700285854	16.6812225651	0.661750029564	18.2502802769	268.334316421	2.2559220464	14.2880832321	9.76826489349	18.9837245043	0	3442
TCGA-C5-A2M1-01A	14.4391272472	392.58908263	27.2004365268	20.5762438657	2.95488706186	107.875790933	3.48634613173	6.55437689763	16.2806396496	10.4781084934	5.69595139639	4.84625906065	279.905372875	19.329787938	127.822542598	5.91628940962	18.0277693699	0	1169
TCGA-C5-A7CJ-01A	19.5974653762	75.336890039	73.0222441384	20.0421283906	3.96105629228	44.277027171	27.967018727	7.25857768706	18.3283127053	16.4260940972	6.60203630316	10.0908826703	213.303649837	24.7122167316	205.645886853	15.2125127297	9.59086847143	1	3097
TCGA-EA-A1QT-01A	28.8157078809	133.674529802	61.5963809591	4.58530793167	9.87463264904	93.6495793117	33.2572670428	1.74625612467	40.1034070842	21.9501858187	40.9545804515	19.900637297	186.679321441	23.7820067666	928.973607727	6.34898635844	27.4189850119	0	1243
TCGA-VS-A957-01A	15.7994782007	25.7400424467	26.0780917847	11.6212033865	5.76373859596	37.7461683547	22.478170982	1.08093412429	24.9130911207	20.8804170689	3.40321076401	4.10411782346	406.694996956	6.61637751175	154.418481065	10.2963582206	15.3135599426	0	1688
TCGA-JW-A5VK-01A	5.11866158963	27.9461628171	21.0694421431	1.09169204199	5.22400699201	33.4194104796	8.21445392279	1.05597738832	14.5869681411	11.8380697591	0.0571065807455	13.1058860739	293.349932809	10.5679684567	65.3252080022	1.94300174971	37.5844889953	0	623
TCGA-EK-A2R7-01A	11.6434084665	324.370098305	20.1755745396	16.3275997347	7.83463714135	51.113482903	7.84046116734	18.8909718083	8.56796167169	14.3827365081	2.40973601018	4.97885308018	199.407780797	8.82586385527	149.644233065	3.56556376589	13.2660226953	0	27
TCGA-EA-A4BA-01A	17.5016336468	122.266289202	3.5731287253	20.451587249	2.93665845026	12.5531487471	1.45412941253	26.5738750654	0.528054589227	16.906052772	0.821869155228	1.63885787807	256.407744994	0.748584449553	14.8059386496	1.02726069354	11.8382749429	0	755
TCGA-EA-A411-01A	11.0629828882	129.587219388	6.9911939367	41.858095194	5.40283709106	23.6411206145	13.3415559017	8.57573963087	9.8408821722	17.4242344127	2.00114930045	9.47341666787	223.739189228	6.66194292101	82.8431521439	9.36526978121	16.4346530745	0	747
TCGA-HM-A6W2-06A	0.274499174703	14.2729570875	2.18806653235	3.01276857141	3.60855523951	19.5077977438	9.32115013565	3.57784732402	1.07946734276	18.5298244496	0.877169593392	0.973718195764	513.817713276	2.99991942765	26.9854356298	22.3479817988	19.800954716	0	287
TCGA-C5-A7UE-01A	13.1543540386	150.376865539	89.7619408252	12.3169198405	4.48478265847	56.0834494254	18.0814215883	2.80577988311	44.3580953186	13.6194023659	15.4385392242	6.00464952682	156.577364361	82.5791561067	1306.35656357	4.21016309096	16.7549045875	0	4738
TCGA-JW-A5VI-01A	21.4932773072	79.8559788876	35.8614458012	22.9318391322	5.73452219972	56.4201390464	24.0672302956	5.64059199047	20.8267710278	22.3416343197	3.88984608393	16.0876156241	239.226862841	19.6008767628	165.954774429	6.62564441315	18.0863535595	0	747
TCGA-VS-A9UD-01A	14.4212593243	368.720982464	105.591664437	6.44610502419	4.29495470645	151.017883889	44.3890852327	1.14598703489	58.1943629755	13.9207912259	23.8993474247	5.65141285472	370.908320509	64.5790191437	3209.50532036	2.73582139167	23.0986263738	0	739
TCGA-DS-A0VN-01A	22.6126374552	151.628076027	29.7238790459	11.140758399	4.10192751189	79.2570023897	32.7293870276	6.47887527916	17.9616017616	13.4005948046	5.28660003498	15.709062628	298.001123935	22.5246701598	404.590387943	3.6532759836	17.5165516189	0	3609
TCGA-HM-A3JK-01A	5.00000112046	74.1969610715	20.806637566	28.6931267106	3.82253413319	36.5631933811	6.61138581593	10.9837718796	12.4048173861	12.5341406692	1.01820576532	6.70911983604	144.70348204	7.17311516693	48.7945774085	3.43750109553	25.2705506296	0	632
TCGA-LP-A5U3-01A	52.3636083531	343.839274695	147.812110921	6.16625973539	9.26469127438	83.8327633221	48.1784461165	3.09797935943	94.2039898552	24.7195692923	70.7553132031	11.5263480805	502.095578525	113.729734052	1566.98314619	12.6901513481	20.1328805703	0	25
TCGA-DG-A2KH-01A	16.7413024973	67.6468211724	11.1408798462	13.9164281203	4.76522727127	25.2341370414	13.798318312	6.26531102152	16.2684243523	14.5455560895	1.27409076787	2.43151989096	376.599802666	11.1628202419	96.7001581022	4.97850231368	11.7699093706	0	34
TCGA-C5-A2LS-01A	17.9385990535	155.99118246	9.20371058413	13.4354932799	5.80392333127	24.5261007876	9.60581865618	6.36279139876	13.8167256439	18.0321629438	0.916748547647	5.8050074174	205.346157459	4.61235994832	27.275319217	4.35565458698	16.7919923368	0	1345
TCGA-IR-A3LH-01A	36.650256942	443.821594276	53.7276910023	57.1085569763	4.28274656351	137.331582253	32.9912675541	25.389610652	30.8971840888	11.3722467985	15.3090140131	23.5430672061	116.606149502	27.7298475453	648.832222913	10.3753218874	14.2769177004	0	2394
TCGA-Q1-A5R3-01A	11.6661673208	130.175889798	20.9754091553	30.1276317414	2.70978576886	51.4785121088	5.36230835181	1.89916403702	21.058132958	6.33244305742	2.68843185778	6.41216957438	216.352334477	27.2952316991	1652.0857066	0.757058192324	14.1558397518	0	485
TCGA-MA-AA3X-01A	1.52786936903	33.2440515537	18.0507144271	16.8412134246	7.10950044261	39.4221537503	33.6492048121	3.62745655529	40.3882427399	23.6882518711	12.7403840389	2.98591677599	239.924128839	30.8492261557	713.231156003	8.52233986086	17.0574181778	0	617
TCGA-VS-A954-01A	1.88571593901	72.0462499152	13.900595266	44.3791698613	3.00202048958	36.6802267318	15.3069039161	3.66754947321	18.2657509598	25.7081218258	6.33694833186	4.90509999204	211.611198323	20.6449758661	346.688394376	4.02051108082	19.2593771334	0	1714
TCGA-EA-A3HS-01A	3.16940258059	158.19846685	46.6055989462	31.247534483	6.20828986699	73.6797494255	34.880785879	4.16742343674	34.0607433048	30.9943911135	9.97662375656	9.52807302624	166.582913768	45.3904911069	374.788754383	12.3310537876	12.2244121761	0	959
TCGA-EA-A3HR-01A	34.2250101686	24.6853207354	10.3610034482	9.68267485012	4.67913860113	40.6198097812	15.2876830917	6.60861978562	8.67656340781	15.0460444777	2.45200813428	7.63616800261	238.075677283	11.7063074562	38.4869652664	11.0800317809	12.1297746764	0	940
TCGA-JX-A3Q0-01A	6.24074912977	255.276000217	65.6937532162	5.04766724257	3.38152060614	116.252276459	54.1966237765	1.25824290835	40.4106408753	14.1477858461	17.3437627447	9.16262213561	179.829626667	49.3782072354	930.341149958999	6.43344918379	25.0396052621	0	6375
TCGA-DS-A3LQ-01A	23.5676910508	52.7060039353	11.954923618	4.61553520561	6.22926103369	52.3654013591	31.9750851681	17.2643444736	26.0634692135	11.9107434077	13.038270622	9.62656667542	345.003852554	42.3817967075	611.803186595	13.4381554043	18.8462240957	0	699
TCGA-EK-A2R8-01A	3.94627219543	362.947561736	34.6177179807	51.5420906098	3.18399498371	51.7544455979	27.8338641474	9.51237077338	31.0337499009	16.7560310323	0.681474159658	6.62128842438	343.919156964	5.52155948437	61.5402416817	5.32952710331	15.144820719	0	44
TCGA-FU-A3TX-01A	17.6528434538	27.0962847952	3.62605292112	9.87629557921	4.53231164959	30.2785228365	8.6588568549	2.34240584976	2.49142128238	16.386290805	0.612928335879	6.41115147031	224.885384479	9.03189604605	27.7989346899	8.46345035918	18.3290726164	0	45
TCGA-EA-A556-01A	3.1595543744	445.634800687	55.8343436102	15.8413866376	4.34079201062	67.7763848558	30.5062360447	7.43242637755	18.9107211994	18.4932298536	65.730901856	1.95648449314	288.494713711	28.4754232307	738.359711264	7.16211539823	24.5098885132	0	453
TCGA-VS-A9UO-01A	7.86056520091	358.426593914	55.2207851189	58.2043286897	7.43844316195	69.5231276983	18.8975746426	7.68862379384	33.9891526709	18.4887705353	11.8287533733	0.932188550877	198.176354419	47.525331416	1064.77827748	3.00860277008	16.2089568644	0	1456
TCGA-EX-A3L1-01A	16.4552773523	238.092081787	2.92670087355	24.540929432	4.29212753787	35.1981999733	21.9682287749	22.1701006471	6.12953709938	15.0520414606	3.28492298351	20.2077558958	332.874103219	5.84315069251	101.643548627	9.8173803697	16.238913802	0	463
TCGA-C5-A7CM-01A	3.09908903827	31.7909105614	1.76724170067	44.8183545011	2.66955066106	23.8441100284	9.81231180957	56.5810832286	44.0794187764	8.76765422406	0.724656017457	3.43149022924	167.002187154	6.65824245566	71.6313568756	4.32433702961	13.2324171105	0	619
TCGA-2W-A8YY-01A	4.3695024354	49.6921812591	1.98654142359	36.6950221305	3.40407372536	9.00425857608	6.04392466225	22.3573733597	10.0844168042	20.1029112705	1.88007134424	0.775701969198	365.228724964	0.852928121356	12.7547246376	5.52458647718	31.5898526413	0	533
TCGA-VS-A9UR-01A	11.6764396167	296.484488863	36.598968178	37.637323058	5.49267544455	62.4575723871	9.87028195172	7.83183816625	5.55462606048	15.1333373469	2.4788511911	1.78770200339	285.504190068	14.5613371137	184.814974686	17.6217486705	17.7487026863	0	793
TCGA-C5-A7X3-01A	33.1164075	189.417478866	38.5577158548	88.4625586818	4.42607847034	72.7819020317	11.6004980036	18.3932876619	16.9044637392	15.9846148154	27.4674649304	13.9196158688	293.050958188	26.8823334305	760.00968401	5.53680716429	26.4313575	1	284
TCGA-HM-A4S6-01A	29.2300046048	137.841444349	75.0568596915	10.8295633706	4.89264838128	87.685652567	66.0816757078	2.46153405562	27.2042240754	16.0050988995	7.17534943895	11.1725494084	149.640815745	34.9897108294	359.721526358	16.1653995738	15.9475949756	0	454
TCGA-FU-A770-01A	15.4177572763	268.588552391	34.5714801448	28.9342380754	5.53157250274	24.6030134535	5.89310838386	6.11532976806	5.08789435994	11.995866788	7.65713053823	2.87063781036	231.70292521	10.2313254365	217.868594144	6.05185467666	18.4580011627	0	34
TCGA-VS-A9UC-01A	5.53359708473	39.2241301358	18.5230520578	34.0686625901	3.83017453519	78.2460919099	27.057214272	3.63029730465	23.0651458971	13.1621279139	4.67307710199	4.0951889847	229.377537294	10.4252347246	107.600726003	14.0975793992	14.7381083151	0	825
TCGA-DS-A1OC-01A	16.2570098465	133.082996777	13.2202085699	35.6593712923	6.3705725799	37.7592466014	15.4518250507	3.49756623458	8.34028714825	23.7727922362	1.16721939578	13.146767123	277.54556021	5.19078122407	69.3887427394	20.3490044819	18.4367055047	0	376
TCGA-EX-A69M-01A	9.39323421474	100.148678753	38.0201970567	6.56830392842	5.77943199603	110.037732126	41.641103211	1.84736458024	42.7411580048	12.6859013423	2.98168734898	4.51929209875	323.63598836	23.276442668	158.149160975	6.77283749791	14.4554200347	1	253
TCGA-C5-A1MK-01A	6.17471055617	54.4566339454	65.4059543301	27.7466810638	3.30698849835	48.2771564788	34.3586760999	7.41136022524	33.349583761	12.6738012138	18.3866953725	12.7017744092	310.231785677	51.6910770974	919.795680663	8.25128266795	12.6419216557	1	74
TCGA-JW-A5VJ-01A	5.5704313801	18.5378472485	8.46370239815	28.3945670023	5.3606063988	25.5705528946	4.91714978007	2.96786247756	3.47248941115	30.3760727686	1.20941020316	12.4141352942	290.737121609	6.87679791374	36.6981000307	10.8547792164	20.559492569	0	652
TCGA-EX-A1H6-01B	23.8737455496	483.496976182	58.1575936104	40.7311882506	2.66274395991	41.5133930626	17.1514581805	7.47033761149	24.9205658015	13.5341487422	13.6047869872	10.0961434676	123.816219293	24.3419336509	424.21321443	2.27548608914	6.92853425565	0	241
TCGA-EA-A3Y4-01A	0.592079710469	605.170123491	20.7529256014	103.92777025	1.88111638642	69.4406913766	9.93466907063	12.2376522868	10.4935865726	7.69542878333	1.42909208078	19.355914993	73.2354679943	9.23672036535	195.565647272	0.941197857568	12.9672074704	0	1122
TCGA-JW-A5VL-01A	23.6271343083	308.202364753	43.6152399371	14.3928421254	4.58219971817	157.087015852	26.3961704084	2.58259019159	18.1368649245	24.9968470959	3.90233679599	14.3605666823	158.786270999	18.2675250951	177.375933912	6.70882736652	34.1060927286	0	474
TCGA-EA-A1QS-01A	15.7370896667	105.871439352	13.1237204878	62.9227235605	4.91148820871	23.9031084179	8.80263888227	24.5530041606	3.77554673165	15.8419576775	1.46160265477	12.7682030054	232.401607175	3.37966972105	61.5018937039	9.25370364722	12.3621142313	0	1203
TCGA-EK-A2PM-01A	13.4499942319	6.82839420826	2.72201207859	4.28304529557	3.03187678145	2.42011939537	1.17110501548	2.46954710732	0.588973402374	12.9406264543	0.610206715097	16.3424704214	192.836939866	0.888406217717	21.1998803671	11.1340914096	36.7038824509	0	18
TCGA-JX-A3PZ-01A	4.85167136186	185.762826698	11.1793730476	43.8511058224	2.93031391516	81.176099519	14.6968156982	28.1254776333	8.88109271477	8.58119561721	0.993821219652	25.8226235524	183.975904687	10.2467854922	106.401452168	5.49966114027	26.1607510202	1	642
TCGA-DG-A2KK-01A	0.156884194889	462.510156606	20.4348500354	35.2935804923	4.57146282442	82.0777425288	12.315767395	3.78706563467	21.5942961391	19.3448407372	2.37092662646	4.55705623833	281.54387108	12.3509400972	134.100662856	11.1186841542	21.000879733	0	2496
TCGA-VS-A8QM-01A	10.6855254572	126.605100377	17.6649761694	26.9222749705	4.36714215945	44.1860897287	13.3340322878	8.47833024142	12.8692278058	16.6616092055	5.02010753267	10.0764387792	180.961385086	14.1061630569	73.5315519336	6.11739241967	16.3891968944	1	951
TCGA-C5-A7CO-01A	15.1389300757	118.192251729	25.2902208542	7.12250288085	4.89734626971	45.4355024528	16.169839222	1.79060155615	24.3012744321	15.2713860547	4.01160409696	8.91838261704	156.337050741	37.6706587475	143.063236586	4.92696507231	13.0227689861	0	4482
TCGA-VS-A9UH-01A	4.12258160527	561.47112994	116.939202111	34.9498020975	4.02732611662	148.363530481	40.5974870985	10.7707250826	55.3896027869	14.4710957564	29.8713538432	23.5651140853	374.920665127	77.9330407812	2556.0336071	3.62098258587	23.3020905626	0	1427
TCGA-EA-A439-01A	55.2072210143	521.025038972	62.3408219241	33.4806175098	7.53913404374	61.514026606	24.3646668356	22.4262451517	24.5033745022	24.1236444407	10.6525380925	3.12646237383	501.031241609	20.7283577939	549.916806173	7.94451208054	11.8492031244	0	965
TCGA-EK-A3GJ-01A	8.60417442424	560.124013666	82.857660059	5.83747915432	4.05090980199	143.107035034	75.911371854	0.766106877204	43.195199001	15.1756478444	18.3536033524	10.8447606332	229.994109109	44.3615997513	482.85372998	6.89699090101	31.4047956793	0	3
TCGA-EA-A3HQ-01A	12.6173780407	17.5873814341	23.996153874	21.1229741643	5.43769788139	53.380645661	31.4303992368	3.96854965496	13.1808265198	14.2504113895	1.77766297454	2.81418264113	199.228530747	18.5663543298	91.663045803	15.4205980915	16.9507679247	0	1136
TCGA-EA-A6QX-01A	25.2100761556	759.862546117	175.762013985	38.7488243115	5.94432233582	168.881187309	87.9878032115	2.31389997459	129.619429113	25.6421455429	124.145900626	13.1029370426	340.022686668	220.384265758	2995.31848222	8.1883005152	17.9155805114	0	730
TCGA-C5-A7UI-01A	2.69765879833	211.457450696	114.588218915	16.1173809862	2.3782234341	145.651722112	20.2190785911	3.29023586055	35.3626511919	8.60522763692	3.63761581524	14.1383736586	110.466740652	97.8997038364	2202.93886633	1.04065364584	25.5875378363	1	2888
TCGA-VS-A950-01A	14.6904124854	12.8507094182	4.29004987717	54.905579318	4.132346159	37.4695602636	24.3323382528	5.19627124761	20.0081167758	19.7858490843	0.733147584474	13.2312936489	280.865107025	3.05880043773	52.0442870777	8.31718418487	17.5882682354	0	1221
TCGA-C5-A3HD-01B	8.07695731667	525.533948281	25.7728766081	32.7865680145	5.95200329345	73.6080832389	32.5854274487	6.38579735437	20.4373463058	20.9314638248	7.1226152753	21.7335462915	372.134777869	3.92654553553	141.198080155	11.7692707557	15.2807874114	0	1582
TCGA-DS-A5RQ-01A	28.6004720291	71.0928660619	27.8901312191	25.5880750962	3.90572014671	58.889606225	18.4839541954	2.89648806357	39.2766492688	14.1776707704	4.11785643995	13.1859879128	204.049568312	26.380847333	137.755473531	7.19024070042	19.5849419689	0	512
TCGA-VS-A9UP-01A	10.0389614624	61.2487214766	7.48005294842	28.8603780458	6.74795940019	31.1016071103	17.493213253	5.31778242694	7.67661257082	27.8539099107	0.794050044316	0.874968567129	327.271510399	3.66365307481	56.0465414653	11.0608250489	19.676788802	0	1444
TCGA-C5-A7CG-01A	28.5341606973	328.10559636	95.0475074117	2.85866784526	8.56484569905	90.6937224721	71.9832006469	2.5503674568	55.8255575258	18.7291445513	15.888021602	11.0216452401	261.466976943	68.7690204798	471.974561553	4.27570872009	12.701829553	0	6408
TCGA-MY-A5BD-01A	18.2676039265	106.746348636	9.83699655344	11.0068845149	5.87953317309	43.7677176263	6.50105392288	9.53605183039	4.80953017273	15.1110444224	0.311118402001	7.95845145369	292.783346043	5.65565899646	43.2423332064	4.84353481117	19.6459336095	0	1667
TCGA-C5-A1M6-01A	8.83015802675	54.336980839	21.7239964458	84.0286859823	7.87687415387	25.525005251	7.27509094037	3.66659238386	4.80497315375	26.3814050733	1.92906873512	3.59697010461	571.893803886	6.24345531925	107.32493401	18.3961642961	19.8259826142	1	955
TCGA-VS-A8QF-01A	4.69351607449	86.8080737796	54.5249767956	22.9436210588	4.5938505872	52.0298855955	23.7083831723	5.96909086857	26.1841998622	15.2249840973	11.9957020793	10.0224413963	164.113236693	40.7334805964	344.430722257	6.85113950174	15.9168983955	0	1800
TCGA-EK-A2RE-01A	17.8497791836	33.9999995594	48.1062085038	7.24238976999	3.48593390125	32.2633881335	24.5915767259	12.1548699173	12.2662461243	13.136690827	6.22166259043	16.6256976836	212.403283283	10.7755792623	93.0319897978	5.43944795064	11.1080472216	0	57
TCGA-UC-A7PG-01A	4.00469070188	49.1950841099	16.5711251562	29.1234805084	2.43928877345	27.1262777792	16.1623945273	4.95483638285	13.5368117634	11.4709357308	3.64591915475	11.9638399517	137.665707517	13.271072247	120.887830294	5.94715770142	12.2638508109	1	370
TCGA-VS-AA62-01A	4.19020960547	418.84180439	22.665257147	34.6508482059	3.35624088003	118.034203426	49.9232804774	36.3096739127	21.675789566	14.4364487622	3.49200384301	14.0741791975	266.388601913	18.1049164679	148.583478236	9.25224721349	14.9114199132	1	469
TCGA-C5-A2M2-01A	23.2933764319	138.663827871	27.8079913137	8.19032510145	9.1200170063	56.7966410164	11.2638577148	1.2091519349	11.5076738315	21.6093969587	2.09113693668	2.7908415864	413.383854829	9.20483696747	135.51277948	13.681498513	17.8516352327	1	1011
TCGA-MA-AA3Y-01A	13.0999440834	397.83765307	40.6386612962	17.8383216436	3.6189237492	124.380334718	46.0239529786	19.3706703392	16.7761868588	14.2995344252	8.71132066924	29.0522609259	298.357627279	23.9621939374	303.948152053	7.34009570483	17.8362146199	0	542
TCGA-MY-A913-01A	4.00290211162	1067.87688294	60.6763092372	17.9308462699	8.56370087681	204.417172719	111.000119314	16.3920977663	93.421346122	21.5454508272	107.842796321	18.6480212472	457.80051244	106.554687478	1352.04580664	10.2076562644	18.8620072217	0	524
TCGA-C5-A7CK-01A	41.0481983601	98.082061681	32.4235947629	22.9588778353	5.23020202965	28.8931998302	21.5442342188	13.0891601778	16.0818298526	17.1713907585	6.59163030273	20.5358431555	522.87649607	26.0890282948	195.499983886	10.2198053186	11.4344372426	1	4086
TCGA-UC-A7PI-01A	17.2525409453	340.111724214	67.2358493814	26.3332427978	4.93679349877	67.568116368	28.978269212	1.93821942442	35.5729489	12.9513718818	10.6947715956	2.95641527207	388.660810667	47.6108164385	528.404125139	5.32569249677	20.0648728443	0	2114
TCGA-C5-A7X5-01A	9.25400520286	162.903518638	54.4683563781	42.605335375	3.71442552416	75.5403868553	53.698430265	12.2262878025	68.1382084932	21.7545872597	80.5439377239	14.8283016952	312.181284116	79.3400525924	2308.91032837	13.8343173551	15.152338274	1	414
TCGA-DG-A2KJ-01A	1.22337886147	28.8468621835	2.35777035398	40.9634972026	3.45644117093	39.0457410907	1.11700501246	2.54961600188	5.6288976907	8.33798411573	0.281758052593	1.74014240745	112.808000138	2.33593665474	121.847284054	0.215186817538	17.2272811701	0	2893
TCGA-VS-A9V3-01A	20.8610504503	284.015663345	124.64654487	41.5091202209	4.5082332754	122.960481513	67.8388060249	4.93391809829	51.5518648695	17.032297553	19.8786107319	7.6190581192	336.026017177	74.8916552618	382.211083674	16.8306182519	13.7274045379	0	540
TCGA-DS-A7WF-01A	45.2610932421	383.744140129	73.8438702014	27.1999663023	6.10826547356	62.0933565695	44.9755024204	4.80312975205	27.9231792569	18.9914887839	30.6660287498	2.40140256925	196.546727127	47.1094617367	971.276599706	8.42576795684	15.8376818639	1	492
TCGA-C5-A8XK-01A	2.49463962318	185.378023032	36.6976567362	25.9337274757	4.03393962489	60.4119238876	41.3485163401	13.988941187	43.520426388	13.1642983405	8.71848899542	14.8065879075	289.720545358	20.6251924043	711.780954714	9.09860951534	23.2935313474	0	3039
TCGA-EA-A5FO-01A	32.0009687894	56.8735182442	14.4748266952	5.73836174536	6.22489759734	24.6686924832	12.8682633033	1.38085554539	11.0849850176	20.0225966419	0.63453321016	9.65764473092	190.695788321	5.26844757524	25.6967381766	8.90814305941	21.2782820602	0	815
TCGA-VS-A9UZ-01A	26.8524637518	280.977269162	26.9093947552	5.34286352066	4.51661328717	90.1199860146	18.8807530311	36.2928085081	27.0204586241	17.2585053446	6.63045999493	0.858339793592	296.62003817	21.7101978039	423.562784652	4.96397551753	22.9092781036	0	2044
TCGA-EK-A2IP-01A	14.6862963313	151.143175977	45.4302469029	34.4743072798	8.06393213386	20.8650665296	24.3249866417	6.46027909888	30.9047305665	19.7120971487	5.34131929626	20.1391989634	234.01309786	15.4842471775	782.318880043	3.22569033935	7.58984534658	0	202
TCGA-VS-A94W-01A	9.50551335355	350.265819849	93.5455640538	22.6499993165	4.73725226389	81.5668118878	55.3131757494	5.32923254252	47.239484134	18.5173437824	44.3916683178	13.4376919631	220.953891358	70.0425060244	1104.05759694	6.92434868056	25.6824775109	0	1243
TCGA-DS-A1OB-01A	10.9612320187	443.334983715	92.7865884563	3.53409359946	3.5023936997	61.8718904343	27.0951470603	2.64386984412	28.8576421087	17.3727015136	22.6471610092	36.6857038625	319.797201468	57.4070296676	1590.74461342	6.20793406008	21.6226822056	1	861
TCGA-EA-A410-01A	25.5075173022	309.158240675	9.48677399179	40.2399042965	5.30599531518	27.7434671991	4.75560230667	13.7469173835	5.22025877228	18.4323661617	4.91177247003	1.36594057322	420.577131017	12.2197063403	181.972568695	7.09939634383	29.8592934857	0	803
TCGA-EX-A8YF-01A	7.03062635738	404.968868444	15.1298995896	10.2037143037	2.09951008412	89.0012670653	33.2766705106	6.99709131037	29.960783496	10.0842334166	2.69409286858	7.51664857704	133.065907523	24.4789280449	88.0809054626	4.48773699818	23.4005516103	0	473
TCGA-EK-A2H0-01A	7.46435722598	305.05214756	139.801631771	15.1852722294	4.81566967831	66.5267914654	37.1391339064	4.17002083104	58.6036718764	14.9615132943	60.3116793086	9.39410911161	291.764235306	59.9173467866	484.071020077	4.58054896638	12.2299253067	0	1847
TCGA-VS-A9UV-01A	17.0920440067	65.006948821	21.322480507	2.35841040904	6.22155309315	26.0247891548	16.9041731463	1.43632976793	14.9732453175	19.4175153637	1.30469866106	7.11130884521	406.16269205	14.1629511352	36.9598014604	8.6328864611	16.4981296725	1	104
TCGA-LP-A7HU-01A	1.63055578609	252.869968627	48.0250819397	19.6562147933	2.8940843542	94.9633066259	20.512528045	1.86048613467	17.3644112574	12.5769242056	6.04349368426	0.52600413983	289.984819886	31.6993709575	297.283093814	3.4751177244	12.8430987942	0	406
TCGA-VS-A8EI-01A	14.1927036991	480.777777478	62.947876704	38.6756878268	9.03171144471	116.693797026	42.2435196128	13.6417994374	40.7113323454	21.4330604887	28.9860040999	10.2939050675	691.891919578	56.245440437	1142.91025639	8.1090018815	10.5640511966	0	729
TCGA-BI-A0VS-01A	22.3658587255	85.727824709	7.5176613117	75.7400177633	6.92884928638	23.0608383625	9.71380438425	9.91823643493	10.0565601061	24.4837144551	11.6758895006	20.1647068125	341.459078586	11.8466197064	535.018829478	9.00330167603	12.8305474849	0	1735
TCGA-DS-A0VM-01A	18.4220808691	468.483523612	85.7460882606	27.4815355071	2.86591513277	122.00971563	28.1549783626	15.1648223528	46.1467165807	13.8190025704	20.5092822714	30.8777399538	250.361433278	35.9914655788	678.825330243	4.96739132443	17.5007736905	0	3589
TCGA-IR-A3LB-01A	6.71713941556	285.174779372	59.084309519	89.58923553	5.33789517285	43.3755932101	34.4189627965	8.23718022501	77.8042351416	19.1467714787	8.12273964695	8.09724743237	269.750787475	25.097540219	281.05697388	2.6467144769	6.00026885089	1	2032
TCGA-VS-A8EC-01A	33.8322414676	34.948222429	1.3191875972	1.43540006571	16.2251454357	23.7190601729	6.7815411737	0.69684713598	5.38366605024	42.3956821518	0.755832222848	10.9962873993	675.211834917	6.75997280487	98.0264807829	5.75303693248	21.9380530735	0	1415
TCGA-VS-A9V2-01A	6.94010204874	233.794584643	92.5640762836	8.79140563447	5.05096280053	95.7758666081	54.4984025684	2.81634632721	39.4348649623	17.9693335937	24.0582191899	11.7497290416	260.211497481	67.0301470304	615.22200948	6.91389968457	18.5839241879	0	555
TCGA-EK-A3GN-01A	12.2428358055	188.868209285	23.7924570439	65.3221239554	3.79457648146	39.6935228548	24.184725199	8.14930563576	25.8354462278	20.0470951659	2.14055859308	7.76592064955	267.503177866	19.0576225602	333.294810628	4.86154033842	15.2242642439	0	27
TCGA-IR-A3LA-01A	1.12107256241	125.011163641	7.71612743031	1.79746669143	5.33075632781	11.6220392532	3.91787344736	7.02258813122	3.78832962696	21.027031084	4.43514412231	1.23355910933	132.360509388	4.06612675843	40.0891191427	10.637624479	15.0848347221	0	4172
TCGA-C5-A7X8-01A	8.24434912205	159.71813618	13.962762296	91.2039537766	4.51616737175	22.9872409479	6.57638796226	21.8200376826	14.8212785225	17.7893514032	1.71845462782	7.02391841369	178.843314958	6.39567079207	109.694595493	2.08433630224	20.8281714867	0	83
TCGA-EK-A2RL-01A	24.491201885	141.40917357	16.1477230981	37.3309521051	10.3919191981	46.4595107493	6.57265150893	6.76290357593	6.75033971997	31.9654376726	0.727682350372	4.86102332145	423.397365409	2.11682987159	58.9290284619	4.32231104396	27.6082895524	1	1453
TCGA-C5-A0TN-01A	9.8893495038	869.210269387	74.9086494546	38.9225853628	4.69239696769	66.6534161512	64.0278443074	26.7524984837	39.6921298901	16.3122722411	45.7295631877	18.8878512994	348.679241690001	42.7017266438	3490.90501128	7.44000818507	13.8474801424	1	348
TCGA-FU-A57G-01A	11.3379060377	164.080593264	7.28735902788	39.409907765	3.76451555509	12.7246353681	3.42188773873	27.8869331293	3.20282883151	14.1035182362	3.95983528383	8.80379816832	223.824223912	3.25618611383	76.482422201	4.87067217925	17.7204468817	0	1078
TCGA-EK-A2PI-01A	25.0418399781	107.364587611	19.1122657074	12.8257366895	7.19430652627	47.6217679465	14.4568094094	3.69770545619	16.7031519923	20.435261363	4.13243208778	12.9557039581	215.379138013	16.6570211947	87.7945314827	10.2084103882	10.4572661517	0	586
TCGA-Q1-A73P-01A	21.6656924469	311.681654506	42.0090863304	22.0600864921	5.65418956712	85.706013921	19.6699471649	4.73754814293	22.9488500395	16.4764311704	5.20821576612	3.80569818857	212.675119381	16.5063826746	265.050935923	4.55698561555	16.9595000962	0	483
TCGA-C5-A1MP-01A	25.7882555386	58.0670873667	27.543416503	21.2980270959	5.75973287143	67.4347720525	15.018556782	8.65551738711	11.6429825266	16.1286047213	1.84943431413	8.19360886627	161.392821524	24.7817385856	120.219878659	5.86700746198	14.1941429732	0	109
TCGA-VS-A8EL-01A	15.8838334907	252.071562416	73.6634640037	16.8919617397	2.69828658749	54.2586642607	42.3683767009	2.84531892233	50.5817776378	12.0967808844	30.0600653067	13.2308438568	144.481777512	71.440095783	1741.43404655	3.38509470742	21.2300542771	0	1992
TCGA-C5-A1BQ-01C	8.51130526683	100.817532199	92.8069962494	13.7112931952	4.86218369208	108.51544041	21.8529610032	1.82184417169	26.2935544568	13.7166540603	1.36511709616	20.9913781228	207.621984997	53.9094211896	201.65268566	11.799102844	17.1378183967	1	604
TCGA-FU-A23K-01A	5.31937791896	243.629324698	27.3139345465	25.0154409441	4.37183995704	71.5450212565	3.58739033504	4.45174618545	7.71697613198	13.6035639959	4.37286500523	5.20123734364	424.02493515	24.769304651	759.728075991	0.42995774521	24.7010403846	0	372
TCGA-Q1-A6DT-01A	16.7949879771	22.154988485	3.26812355925	46.6829835284	4.08375390783	35.3202727231	5.363088193	6.51511509194	1.7013914724	16.1839089715	0.153284427145	25.5464818924	365.642112369	2.08877234496	19.2761840995	12.0383435586	33.8403149266	1	275
TCGA-EK-A2H1-01A	11.1465580564	626.601710062	25.941200833	53.3915965077	3.81544988504	102.178594406	23.0963130108	24.6999404584	31.3925934599	10.446779706	23.2440068913	18.5572653494	394.770816558	49.5643838664	1352.22630489	3.43839960237	21.9605934505	0	799
TCGA-C5-A1M5-01A	17.7529205998	249.163535339	60.0192275455	8.54636418588	6.09468769119	91.1598088522	27.0579173187	4.17317437299	30.3480303741	19.0056283921	7.8015527831	4.17104871174	222.760725471	40.228446607	274.821019303	4.83348965492	13.2037117593	1	2052
TCGA-EA-A44S-01A	43.012099769	32.67889897	70.1851078659	10.0602951452	7.40813654744	53.3524000216	18.2644479024	3.15160191703	21.1653642018	17.7353785502	7.70335653675	10.0461510805	223.469413595	30.5000075696	279.574726738	3.82320428284	15.9553249038	0	369
TCGA-EA-A78R-01A	10.3487650679	225.62765132	126.805450331	25.6070433349	2.8068567895	100.59123057	22.3454825743	4.87576684532	64.631867614	8.11068501986	26.5889091488	6.93044877729	212.617594485	87.8089307563	2098.29675824	2.07137705162	29.1188993832	0	410
TCGA-C5-A7XC-01A	17.0438061855	129.590221346	36.0520312339	40.0388125927	5.66078109411	47.3335458443	29.5572563696	10.62293602	23.9887092697	16.0916311806	7.60846200209	12.0249843588	156.199874199	27.0657052778	347.121447188	10.0838994642	14.248982357	0	1551
TCGA-VS-A9V4-01A	47.6479145159	390.50328587	0.258327146875	23.3371967175	2.0512131352	21.9539453755	8.45196003302	16.7448258252	30.2975875737	11.8149393547	0.237034294118	1.05249706302	299.658642209	0.639240220745	115.360059335	7.45642384476	17.5210464588	1	132
TCGA-EK-A2RA-01A	10.4554088356	136.095570227	156.393286421	12.1596096797	5.60168380367	58.5611377419	34.6316330772	3.55839105272	41.1116312905	16.5328313133	14.521622322	6.43693013455	277.500458747	41.6766835712	998.568480721	8.1636320151	7.78797699329	0	1246
TCGA-EX-A1H5-01A	34.5596644096	81.4995730905	65.7425681241	5.12032952443	12.8761422498	30.6848281053	21.1799568731	1.70014327295	33.7780572373	21.4823254129	9.60992475563	10.3757158628	363.404790402	40.1558380458	440.338768364	7.02962820323	12.787958746	0	619
TCGA-VS-A953-01A	11.1148650907	99.4753804771	16.9283197676	15.1399218131	5.16974215827	55.9643974277	13.4473167465	9.0766063371	4.37493516282	29.1921445351	1.31062293343	29.8055398458	268.649791437	2.64872014842	64.0378286356	4.62722658369	13.0524688944	1	477
TCGA-MA-AA3Z-01A	32.0251513044	300.807460428	54.382410129	8.25889373055	6.3016894181	166.638970585	37.471608033	0.682034169748	34.2294951098	16.8253691618	9.62660117318	10.322963147	244.711172354	58.4843954238	440.462373056	11.837443382	8.35163319785	0	595
TCGA-VS-A959-01A	0.77741426245	87.9160020764	53.4016794265	31.2738890426	3.97649879654	44.4379622908	13.7897903364	5.4739891875	25.2835509923	16.708174907	7.08469597366	3.53902351933	200.580115477	24.4072322236	349.412620716	14.0949978919	11.8512623516	0	1561
TCGA-FU-A3EO-01A	1.84269832767	339.197253969	6.39499616356	42.2516436522	1.94392125739	21.7847331298	3.15379638224	1.55655489084	19.0380135284	10.409254121	1.8612465838	2.74315955996	258.976517974	5.7414309137	249.420835372	0.200466275609	17.1482868406	0	490
TCGA-BI-A20A-01A	1.68379173936	239.812910011	72.0856037432	12.1881456051	4.33075352978	108.056967182	56.6630821334	3.21120027379	73.0921291913	15.2670193296	14.3322375542	9.56946289308	169.740460461	32.963281252	558.770399698	9.15545604618	11.6121771559	0	720
TCGA-DS-A1OD-01A	24.1457598124	204.059845039	47.164488201	24.2878052875	3.9031892971	68.6292194908	25.105405099	5.60509284173	36.0349738663	16.4265453509	18.629235083	9.76603561955	174.188423517	30.314894741	491.086743564	2.99109000068	15.7803850972	0	3874
TCGA-C5-A1M9-01A	8.9816346263	940.82416516	4.23378886492	24.8982860254	3.96141618816	84.4081076258	18.2256711613	8.78490631628	9.07963547321	18.7570372582	4.83668131578	15.4038335755	375.708797644	11.9420701002	142.056746666	8.37624923151	12.619438354	1	1065
TCGA-Q1-A6DW-01A	15.5694663796	36.5488112765	52.7203991862	20.9118438547	5.13592479522	30.5305519661	17.7064244234	3.58302042445	11.5329436096	27.9242050005	3.5238818645	11.0696677993	388.350086503	14.8292041723	81.2119890659	19.6522954127	12.8370094507	0	534
TCGA-C5-A3HF-01A	16.1285214394	305.732678366	21.2084740358	50.2207386954	3.13752144712	44.6340028072	12.5228742715	8.34865779847	24.0193246848	18.1272895932	5.82971686463	7.84962631581	231.080029597	19.2089483412	232.254219833	4.72867544448	15.9617193343	1	543
TCGA-VS-A8Q9-01A	15.3833979906	59.2483027276	26.019155764	25.7863848924	4.26847398459	56.6125512301	21.0372997893	7.53701537633	21.4924068604	18.9689929322	4.56846276163	8.86259226008	284.601381599	6.89859156978	184.147898344	3.44250129162	21.2975275236	0	1630
TCGA-Q1-A5R2-01A	2.9466454448	194.734260071	71.9623736713	17.7062363158	3.29292741682	101.926474878	17.9565830824	3.81777477386	45.5812865119	9.16161881589	13.9363730502	6.68806934591	221.495026665	63.0367032851	651.907155746	1.84272731099	24.651997423	0	499
TCGA-VS-A8Q8-01A	2.65133000165	753.942313464	132.892339801	16.3003644283	3.06014677482	84.1876225721	61.3588195629	2.91018926941	103.448797798	13.3901175601	43.8630150208	19.5191323638	112.342234817	88.8847406206	970.252401722	5.54213738632	11.1924710585	1	978
TCGA-C5-A1BJ-01A	23.180177163	281.825530881	92.12468231	23.4320007092	4.49596628126	68.5573600176	57.858216932	7.70641802598	40.6840870353	15.3036798178	37.0170557897	13.9567311813	282.939174921	76.8030066601	1105.11323085	9.90750661141	13.3008691735	0	4385
TCGA-Q1-A6DV-01A	27.9501179225	231.78329343	13.903531249	13.340808118	7.7667557762	31.066255019	12.1273166445	11.7512249762	6.05071397851	17.1083904414	2.74876221446	7.04348965846	211.35175819	9.78033345801	154.946846515	10.2443003937	16.3214583251	0	491
TCGA-EK-A3GK-01A	12.5505268262	417.128552012	38.3624474548	23.0399251213	5.71862970755	91.0223798197	19.4399392169	4.31327280894	19.151621096	17.3974838113	10.8015693402	3.61732572811	432.847542741	26.6398905302	313.321949676	8.71561296849	12.2890873517	0	15
TCGA-IR-A3LF-01A	12.5416734794	245.767890948	48.3701202388	13.4986848834	4.89740034278	53.7969105016	26.065635198	5.60211674227	24.7072736789	18.8082270229	10.1385999678	3.03589853987	173.338139462	17.7330385347	233.044242466	4.99203032896	11.1813294	0	2949
TCGA-C5-A1M7-01A	5.1411539943	120.379105686	76.4656373141	6.68050399561	5.53299659234	39.3775524564	24.7658818267	2.78426297764	14.407962194	18.0562358435	7.26582354867	19.5846592221	247.880149116	19.3327918588	479.930881782	9.78398733501	19.3203977695	0	1409
TCGA-EK-A2PL-01A	16.128356759	53.8245086975	38.2547682898	64.6279519023	3.44400017413	35.0019991765	11.1404188904	29.1636620561	25.6159066827	16.7776774008	10.0756657997	29.7506329605	160.831608978	17.547571818	325.150544482	6.48105967797	11.3850073258	0	13
TCGA-LP-A4AU-01A	5.3471022474	350.19198183	31.7396194096	19.8639068859	1.94252095671	57.7125241601	37.4094501294	12.3773348214	52.9325399917	8.47804983789	12.8714790443	8.21352814786	184.27538704	39.2309654179	409.040210244	5.35754034358	15.7086158843	0	343
TCGA-VS-A94Z-01A	13.8756168577	373.684293753	89.5165298009	13.7037761635	5.26217411202	66.6073323276	59.1793798872	6.80960293024	44.5633658301	20.5620582482	31.5006906827	9.76045319563	226.270075478	39.2783541635	919.823743667	10.3937725499	18.860770704	0	1015
TCGA-EK-A2GZ-01A	8.00815313433	61.9068912891	12.1814647686	85.6568864205	4.71978609998	55.7942251061	11.305986534	3.48777085693	11.1340810845	17.0247268274	2.86432389984	13.2396868622	241.588862387	5.44174934605	135.864234586	18.7959102024	12.1455555855	0	383
TCGA-JW-A852-01A	10.121082575	316.947005065	51.9003796677	4.84662635663	2.24116796444	59.1504228056	9.06770606073	1.04142886369	32.4724136404	7.87984701763	12.17285909	6.92840293529	144.610211939	92.5107934905	2413.32954288	0.829039258241	29.2175843006	1	252
TCGA-VS-A9V5-01A	1.51652223277	204.19183062	23.0890007656	42.4783868997	4.98125489761	35.6474340728	11.0518299205	4.58290076236	10.3463625736	15.4361215463	6.22392657941	3.24800371892	192.345576117	5.56637056567	67.6170540681	9.49027723577	15.3708220792	1	494
TCGA-EK-A2R9-01A	13.6451499282	329.967141785	38.3943281124	23.2667624651	5.49323906685	56.5422765872	12.3918946869	4.48488347456	7.28466222527	13.0022814304	3.72388513474	5.24051213843	661.64400468	11.3173847898	249.259256584	3.23733548752	10.0477866201	0	4
TCGA-C5-A3HE-01A	8.4310501097	549.854633064	18.9095650637	9.59904061256	2.50174349775	68.2056407193	24.6771811472	19.4465455585	29.287004999	16.4559371557	2.1696871991	2.58297516403	261.457895238	9.94078772084	255.651543769	2.92215460843	15.3262775865	0	548
TCGA-ZJ-A8QR-01A	36.5181177513	105.051812676	51.5148748417	4.10537565035	4.43249121458	47.9278262357	38.432786891	3.5320132944	59.0717229931	14.759118654	11.3252062607	17.4454598893	141.618304103	27.7647709553	460.862946217	11.4867049871	13.1430929545	1	582
TCGA-EK-A2RC-01A	32.7052105985	113.9431983	43.3082865942	31.072465759	4.36804175971	74.6621291756	18.2650120552	9.49258749097	22.53999863	18.519489916	5.09039688925	14.0544448339	141.209093901	27.9966964193	251.798609398	4.28888407949	21.2433376922	0	129
TCGA-C5-A1ML-01A	13.4707195919	176.971031048	90.7007830562	50.6107563264	5.96751244939	45.3729523683	36.2810076242	9.42532953559	41.5755796322	18.3460259084	15.7768564239	15.448296118	248.157039382	44.0831692445	1703.97341886	10.8339215639	13.5481287764	1	636
TCGA-FU-A5XV-01A	5.19803348284	189.607181019	31.7960988039	17.2263401052	5.09977290007	31.5586267565	18.1452141504	5.88297912241	31.0524487525	15.961395257	6.69963990464	21.6908637927	189.224949042	27.1493882312	310.893473732	12.2591253444	11.6431519349	0	321
TCGA-EA-A43B-01A	12.8927339936	1104.76751644	54.4914117124	25.1826819499	3.32201806119	85.8227627705	25.9645980335	8.04633287818	28.8687431785	11.1877020037	27.0811060025	14.1087838429	121.470987776	88.0457560519	1383.60424655	2.54088192162	21.4141396691	0	791
TCGA-MA-AA42-01A	31.5323482844	272.933885962	42.3236021936	2.59032421589	2.80328430119	173.897160596	24.6851282899	1.81921084856	41.7054763001	9.5755377838	10.2658616033	14.4980313657	194.221180345	35.0252368138	415.587960236	4.93976043212	20.4979419842	0	259
TCGA-VS-A9UJ-01A	3.8596472518	41.3145533579	0.592136707493	86.093949789	2.74899347194	8.53501177108	4.59400071815	11.4033635979	1.39484037464	13.5588267005	0.509790449233	0.701420932457	303.421221264	1.58736988299	10.5170219446	6.26635364245	18.9719227007	1	52
TCGA-VS-A9V1-01A	2.1591397157	390.980850047	10.8122761943	56.9888770959	5.12780031406	29.6027518071	20.9137140859	11.3819996037	27.5134890987	13.4219558392	2.96027586123	1.29452759709	235.850273986	8.65307467913	350.782293071	4.92362617134	24.1061994894	1	157
TCGA-JW-AAVH-01A	24.0103802378	42.9075547	31.1121444092	3.26303629769	4.88834468195	28.2612965471	20.5650872578	1.77402237207	25.7020830944	18.1853458539	1.55145756375	10.3886390322	166.325323955	20.3717417495	97.3767614463	5.61893024884	14.2520677585	0	552
TCGA-VS-A8EJ-01A	27.4438459916	842.877907405	45.6830305506	6.73424245664	2.42709702288	75.2747298672	5.55937920697	2.37014530358	14.6881386206	17.266609493	8.9208361434	1.45756945312	234.062752326	28.349196684	270.392282635	4.73874902918	26.4078513741	1	607
TCGA-Q1-A73O-01A	16.089232396	529.909770787	34.4140890507	12.8059012245	3.94022480534	87.5510110634	28.1799963685	18.3222876224	10.6848464245	16.2502496563	4.31630665514	19.0020873365	271.761674426	27.8747415856	314.838607211	19.8001923849	14.5415551188	0	428
TCGA-FU-A2QG-01A	10.6760888675	264.355556768	10.0711467886	9.53629511634	5.63274160978	76.0779173332	27.5385716484	0.852146158595	20.4839509707	19.3691263328	0.945843376521	12.1614122373	262.802867227	10.3812787449	76.4827937765	17.6059055694	13.0035569794	0	579
TCGA-DS-A1O9-01A	26.0294318942	104.233048729	93.1028557961	72.358233711	4.960766118	129.992382127	49.2659095974	4.01525211488	30.7863944025	15.4937852704	9.72934157853	24.128013739	189.523882278	46.6828132784	1250.67662511	8.54580487395	21.2384776591	1	266
TCGA-VS-A8QA-01A	17.8107246336	147.145302849	63.1351646568	2.85371874104	8.83613862916	129.902203553	26.6566844883	2.02606593772	19.8870115409	22.6396123532	8.4837071735	0.629804201624	261.875806867	32.4868585312	200.054828944	10.4315647966	28.154183794	0	1099
TCGA-C5-A1MH-01A	13.4290483701	347.238699747	118.69515972	4.23326807097	4.57797333914	105.545613866	65.8266070694	3.69075695924	49.8392281359	17.7427966708	32.828371377	6.93495119913	257.60271364	70.91388225	2214.20813333	7.95625708708	25.7403181831	1	1186
TCGA-XS-A8TJ-01A	8.31471040762	57.1282342526	19.7303856824	6.76377892108	6.32118110794	65.3768981869	21.3211794135	1.53465558128	17.5256267304	18.1644890329	1.58781572928	5.60070050271	172.496192978	20.8278263695	104.507448314	10.0384823494	17.208768323	0	890
TCGA-C5-A1ME-01A	8.77856431899	174.480159891	12.2203949534	54.0742146225	0.933583628434	27.6177184883	3.30372934157	4.05821117686	13.1998931102	9.02864047651	2.46937418358	2.84030143378	154.816279666	8.03993586263	165.293370325	0.616233783602	21.080539741	0	1756
TCGA-C5-A2LZ-01A	7.26106065621	108.728317721	83.7632299282	20.3240356364	5.69903051658	81.0287920871	26.0254909923	1.88577338205	41.8902385953	17.3627444685	12.9140323859	3.70966559067	257.256383838	66.3552726744	512.616661054	9.0571569568	10.1838600074	1	3046
TCGA-GH-A9DA-01A	5.21683876661	307.728594924	9.47847418743	57.3854509276	1.95545329946	49.3478254921	23.8160374922	11.6491062228	8.87099871952	16.2046087142	2.21874345953	26.6870127661	220.175331801	7.29012488405	63.3661182688	10.046705616	21.0164947485	0	540
TCGA-VS-A8QH-01A	3.78087459373	387.673941508	4.39059935853	31.5753951717	1.01946335946	29.9860553883	4.28627666426	4.43964829874	31.8546498796	11.1790795553	1.56000617864	0.751928217876	146.26793653	13.0586509456	81.278659306	3.68596205828	22.2206712507	1	1210
TCGA-VS-A9U6-01A	6.86004856692	181.62130288	40.035621684	50.0585178758	4.86904980397	61.8621144667	19.5098399082	2.85379464597	19.4054111477	26.4795986464	6.47189035881	5.9923967751	786.115572299	22.7905199142	192.495132203	24.1045677658	21.5073741334	0	1320
TCGA-C5-A8YQ-01A	1.73747411791	36.2219359849	6.09751504208	8.34426066	1.33416281159	28.2253281835	9.75984938104	0.8872753407	7.62681596653	16.6486418402	2.57865363035	18.868771511	238.542489531	6.16529795571	41.2318484167	10.7237157886	24.7894370803	1	715
TCGA-DS-A1OA-01A	16.1953144166	75.8853717876	20.8200318478	62.5251982731	5.61353820571	82.0317348837	14.4722429105	9.85273937559	13.7212576144	19.3326335279	1.33090168959	13.6584437704	144.191005378	11.4705902523	81.0557685371	11.7532099608	15.3641525878	1	879
TCGA-HG-A2PA-01A	26.5396581561	199.710052792	36.9312387355	19.4905640702	7.10728200629	60.4134408418	33.9809684616	13.946742306	31.6052252354	13.0621443583	9.00334017323	18.0204739478	158.248614892	37.2184041228	592.330515483	9.82364659121	15.2021656048	1	773
TCGA-EA-A3QD-01A	1.78038610191	321.650842854	129.475314201	8.02604450258	3.44142075197	158.871614765	55.043009569	4.26014973891	76.5677607668	15.0071090161	33.6686604983	6.67273042301	403.479041311	57.9819369273	917.277026099	3.3087760387	13.1424402662	0	397
TCGA-C5-A7UC-01A	5.5790232199	203.412753028	12.7560487447	20.0359390971	2.98328614514	21.7626227378	8.76485261417	77.3317153949	2.6060134687	14.7466069418	2.53872849251	52.2976360908	248.509412702	2.05345335717	26.6750035004	11.4289387158	11.0159306287	1	523
TCGA-MA-AA43-01A	5.88402886344	179.433570458	9.8873284872	124.37089988	6.5929108647	14.6356111989	7.90324443655	23.5557651513	5.54975576693	18.1362541559	3.2856800738	10.472642023	400.045360005	5.2888160351	117.291152241	4.90364500568	13.7990556863	0	346
TCGA-Q1-A73R-01A	57.664120315	89.5681434134	22.7066578374	28.2912357924	2.92779648985	38.56513636	16.2015804508	10.1719977921	7.3025121032	12.1540654585	4.43002995364	1.67329035593	202.275527219	12.1821801751	248.561123359	8.93447317078	16.7476467447	0	567
TCGA-PN-A8MA-01A	32.4428497751	73.9301775208	15.9885688878	17.4657944932	7.30903623326	69.5100788516	8.07973451232	5.8154805077	4.42044804924	25.4848253604	2.3964149873	2.67296258893	363.551612527	4.04801544099	210.004262675	5.82870511337	21.3229396606	0	90
TCGA-C5-A2LV-01A	48.1780122578	272.120509759	24.4949588631	55.084945994	7.13282539744	91.4608801262	22.0554289451	29.6444199282	16.3663025858	18.8579696965	14.8061876729	42.6083412556	365.878816777	11.666447246	736.460323037	3.87043491336	20.3562396081	0	2234
TCGA-VS-A9UQ-01A	16.1799809961	143.528483862	13.6592528186	75.2245163395	6.34879936518	37.1350955784	12.6601438284	14.3419014494	8.70193451351	20.6438867254	2.06394724346	7.87818834557	524.881992184	10.5662472793	136.983780871	7.93477645441	20.0262590934	0	1263
TCGA-MY-A5BF-01A	29.8891864555	152.224605111	78.9793481249	4.05764468656	4.34406009429	96.8808461576	27.5429553022	1.66676129105	25.4986074298	14.3121161325	6.52003244926	7.51250515868	207.341574295	27.1106836381	222.591557675	7.09934047737	14.2950245571	0	634
TCGA-JX-A3Q8-01A	15.8691852576	675.592327923	59.3311508012	9.94569343128	10.0570595407	97.5018563818	8.96843679017	13.36468454	15.9076874798	19.8837055869	3.27875017577	3.76293391125	339.115310803	24.2388009519	811.71384691	3.05355994176	22.8464713371	0	1357
TCGA-VS-A9UM-01A	30.2110272455	53.6449610668	78.4940629307	23.9559861757	4.49076795726	48.4170530563	38.9309448262	5.67895875943	28.2484334689	15.8854129779	12.7844062372	4.4380660144	201.519635405	43.4531165309	362.337120342	12.3202171737	11.2955978912	1	829
TCGA-VS-A8EH-01A	13.7644342428	36.4200156893	9.84054536842	20.7205946204	5.90392754142	66.4414400185	16.0847714201	3.5436527621	24.312386425	17.3240925275	1.30137720432	4.95453720077	484.142040341	13.2010058974	76.2105864024	12.0986114225	16.6236432845	0	986
TCGA-LP-A4AW-01A	40.923044948	95.5449668832	14.9129456282	20.8177417031	4.62237297072	25.4330444465	10.08849445	8.31081122124	10.0324994995	17.4365217253	2.63085733857	14.9771385995	307.617915573	8.36407706327	62.8341588394	5.82028978143	21.9887107817	0	27
TCGA-C5-A1MJ-01A	21.437441901	40.755523883	3.91737632878	21.7112370881	4.16317557329	25.1171663552	13.3984358723	9.78377010351	17.5269355231	16.3552252718	0.655472348633	3.45810552616	353.962607697	1.8331966474	34.6493677821	5.28202341955	15.8156884867	1	14
TCGA-UC-A7PD-01A	10.1344609025	481.180062533	26.5550642099	10.3558690801	2.90892758308	51.8672281004	38.7200598838	4.60593274998	34.1946199668	15.4741931372	18.5257853087	10.9345237358	231.722034721	51.00407741	1068.65180408	3.61943000296	19.5967181054	1	355
TCGA-EK-A2RK-01A	3.16732378084	203.613811889	63.2319424497	9.32554410979	4.5434161126	48.6728934345	12.5919328355	1.08955477	16.3598290032	17.3193987694	6.83148148618	19.846773617	263.740908211	50.1529950327	850.514150405	4.98507462872	23.4307481834	0	13
TCGA-Q1-A5R1-01A	32.9361801725	280.944073677	13.9833672181	16.9639498494	5.70223516154	38.0960990183	7.77338932923	6.87558666176	6.30797226954	15.1201245411	2.29200217789	3.21826026334	223.384141171	7.70414025052	113.192104953	11.4213253022	19.6313730558	0	474
TCGA-VS-A9U5-01A	22.3524881652	115.09273578	38.8725056241	4.10338341364	7.86612504383	78.8239431514	45.6595428982	12.9898553247	55.3478104752	17.8754505151	8.14190247335	5.38406676187	330.284863775	41.792804783	333.835461355	6.7002934264	10.5186941883	0	1535
TCGA-EA-A3QE-01A	38.0103196807	144.367476941	27.3673914847	10.9226327228	6.18281844042	137.095275433	53.4899820771	5.72354656625	40.0822834371	14.5558200926	7.4770498407	10.3032493439	262.342525895	47.6815364761	197.23466108	8.20051695205	9.1155327012	0	761
TCGA-EA-A3HT-01A	6.60411358887	84.8195428406	14.6250067292	21.0987436942	4.03304776714	40.8168780869	15.8299070429	4.58801817429	12.4740764198	14.3512643574	2.79541290734	7.50875721782	218.136566184	14.5842392324	96.0674754667	12.9327818401	8.47964513357	0	954
TCGA-IR-A3L7-01A	49.5841404208	72.4227208121	28.5156689874	12.2052070396	10.5047569393	26.4244528278	16.3473056678	37.1080397585	15.8200619319	30.6053480673	2.42598121905	10.8396174886	290.052290835	14.4803684627	89.6205980806	4.95903260872	13.2180647411	0	4483
TCGA-C5-A2LX-01A	9.39944241204	248.883051322	49.3014166622	11.2845105167	1.99304071135	63.0261932164	11.9181346054	4.93394029835	28.5691975942	7.89822425589	10.3215858971	5.09204892478	97.0217542078	41.9581515409	889.342977835	0.742924013038	14.4168693484	0	2526
TCGA-MU-A51Y-01A	3.65526119773	91.7146093702	52.6264362835	13.212618257	4.08507940171	166.301406957	30.1240122082	2.83472979588	39.7403163381	13.9189570623	4.76935455434	4.5212586529	176.664481837	45.8734479766	185.27896517	12.5077714008	16.0605619857	0	854
TCGA-JX-A5QV-01A	8.2626271171	177.08090974	8.2098082371	4.01513700971	4.55401036003	82.2825664896	34.4011444046	1.54911622797	36.5092307365	12.8589774686	1.96871751278	13.1833441	217.638373872	12.7198183151	175.693864439	8.1541408125	27.0780561545	0	636
TCGA-FU-A3HY-01A	40.4311355427	150.145938878	2.63933104909	15.153105222	6.2861335537	21.3754564272	10.4045750311	4.6805715992	11.0181445329	26.4424246482	0.91106831804	30.1064176452	289.917018676	5.03267905842	68.5521600218	14.4327010969	12.0585246427	0	954
TCGA-MU-A8JM-01A	28.5033215949	71.4323050368	9.07487979066	43.0453277715	5.70846737159	34.5312978486	16.1564803409	3.28073709006	9.99945083567	17.920828228	1.12289473985	13.6162958731	261.175269782	10.8463378025	83.3840225585	7.95198619664	11.2828032134	0	607
TCGA-RA-A741-01A	8.79192495794	437.131498645	72.3236996972	58.5855623136	4.15199154882	133.222307289	18.6841698176	13.6226584829	42.7907538327	14.0575635684	29.9239707974	10.7369816482	319.629255693	63.1925369916	830.779804639	3.88875450217	28.2240020242	0	444
TCGA-C5-A1BF-01B	6.70910628196	139.415593476	9.21570193859	50.807323032	4.29632308347	32.8661021742	10.303457925	16.7564509316	25.3956038817	14.8905817705	3.57883097313	7.88320473005	244.437385022	10.3088810668	273.202417232	6.59968265764	14.6399856492	1	570
TCGA-C5-A3HL-01A	30.6521164924	76.4243575928	7.40233681099	31.8121146797	5.50218127551	28.7892250478	13.0300122593	4.6059370116	9.4681899026	16.9704171353	1.06540002321	16.0163941883	199.395991232	12.6582391341	58.9087617604	11.5836941192	12.8553762631	0	621
TCGA-EK-A2RN-01A	12.6169852793	20.2192584714	59.955709723	15.1988929843	2.59489718608	32.8064222166	20.4005971124	2.48017493855	25.0315472925	10.4362962894	21.6808947203	19.638484133	108.620496326	30.5272537732	679.569208475	1.17615535046	4.47553686829	0	71
TCGA-C5-A901-01A	11.2527064785	45.1117280621	35.5589747783	32.903882328	3.33291263735	25.6745806576	20.3190961508	5.62807563948	14.4853830872	16.2498141438	3.80322250276	10.9635049297	162.567555836	17.5420891461	151.141643894	10.9882385113	12.3302352883	0	518
TCGA-VS-A9UI-01A	21.7077807731	110.67329186	51.0062066989	10.7734412403	5.16041582313	98.5114962877	24.1517744606	0.559940653586	20.3688186297	13.9508284636	11.5182977918	13.0432136836	328.635605451	41.8272639257	384.706137643	7.67793685025	23.5396247177	1	1372
TCGA-VS-A9UY-01A	23.1793809483	224.193550037	157.606258013	23.8019635709	5.58004468328	161.059815598	98.2175882254	6.92967665535	92.0850680315	18.6277805007	54.1119612648	19.6183546872	272.445641287	86.566296409	716.276527124	12.3929123326	11.4957655458	1	555
TCGA-C5-A1MF-01A	7.49067920195	270.699095778	20.7649663696	31.0670726158	1.32061789105	43.0314277919	2.53937992561	6.16213521647	6.60612695074	6.61255986341	2.42405291136	6.12647307722	118.848288283	12.4190244989	434.001978453	0.329123501048	17.1182323412	0	1617
TCGA-VS-A9UL-01A	35.4138240171	4.66799057774	19.0285718425	19.5454012642	7.96192142378	20.075579239	5.37374002721	4.27106208256	0.642809543569	15.6484748358	0.986389244461	0.795089889826	345.800231651	2.10044572814	37.6295251126	10.3018444679	15.6505128497	1	442
TCGA-ZJ-A8QQ-01A	6.80047753082	415.265755839	128.531647677	21.8756657119	3.61885173687	84.4665418013	42.3566151183	6.38451056807	68.0790242343	12.9682961245	63.7317294486	7.2921919527	290.880818992	70.7183568247	495.784129973	5.84317482431	15.8174570879	0	2056
TCGA-C5-A8XI-01A	28.180113938	863.445863001	116.215371771	17.0922586887	5.3870621733	83.7364408723	43.3979152506	7.59487265816	89.4646437991	14.1999418384	37.5114050406	12.8785838586	186.960325809	97.6760190718	891.732491636	6.92591279804	16.1108102213	0	254
TCGA-C5-A8XJ-01A	31.1166057862	83.5162075176	32.1078572469	45.1008543098	5.96469877027	56.7414232626	26.3502322148	8.5115337755	16.6326827512	18.1318218226	4.56263546332	10.0134321986	287.198117215	18.6875442465	187.900712524	11.8614762426	18.3421881166	0	4467
TCGA-EA-A5ZF-01A	21.9073413115	77.612641187	6.35644907301	29.0040790763	6.91124797845	25.9837625408	13.0211087837	5.62824858827	15.1229955765	26.127153711	2.23943138485	1.40205994219	438.282357701	5.04774747896	185.351807056	9.10950034037	27.9226731797	0	828
TCGA-IR-A3LC-01A	7.07268316389	164.755778799	30.1146297272	10.275368691	5.38990774496	34.8033256289	28.6723378193	4.26006614085	35.2276713084	17.6276610849	5.44034805583	9.93618934271	342.04515684	13.8908496604	294.98023922	12.1052974073	19.1191943896	0	3935
TCGA-C5-A1BK-01B	10.8873339928	234.55256846	58.8569800264	11.1704883189	4.3688751441	133.020316754	30.133668997	4.81885996864	46.4814932781	11.8384491978	18.0916227799	10.3971469671	182.257391671	60.8517729891	492.072720883	3.10133644585	12.8442288293	0	5385
TCGA-DR-A0ZM-01A	16.5950784567	883.594173192	153.150115506	7.02057061762	1.68563233015	117.810804048	38.4875917729	0.668546367344	60.446146278	10.5356647313	33.6977746509	10.3112249732	103.875505676	89.1510200316	1043.49648952	2.57641216991	6.1084107189	0	1791
TCGA-EK-A2RB-01A	15.2214299918	115.667926541	77.6689581949	16.0851213566	2.70702885833	54.063341471	9.8594696559	2.01811402339	28.6536748329	14.2964087069	15.3085167916	15.1574915482	94.4105028106	36.1026141716	660.20076397	1.41695750621	12.7936619681	0	9
TCGA-VS-A8EB-01A	11.4173664129	199.834932893	12.3957201219	26.5805734394	3.27227624709	45.7314290812	8.5774118402	1.74751731433	2.18209321916	18.4193984729	1.98846657223	12.6544831058	224.721458971	4.77133104519	28.7956573469	6.49870968227	12.0267612269	1	305
TCGA-VS-A94Y-01A	0.989554337149	13.0942266831	10.3165660983	75.8131129188	3.61274524733	46.5330791209	23.005174594	6.3778198894	19.295919248	10.1790138931	0.841887837805	18.4886816459	140.113986897	2.8474720598	37.0636111554	17.4135156425	18.3183482096	1	144
TCGA-VS-A8QC-01A	22.7007400031	68.3041406257	24.6483901368	33.8938514865	5.43946966227	35.461034866	22.9417867591	12.2840242845	19.4718852785	19.1353521208	7.95848974692	7.51647457644	201.606128519	31.2261299959	401.226226716	7.27849337731	18.2946137432	1	350
TCGA-C5-A907-01A	5.36975199346	414.40670163	29.8210561855	94.3042772933	3.63957643672	67.6281075165	28.7261334982	19.8272369207	27.9525775359	14.5284888055	6.54931824426	8.20749596884	212.459957198	15.5473526534	195.272344176	4.71036934137	19.1502271304	0	448
TCGA-EK-A2RM-01A	5.52448864634	328.940638714	71.6043785268	69.9903214788	4.37266317712	51.9901831492	19.51759332	27.5034871627	35.7833600749	14.1514746259	35.8182990781	6.61297081767	185.065977534	63.0808177909	821.820304361	9.40489030362	13.4555766766	0	50
TCGA-VS-A9UU-01A	8.21108258344	163.827994596	45.5291064766	6.99531324812	4.68169221836	38.3826666326	26.194693643	7.73484002048	26.2269131964	20.0874266713	19.2836085706	4.52661194494	458.168563605	44.5419400229	404.205396674	5.14981898797	21.7807237806	0	442
TCGA-C5-A7UH-01A	22.0542525467	45.6971258475	3.9385669758	7.99824343392	4.10066535114	8.69069243423	4.80634564409	3.1230111407	2.51817947692	16.2683226242	1.38255566943	30.3274375359	218.623403227	1.91857457839	29.5153589917	9.32084883431	25.350117684	0	3988
TCGA-C5-A1M8-01A	18.884772128	10.8657125899	32.648384907	12.4095977025	7.02314255099	45.8273271293	14.863048255	2.2505184234	22.8672044308	22.3152017668	1.78100736274	8.52645674588	230.82770074	17.3020739926	213.765938209	3.61906060491	18.64081561	0	919
TCGA-DS-A7WH-01A	13.4224207762	178.553134897	11.2715488989	118.731303934	2.8150839239	15.409541826	5.81067736526	19.6162075121	7.49977567802	14.8436096007	0.641829691958	4.99125464738	227.511960966	3.88900182942	90.8352074939	16.2244142326	8.0494735778	0	533
TCGA-IR-A3LI-01A	9.13495339396	155.943594959	12.8523314626	5.02806123594	3.20770347864	33.8101081684	10.7689843848	1.79288723984	19.4638060174	15.8019909149	4.08628705951	2.56971451054	136.878590158	12.212157678	429.368830323	1.93661103131	12.5565644884	0	2493
TCGA-DR-A0ZL-01A	10.7095342152	18.2870095353	7.57758743505	9.95328100809	8.8115052122	18.3290944181	13.8343024958	1.04293129725	11.0410451296	20.3788518226	1.31042001832	24.4004626193	311.401130752	8.67624889441	60.0149008303	12.2414092223	15.7203107247	0	2669
TCGA-DS-A0VK-01A	43.5995925914	110.434108012	8.15028384292	62.3046500021	7.47312477198	31.622394483	10.1406111823	9.76964114331	11.672053238	22.1652562354	1.18359337204	21.5824968379	223.533816121	11.0798052358	107.318738701	11.5829461756	22.1131322075	1	1118
TCGA-IR-A3LL-01A	6.97159407625	783.763611628	128.006431068	9.50412457127	3.780086934	78.4248179353	34.3992769991	0.670331297182	55.8303889474	14.491603722	23.4580371538	10.2951944018	211.162075885	79.8880810163	1003.6196454	1.6653924151	6.85821843614	0	1106
TCGA-HM-A3JJ-01A	19.4131869533	397.845130652	71.3140302556	60.2929550548	5.59663297043	115.770690178	35.7241759445	19.078031871	53.1798758814	14.6720055602	21.790461726	13.0992504604	227.352758125	38.8403187947	1086.04682698	8.73471935858	14.4209792769	1	659
TCGA-EK-A2RJ-01A	3.80539168993	226.937175378	18.920549932	32.5329752943	1.63127302747	53.6131876607	30.2884835077	38.5668546488	29.248919935	12.7187252547	2.01712762343	11.5544462866	146.49535211	12.0788724583	285.06677198	10.5596720666	14.9006225819	0	53
TCGA-FU-A3TQ-01A	20.4778086149	122.35236847	31.7837435159	9.37096737786	4.49779681975	28.7953536396	36.324214504	2.68141690374	54.9004758131	13.057535902	2.3935966946	7.85307636519	298.195381678	18.2405859645	186.83210824	11.6138193174	7.61952961312	0	795
TCGA-DG-A2KL-01A	23.5332501468	46.9271761853	20.4873278056	20.281153085	4.66268682538	38.3711942783	26.1252762605	7.95016970289	19.7424454411	14.4398148101	1.41831327348	11.3177298713	216.077749788	7.54182712338	56.0591411017	15.2713722489	15.0284701868	0	1367
TCGA-C5-A8ZZ-01A	38.8605396478	94.9441639532	50.1115623956	13.4822567189	4.65006578148	19.9623247186	39.2952202069	12.5258409039	36.5982678572	17.8869602485	16.9100128091	12.7484073585	303.839096708	51.5568405217	407.544385304	8.61857080835	12.7377138484	0	636
TCGA-EA-A5O9-01A	14.1946681375	273.178273522	113.382686412	5.49832866534	4.54800186432	75.7868427756	25.6740139002	2.81517370148	90.2278973713	18.9988179405	25.893669221	12.0362470315	493.934489191	167.267002944	1600.10376058	3.91526060191	15.6925372177	0	788
TCGA-LP-A5U2-01A	8.21978938831	94.003482879	31.5881721053	4.92138913871	3.44772061592	62.5222308637	18.4332893755	1.66539555912	13.2195925553	15.0214702258	3.99921132063	4.7489508825	303.927784128	31.5566248265	228.948740727	4.89232232774	27.7549261388	0	9
TCGA-JW-A5VG-01A	37.6198180033	875.685328358	95.018694405	38.9647335455	5.71591081914	125.234071409	55.377558909	32.4683376955	31.7242532834	15.6192255712	45.7589125845	11.0612233969	330.687442852	50.8265977782	1337.18232306	5.5516906678	14.0164879293	0	834
TCGA-ZJ-AAX4-01A	15.254717713	29.3515447713	27.6034099468	8.07822457479	5.73209024435	52.2275238752	20.3603635678	2.2136489227	14.3921068871	19.6783163259	3.23265518144	2.98680884106	395.434804985	5.99375379711	119.679173418	7.26913015346	15.9748829384	0	21
TCGA-EA-A3HU-01A	3.52010394518	304.002424284	51.2446472348	4.3722568158	7.0008498243	177.140210586	32.7991670458	1.19799315106	40.7006960242	16.0818017566	10.421367942	11.4668957043	331.029614482	50.464350897	664.433200463	13.5712599452	13.8283658653	0	1013
TCGA-R2-A69V-01A	7.81629193733	168.178006903	51.1862872128	9.36477124298	2.88436992915	130.797694895	21.6050971478	5.51430381459	22.4818741563	13.0596450569	5.1116705449	23.9654345155	175.161011422	27.6358492292	453.751642417	2.45884713384	26.1338392839	0	596
TCGA-DG-A2KM-01A	4.5806904557	201.793609087	43.8944135976	8.91064310626	4.48378558648	154.997824122	24.7774425392	5.12145359627	40.5125904506	13.3837110853	5.50897727394	5.58374844546	188.856248375	51.0948814144	263.520545337	6.4226731951	10.5430490477	0	1946
TCGA-EX-A69L-01A	7.08123200218	336.193638476	89.5709334531	9.43629463498	6.0305019748	153.143617085	31.6702131991	6.33484385141	29.4646105395	15.1527159675	14.177001926	10.6599994709	319.83633521	36.8087686642	1109.97524525	7.04148537543	20.8770368823	0	602
TCGA-C5-A1BL-01A	44.0596301777	141.621123097	53.9935599703	4.29936154709	6.19924998586	71.7240061016	36.5114331619	1.23558913051	27.3262650419	25.7840958465	9.22840110874	17.7029965623	347.068501427	38.5388569701	329.244464329	11.5445897623	11.7737254125	0	5271
TCGA-C5-A1BI-01B	22.143389099	81.8158560829	22.2350958856	11.9489987626	4.68256936929	25.396355369	27.0206364947	3.14723965669	13.3178279028	14.0403346752	4.49283229932	7.38452313629	203.515771871	25.8120752205	129.202410365	11.2803509243	10.4378488689	0	1112
TCGA-UC-A7PF-01A	4.82540792322	142.652265966	54.1842797108	18.8796537902	5.2711975077	130.715216986	26.769888203	2.67787809743	25.0073544256	13.5319278302	5.48240844854	11.6251433626	214.272724076	52.4872883602	164.792612794	10.4549987596	19.6837892942	1	2859
TCGA-VS-A8EG-01A	25.6383020226	70.1654214176	37.1828533518	12.5095190592	5.02718943632	28.9797159453	25.0262329565	1.6038037501	20.600307506	17.2025026496	2.34807692535	7.80713262377	270.294320873	16.8099117047	79.5506688387	13.1961749206	13.5902752246	0	1386
