# Supplementary material for: LncRNA TP53TG1 plays an anti-oncogenic role in cervical cancer by synthetically regulating transcriptome profile in HeLa cells
Source: Front Genet. 2022 Oct 4;13:981030. doi: 10.3389/fgene.2022.981030 (PMC9576931; doi:10.3389/fgene.2022.981030)
Supplement: Supplementary file 3 [file DataSheet1.ZIP › figures-中间图形/fig4-AS/A-olp_RBP/down.gene.xls]

AAK1
AB019441.29
ABHD18
AC006538.1
AC011558.5
AC069277.2
AC107983.4
AC127904.2
ACAP1
ACER3
ACY1
ADAM17
ADAMTSL2
ADPRHL1
AF127936.9
AL021546.6
ALG11
ANAPC16
ANKRD17
ANKRD18B
AP000320.6
AP000936.1
ARC
ARHGEF10
ARHGEF26
ARL17B
ARPC4
ASGR1
ATP2B1
ATRX
AURKAIP1
BAIAP3
BAZ1A
BCL2L2-PABPN1
BCL7C
BCYRN1
BEND6
BOLA2B
BORCS7
BRI3BP
C12orf43
C14orf132
C20orf27
C4orf48
C9
C9orf78
CACNB4
CAMK2G
CARM1
CAV2
CCDC34
CCDC85B
CCIN
CD2AP
CEBPZOS
CELF1
CELF4
CENPNP1
CEP41
CEP57L1
CGB8
CH17-55D9.1
CHMP3
CHMP4A
CMB9-22P13.1
CNN1
CNOT2
CNTLN
CNTNAP3
COMMD7
CRK
CRYBB2
CT70
CTB-102L5.4
CTB-152G17.6
CTB-63M22.1
CTC-205M6.1
CTC-453G23.7
CTC-518P12.6
CTD-2013N17.6
CTD-2015H6.3
CTD-2035E11.3
CTD-2256P15.1
CTD-2270L9.2
CTD-2270P14.2
CTD-2287O16.1
CTD-3193K9.4
CTD-3214H19.16
CWF19L2
CXADR
CYP20A1
DARS1
DCLRE1C
DCP1A
DENND4C
DHX33
DIS3
DNAAF3
DNLZ
DPP9
DSEL
DSG2
DSTYK
DUSP18
DYNC1I2
EBF1
EBLN2
EEF1DP2
EI24
EIF5AL1
EMC3-AS1
ENSG10010139242.1
ESCO2
EXOC3L4
FAM126B
FAM133B
FAM217B
FAM222A
FAM53A
FAM71D
FBXL17
FBXO33
FBXO48
FBXW7
FGF1
FIRRE
FLVCR1
FOXC2-AS1
FOXP1
FOXP2
GALM
GAN
GAS2L3
GASAL1
GCAT
GDPD3
GGTA2P
GK5
GLTP
GMPSP1
GNAQ
GPR155
GRIN2D
GTF2H3
GTF2I
GUSBP2
H2BC8
HDAC9
HELLPAR
HOMER3
HOOK3
HSP90AA1
HSP90AA2P
HSPB1
HSPB1P1
ICA1L
ICAM3
ILF3-DT
INSYN2B
INTS6
INTU
IPP
IRS2
KBTBD6
KCNJ14
KCNMA1
KIF1B
KIF2A
KIF3B
KLC3
KLF6
KLHL36
KLHL42
KLHL8
KMT2A
KPNA5
KRT9
KTN1
LIMCH1
LIN52
LINC00311
LINC01023
LINC01239
LINC01521
LINC01638
LINC02551
LINC02595
LINC02680
LINC-PINT
LMO4
LPP
LRRC2
LRRC58
LRRC69
LRRFIP1
LUCAT1
LYRM7
MAGT1
MEG8
MEIOC
METTL16
METTL8
MFSD2B
MFSD4B
MICOS13
MIGA1
MINDY2
MINDY4
MIR23AHG
MIR3936HG
MIS18A
MON1B
MRPL2
MRPL55
MSH3
MTCO3P12
MTDH
MTND1P23
MT-RNR1
MTRNR2L8
MT-TC
MT-TH
MT-TM
MT-TQ
MT-TS1
MT-TT
MT-TY
MYO9A
MZT2A
N4BP2
NDUFA11
NDUFA9P1
NDUFAF8
NECAB2
NEGR1
NEMF
NFIA
NFIB
NFIC
NFIX
NKX2-5
NNT-AS1
NOS2
NPHP3
NPM3
NRDE2
NRXN3
NT5DC2
NUBPL
NUCKS1
NYAP2
OSTM1
PARL
PAX6
PCLAF
PDZD4
PGBD4
PGM2L1
PHKB
PIAS2
PIGM
PIGN
PIGX
PIK3CD
PLAG1
PLPP4
PM20D2
PMEPA1
POC1B-GALNT4
POLR1F
POU5F2
PPP1R12A
PPP1R14B-AS1
PPP1R14BP3
PRKAR2A
PRR11
PRRG4
PSMA6
PSMD1
PTPN14
PTPRH
RAB3B
RAC1
RAC1P2
RAPGEF6
RASSF1-AS1
RBMX2
REEP1
RFPL1S
RGS16
RGS17
RN7SL448P
RN7SL832P
RNA5SP304
RNF145
RNF150
RNU6-37P
RNU6-9
RNU6ATAC
RNU6ATAC39P
RP11-103G8.5
RP11-107C16.2
RP11-110G21.2
RP11-128A17.1
RP11-166B2.3
RP11-194N12.2
RP11-20I20.1
RP11-225H22.7
RP11-234A1.1
RP11-253E3.3
RP11-254F7.2
RP11-264J4.8
RP11-326L17.1
RP11-32P3.1
RP11-332E4.1
RP11-33P21.1
RP11-357H14.17
RP11-359K18.4
RP11-359M6.2
RP11-35G9.3
RP11-386J22.3
RP11-397E7.5
RP11-407G23.4
RP11-417L19.6
RP11-417O11.5
RP11-425L10.1
RP11-430B1.1
RP11-446N19.1
RP11-467L13.7
RP11-474P2.5
RP11-505K9.1
RP11-54O7.1
RP11-588H23.3
RP11-592N21.1
RP11-631M6.2
RP11-637O11.2
RP11-63L7.6
RP11-667M19.2
RP11-66B24.7
RP11-66N11.8
RP11-680F8.3
RP11-680H20.2
RP11-686O6.3
RP11-708J19.1
RP11-734J24.1
RP11-764D10.2
RP11-849F2.9
RP11-91P24.1
RP11-961A15.3
RP1-261G23.7
RP13-585F24.1
RP1-41C23.4
RP3-404F18.5
RP4-543J19.8
RP4-605O3.4
RP4-635A23.6
RP4-660H19.2
RP4-706A16.3
RP4-758J24.6
RP5-1014D13.2
RP5-1056L3.3
RP5-1120P11.6
RP9
RP9P
RPL12P21
RPL13AP25
RPL13AP5
RPL13P5
RPL18AP3
RPL21P16
RPL21P28
RPL32P18
RPL35P5
RPL3P4
RPL7P9
RPLP0P2
RPS10
RPS15P4
RPS26P58
RPS2P46
RPS3AP26
RPS3AP6
RPSAP19
RSBN1L
SAC3D1
SCAI
SCGB1B2P
SEPT5-GP1BB
SLC16A1-AS1
SLC44A3-AS1
SLC45A1
SLC4A7
SLC6A14
SLC7A11
SMAP1
SNHG25
SNORA77
SNORA80B
SNORD13
SNORD4A
SON
SOX2-OT
SOX4
SPANXB1
SPINK1
SREK1IP1
STAB1
STAG2
STOX2
STUB1
SUCLG2-AS1
SYDE2
TACC1
TAGLN
TAOK3
TBCE
TCOF1
TENT5A
TGOLN2
THNSL2
THOC2
THUMPD3-AS1
TIGAR
TIMM8A
TMEM167B-DT
TMEM168
TMEM19
TMEM245
TMEM41A
TNIP3
TNRC6C
TOB2P1
TRIM33
TSNAX
TSSC4
TTC39B
TUBA3FP
TUBA5P
UBE3A
UPF2
UPF3AP2
UQCC3
UROS
USP28
VASH1-AS1
VGF
VPS35
VPS41
VTRNA2-1
WBP4
WDR38
XIAP
YAF2
YIPF4
Y_RNA
YY1
ZBTB20
ZBTB8A
ZCRB1
ZKSCAN1
ZNF277
ZNF286B
ZNF358
ZNF395
ZNF593
ZNF684
ZNF714
ZNF827
ZRANB3
