# Supplementary material for: LncRNA TP53TG1 plays an anti-oncogenic role in cervical cancer by synthetically regulating transcriptome profile in HeLa cells
Source: Front Genet. 2022 Oct 4;13:981030. doi: 10.3389/fgene.2022.981030 (PMC9576931; doi:10.3389/fgene.2022.981030)
Supplement: Supplementary file 3 [file DataSheet1.ZIP › figures-中间图形/fig4-AS/BCDE-suva/suva/Analysis/f1_detect_as_type/AS_suvatype_stat_per.xls]

Gene	contain	alt3p	ir	olp	alt5p
OE_TP53TG1_vs_NC	5.56938025832445	43.796658371845	5.75897618201209	8.53181656594383	36.3431686218746
