# Supplementary material for: LncRNA TP53TG1 plays an anti-oncogenic role in cervical cancer by synthetically regulating transcriptome profile in HeLa cells
Source: Front Genet. 2022 Oct 4;13:981030. doi: 10.3389/fgene.2022.981030 (PMC9576931; doi:10.3389/fgene.2022.981030)
Supplement: Supplementary file 3 [file DataSheet1.ZIP › figures-中间图形/fig4-AS/BCDE-suva/suva/Analysis/f1_detect_as_type/AS_wholeAStype_stat.xls]

Gene	MXE	IntronR	ES	3pMXE	A3SS&ES	A5SS&ES	cassetteExon	A5SS	5pMXE	A3SS
OE_TP53TG1_vs_NC	332	143	1094	475	219	219	904	1200	329	1698
