# Supplementary material for: LncRNA TP53TG1 plays an anti-oncogenic role in cervical cancer by synthetically regulating transcriptome profile in HeLa cells
Source: Front Genet. 2022 Oct 4;13:981030. doi: 10.3389/fgene.2022.981030 (PMC9576931; doi:10.3389/fgene.2022.981030)
Supplement: Supplementary file 3 [file DataSheet1.ZIP › figures-中间图形/fig4-AS/BCDE-suva/suva/Analysis/f1_detect_as_type/simple_complex_stat/get_simple_complex_stat.sh]

cut -f 2 OE_TP53TG1_vs_NC_combine_sj_diff.anno_simple_complex | sort | uniq -c | grep -v V10|grep -v type| awk '{print $2"\t"$1}'  > OE_TP53TG1_vs_NC_combine_sj_diff.anno_simple_complex_simple_complex_stat.txt
