# Supplementary material for: LncRNA TP53TG1 plays an anti-oncogenic role in cervical cancer by synthetically regulating transcriptome profile in HeLa cells
Source: Front Genet. 2022 Oct 4;13:981030. doi: 10.3389/fgene.2022.981030 (PMC9576931; doi:10.3389/fgene.2022.981030)
Supplement: Supplementary file 3 [file DataSheet1.ZIP › figures-中间图形/fig4-AS/BCDE-suva/suva/Analysis/f1_detect_as_type/wholeAStype/OE_TP53TG1_vs_NC_combine_sj_diff.anno_wholeAStype_typestat.xls]

3pMXE	475
5pMXE	329
A3SS	1698
A3SS&ES	219
A5SS	1200
A5SS&ES	219
cassetteExon	904
ES	1094
IntronR	143
MXE	332
