# Supplementary material for: LncRNA TP53TG1 plays an anti-oncogenic role in cervical cancer by synthetically regulating transcriptome profile in HeLa cells
Source: Front Genet. 2022 Oct 4;13:981030. doi: 10.3389/fgene.2022.981030 (PMC9576931; doi:10.3389/fgene.2022.981030)
Supplement: Supplementary file 3 [file DataSheet1.ZIP › figures-中间图形/fig4-AS/BCDE-suva/suva/Analysis/f2_ras_type/RAS_suvatype_stat_per.xls]

Gene	olp	ir	alt5p	alt3p	contain
OE_TP53TG1_vs_NC	8.08510638297872	2.97872340425532	33.1914893617021	52.9787234042553	2.76595744680851
