# Supplementary material for: LncRNA TP53TG1 plays an anti-oncogenic role in cervical cancer by synthetically regulating transcriptome profile in HeLa cells
Source: Front Genet. 2022 Oct 4;13:981030. doi: 10.3389/fgene.2022.981030 (PMC9576931; doi:10.3389/fgene.2022.981030)
Supplement: Supplementary file 3 [file DataSheet1.ZIP › figures-中间图形/fig4-AS/BCDE-suva/suva/Analysis/f2_ras_type/RAS_wholeAStype_stat.xls]

Gene	A5SS&ES	ES	IntronR	A3SS	cassetteExon	A3SS&ES	MXE	A5SS	3pMXE	5pMXE
OE_TP53TG1_vs_NC	7	76	4	113	69	14	16	70	33	18
