# Supplementary material for: LncRNA TP53TG1 plays an anti-oncogenic role in cervical cancer by synthetically regulating transcriptome profile in HeLa cells
Source: Front Genet. 2022 Oct 4;13:981030. doi: 10.3389/fgene.2022.981030 (PMC9576931; doi:10.3389/fgene.2022.981030)
Supplement: Supplementary file 3 [file DataSheet1.ZIP › figures-中间图形/fig4-AS/BCDE-suva/suva/Analysis/f2_ras_type/simple_complex_stat/all_raw_cluster_simple_complex.anno.new]

#id	complex
cluolp1	simple
cluolp2	simple
cluolp3	simple
cluolp4	simple
cluolp5	simple
cluolp6	simple
cluolp7	simple
cluolp8	simple
cluolp9	simple
cluolp10	simple
cluolp11	simple
cluolp12	simple
cluolp13	simple
cluolp14	simple
cluolp15	simple
cluolp16	simple
cluolp17	simple
cluolp18	simple
cluolp19	simple
cluolp20	simple
cluolp21	simple
cluolp22	simple
cluolp23	simple
cluolp24	simple
cluolp25	simple
cluolp26	simple
cluolp27	simple
cluolp28	simple
cluolp29	simple
cluolp30	simple
cluolp31	simple
cluolp32	simple
cluolp33	simple
cluolp34	simple
cluolp35	simple
cluolp36	simple
cluolp37	simple
cluolp38	simple
cluolp39	simple
cluolp40	simple
cluolp41	simple
cluolp42	simple
cluolp43	simple
cluolp44	simple
cluolp45	simple
cluolp46	simple
cluolp47	simple
cluolp48	simple
cluolp49	simple
cluolp50	simple
cluolp51	simple
cluolp52	simple
cluolp53	simple
cluolp54	simple
cluolp55	simple
cluolp56	simple
cluolp57	simple
cluolp58	simple
cluolp59	simple
cluolp60	simple
cluolp61	simple
cluolp62	simple
cluolp63	simple
cluolp64	simple
cluolp65	simple
cluolp66	simple
cluolp67	simple
cluolp68	simple
cluolp69	simple
cluolp70	simple
cluolp71	simple
cluolp72	simple
cluolp73	simple
cluolp74	simple
cluolp75	simple
cluolp76	simple
cluolp77	simple
cluolp78	simple
cluolp79	simple
cluolp80	simple
cluolp81	simple
cluolp82	simple
cluolp83	simple
cluolp84	simple
cluolp85	simple
cluolp86	simple
cluolp87	simple
cluolp88	simple
cluolp89	simple
cluolp90	simple
cluolp91	simple
cluolp92	simple
cluolp93	simple
cluolp94	simple
cluolp95	simple
cluolp96	simple
cluolp97	simple
cluolp98	simple
cluolp99	simple
cluolp100	simple
cluolp101	simple
cluolp102	simple
cluolp103	simple
cluolp104	simple
cluolp105	simple
cluolp106	simple
cluolp107	simple
cluolp108	simple
cluolp109	simple
cluolp110	simple
cluolp111	simple
cluolp112	simple
cluolp113	simple
cluolp114	simple
cluolp115	simple
cluolp116	simple
cluolp117	simple
cluolp118	simple
cluolp119	simple
cluolp120	simple
cluolp121	simple
cluolp122	simple
cluolp123	simple
cluolp124	simple
cluolp125	simple
cluolp126	simple
cluolp127	simple
cluolp128	simple
cluolp129	simple
cluolp130	simple
cluolp131	simple
cluolp132	simple
cluolp133	simple
cluolp134	simple
cluolp135	simple
cluolp136	simple
cluolp137	simple
cluolp138	simple
cluolp139	simple
cluolp140	simple
cluolp141	simple
cluolp142	simple
cluolp143	simple
cluolp144	simple
cluolp145	simple
cluolp146	simple
cluolp147	simple
cluolp148	simple
cluolp149	simple
cluolp150	simple
cluolp151	simple
cluolp152	simple
cluolp153	simple
cluolp154	simple
cluolp155	simple
cluolp156	simple
cluolp157	simple
cluolp158	simple
cluolp159	simple
cluolp160	simple
cluolp161	simple
cluolp162	simple
cluolp163	simple
cluolp164	simple
cluolp165	simple
cluolp166	simple
cluolp167	simple
cluolp168	simple
cluolp169	simple
cluolp170	simple
cluolp171	simple
cluolp172	simple
cluolp173	simple
cluolp174	simple
cluolp175	simple
cluolp176	simple
cluolp177	simple
cluolp178	simple
cluolp179	simple
cluolp180	simple
cluolp181	simple
cluolp182	simple
cluolp183	simple
cluolp184	simple
cluolp185	simple
cluolp186	simple
cluolp187	simple
cluolp188	simple
cluolp189	simple
cluolp190	simple
cluolp191	simple
cluolp192	simple
cluolp193	simple
cluolp194	simple
cluolp195	simple
cluolp196	simple
cluolp197	simple
cluolp198	simple
cluolp199	simple
cluolp200	simple
cluolp201	simple
cluolp202	simple
cluolp203	simple
cluolp204	simple
cluolp205	simple
cluolp206	simple
cluolp207	simple
cluolp208	simple
cluolp209	simple
cluolp210	simple
cluolp211	simple
cluolp212	simple
cluolp213	simple
cluolp214	simple
cluolp215	simple
cluolp216	simple
cluolp217	simple
cluolp218	simple
cluolp219	simple
cluolp220	simple
cluolp221	simple
cluolp222	simple
cluolp223	simple
cluolp224	simple
cluolp225	simple
cluolp226	simple
cluolp227	simple
cluolp228	simple
cluolp229	simple
cluolp230	simple
cluolp231	simple
cluolp232	simple
cluolp233	simple
cluolp234	simple
cluolp235	simple
cluolp236	simple
cluolp237	simple
cluolp238	simple
cluolp239	simple
cluolp240	simple
cluolp241	simple
cluolp242	simple
cluolp243	simple
cluolp244	simple
cluolp245	simple
cluolp246	simple
cluolp247	simple
cluolp248	simple
cluolp249	simple
cluolp250	simple
cluolp251	simple
cluolp252	simple
cluolp253	simple
cluolp254	simple
cluolp255	simple
cluolp256	simple
cluolp257	simple
cluolp258	simple
cluolp259	simple
cluolp260	simple
cluolp261	simple
cluolp262	simple
cluolp263	simple
cluolp264	simple
cluolp265	simple
cluolp266	simple
cluolp267	simple
cluolp268	simple
cluolp269	simple
cluolp270	simple
cluolp271	simple
cluolp272	simple
cluolp273	simple
cluolp274	simple
cluolp275	simple
cluolp276	simple
cluolp277	simple
cluolp278	simple
cluolp279	simple
cluolp280	simple
cluolp281	simple
cluolp282	simple
cluolp283	simple
cluolp284	simple
cluolp285	simple
cluolp286	simple
cluolp287	simple
cluolp288	simple
cluolp289	simple
cluolp290	simple
cluolp291	simple
cluolp292	simple
cluolp293	simple
cluolp294	simple
cluolp295	simple
cluolp296	simple
cluolp297	simple
cluolp298	simple
cluolp299	simple
cluolp300	simple
cluolp301	simple
cluolp302	simple
cluolp303	simple
cluolp304	simple
cluolp305	simple
cluolp306	simple
cluolp307	simple
cluolp308	simple
cluolp309	simple
cluolp310	simple
cluolp311	simple
cluolp312	simple
cluolp313	simple
cluolp314	simple
cluolp315	simple
cluolp316	simple
cluolp317	simple
cluolp318	simple
cluolp319	simple
cluolp320	simple
cluolp321	simple
cluolp322	simple
cluolp323	simple
cluolp324	simple
cluolp325	simple
cluolp326	simple
cluolp327	simple
cluolp328	simple
cluolp329	simple
cluolp330	simple
cluolp331	simple
cluolp332	simple
cluolp333	simple
cluolp334	simple
cluolp335	simple
cluolp336	simple
cluolp337	simple
cluolp338	simple
cluolp339	simple
cluolp340	simple
cluolp341	simple
cluolp342	simple
cluolp343	simple
cluolp344	simple
cluolp345	simple
cluolp346	simple
cluolp347	simple
cluolp348	simple
cluolp349	simple
cluolp350	simple
cluolp351	simple
cluolp352	simple
cluolp353	simple
cluolp354	simple
cluolp355	simple
cluolp356	simple
cluolp357	simple
cluolp358	simple
cluolp359	simple
cluolp360	simple
cluolp361	simple
cluolp362	simple
cluolp363	simple
cluolp364	simple
cluolp365	simple
cluolp366	simple
cluolp367	simple
cluolp368	simple
cluolp369	simple
cluolp370	simple
cluolp371	simple
cluolp372	simple
cluolp373	simple
cluolp374	simple
cluolp375	simple
cluolp376	simple
cluolp377	simple
cluolp378	simple
cluolp379	simple
cluolp380	simple
cluolp381	simple
cluolp382	simple
cluolp383	simple
cluolp384	simple
cluolp385	simple
cluolp386	simple
cluolp387	simple
cluolp388	simple
cluolp389	simple
cluolp390	simple
cluolp391	simple
cluolp392	simple
cluolp393	simple
cluolp394	simple
cluolp395	simple
cluolp396	simple
cluolp397	simple
cluolp398	simple
cluolp399	simple
cluolp400	simple
cluolp401	simple
cluolp402	simple
cluolp403	simple
cluolp404	simple
cluolp405	simple
cluolp406	simple
cluolp407	simple
cluolp408	simple
cluolp409	simple
cluolp410	simple
cluolp411	simple
cluolp412	simple
cluolp413	simple
cluolp414	simple
cluolp415	simple
cluolp416	simple
cluolp417	simple
cluolp418	simple
cluolp419	simple
cluolp420	simple
cluolp421	simple
cluolp422	simple
cluolp423	simple
cluolp424	simple
cluolp425	simple
cluolp426	simple
cluolp427	simple
cluolp428	simple
cluolp429	simple
cluolp430	simple
cluolp431	simple
cluolp432	simple
cluolp433	simple
cluolp434	simple
cluolp435	simple
cluolp436	simple
cluolp437	simple
cluolp438	simple
cluolp439	simple
cluolp440	simple
cluolp441	simple
cluolp442	simple
cluolp443	simple
cluolp444	simple
cluolp445	simple
cluolp446	simple
cluolp447	simple
cluolp448	simple
cluolp449	simple
cluolp450	simple
cluolp451	simple
cluolp452	simple
cluolp453	simple
cluolp454	simple
cluolp455	simple
cluolp456	simple
cluolp457	simple
cluolp458	simple
cluolp459	simple
cluolp460	simple
cluolp461	simple
cluolp462	simple
cluolp463	simple
cluolp464	simple
cluolp465	simple
cluolp466	simple
cluolp467	simple
cluolp468	simple
cluolp469	simple
cluolp470	simple
cluolp471	simple
cluolp472	simple
cluolp473	simple
cluolp474	simple
cluolp475	simple
cluolp476	simple
cluolp477	simple
cluolp478	simple
cluolp479	simple
cluolp480	simple
cluolp481	simple
cluolp482	simple
cluolp483	simple
cluolp484	simple
cluolp485	simple
cluolp486	simple
cluolp487	simple
cluolp488	simple
cluolp489	simple
cluolp490	simple
cluolp491	simple
cluolp492	simple
cluolp493	simple
cluolp494	simple
cluolp495	simple
cluolp496	simple
cluolp497	simple
cluolp498	simple
cluolp499	simple
cluolp500	simple
cluolp501	simple
cluolp502	simple
cluolp503	simple
cluolp504	simple
cluolp505	simple
cluolp506	simple
cluolp507	simple
cluolp508	simple
cluolp509	simple
cluolp510	simple
cluolp511	simple
cluolp512	simple
cluolp513	simple
cluolp514	simple
cluolp515	simple
cluolp516	simple
cluolp517	simple
cluolp518	simple
cluolp519	simple
cluolp520	simple
cluolp521	simple
cluolp522	simple
cluolp523	simple
cluolp524	simple
cluolp525	simple
cluolp526	simple
cluolp527	simple
cluolp528	simple
cluolp529	simple
cluolp530	simple
cluolp531	simple
cluolp532	simple
cluolp533	simple
cluolp534	simple
cluolp535	simple
cluolp536	simple
cluolp537	simple
cluolp538	simple
cluolp539	simple
cluolp540	simple
cluolp541	simple
cluolp542	simple
cluolp543	simple
cluolp544	simple
cluolp545	simple
cluolp546	simple
cluolp547	simple
cluolp548	simple
cluolp549	simple
cluolp550	simple
cluolp551	simple
cluolp552	simple
cluolp553	simple
cluolp554	simple
cluolp555	simple
cluolp556	simple
cluolp557	simple
cluolp558	simple
cluolp559	simple
cluolp560	simple
cluolp561	simple
cluolp562	simple
cluolp563	simple
cluolp564	simple
cluolp565	simple
cluolp566	simple
cluolp567	simple
cluolp568	simple
cluolp569	simple
cluolp570	simple
cluolp571	simple
cluolp572	simple
cluolp573	simple
cluolp574	simple
cluolp575	simple
cluolp576	simple
cluolp577	simple
cluolp578	simple
cluolp579	simple
cluolp580	simple
cluolp581	simple
cluolp582	simple
cluolp583	simple
cluolp584	simple
cluolp585	simple
cluolp586	simple
cluolp587	simple
cluolp588	simple
cluolp589	simple
cluolp590	simple
cluolp591	simple
cluolp592	simple
cluolp593	simple
cluolp594	simple
cluolp595	simple
cluolp596	simple
cluolp597	simple
cluolp598	simple
cluolp599	simple
cluolp600	simple
cluolp601	simple
cluolp602	simple
cluolp603	simple
cluolp604	simple
cluolp605	simple
cluolp606	simple
cluolp607	simple
cluolp608	simple
cluolp609	simple
cluolp610	simple
cluolp611	simple
cluolp612	simple
cluolp613	simple
cluolp614	simple
cluolp615	simple
cluolp616	simple
cluolp617	simple
cluolp618	simple
cluolp619	simple
cluolp620	simple
cluolp621	simple
cluolp622	simple
cluolp623	simple
cluolp624	simple
cluolp625	simple
cluolp626	simple
cluolp627	simple
cluolp628	simple
cluolp629	simple
cluolp630	simple
cluolp631	simple
cluolp632	simple
cluolp633	simple
cluolp634	simple
cluolp635	simple
cluolp636	simple
cluolp637	simple
cluolp638	simple
cluolp639	simple
cluolp640	simple
cluolp641	simple
cluolp642	simple
cluolp643	simple
cluolp644	simple
cluolp645	simple
cluolp646	simple
cluolp647	simple
cluolp648	simple
cluolp649	simple
cluolp650	simple
cluolp651	simple
cluolp652	simple
cluolp653	simple
cluolp654	simple
cluolp655	simple
cluolp656	simple
cluolp657	simple
cluolp658	simple
cluolp659	simple
cluolp660	simple
cluolp661	simple
cluolp662	simple
cluolp663	simple
cluolp664	simple
cluolp665	simple
cluolp666	simple
cluolp667	simple
cluolp668	simple
cluolp669	simple
cluolp670	simple
cluolp671	simple
cluolp672	simple
cluolp673	simple
cluolp674	simple
cluolp675	simple
cluolp676	simple
cluolp677	simple
cluolp678	simple
cluolp679	simple
cluolp680	simple
cluolp681	simple
cluolp682	simple
cluolp683	simple
cluolp684	simple
cluolp685	simple
cluolp686	simple
cluolp687	simple
cluolp688	simple
cluolp689	simple
cluolp690	simple
cluolp691	simple
cluolp692	simple
cluolp693	simple
cluolp694	simple
cluolp695	simple
cluolp696	simple
cluolp697	simple
cluolp698	simple
cluolp699	simple
cluolp700	simple
cluolp701	simple
cluolp702	simple
cluolp703	simple
cluolp704	simple
cluolp705	simple
cluolp706	simple
cluolp707	simple
cluolp708	simple
cluolp709	simple
cluolp710	simple
cluolp711	simple
cluolp712	simple
cluolp713	simple
cluolp714	simple
cluolp715	simple
cluolp716	simple
cluolp717	simple
cluolp718	simple
cluolp719	simple
cluolp720	simple
cluolp721	simple
cluolp722	simple
cluolp723	simple
cluolp724	simple
cluolp725	simple
cluolp726	simple
cluolp727	simple
cluolp728	simple
cluolp729	simple
cluolp730	simple
cluolp731	simple
cluolp732	simple
cluolp733	simple
cluolp734	simple
cluolp735	simple
cluolp736	simple
cluolp737	simple
cluolp738	simple
cluolp739	simple
cluolp740	simple
cluolp741	simple
cluolp742	simple
cluolp743	simple
cluolp744	simple
cluolp745	simple
cluolp746	simple
cluolp747	simple
cluolp748	simple
cluolp749	simple
cluolp750	simple
cluolp751	simple
cluolp752	simple
cluolp753	simple
cluolp754	simple
cluolp755	simple
cluolp756	simple
cluolp757	simple
cluolp758	simple
cluolp759	simple
cluolp760	simple
cluolp761	simple
cluolp762	simple
cluolp763	simple
cluolp764	simple
cluolp765	simple
cluolp766	simple
cluolp767	simple
cluolp768	simple
cluolp769	simple
cluolp770	simple
cluolp771	simple
cluolp772	simple
cluolp773	simple
cluolp774	simple
cluolp775	simple
cluolp776	simple
cluolp777	simple
cluolp778	simple
cluolp779	simple
cluolp780	simple
cluolp781	simple
cluolp782	simple
cluolp783	simple
cluolp784	simple
cluolp785	simple
cluolp786	simple
cluolp787	simple
cluolp788	simple
cluolp789	simple
cluolp790	simple
cluolp791	simple
cluolp792	simple
cluolp793	simple
cluolp794	simple
cluolp795	simple
cluolp796	simple
cluolp797	simple
cluolp798	simple
cluolp799	simple
cluolp800	simple
cluolp801	simple
cluolp802	simple
cluolp803	simple
cluolp804	simple
cluolp805	simple
cluolp806	simple
cluolp807	simple
cluolp808	simple
cluolp809	simple
cluolp810	simple
cluolp811	simple
cluolp812	simple
cluolp813	simple
cluolp814	simple
cluolp815	simple
cluolp816	simple
cluolp817	simple
cluolp818	simple
cluolp819	simple
cluolp820	simple
cluolp821	simple
cluolp822	simple
cluolp823	simple
cluolp824	simple
cluolp825	simple
cluolp826	simple
cluolp827	simple
cluolp828	simple
cluolp829	simple
cluolp830	simple
cluolp831	simple
cluolp832	simple
cluolp833	simple
cluolp834	simple
cluolp835	simple
cluolp836	simple
cluolp837	simple
cluolp838	simple
cluolp839	simple
cluolp840	simple
cluolp841	simple
cluolp842	simple
cluolp843	simple
cluolp844	simple
cluolp845	simple
cluolp846	simple
cluolp847	simple
cluolp848	simple
cluolp849	simple
cluolp850	simple
cluolp851	simple
cluolp852	simple
cluolp853	simple
cluolp854	simple
cluolp855	simple
cluolp856	simple
cluolp857	simple
cluolp858	simple
cluolp859	simple
cluolp860	simple
cluolp861	simple
cluolp862	simple
cluolp863	simple
cluolp864	simple
cluolp865	simple
cluolp866	simple
cluolp867	simple
cluolp868	simple
cluolp869	simple
cluolp870	simple
cluolp871	simple
cluolp872	simple
cluolp873	simple
cluolp874	simple
cluolp875	simple
cluolp876	simple
cluolp877	simple
cluolp878	simple
cluolp879	simple
cluolp880	simple
cluolp881	simple
cluolp882	simple
cluolp883	simple
cluolp884	simple
cluolp885	simple
cluolp886	simple
cluolp887	simple
cluolp888	simple
cluolp889	simple
cluolp890	simple
cluolp891	simple
cluolp892	simple
cluolp893	simple
cluolp894	simple
cluolp895	simple
cluolp896	simple
cluolp897	simple
cluolp898	simple
cluolp899	simple
cluolp900	simple
cluolp901	simple
cluolp902	simple
cluolp903	simple
cluolp904	simple
cluolp905	simple
cluolp906	simple
cluolp907	simple
cluolp908	simple
cluolp909	simple
cluolp910	simple
cluolp911	simple
cluolp912	simple
cluolp913	simple
cluolp914	simple
cluolp915	simple
cluolp916	simple
cluolp917	simple
cluolp918	simple
cluolp919	simple
cluolp920	simple
cluolp921	simple
cluolp922	simple
cluolp923	simple
cluolp924	simple
cluolp925	simple
cluolp926	simple
cluolp927	simple
cluolp928	simple
cluolp929	simple
cluolp930	simple
cluolp931	simple
cluolp932	simple
cluolp933	simple
cluolp934	simple
cluolp935	simple
cluolp936	simple
cluolp937	simple
cluolp938	simple
cluolp939	simple
cluolp940	simple
cluolp941	simple
cluolp942	simple
cluolp943	simple
cluolp944	simple
cluolp945	simple
cluolp946	simple
cluolp947	simple
cluolp948	simple
cluolp949	simple
cluolp950	simple
cluolp951	simple
cluolp952	simple
cluolp953	simple
cluolp954	simple
cluolp955	simple
cluolp956	simple
cluolp957	simple
cluolp958	simple
cluolp959	simple
cluolp960	simple
cluolp961	simple
cluolp962	simple
cluolp963	simple
cluolp964	simple
cluolp965	simple
cluolp966	simple
cluolp967	simple
cluolp968	simple
cluolp969	simple
cluolp970	simple
cluolp971	simple
cluolp972	simple
cluolp973	simple
cluolp974	simple
cluolp975	simple
cluolp976	simple
cluolp977	simple
cluolp978	simple
cluolp979	simple
cluolp980	simple
cluolp981	simple
cluolp982	simple
cluolp983	simple
cluolp984	simple
cluolp985	simple
cluolp986	simple
cluolp987	simple
cluolp988	simple
cluolp989	simple
cluolp990	simple
cluolp991	simple
cluolp992	simple
cluolp993	simple
cluolp994	simple
cluolp995	simple
cluolp996	simple
cluolp997	simple
cluolp998	simple
cluolp999	simple
cluolp1000	simple
cluolp1001	simple
cluolp1002	simple
cluolp1003	simple
cluolp1004	simple
cluolp1005	simple
cluolp1006	simple
cluolp1007	simple
cluolp1008	simple
cluolp1009	simple
cluolp1010	simple
cluolp1011	simple
cluolp1012	simple
cluolp1013	simple
cluolp1014	simple
cluolp1015	simple
cluolp1016	simple
cluolp1017	simple
cluolp1018	simple
cluolp1019	simple
cluolp1020	simple
cluolp1021	simple
cluolp1022	simple
cluolp1023	simple
cluolp1024	simple
cluolp1025	simple
cluolp1026	simple
cluolp1027	simple
cluolp1028	simple
cluolp1029	simple
cluolp1030	simple
cluolp1031	simple
cluolp1032	simple
cluolp1033	simple
cluolp1034	simple
cluolp1035	simple
cluolp1036	simple
cluolp1037	simple
cluolp1038	simple
cluolp1039	simple
cluolp1040	simple
cluolp1041	simple
cluolp1042	simple
cluolp1043	simple
cluolp1044	simple
cluolp1045	simple
cluolp1046	simple
cluolp1047	simple
cluolp1048	simple
cluolp1049	simple
cluolp1050	simple
cluolp1051	simple
cluolp1052	simple
cluolp1053	simple
cluolp1054	simple
cluolp1055	simple
cluolp1056	simple
cluolp1057	simple
cluolp1058	simple
cluolp1059	simple
cluolp1060	simple
cluolp1061	simple
cluolp1062	simple
cluolp1063	simple
cluolp1064	simple
cluolp1065	simple
cluolp1066	simple
cluolp1067	simple
cluolp1068	simple
cluolp1069	simple
cluolp1070	simple
cluolp1071	simple
cluolp1072	simple
cluolp1073	simple
cluolp1074	simple
cluolp1075	simple
cluolp1076	simple
cluolp1077	simple
cluolp1078	simple
cluolp1079	simple
cluolp1080	simple
cluolp1081	simple
cluolp1082	simple
cluolp1083	simple
cluolp1084	simple
cluolp1085	simple
cluolp1086	simple
cluolp1087	simple
cluolp1088	simple
cluolp1089	simple
cluolp1090	simple
cluolp1091	simple
cluolp1092	simple
cluolp1093	simple
cluolp1094	simple
cluolp1095	simple
cluolp1096	simple
cluolp1097	simple
cluolp1098	simple
cluolp1099	simple
cluolp1100	simple
cluolp1101	simple
cluolp1102	simple
cluolp1103	simple
cluolp1104	simple
cluolp1105	simple
cluolp1106	simple
cluolp1107	simple
cluolp1108	simple
cluolp1109	simple
cluolp1110	simple
cluolp1111	simple
cluolp1112	simple
cluolp1113	simple
cluolp1114	simple
cluolp1115	simple
cluolp1116	simple
cluolp1117	simple
cluolp1118	simple
cluolp1119	simple
cluolp1120	simple
cluolp1121	simple
cluolp1122	simple
cluolp1123	simple
cluolp1124	simple
cluolp1125	simple
cluolp1126	simple
cluolp1127	simple
cluolp1128	simple
cluolp1129	simple
cluolp1130	simple
cluolp1131	simple
cluolp1132	simple
cluolp1133	simple
cluolp1134	simple
cluolp1135	simple
cluolp1136	simple
cluolp1137	complex
cluolp1138	complex
cluolp1139	complex
cluolp1140	complex
cluolp1141	simple
cluolp1142	simple
cluolp1143	simple
cluolp1144	simple
cluolp1145	simple
cluolp1146	simple
cluolp1147	simple
cluolp1148	simple
cluolp1149	simple
cluolp1150	simple
cluolp1151	simple
cluolp1152	complex
cluolp1153	simple
cluolp1154	complex
cluolp1155	complex
cluolp1156	simple
cluolp1157	simple
cluolp1158	complex
cluolp1159	complex
cluolp1160	complex
cluolp1161	simple
cluolp1162	complex
cluolp1163	complex
cluolp1164	complex
cluolp1165	complex
cluolp1166	complex
cluolp1167	complex
cluolp1168	complex
cluolp1169	complex
cluolp1170	complex
cluolp1171	complex
cluolp1172	complex
cluolp1173	complex
cluolp1174	simple
cluolp1175	simple
cluolp1176	simple
cluolp1177	complex
cluolp1178	complex
cluolp1179	complex
cluolp1180	complex
cluolp1181	complex
cluolp1182	complex
cluolp1183	simple
cluolp1184	complex
cluolp1185	complex
cluolp1186	complex
cluolp1187	complex
cluolp1188	complex
cluolp1189	complex
cluolp1190	simple
cluolp1191	complex
cluolp1192	complex
cluolp1193	complex
cluolp1194	complex
cluolp1195	complex
cluolp1196	simple
cluolp1197	complex
cluolp1198	complex
cluolp1199	complex
cluolp1200	complex
cluolp1201	complex
cluolp1202	complex
cluolp1203	complex
cluolp1204	complex
cluolp1205	complex
cluolp1206	complex
cluolp1207	complex
cluolp1208	complex
cluolp1209	complex
cluolp1210	complex
cluolp1211	simple
cluolp1212	complex
cluolp1213	complex
cluolp1214	complex
cluolp1215	complex
cluolp1216	complex
cluolp1217	complex
cluolp1218	complex
cluolp1219	simple
cluolp1220	complex
cluolp1221	complex
cluolp1222	complex
cluolp1223	complex
cluolp1224	complex
cluolp1225	complex
cluolp1226	complex
cluolp1227	complex
cluolp1228	complex
cluolp1229	complex
cluolp1230	complex
cluolp1231	complex
cluolp1232	complex
cluolp1233	complex
cluolp1234	complex
cluolp1235	complex
cluolp1236	complex
cluolp1237	complex
cluolp1238	simple
cluolp1239	complex
cluolp1240	complex
cluolp1241	complex
cluolp1242	simple
cluolp1243	simple
cluolp1244	complex
cluolp1245	complex
cluolp1246	complex
cluolp1247	complex
cluolp1248	complex
cluolp1249	complex
cluolp1250	complex
cluolp1251	complex
cluolp1252	complex
cluolp1253	complex
cluolp1254	complex
cluolp1255	complex
cluolp1256	complex
cluolp1257	complex
cluolp1258	complex
cluolp1259	complex
cluolp1260	complex
cluolp1261	complex
cluolp1262	complex
cluolp1263	complex
cluolp1264	complex
cluolp1265	complex
cluolp1266	complex
cluolp1267	complex
cluolp1268	complex
cluolp1269	complex
cluolp1270	complex
cluolp1271	simple
cluolp1272	simple
cluolp1273	simple
cluolp1274	simple
cluolp1275	simple
cluolp1276	simple
cluolp1277	simple
cluolp1278	simple
cluolp1279	simple
cluolp1280	simple
cluolp1281	simple
cluolp1282	simple
cluolp1283	complex
cluolp1284	complex
cluolp1285	complex
cluolp1286	complex
cluolp1287	simple
cluolp1288	simple
cluolp1289	simple
cluolp1290	simple
cluolp1291	complex
cluolp1292	simple
cluolp1293	simple
cluolp1294	simple
cluolp1295	simple
cluolp1296	simple
cluolp1297	complex
cluolp1298	complex
cluolp1299	complex
cluolp1300	complex
cluolp1301	complex
cluolp1302	complex
cluolp1303	complex
cluolp1304	complex
cluolp1305	complex
cluolp1306	complex
cluolp1307	complex
cluolp1308	complex
cluolp1309	simple
cluolp1310	simple
cluolp1311	simple
cluolp1312	simple
cluolp1313	simple
cluolp1314	simple
cluolp1315	simple
cluolp1316	simple
cluolp1317	simple
cluolp1318	simple
cluolp1319	simple
cluolp1320	simple
cluolp1321	complex
cluolp1322	complex
cluolp1323	complex
cluolp1324	complex
cluolp1325	complex
cluolp1326	simple
cluolp1327	simple
cluolp1328	simple
cluolp1329	complex
cluolp1330	complex
cluolp1331	complex
cluolp1332	complex
cluolp1333	complex
cluolp1334	complex
cluolp1335	complex
cluolp1336	simple
cluolp1337	complex
cluolp1338	simple
cluolp1339	simple
cluolp1340	simple
cluolp1341	simple
cluolp1342	simple
cluolp1343	simple
cluolp1344	simple
cluolp1345	simple
cluolp1346	simple
cluolp1347	simple
cluolp1348	simple
cluolp1349	complex
cluolp1350	complex
cluolp1351	complex
cluolp1352	complex
cluolp1353	complex
cluolp1354	complex
cluolp1355	complex
cluolp1356	simple
cluolp1357	complex
cluolp1358	simple
cluolp1359	complex
cluolp1360	complex
cluolp1361	complex
cluolp1362	complex
cluolp1363	complex
cluolp1364	complex
cluolp1365	complex
cluolp1366	complex
cluolp1367	complex
cluolp1368	complex
cluolp1369	complex
cluolp1370	complex
cluolp1371	complex
cluolp1372	complex
cluolp1373	complex
cluolp1374	complex
cluolp1375	complex
cluolp1376	simple
cluolp1377	simple
cluolp1378	simple
cluolp1379	simple
cluolp1380	simple
cluolp1381	simple
cluolp1382	simple
cluolp1383	complex
cluolp1384	complex
cluolp1385	complex
cluolp1386	complex
cluolp1387	complex
cluolp1388	complex
cluolp1389	complex
cluolp1390	complex
cluolp1391	complex
cluolp1392	complex
cluolp1393	complex
cluolp1394	complex
cluolp1395	simple
cluolp1396	complex
cluolp1397	complex
cluolp1398	complex
cluolp1399	complex
cluolp1400	complex
cluolp1401	complex
cluolp1402	simple
cluolp1403	simple
cluolp1404	simple
cluolp1405	simple
cluolp1406	simple
cluolp1407	complex
cluolp1408	complex
cluolp1409	complex
cluolp1410	complex
cluolp1411	complex
cluolp1412	simple
cluolp1413	simple
cluolp1414	complex
cluolp1415	complex
cluolp1416	complex
cluolp1417	complex
cluolp1418	complex
cluolp1419	complex
cluolp1420	complex
cluolp1421	complex
cluolp1422	complex
cluolp1423	simple
cluolp1424	complex
cluolp1425	complex
cluolp1426	complex
cluolp1427	complex
cluolp1428	complex
cluolp1429	complex
cluolp1430	complex
cluolp1431	complex
cluolp1432	complex
cluolp1433	complex
cluolp1434	complex
cluolp1435	complex
cluolp1436	complex
cluolp1437	complex
cluolp1438	complex
cluolp1439	complex
cluolp1440	complex
cluolp1441	complex
cluolp1442	complex
cluolp1443	complex
cluolp1444	simple
cluolp1445	simple
cluolp1446	simple
cluolp1447	simple
cluolp1448	simple
cluolp1449	simple
cluolp1450	simple
cluolp1451	simple
cluolp1452	complex
cluolp1453	complex
cluolp1454	complex
cluolp1455	complex
cluolp1456	complex
cluolp1457	complex
cluolp1458	complex
cluolp1459	complex
cluolp1460	complex
cluolp1461	complex
cluolp1462	complex
cluolp1463	complex
cluolp1464	complex
cluolp1465	complex
cluolp1466	complex
cluolp1467	complex
cluolp1468	complex
cluolp1469	complex
cluolp1470	complex
cluolp1471	complex
cluolp1472	complex
cluolp1473	complex
cluolp1474	complex
cluolp1475	complex
cluolp1476	complex
cluolp1477	complex
cluolp1478	complex
cluolp1479	complex
cluolp1480	complex
cluolp1481	complex
cluolp1482	complex
cluolp1483	simple
cluolp1484	simple
cluolp1485	simple
cluolp1486	simple
cluolp1487	simple
cluolp1488	simple
cluolp1489	simple
cluolp1490	simple
cluolp1491	simple
cluolp1492	complex
cluolp1493	complex
cluolp1494	complex
cluolp1495	complex
cluolp1496	complex
cluolp1497	complex
cluolp1498	complex
cluolp1499	complex
cluolp1500	complex
cluolp1501	complex
cluolp1502	complex
cluolp1503	complex
cluolp1504	complex
cluolp1505	simple
cluolp1506	complex
cluolp1507	complex
cluolp1508	complex
cluolp1509	complex
cluolp1510	complex
cluolp1511	complex
cluolp1512	complex
cluolp1513	complex
cluolp1514	complex
cluolp1515	complex
cluolp1516	simple
cluolp1517	simple
cluolp1518	simple
cluolp1519	complex
cluolp1520	complex
cluolp1521	complex
cluolp1522	complex
cluolp1523	complex
cluolp1524	complex
cluolp1525	complex
cluolp1526	complex
cluolp1527	complex
cluolp1528	complex
cluolp1529	complex
cluolp1530	complex
cluolp1531	simple
cluolp1532	simple
cluolp1533	simple
cluolp1534	simple
cluolp1535	simple
cluolp1536	simple
cluolp1537	simple
cluolp1538	simple
cluolp1539	simple
cluolp1540	simple
cluolp1541	simple
cluolp1542	simple
cluolp1543	simple
cluolp1544	simple
cluolp1545	simple
cluolp1546	simple
cluolp1547	simple
cluolp1548	simple
cluolp1549	simple
cluolp1550	simple
cluolp1551	simple
cluolp1552	simple
cluolp1553	simple
cluolp1554	simple
cluolp1555	simple
cluolp1556	simple
cluolp1557	simple
cluolp1558	simple
cluolp1559	simple
cluolp1560	simple
cluolp1561	simple
cluolp1562	simple
cluolp1563	simple
cluolp1564	simple
cluolp1565	simple
cluolp1566	simple
cluolp1567	simple
cluolp1568	simple
cluolp1569	simple
cluolp1570	simple
cluolp1571	simple
cluolp1572	simple
cluolp1573	simple
cluolp1574	simple
cluolp1575	simple
cluolp1576	simple
cluolp1577	simple
cluolp1578	simple
cluolp1579	simple
cluolp1580	simple
cluolp1581	simple
cluolp1582	simple
cluolp1583	simple
cluolp1584	simple
cluolp1585	simple
cluolp1586	simple
cluolp1587	simple
cluolp1588	simple
cluolp1589	simple
cluolp1590	simple
cluolp1591	simple
cluolp1592	simple
cluolp1593	simple
cluolp1594	simple
cluolp1595	simple
cluolp1596	simple
cluolp1597	simple
cluolp1598	simple
cluolp1599	simple
cluolp1600	simple
cluolp1601	simple
cluolp1602	simple
cluolp1603	simple
cluolp1604	simple
cluolp1605	simple
cluolp1606	simple
cluolp1607	simple
cluolp1608	complex
cluolp1609	simple
cluolp1610	simple
cluolp1611	simple
cluolp1612	complex
cluolp1613	complex
cluolp1614	complex
cluolp1615	complex
cluolp1616	complex
cluolp1617	complex
cluolp1618	complex
cluolp1619	complex
cluolp1620	complex
cluolp1621	complex
cluolp1622	simple
cluolp1623	simple
cluolp1624	simple
cluolp1625	complex
cluolp1626	complex
cluolp1627	complex
cluolp1628	complex
cluolp1629	complex
cluolp1630	simple
cluolp1631	simple
cluolp1632	simple
cluolp1633	complex
cluolp1634	simple
cluolp1635	complex
cluolp1636	simple
cluolp1637	complex
cluolp1638	complex
cluolp1639	complex
cluolp1640	complex
cluolp1641	complex
cluolp1642	complex
cluolp1643	complex
cluolp1644	complex
cluolp1645	complex
cluolp1646	complex
cluolp1647	complex
cluolp1648	complex
cluolp1649	complex
cluolp1650	simple
cluolp1651	simple
cluolp1652	simple
cluolp1653	simple
cluolp1654	simple
cluolp1655	simple
cluolp1656	simple
cluolp1657	simple
cluolp1658	simple
cluolp1659	simple
cluolp1660	simple
cluolp1661	simple
cluolp1662	simple
cluolp1663	simple
cluolp1664	simple
cluolp1665	simple
cluolp1666	complex
cluolp1667	complex
cluolp1668	complex
cluolp1669	complex
cluolp1670	complex
cluolp1671	complex
cluolp1672	complex
cluolp1673	complex
cluolp1674	complex
cluolp1675	complex
cluolp1676	simple
cluolp1677	simple
cluolp1678	simple
cluolp1679	simple
cluolp1680	simple
cluolp1681	simple
cluolp1682	simple
cluolp1683	simple
cluolp1684	simple
cluolp1685	complex
cluolp1686	simple
cluolp1687	simple
cluolp1688	simple
cluolp1689	simple
cluolp1690	simple
cluolp1691	simple
cluolp1692	simple
cluolp1693	simple
cluolp1694	simple
cluolp1695	simple
cluolp1696	simple
cluolp1697	simple
cluolp1698	simple
cluolp1699	simple
cluolp1700	simple
cluolp1701	simple
cluolp1702	simple
cluolp1703	simple
cluolp1704	simple
cluolp1705	simple
cluolp1706	simple
cluolp1707	simple
cluolp1708	simple
cluolp1709	simple
cluolp1710	simple
cluolp1711	simple
cluolp1712	simple
cluolp1713	simple
cluolp1714	simple
cluolp1715	simple
cluolp1716	simple
cluolp1717	simple
cluolp1718	simple
cluolp1719	simple
cluolp1720	simple
cluolp1721	simple
cluolp1722	simple
cluolp1723	simple
cluolp1724	simple
cluolp1725	simple
cluolp1726	simple
cluolp1727	simple
cluolp1728	complex
cluolp1729	complex
cluolp1730	complex
cluolp1731	complex
cluolp1732	complex
cluolp1733	complex
cluolp1734	complex
cluolp1735	simple
cluolp1736	simple
cluolp1737	complex
cluolp1738	complex
cluolp1739	simple
cluolp1740	simple
cluolp1741	simple
cluolp1742	simple
cluolp1743	complex
cluolp1744	complex
cluolp1745	complex
cluolp1746	complex
cluolp1747	complex
cluolp1748	complex
cluolp1749	complex
cluolp1750	complex
cluolp1751	complex
cluolp1752	complex
cluolp1753	complex
cluolp1754	complex
cluolp1755	complex
cluolp1756	complex
cluolp1757	complex
cluolp1758	complex
cluolp1759	complex
cluolp1760	complex
cluolp1761	complex
cluolp1762	complex
cluolp1763	complex
cluolp1764	complex
cluolp1765	complex
cluolp1766	complex
cluolp1767	complex
cluolp1768	complex
cluolp1769	complex
cluolp1770	complex
cluolp1771	complex
cluolp1772	complex
cluolp1773	complex
cluolp1774	simple
cluolp1775	simple
cluolp1776	simple
cluolp1777	simple
cluolp1778	simple
cluolp1779	simple
cluolp1780	complex
cluolp1781	complex
cluolp1782	complex
cluolp1783	complex
cluolp1784	complex
cluolp1785	complex
cluolp1786	complex
cluolp1787	complex
cluolp1788	complex
cluolp1789	complex
cluolp1790	complex
cluolp1791	complex
cluolp1792	complex
cluolp1793	complex
cluolp1794	complex
cluolp1795	complex
cluolp1796	complex
cluolp1797	complex
cluolp1798	complex
cluolp1799	complex
cluolp1800	complex
cluolp1801	complex
cluolp1802	complex
cluolp1803	simple
cluolp1804	simple
cluolp1805	simple
cluolp1806	simple
cluolp1807	simple
cluolp1808	simple
cluolp1809	simple
cluolp1810	simple
cluolp1811	simple
cluolp1812	simple
cluolp1813	simple
cluolp1814	simple
cluolp1815	simple
cluolp1816	simple
cluolp1817	simple
cluolp1818	simple
cluolp1819	simple
cluolp1820	simple
cluolp1821	simple
cluolp1822	simple
cluolp1823	simple
cluolp1824	simple
cluolp1825	simple
cluolp1826	simple
cluolp1827	simple
cluolp1828	simple
cluolp1829	simple
cluolp1830	simple
cluolp1831	simple
cluolp1832	simple
cluolp1833	simple
cluolp1834	simple
cluolp1835	simple
cluolp1836	simple
cluolp1837	simple
cluolp1838	simple
cluolp1839	simple
cluolp1840	simple
cluolp1841	simple
cluolp1842	simple
cluolp1843	simple
cluolp1844	simple
cluolp1845	simple
cluolp1846	simple
cluolp1847	simple
cluolp1848	simple
cluolp1849	simple
cluolp1850	complex
cluolp1851	simple
cluolp1852	simple
cluolp1853	complex
cluolp1854	simple
cluolp1855	simple
cluolp1856	simple
cluolp1857	simple
cluolp1858	complex
cluolp1859	simple
cluolp1860	simple
cluolp1861	complex
cluolp1862	simple
cluolp1863	complex
cluolp1864	complex
cluolp1865	complex
cluolp1866	complex
cluolp1867	complex
cluolp1868	simple
cluolp1869	simple
cluolp1870	simple
cluolp1871	complex
cluolp1872	complex
cluolp1873	complex
cluolp1874	complex
cluolp1875	complex
cluolp1876	complex
cluolp1877	complex
cluolp1878	complex
cluolp1879	complex
cluolp1880	complex
cluolp1881	complex
cluolp1882	complex
cluolp1883	complex
cluolp1884	simple
cluolp1885	simple
cluolp1886	simple
cluolp1887	simple
cluolp1888	complex
cluolp1889	complex
cluolp1890	complex
cluolp1891	complex
cluolp1892	complex
cluolp1893	simple
cluolp1894	simple
cluolp1895	simple
cluolp1896	complex
cluolp1897	simple
cluolp1898	complex
cluolp1899	complex
cluolp1900	complex
cluolp1901	complex
cluolp1902	complex
cluolp1903	complex
cluolp1904	simple
cluolp1905	simple
cluolp1906	complex
cluolp1907	complex
cluolp1908	complex
cluolp1909	simple
cluolp1910	simple
cluolp1911	complex
cluolp1912	complex
cluolp1913	complex
cluolp1914	complex
cluolp1915	complex
cluolp1916	complex
cluolp1917	complex
cluolp1918	complex
cluolp1919	complex
cluolp1920	complex
cluolp1921	simple
cluolp1922	complex
cluolp1923	complex
cluolp1924	complex
cluolp1925	simple
cluolp1926	simple
cluolp1927	complex
cluolp1928	complex
cluolp1929	complex
cluolp1930	simple
cluolp1931	simple
cluolp1932	simple
cluolp1933	simple
cluolp1934	simple
cluolp1935	simple
cluolp1936	simple
cluolp1937	simple
cluolp1938	simple
cluolp1939	simple
cluolp1940	simple
cluolp1941	complex
cluolp1942	complex
cluolp1943	simple
cluolp1944	complex
cluolp1945	complex
cluolp1946	simple
cluolp1947	complex
cluolp1948	complex
cluolp1949	simple
cluolp1950	simple
cluolp1951	simple
cluolp1952	simple
cluolp1953	complex
cluolp1954	simple
cluolp1955	simple
cluolp1956	simple
cluolp1957	simple
cluolp1958	complex
cluolp1959	complex
cluolp1960	complex
cluolp1961	simple
cluolp1962	simple
cluolp1963	simple
cluolp1964	simple
cluolp1965	complex
cluolp1966	complex
cluolp1967	complex
cluolp1968	complex
cluolp1969	complex
cluolp1970	simple
cluolp1971	complex
cluolp1972	complex
cluolp1973	complex
cluolp1974	complex
cluolp1975	complex
cluolp1976	complex
cluolp1977	complex
cluolp1978	simple
cluolp1979	complex
cluolp1980	complex
cluolp1981	simple
cluolp1982	simple
cluolp1983	simple
cluolp1984	simple
cluolp1985	simple
cluolp1986	complex
cluolp1987	complex
cluolp1988	complex
cluolp1989	complex
cluolp1990	complex
cluolp1991	complex
cluolp1992	simple
cluolp1993	complex
cluolp1994	complex
cluolp1995	complex
cluolp1996	simple
cluolp1997	simple
cluolp1998	complex
cluolp1999	complex
[truncated: 177,564 more rows]
