# Supplementary material for: LncRNA TP53TG1 plays an anti-oncogenic role in cervical cancer by synthetically regulating transcriptome profile in HeLa cells
Source: Front Genet. 2022 Oct 4;13:981030. doi: 10.3389/fgene.2022.981030 (PMC9576931; doi:10.3389/fgene.2022.981030)
Supplement: Supplementary file 3 [file DataSheet1.ZIP › figures-中间图形/fig4-AS/BCDE-suva/suva/Analysis/f2_ras_type/simple_complex_stat/OE_TP53TG1_vs_NC_combine_sj_diff_filter.anno_simple_complex]

#id	complex
cluolp383	simple
cluolp581	simple
cluolp1438	complex
cluolp7211	complex
cluolp7409	complex
cluolp8105	complex
cluolp8290	complex
cluolp8413	simple
cluolp8418	simple
cluolp8496	simple
cluolp8502	simple
cluolp9060	complex
cluolp9143	complex
cluolp9992	complex
cluolp11304	complex
cluolp12098	complex
cluolp12117	complex
cluolp12562	simple
cluolp12567	simple
cluolp12591	simple
cluolp12601	simple
cluolp12799	simple
cluolp13361	complex
cluolp13362	complex
cluolp13436	complex
cluolp13437	complex
cluolp13438	complex
cluolp13618	complex
cluolp14655	complex
cluolp14885	complex
cluolp15447	simple
cluolp16375	simple
cluolp16398	simple
cluolp16400	simple
cluolp16407	simple
cluolp18562	complex
cluolp24697	complex
cluolp24716	complex
clucontain2053	complex
clucontain2637	complex
clucontain2708	complex
clucontain8159	complex
clucontain8233	complex
clucontain12677	complex
clucontain16813	complex
clucontain17377	complex
clucontain19480	complex
clucontain21464	complex
clucontain21766	complex
clucontain24413	complex
clucontain25682	complex
clualt5p92	simple
clualt5p355	complex
clualt5p493	simple
clualt5p606	complex
clualt5p653	complex
clualt5p862	complex
clualt5p928	complex
clualt5p1099	complex
clualt5p1130	complex
clualt5p1136	complex
clualt5p1155	complex
clualt5p1651	simple
clualt5p2408	complex
clualt5p2507	complex
clualt5p2946	simple
clualt5p3115	complex
clualt5p3657	complex
clualt5p4028	complex
clualt5p4188	simple
clualt5p4210	complex
clualt5p4820	simple
clualt5p4827	complex
clualt5p4833	simple
clualt5p5278	complex
clualt5p5369	complex
clualt5p5434	complex
clualt5p5596	complex
clualt5p6004	complex
clualt5p6080	simple
clualt5p7280	complex
clualt5p7703	complex
clualt5p8074	complex
clualt5p8241	complex
clualt5p8297	complex
clualt5p8559	complex
clualt5p8690	complex
clualt5p8838	complex
clualt5p9096	simple
clualt5p9516	complex
clualt5p10216	complex
clualt5p11192	complex
clualt5p11193	complex
clualt5p11194	complex
clualt5p11314	complex
clualt5p11554	simple
clualt5p11727	complex
clualt5p11816	complex
clualt5p11889	complex
clualt5p12409	complex
clualt5p12583	complex
clualt5p12668	complex
clualt5p13233	complex
clualt5p13380	complex
clualt5p13667	complex
clualt5p13796	complex
clualt5p13857	complex
clualt5p14116	complex
clualt5p14445	complex
clualt5p14509	complex
clualt5p14540	complex
clualt5p14541	complex
clualt5p14860	complex
clualt5p14882	complex
clualt5p15676	complex
clualt5p15849	complex
clualt5p15914	complex
clualt5p15980	complex
clualt5p16075	complex
clualt5p16898	complex
clualt5p16931	complex
clualt5p16953	complex
clualt5p17465	complex
clualt5p17611	complex
clualt5p18493	complex
clualt5p18884	simple
clualt5p19191	complex
clualt5p19403	complex
clualt5p19681	complex
clualt5p20096	complex
clualt5p20572	complex
clualt5p21072	complex
clualt5p21466	complex
clualt5p21511	complex
clualt5p21802	complex
clualt5p22314	complex
clualt5p22438	complex
clualt5p22807	complex
clualt5p23087	complex
clualt5p23099	complex
clualt5p24086	complex
clualt5p24111	complex
clualt5p24118	complex
clualt5p24676	complex
clualt5p24704	simple
clualt5p24961	complex
clualt5p25888	simple
clualt5p26335	simple
clualt5p27325	simple
clualt5p27532	simple
clualt5p27571	complex
clualt5p28458	complex
clualt5p29269	complex
clualt5p29356	complex
clualt5p29379	complex
clualt5p29457	complex
clualt5p29751	complex
clualt5p30063	simple
clualt5p30390	simple
clualt5p31252	complex
clualt5p31257	simple
clualt5p32089	simple
clualt5p32145	complex
clualt5p32400	simple
clualt5p32667	complex
clualt5p32711	complex
clualt5p33068	complex
clualt5p33309	complex
clualt5p34140	complex
clualt5p34304	complex
clualt5p34345	complex
clualt5p34347	complex
clualt5p34566	complex
clualt5p35005	complex
clualt5p35007	complex
clualt5p35155	complex
clualt5p36199	complex
clualt5p36393	simple
clualt5p36466	complex
clualt5p36555	complex
clualt5p36801	complex
clualt5p37028	complex
clualt5p37165	simple
clualt5p37688	complex
clualt5p37689	complex
clualt5p37817	complex
clualt5p38565	complex
clualt5p39210	complex
clualt5p39370	simple
clualt5p39761	complex
clualt5p40153	complex
clualt5p40458	complex
clualt5p40524	complex
clualt5p40693	complex
clualt5p40734	simple
clualt5p40826	complex
clualt5p41364	complex
clualt5p41528	simple
clualt5p41676	complex
clualt5p42912	complex
clualt5p42915	complex
clualt5p43023	complex
clualt5p43141	simple
clualt5p43390	complex
clualt5p43406	simple
clualt5p43547	complex
clualt5p43849	complex
clualt3p166	complex
clualt3p182	complex
clualt3p348	complex
clualt3p788	simple
clualt3p1203	complex
clualt3p1353	complex
clualt3p1355	complex
clualt3p1384	complex
clualt3p2014	complex
clualt3p2131	complex
clualt3p2725	complex
clualt3p2962	complex
clualt3p3185	complex
clualt3p3213	complex
clualt3p3712	complex
clualt3p4002	complex
clualt3p4157	simple
clualt3p4325	complex
clualt3p4719	complex
clualt3p4739	simple
clualt3p4744	complex
clualt3p4791	simple
clualt3p4834	complex
clualt3p4962	simple
clualt3p4964	complex
clualt3p5054	complex
clualt3p5077	complex
clualt3p5265	complex
clualt3p5266	complex
clualt3p6108	simple
clualt3p6392	complex
clualt3p6419	complex
clualt3p6649	complex
clualt3p6654	complex
clualt3p6701	complex
clualt3p7021	complex
clualt3p7232	complex
clualt3p7785	complex
clualt3p7835	complex
clualt3p7898	complex
clualt3p8188	complex
clualt3p8663	complex
clualt3p8709	complex
clualt3p9295	complex
clualt3p9432	simple
clualt3p10158	complex
clualt3p10171	complex
clualt3p11091	complex
clualt3p11128	simple
clualt3p11174	complex
clualt3p11196	simple
clualt3p11422	complex
clualt3p11734	complex
clualt3p12092	complex
clualt3p12191	complex
clualt3p12396	complex
clualt3p12963	complex
clualt3p13149	complex
clualt3p13223	complex
clualt3p13613	complex
clualt3p13634	complex
clualt3p13676	simple
clualt3p13882	complex
clualt3p14105	complex
clualt3p14119	complex
clualt3p14122	complex
clualt3p14197	complex
clualt3p14240	complex
clualt3p14403	complex
clualt3p14955	complex
clualt3p15093	complex
clualt3p15404	complex
clualt3p15406	complex
clualt3p15612	complex
clualt3p15882	complex
clualt3p15921	complex
clualt3p16076	complex
clualt3p16485	complex
clualt3p16542	complex
clualt3p16609	complex
clualt3p16929	complex
clualt3p17078	complex
clualt3p17608	complex
clualt3p17962	complex
clualt3p18273	complex
clualt3p18476	complex
clualt3p18490	complex
clualt3p18718	complex
clualt3p18800	simple
clualt3p18887	complex
clualt3p19221	complex
clualt3p19471	simple
clualt3p19491	complex
clualt3p19819	complex
clualt3p19825	complex
clualt3p19848	complex
clualt3p20202	complex
clualt3p20273	complex
clualt3p20300	complex
clualt3p20379	complex
clualt3p20839	complex
clualt3p21334	complex
clualt3p21713	complex
clualt3p21976	complex
clualt3p22069	complex
clualt3p22488	complex
clualt3p22489	complex
clualt3p22491	complex
clualt3p22934	complex
clualt3p23331	complex
clualt3p23604	complex
clualt3p23744	complex
clualt3p23788	complex
clualt3p23864	complex
clualt3p23877	complex
clualt3p24636	complex
clualt3p25099	complex
clualt3p25144	complex
clualt3p25173	complex
clualt3p25409	complex
clualt3p25558	complex
clualt3p25761	complex
clualt3p25831	complex
clualt3p26231	complex
clualt3p26564	simple
clualt3p26577	complex
clualt3p26580	complex
clualt3p27325	complex
clualt3p27585	complex
clualt3p27695	simple
clualt3p27952	complex
clualt3p28190	complex
clualt3p28369	complex
clualt3p28505	complex
clualt3p28526	complex
clualt3p28855	complex
clualt3p28939	complex
clualt3p29391	complex
clualt3p29606	complex
clualt3p29621	complex
clualt3p29694	complex
clualt3p29800	complex
clualt3p30199	simple
clualt3p30307	complex
clualt3p30756	simple
clualt3p30875	simple
clualt3p30975	complex
clualt3p31310	simple
clualt3p31903	complex
clualt3p31994	simple
clualt3p32043	complex
clualt3p32543	complex
clualt3p32701	simple
clualt3p33502	complex
clualt3p33669	complex
clualt3p33670	complex
clualt3p33825	complex
clualt3p34061	complex
clualt3p34062	complex
clualt3p34127	complex
clualt3p34365	complex
clualt3p35507	complex
clualt3p36013	complex
clualt3p36083	complex
clualt3p36157	complex
clualt3p36329	complex
clualt3p36393	simple
clualt3p36675	complex
clualt3p37097	simple
clualt3p37398	complex
clualt3p37543	simple
clualt3p38113	simple
clualt3p38156	simple
clualt3p38175	complex
clualt3p38176	complex
clualt3p38177	complex
clualt3p38265	complex
clualt3p38267	complex
clualt3p38433	complex
clualt3p38549	simple
clualt3p38599	complex
clualt3p38754	complex
clualt3p38893	complex
clualt3p39399	complex
clualt3p39802	complex
clualt3p39967	simple
clualt3p40124	simple
clualt3p40240	simple
clualt3p40310	complex
clualt3p40485	complex
clualt3p40733	complex
clualt3p41127	simple
clualt3p41283	complex
clualt3p41317	complex
clualt3p41319	complex
clualt3p41416	complex
clualt3p41566	complex
clualt3p42158	complex
clualt3p42404	complex
clualt3p42407	complex
clualt3p42795	complex
clualt3p42905	complex
clualt3p43030	simple
clualt3p43200	complex
clualt3p43334	complex
clualt3p43473	complex
clualt3p43623	complex
clualt3p43670	complex
clualt3p44220	complex
clualt3p45200	complex
clualt3p45299	complex
clualt3p45302	complex
clualt3p45305	complex
clualt3p45426	complex
clualt3p45460	complex
clualt3p45842	complex
clualt3p45924	simple
clualt3p46079	complex
clualt3p46130	complex
clualt3p46284	complex
clualt3p46304	complex
clualt3p46344	complex
clualt3p46445	complex
clualt3p46514	complex
clualt3p46617	complex
clualt3p47069	simple
clualt3p47136	complex
clualt3p47571	simple
clualt3p47890	complex
clualt3p47985	simple
clualt3p48006	complex
clualt3p48329	complex
clualt3p48388	simple
clualt3p48771	complex
clualt3p48941	complex
clualt3p49111	complex
clualt3p49179	complex
clualt3p49500	complex
clualt3p49710	complex
clualt3p49776	complex
clualt3p51173	complex
clualt3p51316	complex
clualt3p51352	complex
clualt3p51638	complex
clualt3p51747	complex
clualt3p51775	complex
clualt3p52013	complex
clualt3p52046	complex
clualt3p52099	simple
cluir480	simple
cluir7129	simple
cluir7861	simple
cluir8725	simple
cluir8818	simple
cluir9172	simple
cluir9616	simple
cluir10310	simple
cluir12277	simple
cluir13239	simple
cluir16782	simple
cluir17024	simple
cluir20891	simple
cluir24393	simple
