# Supplementary material for: LncRNA TP53TG1 plays an anti-oncogenic role in cervical cancer by synthetically regulating transcriptome profile in HeLa cells
Source: Front Genet. 2022 Oct 4;13:981030. doi: 10.3389/fgene.2022.981030 (PMC9576931; doi:10.3389/fgene.2022.981030)
Supplement: Supplementary file 3 [file DataSheet1.ZIP › figures-中间图形/fig4-AS/BCDE-suva/suva/Analysis/f2_ras_type/wholeAStype/all_raw_cluster_wholeAStype.anno]

cluolp1155	MXE_942	MXE
cluolp1186	MXE_934	MXE
cluolp1422	MXE_950	MXE
cluolp1442	MXE_52	MXE
cluolp1502	MXE_955	MXE
cluolp1510	MXE_66	MXE
cluolp1512	MXE_65	MXE
cluolp1520	MXE_956	MXE
cluolp1625	MXE_68	MXE
cluolp1628	MXE_69	MXE
cluolp1675	MXE_2	MXE
cluolp1761	MXE_964	MXE
cluolp1787	MXE_78	MXE
cluolp1787	MXE_79	MXE
cluolp1788	MXE_80	MXE
cluolp1788	MXE_81	MXE
cluolp2056	MXE_24	MXE
cluolp2256	MXE_26	MXE
cluolp2905	MXE_449	MXE
cluolp2905	MXE_450	MXE
cluolp2920	MXE_426	MXE
cluolp2923	MXE_1178	MXE
cluolp7411	MXE_1179	MXE
cluolp7540	MXE_1185	MXE
cluolp7932	MXE_1187	MXE
cluolp9109	MXE_530	MXE
cluolp9119	MXE_533	MXE
cluolp9119	MXE_534	MXE
cluolp9149	MXE_537	MXE
cluolp9149	MXE_538	MXE
cluolp10248	MXE_1221	MXE
cluolp10414	MXE_1239	MXE
cluolp10991	MXE_638	MXE
cluolp11212	MXE_662	MXE
cluolp11234	MXE_665	MXE
cluolp11310	MXE_1270	MXE
cluolp11310	MXE_1271	MXE
cluolp11625	MXE_668	MXE
cluolp11633	MXE_669	MXE
cluolp11757	MXE_1259	MXE
cluolp11768	MXE_1260	MXE
cluolp11769	MXE_653	MXE
cluolp11770	MXE_1262	MXE
cluolp11777	MXE_1267	MXE
cluolp11785	MXE_655	MXE
cluolp12152	MXE_745	MXE
cluolp12156	MXE_746	MXE
cluolp12766	MXE_1302	MXE
cluolp12786	MXE_723	MXE
cluolp12857	MXE_1289	MXE
cluolp12868	MXE_725	MXE
cluolp12868	MXE_726	MXE
cluolp13008	MXE_729	MXE
cluolp13042	MXE_734	MXE
cluolp13042	MXE_735	MXE
cluolp13042	MXE_736	MXE
cluolp13042	MXE_741	MXE
cluolp13377	MXE_1319	MXE
cluolp13416	MXE_783	MXE
cluolp13417	MXE_782	MXE
cluolp13851	MXE_808	MXE
cluolp13851	MXE_809	MXE
cluolp14103	MXE_815	MXE
cluolp16119	MXE_843	MXE
cluolp16196	MXE_875	MXE
cluolp18461	MXE_206	MXE
cluolp18779	MXE_200	MXE
cluolp18780	MXE_201	MXE
cluolp18805	MXE_203	MXE
cluolp18898	MXE_192	MXE
cluolp18988	MXE_994	MXE
cluolp19168	MXE_268	MXE
cluolp19379	MXE_1029	MXE
cluolp19393	MXE_1030	MXE
cluolp20893	MXE_1044	MXE
cluolp21202	MXE_1047	MXE
cluolp21202	MXE_1048	MXE
cluolp21203	MXE_1049	MXE
cluolp21203	MXE_1050	MXE
cluolp21357	MXE_292	MXE
cluolp21358	MXE_289	MXE
cluolp21358	MXE_290	MXE
cluolp21358	MXE_291	MXE
cluolp21421	MXE_1093	MXE
cluolp24996	MXE_334	MXE
cluolp25043	MXE_339	MXE
cluolp25742	MXE_1152	MXE
cluolp25742	MXE_1153	MXE
cluolp25742	MXE_1154	MXE
cluolp25800	MXE_1155	MXE
cluolp26117	MXE_1131	MXE
cluolp26117	MXE_1132	MXE
cluolp26117	MXE_1134	MXE
cluolp26117	MXE_1135	MXE
cluolp26124	MXE_1137	MXE
cluolp26136	MXE_1138	MXE
cluolp26139	MXE_385	MXE
cluolp29090	MXE_904	MXE
clualt5p40	5pMXE_2052	5pMXE
clualt5p41	5pMXE_2050	5pMXE
clualt5p42	5pMXE_2051	5pMXE
clualt5p43	A5SS_8	A5SS
clualt5p44	5pMXE_2049	5pMXE
clualt5p45	A5SS_6740	A5SS
clualt5p46	A5SS_6604	A5SS
clualt5p47	A5SS_9	A5SS
clualt5p48	A5SS_6605	A5SS
clualt5p50	cassetteExon_198	cassetteExon
clualt5p51	ES_184	ES
clualt5p52	ES_185	ES
clualt5p52	MXE_33	MXE
clualt5p53	5pMXE_81	5pMXE
clualt5p54	A5SS_287	A5SS
clualt5p55	5pMXE_82	5pMXE
clualt5p56	ES_186	ES
clualt5p56	A5SS&ES_49	A5SS&ES
clualt5p57	A5SS_7193	A5SS
clualt5p58	A5SS&ES_50	A5SS&ES
clualt5p58	cassetteExon_199	cassetteExon
clualt5p59	ES_4209	ES
clualt5p59	ES_4210	ES
clualt5p59	ES_4211	ES
clualt5p59	A5SS&ES_1316	A5SS&ES
clualt5p60	A5SS_6606	A5SS
clualt5p62	A5SS_6607	A5SS
clualt5p63	A5SS_6741	A5SS
clualt5p64	ES_3901	ES
clualt5p67	ES_31	ES
clualt5p68	A5SS_6742	A5SS
clualt5p69	A5SS_59	A5SS
clualt5p70	A5SS&ES_7	A5SS&ES
clualt5p70	cassetteExon_36	cassetteExon
clualt5p71	A5SS_6744	A5SS
clualt5p72	A5SS&ES_8	A5SS&ES
clualt5p72	ES_33	ES
clualt5p73	A5SS_6743	A5SS
clualt5p74	ES_32	ES
clualt5p74	MXE_1	MXE
clualt5p75	A5SS_61	A5SS
clualt5p76	A5SS_62	A5SS
clualt5p77	cassetteExon_35	cassetteExon
clualt5p78	A5SS_60	A5SS
clualt5p79	A5SS_63	A5SS
clualt5p80	5pMXE_2101	5pMXE
clualt5p81	A5SS_64	A5SS
clualt5p82	A5SS_6745	A5SS
clualt5p83	ES_34	ES
clualt5p84	A5SS_6747	A5SS
clualt5p85	A5SS_6746	A5SS
clualt5p86	A5SS_6749	A5SS
clualt5p88	cassetteExon_1	cassetteExon
clualt5p89	A5SS_6608	A5SS
clualt5p90	A5SS_10	A5SS
clualt5p91	ES_3902	ES
clualt5p92	ES_3958	ES
clualt5p94	A5SS_6609	A5SS
clualt5p95	ES_1	ES
clualt5p96	A5SS_6610	A5SS
clualt5p97	cassetteExon_3433	cassetteExon
clualt5p98	A5SS_11	A5SS
clualt5p99	5pMXE_2053	5pMXE
clualt5p100	A5SS_7194	A5SS
clualt5p101	A5SS_7195	A5SS
clualt5p102	A5SS_7196	A5SS
clualt5p103	A5SS_6613	A5SS
clualt5p104	A5SS_6611	A5SS
clualt5p105	A5SS_12	A5SS
clualt5p105	cassetteExon_2	cassetteExon
clualt5p106	ES_3903	ES
clualt5p106	A5SS_6614	A5SS
clualt5p107	cassetteExon_200	cassetteExon
clualt5p108	MXE_942	MXE
clualt5p109	cassetteExon_3488	cassetteExon
clualt5p110	ES_4213	ES
clualt5p111	5pMXE_83	5pMXE
clualt5p112	cassetteExon_201	cassetteExon
clualt5p113	A5SS_7197	A5SS
clualt5p114	A5SS_6612	A5SS
clualt5p115	A5SS_288	A5SS
clualt5p116	A5SS_7198	A5SS
clualt5p117	cassetteExon_202	cassetteExon
clualt5p118	ES_187	ES
clualt5p120	ES_4214	ES
clualt5p121	ES_4216	ES
clualt5p122	cassetteExon_3	cassetteExon
clualt5p122	5pMXE_0	5pMXE
clualt5p123	A5SS_289	A5SS
clualt5p125	ES_4217	ES
clualt5p128	A5SS_7201	A5SS
clualt5p129	A5SS&ES_1317	A5SS&ES
clualt5p131	cassetteExon_203	cassetteExon
clualt5p132	cassetteExon_3489	cassetteExon
clualt5p133	ES_4218	ES
clualt5p133	A5SS_7203	A5SS
clualt5p134	A5SS_7202	A5SS
clualt5p135	A5SS_7204	A5SS
clualt5p136	ES_4219	ES
clualt5p136	5pMXE_2248	5pMXE
clualt5p137	A5SS_290	A5SS
clualt5p138	A5SS_7205	A5SS
clualt5p141	cassetteExon_3490	cassetteExon
clualt5p141	cassetteExon_3491	cassetteExon
clualt5p146	cassetteExon_3492	cassetteExon
clualt5p150	ES_4220	ES
clualt5p154	ES_4221	ES
clualt5p155	A5SS_7206	A5SS
clualt5p156	cassetteExon_204	cassetteExon
clualt5p156	A5SS_291	A5SS
clualt5p158	ES_188	ES
clualt5p158	A5SS_292	A5SS
clualt5p159	ES_189	ES
clualt5p159	A5SS&ES_51	A5SS&ES
clualt5p160	ES_190	ES
clualt5p160	cassetteExon_206	cassetteExon
clualt5p160	A5SS_293	A5SS
clualt5p162	cassetteExon_205	cassetteExon
clualt5p163	A5SS_294	A5SS
clualt5p164	cassetteExon_207	cassetteExon
clualt5p164	cassetteExon_208	cassetteExon
clualt5p165	ES_191	ES
clualt5p166	ES_193	ES
clualt5p167	cassetteExon_209	cassetteExon
clualt5p168	ES_192	ES
clualt5p169	ES_4222	ES
clualt5p170	A5SS_7207	A5SS
clualt5p171	A5SS_7208	A5SS
clualt5p172	ES_194	ES
clualt5p172	A5SS_295	A5SS
clualt5p173	A5SS_296	A5SS
clualt5p173	ES_195	ES
clualt5p174	ES_4223	ES
clualt5p176	cassetteExon_37	cassetteExon
clualt5p177	A5SS_65	A5SS
clualt5p178	A5SS_6750	A5SS
clualt5p181	A5SS&ES_9	A5SS&ES
clualt5p181	cassetteExon_40	cassetteExon
clualt5p181	cassetteExon_41	cassetteExon
clualt5p182	A5SS_66	A5SS
clualt5p183	A5SS_7209	A5SS
clualt5p184	cassetteExon_210	cassetteExon
clualt5p186	A5SS&ES_1318	A5SS&ES
clualt5p187	A5SS_6751	A5SS
clualt5p188	ES_35	ES
clualt5p188	cassetteExon_38	cassetteExon
clualt5p188	cassetteExon_39	cassetteExon
clualt5p188	5pMXE_20	5pMXE
clualt5p191	A5SS_7210	A5SS
clualt5p193	A5SS_7211	A5SS
clualt5p194	MXE_943	MXE
clualt5p195	cassetteExon_3493	cassetteExon
clualt5p197	A5SS_297	A5SS
clualt5p198	A5SS_7213	A5SS
clualt5p199	A5SS&ES_52	A5SS&ES
clualt5p200	A5SS_7212	A5SS
clualt5p201	cassetteExon_211	cassetteExon
clualt5p202	A5SS&ES_1319	A5SS&ES
clualt5p203	ES_4224	ES
clualt5p204	ES_196	ES
clualt5p204	A5SS_299	A5SS
clualt5p205	A5SS_298	A5SS
clualt5p206	5pMXE_84	5pMXE
clualt5p207	5pMXE_2102	5pMXE
clualt5p207	MXE_934	MXE
clualt5p208	5pMXE_2103	5pMXE
clualt5p208	ES_3959	ES
clualt5p211	ES_3960	ES
clualt5p211	5pMXE_2104	5pMXE
clualt5p212	A5SS_67	A5SS
clualt5p213	A5SS_6752	A5SS
clualt5p214	cassetteExon_42	cassetteExon
clualt5p215	A5SS_68	A5SS
clualt5p216	ES_3963	ES
clualt5p217	ES_3961	ES
clualt5p218	ES_3962	ES
clualt5p218	5pMXE_2106	5pMXE
clualt5p219	5pMXE_2105	5pMXE
clualt5p220	A5SS_300	A5SS
clualt5p221	A5SS_69	A5SS
clualt5p222	A5SS_7215	A5SS
clualt5p223	A5SS_7214	A5SS
clualt5p225	A5SS_7216	A5SS
clualt5p226	5pMXE_2252	5pMXE
clualt5p227	A5SS_7219	A5SS
clualt5p231	cassetteExon_212	cassetteExon
clualt5p232	ES_197	ES
clualt5p233	cassetteExon_3494	cassetteExon
clualt5p235	MXE_944	MXE
clualt5p235	A5SS&ES_1321	A5SS&ES
clualt5p235	MXE_945	MXE
clualt5p236	ES_4226	ES
clualt5p237	A5SS_301	A5SS
clualt5p240	cassetteExon_213	cassetteExon
clualt5p241	ES_201	ES
clualt5p243	A5SS&ES_1324	A5SS&ES
clualt5p244	5pMXE_2256	5pMXE
clualt5p245	5pMXE_2255	5pMXE
clualt5p248	A5SS&ES_1322	A5SS&ES
clualt5p249	ES_198	ES
clualt5p251	A5SS&ES_1323	A5SS&ES
clualt5p253	ES_4227	ES
clualt5p254	ES_199	ES
clualt5p255	ES_200	ES
clualt5p255	cassetteExon_214	cassetteExon
clualt5p255	A5SS&ES_53	A5SS&ES
clualt5p256	A5SS_7220	A5SS
clualt5p257	A5SS_7221	A5SS
clualt5p258	cassetteExon_215	cassetteExon
clualt5p259	A5SS_305	A5SS
clualt5p260	A5SS_302	A5SS
clualt5p261	A5SS_306	A5SS
clualt5p263	A5SS_7223	A5SS
clualt5p264	A5SS_7222	A5SS
clualt5p265	A5SS_7225	A5SS
clualt5p266	cassetteExon_216	cassetteExon
clualt5p266	cassetteExon_218	cassetteExon
clualt5p266	cassetteExon_219	cassetteExon
clualt5p267	A5SS_303	A5SS
clualt5p268	ES_202	ES
clualt5p268	cassetteExon_217	cassetteExon
clualt5p268	cassetteExon_220	cassetteExon
clualt5p268	ES_203	ES
clualt5p268	A5SS&ES_54	A5SS&ES
clualt5p269	A5SS_7224	A5SS
clualt5p271	A5SS_304	A5SS
clualt5p272	5pMXE_85	5pMXE
clualt5p273	cassetteExon_221	cassetteExon
clualt5p274	A5SS_7227	A5SS
clualt5p275	A5SS_7228	A5SS
clualt5p276	A5SS_307	A5SS
clualt5p277	A5SS_308	A5SS
clualt5p278	A5SS_7229	A5SS
clualt5p281	ES_4228	ES
clualt5p283	A5SS_7230	A5SS
clualt5p284	ES_204	ES
clualt5p285	ES_205	ES
clualt5p286	A5SS_7231	A5SS
clualt5p287	ES_206	ES
clualt5p288	cassetteExon_3495	cassetteExon
clualt5p288	cassetteExon_3496	cassetteExon
clualt5p289	cassetteExon_222	cassetteExon
clualt5p290	ES_207	ES
clualt5p291	ES_208	ES
clualt5p291	A5SS&ES_56	A5SS&ES
clualt5p292	A5SS&ES_1325	A5SS&ES
clualt5p292	ES_4229	ES
clualt5p293	A5SS&ES_55	A5SS&ES
clualt5p294	A5SS_310	A5SS
clualt5p295	A5SS_7235	A5SS
clualt5p296	A5SS_7234	A5SS
clualt5p297	A5SS_7233	A5SS
clualt5p298	A5SS_7232	A5SS
clualt5p299	A5SS_309	A5SS
clualt5p300	ES_209	ES
clualt5p303	ES_211	ES
clualt5p303	A5SS&ES_57	A5SS&ES
clualt5p304	ES_4230	ES
clualt5p304	A5SS&ES_1326	A5SS&ES
clualt5p305	A5SS_7236	A5SS
clualt5p306	ES_210	ES
clualt5p307	A5SS_311	A5SS
clualt5p308	ES_4231	ES
clualt5p309	A5SS_7237	A5SS
clualt5p310	ES_4232	ES
clualt5p312	A5SS_7238	A5SS
clualt5p313	A5SS_7239	A5SS
clualt5p314	A5SS_7240	A5SS
clualt5p315	A5SS_7241	A5SS
clualt5p317	A5SS&ES_10	A5SS&ES
clualt5p319	A5SS_70	A5SS
clualt5p320	ES_3964	ES
clualt5p320	A5SS_6753	A5SS
clualt5p321	cassetteExon_223	cassetteExon
clualt5p322	ES_3966	ES
clualt5p323	ES_3965	ES
clualt5p323	5pMXE_2107	5pMXE
clualt5p324	ES_36	ES
clualt5p324	ES_37	ES
clualt5p324	5pMXE_21	5pMXE
clualt5p325	ES_38	ES
clualt5p325	5pMXE_22	5pMXE
clualt5p326	A5SS_71	A5SS
clualt5p327	A5SS_7243	A5SS
clualt5p329	A5SS_7246	A5SS
clualt5p330	cassetteExon_224	cassetteExon
clualt5p331	A5SS&ES_1328	A5SS&ES
clualt5p332	A5SS_7244	A5SS
clualt5p333	A5SS_7245	A5SS
clualt5p334	ES_3967	ES
clualt5p335	ES_212	ES
clualt5p336	cassetteExon_225	cassetteExon
clualt5p337	A5SS_312	A5SS
clualt5p338	A5SS_313	A5SS
clualt5p340	cassetteExon_3445	cassetteExon
clualt5p341	A5SS_6754	A5SS
clualt5p342	A5SS_6755	A5SS
clualt5p343	ES_3968	ES
clualt5p344	ES_3969	ES
clualt5p345	A5SS&ES_1330	A5SS&ES
clualt5p347	cassetteExon_226	cassetteExon
clualt5p348	cassetteExon_227	cassetteExon
clualt5p349	cassetteExon_3446	cassetteExon
clualt5p351	ES_4234	ES
clualt5p351	5pMXE_2263	5pMXE
clualt5p352	A5SS_7253	A5SS
clualt5p353	ES_215	ES
clualt5p354	cassetteExon_3497	cassetteExon
clualt5p355	A5SS_315	A5SS
clualt5p356	A5SS_316	A5SS
clualt5p357	cassetteExon_3498	cassetteExon
clualt5p358	ES_216	ES
clualt5p359	A5SS_7247	A5SS
clualt5p360	A5SS_7252	A5SS
clualt5p362	A5SS&ES_1331	A5SS&ES
clualt5p363	A5SS&ES_1329	A5SS&ES
clualt5p365	MXE_946	MXE
clualt5p366	ES_214	ES
clualt5p367	ES_213	ES
clualt5p368	MXE_947	MXE
clualt5p369	A5SS_7250	A5SS
clualt5p370	A5SS_7248	A5SS
clualt5p372	A5SS_314	A5SS
clualt5p373	A5SS_7251	A5SS
clualt5p374	A5SS_7249	A5SS
clualt5p375	cassetteExon_43	cassetteExon
clualt5p376	ES_4235	ES
clualt5p380	cassetteExon_44	cassetteExon
clualt5p381	ES_217	ES
clualt5p382	ES_3970	ES
clualt5p382	A5SS_6757	A5SS
clualt5p383	ES_3971	ES
clualt5p383	A5SS_6756	A5SS
clualt5p384	5pMXE_2264	5pMXE
clualt5p390	A5SS_7254	A5SS
clualt5p391	A5SS_7255	A5SS
clualt5p392	A5SS_7256	A5SS
clualt5p393	A5SS_7257	A5SS
clualt5p394	A5SS_7258	A5SS
clualt5p406	A5SS_7262	A5SS
clualt5p408	A5SS_7259	A5SS
clualt5p411	A5SS_7263	A5SS
clualt5p413	A5SS_7260	A5SS
clualt5p414	A5SS_7261	A5SS
clualt5p415	A5SS_7264	A5SS
clualt5p423	ES_218	ES
clualt5p424	A5SS_317	A5SS
clualt5p425	A5SS_7265	A5SS
clualt5p426	A5SS&ES_1213	A5SS&ES
clualt5p428	ES_3904	ES
clualt5p428	ES_3905	ES
clualt5p428	5pMXE_2054	5pMXE
clualt5p428	ES_3906	ES
clualt5p429	A5SS_6615	A5SS
clualt5p430	5pMXE_2055	5pMXE
clualt5p434	A5SS_6616	A5SS
clualt5p436	ES_3972	ES
clualt5p436	A5SS&ES_1232	A5SS&ES
clualt5p437	ES_3973	ES
clualt5p439	A5SS_74	A5SS
clualt5p441	cassetteExon_4	cassetteExon
clualt5p442	ES_3907	ES
clualt5p442	A5SS&ES_1214	A5SS&ES
clualt5p443	5pMXE_2112	5pMXE
clualt5p444	5pMXE_2113	5pMXE
clualt5p445	A5SS_75	A5SS
clualt5p446	A5SS_72	A5SS
clualt5p447	5pMXE_2110	5pMXE
clualt5p448	5pMXE_2111	5pMXE
clualt5p449	A5SS_73	A5SS
clualt5p450	5pMXE_2108	5pMXE
clualt5p451	5pMXE_2109	5pMXE
clualt5p453	A5SS_16	A5SS
clualt5p455	A5SS_20	A5SS
clualt5p456	A5SS_17	A5SS
clualt5p457	A5SS&ES_1	A5SS&ES
clualt5p458	ES_2	ES
clualt5p458	A5SS&ES_3	A5SS&ES
clualt5p459	A5SS_18	A5SS
clualt5p460	A5SS_15	A5SS
clualt5p461	ES_4	ES
clualt5p462	ES_3	ES
clualt5p462	A5SS&ES_2	A5SS&ES
clualt5p464	A5SS_13	A5SS
clualt5p465	A5SS_6621	A5SS
clualt5p466	A5SS_19	A5SS
clualt5p467	A5SS_6617	A5SS
clualt5p468	A5SS_6618	A5SS
clualt5p469	A5SS_14	A5SS
clualt5p470	MXE_929	MXE
clualt5p470	ES_3909	ES
clualt5p471	cassetteExon_5	cassetteExon
clualt5p471	5pMXE_1	5pMXE
clualt5p472	A5SS_6622	A5SS
clualt5p473	A5SS_6623	A5SS
clualt5p474	ES_3908	ES
clualt5p475	5pMXE_2058	5pMXE
clualt5p476	ES_5	ES
clualt5p476	5pMXE_2	5pMXE
clualt5p477	ES_3910	ES
clualt5p477	ES_3912	ES
clualt5p478	A5SS&ES_1216	A5SS&ES
clualt5p480	ES_3911	ES
clualt5p480	A5SS_6625	A5SS
clualt5p481	A5SS_6624	A5SS
clualt5p482	ES_6	ES
clualt5p483	A5SS&ES_1217	A5SS&ES
clualt5p484	A5SS_6628	A5SS
clualt5p485	A5SS_6626	A5SS
clualt5p486	ES_3913	ES
clualt5p487	A5SS_6627	A5SS
clualt5p488	ES_7	ES
clualt5p488	5pMXE_3	5pMXE
clualt5p489	A5SS&ES_4	A5SS&ES
clualt5p490	A5SS_21	A5SS
clualt5p491	cassetteExon_6	cassetteExon
clualt5p492	cassetteExon_7	cassetteExon
clualt5p493	A5SS_22	A5SS
clualt5p494	A5SS_6629	A5SS
clualt5p495	A5SS_6630	A5SS
clualt5p495	ES_3916	ES
clualt5p496	A5SS_6631	A5SS
clualt5p496	ES_3915	ES
clualt5p497	A5SS_6632	A5SS
clualt5p497	ES_3914	ES
clualt5p498	5pMXE_2059	5pMXE
clualt5p505	A5SS_25	A5SS
clualt5p506	5pMXE_2063	5pMXE
clualt5p507	A5SS_23	A5SS
clualt5p508	5pMXE_2062	5pMXE
clualt5p509	5pMXE_2061	5pMXE
clualt5p510	A5SS_24	A5SS
clualt5p511	5pMXE_2060	5pMXE
clualt5p512	A5SS_6634	A5SS
clualt5p513	A5SS_6633	A5SS
clualt5p515	A5SS_76	A5SS
clualt5p516	cassetteExon_8	cassetteExon
clualt5p516	cassetteExon_9	cassetteExon
clualt5p517	5pMXE_5	5pMXE
clualt5p518	A5SS_26	A5SS
clualt5p519	5pMXE_4	5pMXE
clualt5p520	A5SS_27	A5SS
clualt5p521	cassetteExon_10	cassetteExon
clualt5p522	cassetteExon_11	cassetteExon
clualt5p523	A5SS_28	A5SS
clualt5p526	cassetteExon_3434	cassetteExon
clualt5p528	A5SS_6635	A5SS
clualt5p529	A5SS_6636	A5SS
clualt5p530	cassetteExon_12	cassetteExon
clualt5p530	5pMXE_6	5pMXE
clualt5p531	5pMXE_2064	5pMXE
clualt5p532	A5SS_6637	A5SS
clualt5p537	A5SS_7266	A5SS
clualt5p540	A5SS_7267	A5SS
clualt5p542	A5SS&ES_1332	A5SS&ES
clualt5p548	A5SS_7269	A5SS
clualt5p549	5pMXE_86	5pMXE
clualt5p550	cassetteExon_3499	cassetteExon
clualt5p551	A5SS_7270	A5SS
clualt5p552	ES_4238	ES
clualt5p554	ES_4239	ES
clualt5p554	ES_4240	ES
clualt5p554	A5SS_7272	A5SS
clualt5p555	A5SS_7271	A5SS
clualt5p557	5pMXE_2269	5pMXE
clualt5p558	A5SS&ES_58	A5SS&ES
clualt5p558	ES_219	ES
clualt5p559	cassetteExon_3500	cassetteExon
clualt5p562	A5SS_77	A5SS
clualt5p563	A5SS_78	A5SS
clualt5p564	A5SS_79	A5SS
clualt5p566	cassetteExon_228	cassetteExon
clualt5p569	A5SS_7277	A5SS
clualt5p570	MXE_34	MXE
clualt5p571	5pMXE_2270	5pMXE
clualt5p573	A5SS_7278	A5SS
clualt5p576	ES_3917	ES
clualt5p582	A5SS&ES_59	A5SS&ES
clualt5p583	cassetteExon_3435	cassetteExon
clualt5p584	ES_8	ES
clualt5p585	cassetteExon_13	cassetteExon
clualt5p586	ES_3918	ES
clualt5p586	A5SS_6638	A5SS
clualt5p587	ES_4241	ES
clualt5p588	ES_220	ES
clualt5p589	A5SS_318	A5SS
clualt5p590	cassetteExon_232	cassetteExon
clualt5p591	cassetteExon_229	cassetteExon
clualt5p592	cassetteExon_230	cassetteExon
clualt5p593	MXE_35	MXE
clualt5p593	cassetteExon_231	cassetteExon
clualt5p594	5pMXE_2271	5pMXE
clualt5p597	A5SS_80	A5SS
clualt5p598	A5SS_81	A5SS
clualt5p599	A5SS_82	A5SS
clualt5p600	ES_4242	ES
clualt5p601	A5SS_320	A5SS
clualt5p602	A5SS_7283	A5SS
clualt5p603	A5SS_7284	A5SS
clualt5p605	A5SS_7285	A5SS
clualt5p606	A5SS_7287	A5SS
clualt5p607	A5SS_319	A5SS
clualt5p608	A5SS_321	A5SS
clualt5p609	A5SS_7288	A5SS
clualt5p610	A5SS_322	A5SS
clualt5p614	5pMXE_2273	5pMXE
clualt5p615	ES_4243	ES
clualt5p615	5pMXE_2274	5pMXE
clualt5p616	ES_221	ES
clualt5p617	ES_222	ES
clualt5p617	MXE_36	MXE
clualt5p618	ES_223	ES
clualt5p619	A5SS&ES_1336	A5SS&ES
clualt5p619	ES_4245	ES
clualt5p620	ES_4246	ES
clualt5p620	5pMXE_2275	5pMXE
clualt5p621	ES_224	ES
clualt5p621	ES_225	ES
clualt5p621	5pMXE_87	5pMXE
clualt5p622	ES_4247	ES
clualt5p623	ES_226	ES
clualt5p624	ES_4248	ES
clualt5p624	ES_4249	ES
clualt5p624	ES_4250	ES
clualt5p624	A5SS_7289	A5SS
clualt5p625	ES_227	ES
clualt5p626	A5SS_7290	A5SS
clualt5p628	A5SS_7291	A5SS
clualt5p629	ES_4251	ES
clualt5p629	5pMXE_2276	5pMXE
clualt5p632	cassetteExon_3501	cassetteExon
clualt5p633	A5SS_7292	A5SS
clualt5p635	A5SS_323	A5SS
clualt5p636	cassetteExon_3502	cassetteExon
clualt5p637	A5SS_7293	A5SS
clualt5p638	A5SS_7294	A5SS
clualt5p640	ES_4252	ES
clualt5p641	5pMXE_2277	5pMXE
clualt5p644	A5SS_7295	A5SS
clualt5p645	A5SS_7296	A5SS
clualt5p646	A5SS_7297	A5SS
clualt5p648	A5SS_6639	A5SS
clualt5p649	A5SS_6640	A5SS
clualt5p652	ES_4253	ES
clualt5p653	cassetteExon_233	cassetteExon
clualt5p654	ES_228	ES
clualt5p655	A5SS_324	A5SS
clualt5p655	ES_229	ES
clualt5p657	ES_4254	ES
clualt5p658	ES_230	ES
clualt5p658	A5SS_325	A5SS
clualt5p659	A5SS_7298	A5SS
clualt5p660	ES_231	ES
clualt5p660	A5SS&ES_62	A5SS&ES
clualt5p661	A5SS&ES_1337	A5SS&ES
clualt5p662	A5SS&ES_60	A5SS&ES
clualt5p663	A5SS&ES_61	A5SS&ES
clualt5p664	A5SS_327	A5SS
clualt5p665	A5SS_7301	A5SS
clualt5p666	A5SS_329	A5SS
clualt5p667	A5SS_328	A5SS
clualt5p668	A5SS_7300	A5SS
clualt5p669	A5SS_7299	A5SS
clualt5p670	A5SS_326	A5SS
clualt5p671	A5SS_7302	A5SS
clualt5p672	ES_232	ES
clualt5p673	A5SS_330	A5SS
clualt5p674	A5SS_331	A5SS
clualt5p675	A5SS_332	A5SS
clualt5p676	A5SS_7303	A5SS
clualt5p677	ES_4255	ES
clualt5p678	A5SS_7305	A5SS
clualt5p680	A5SS&ES_1338	A5SS&ES
clualt5p681	A5SS_333	A5SS
clualt5p682	cassetteExon_234	cassetteExon
clualt5p683	A5SS&ES_1339	A5SS&ES
clualt5p684	cassetteExon_235	cassetteExon
clualt5p685	A5SS_7307	A5SS
clualt5p686	ES_233	ES
clualt5p687	5pMXE_2065	5pMXE
clualt5p688	5pMXE_2066	5pMXE
clualt5p689	A5SS_7310	A5SS
clualt5p690	A5SS_334	A5SS
clualt5p691	cassetteExon_3503	cassetteExon
clualt5p695	A5SS_7309	A5SS
clualt5p697	ES_4256	ES
clualt5p697	5pMXE_2278	5pMXE
clualt5p704	ES_4257	ES
clualt5p709	A5SS_7312	A5SS
clualt5p710	ES_4260	ES
clualt5p713	cassetteExon_236	cassetteExon
clualt5p714	ES_234	ES
clualt5p714	5pMXE_88	5pMXE
clualt5p715	A5SS_29	A5SS
clualt5p716	A5SS_7313	A5SS
clualt5p717	A5SS_335	A5SS
clualt5p718	ES_4261	ES
clualt5p721	5pMXE_2279	5pMXE
clualt5p723	ES_4262	ES
clualt5p724	A5SS_7314	A5SS
clualt5p725	ES_4263	ES
clualt5p725	A5SS_7315	A5SS
clualt5p728	5pMXE_2280	5pMXE
clualt5p729	ES_235	ES
clualt5p729	5pMXE_89	5pMXE
clualt5p730	A5SS_336	A5SS
clualt5p731	A5SS_338	A5SS
clualt5p732	A5SS_337	A5SS
clualt5p733	A5SS_339	A5SS
clualt5p734	A5SS_7316	A5SS
clualt5p735	A5SS&ES_1341	A5SS&ES
clualt5p736	A5SS&ES_63	A5SS&ES
clualt5p737	cassetteExon_237	cassetteExon
clualt5p738	A5SS_340	A5SS
clualt5p739	cassetteExon_238	cassetteExon
clualt5p740	A5SS_341	A5SS
clualt5p742	A5SS_342	A5SS
clualt5p743	5pMXE_90	5pMXE
clualt5p744	cassetteExon_239	cassetteExon
clualt5p744	cassetteExon_240	cassetteExon
clualt5p745	A5SS_343	A5SS
clualt5p745	ES_236	ES
clualt5p746	A5SS_7317	A5SS
clualt5p747	ES_4267	ES
clualt5p748	ES_4264	ES
clualt5p748	5pMXE_2281	5pMXE
clualt5p749	A5SS_344	A5SS
clualt5p750	ES_4265	ES
clualt5p752	A5SS_7318	A5SS
clualt5p753	ES_4266	ES
clualt5p753	A5SS_7319	A5SS
clualt5p754	ES_4268	ES
clualt5p754	MXE_948	MXE
clualt5p754	5pMXE_2282	5pMXE
clualt5p755	5pMXE_2283	5pMXE
clualt5p758	cassetteExon_3504	cassetteExon
clualt5p760	A5SS_7320	A5SS
clualt5p761	A5SS&ES_1342	A5SS&ES
clualt5p762	ES_237	ES
clualt5p762	5pMXE_91	5pMXE
clualt5p763	A5SS&ES_1343	A5SS&ES
clualt5p764	A5SS_7321	A5SS
clualt5p765	A5SS_7322	A5SS
clualt5p768	A5SS&ES_64	A5SS&ES
clualt5p769	ES_4271	ES
clualt5p770	A5SS_345	A5SS
clualt5p771	ES_4269	ES
clualt5p771	5pMXE_2284	5pMXE
clualt5p772	A5SS_346	A5SS
clualt5p773	cassetteExon_241	cassetteExon
clualt5p773	cassetteExon_242	cassetteExon
clualt5p773	cassetteExon_243	cassetteExon
clualt5p774	5pMXE_92	5pMXE
clualt5p775	A5SS_7323	A5SS
clualt5p777	A5SS_7325	A5SS
clualt5p778	A5SS_347	A5SS
clualt5p779	5pMXE_2285	5pMXE
clualt5p780	A5SS_7324	A5SS
clualt5p782	ES_3920	ES
clualt5p784	ES_4272	ES
clualt5p784	A5SS&ES_1344	A5SS&ES
clualt5p785	ES_3919	ES
clualt5p785	A5SS&ES_1218	A5SS&ES
clualt5p786	cassetteExon_14	cassetteExon
clualt5p787	A5SS_6641	A5SS
clualt5p790	A5SS_7326	A5SS
clualt5p794	A5SS_7327	A5SS
clualt5p797	ES_4273	ES
clualt5p797	ES_4274	ES
clualt5p797	A5SS&ES_1345	A5SS&ES
clualt5p798	A5SS_7328	A5SS
clualt5p800	A5SS_7331	A5SS
clualt5p801	A5SS_7329	A5SS
clualt5p805	A5SS_348	A5SS
clualt5p806	A5SS&ES_1347	A5SS&ES
clualt5p807	ES_4275	ES
clualt5p807	5pMXE_2289	5pMXE
clualt5p808	A5SS&ES_1346	A5SS&ES
clualt5p809	5pMXE_2288	5pMXE
clualt5p810	5pMXE_2286	5pMXE
clualt5p811	5pMXE_2287	5pMXE
clualt5p815	A5SS_7330	A5SS
clualt5p816	A5SS_349	A5SS
clualt5p817	5pMXE_2292	5pMXE
clualt5p818	5pMXE_2295	5pMXE
clualt5p819	5pMXE_2293	5pMXE
clualt5p820	5pMXE_93	5pMXE
clualt5p821	5pMXE_2294	5pMXE
clualt5p822	5pMXE_94	5pMXE
clualt5p823	5pMXE_2291	5pMXE
clualt5p827	A5SS_7333	A5SS
clualt5p829	cassetteExon_3505	cassetteExon
clualt5p832	A5SS_7334	A5SS
clualt5p834	cassetteExon_3506	cassetteExon
clualt5p836	A5SS_7335	A5SS
clualt5p837	A5SS&ES_1348	A5SS&ES
clualt5p838	ES_238	ES
clualt5p841	cassetteExon_3507	cassetteExon
clualt5p843	A5SS_7336	A5SS
clualt5p844	5pMXE_2296	5pMXE
clualt5p845	A5SS_7342	A5SS
clualt5p849	A5SS_7348	A5SS
clualt5p852	A5SS_7343	A5SS
clualt5p855	A5SS_7349	A5SS
clualt5p858	A5SS_7344	A5SS
clualt5p859	5pMXE_2298	5pMXE
clualt5p860	A5SS_7351	A5SS
clualt5p861	A5SS_7350	A5SS
clualt5p862	5pMXE_2299	5pMXE
clualt5p863	A5SS_350	A5SS
clualt5p867	A5SS_7345	A5SS
clualt5p870	A5SS_7346	A5SS
clualt5p871	A5SS_7347	A5SS
clualt5p872	5pMXE_2297	5pMXE
clualt5p879	A5SS&ES_1349	A5SS&ES
clualt5p881	cassetteExon_244	cassetteExon
clualt5p882	ES_4276	ES
clualt5p882	5pMXE_2302	5pMXE
clualt5p882	ES_4277	ES
clualt5p883	A5SS_7352	A5SS
clualt5p884	5pMXE_2303	5pMXE
clualt5p888	5pMXE_2304	5pMXE
clualt5p889	A5SS_7356	A5SS
clualt5p892	A5SS_7353	A5SS
clualt5p893	5pMXE_95	5pMXE
clualt5p894	5pMXE_2301	5pMXE
clualt5p895	5pMXE_2300	5pMXE
clualt5p896	A5SS_7357	A5SS
clualt5p898	5pMXE_2306	5pMXE
clualt5p899	A5SS_353	A5SS
clualt5p900	5pMXE_2315	5pMXE
clualt5p901	5pMXE_97	5pMXE
clualt5p902	5pMXE_2312	5pMXE
clualt5p903	A5SS_351	A5SS
clualt5p904	5pMXE_2313	5pMXE
clualt5p905	5pMXE_2314	5pMXE
clualt5p906	A5SS_354	A5SS
clualt5p907	5pMXE_2319	5pMXE
clualt5p908	5pMXE_2316	5pMXE
clualt5p909	A5SS_352	A5SS
clualt5p910	5pMXE_2317	5pMXE
clualt5p911	5pMXE_2318	5pMXE
clualt5p912	5pMXE_96	5pMXE
clualt5p913	5pMXE_2310	5pMXE
clualt5p914	5pMXE_2307	5pMXE
clualt5p915	5pMXE_2308	5pMXE
clualt5p916	5pMXE_2309	5pMXE
clualt5p917	cassetteExon_3508	cassetteExon
clualt5p921	A5SS_7358	A5SS
clualt5p924	A5SS_7359	A5SS
clualt5p926	5pMXE_2311	5pMXE
clualt5p927	5pMXE_2321	5pMXE
clualt5p928	5pMXE_98	5pMXE
clualt5p928	ES_239	ES
clualt5p929	A5SS_7361	A5SS
clualt5p930	A5SS_7360	A5SS
clualt5p932	5pMXE_2322	5pMXE
clualt5p934	cassetteExon_3509	cassetteExon
clualt5p934	cassetteExon_3510	cassetteExon
clualt5p937	cassetteExon_3511	cassetteExon
clualt5p940	A5SS_7362	A5SS
clualt5p942	cassetteExon_3512	cassetteExon
clualt5p942	cassetteExon_3513	cassetteExon
clualt5p944	A5SS_7363	A5SS
clualt5p945	A5SS_7367	A5SS
clualt5p947	A5SS_7368	A5SS
clualt5p949	5pMXE_2328	5pMXE
clualt5p950	A5SS_355	A5SS
clualt5p951	5pMXE_2327	5pMXE
clualt5p952	5pMXE_100	5pMXE
clualt5p953	5pMXE_2329	5pMXE
clualt5p954	5pMXE_2331	5pMXE
clualt5p955	A5SS_356	A5SS
clualt5p956	5pMXE_2330	5pMXE
clualt5p957	5pMXE_2332	5pMXE
clualt5p959	A5SS_7364	A5SS
clualt5p961	5pMXE_2323	5pMXE
clualt5p961	ES_4278	ES
clualt5p962	5pMXE_2324	5pMXE
clualt5p964	5pMXE_99	5pMXE
clualt5p964	cassetteExon_245	cassetteExon
clualt5p965	cassetteExon_246	cassetteExon
clualt5p965	cassetteExon_247	cassetteExon
clualt5p966	A5SS_357	A5SS
clualt5p967	ES_240	ES
clualt5p968	A5SS_7369	A5SS
clualt5p969	ES_241	ES
clualt5p969	A5SS_358	A5SS
clualt5p970	ES_4279	ES
clualt5p971	A5SS_7370	A5SS
clualt5p972	ES_4280	ES
clualt5p973	ES_4281	ES
clualt5p973	5pMXE_2333	5pMXE
clualt5p974	ES_4282	ES
clualt5p975	cassetteExon_3514	cassetteExon
clualt5p975	cassetteExon_3515	cassetteExon
clualt5p976	A5SS_7371	A5SS
clualt5p977	A5SS_7372	A5SS
clualt5p978	A5SS&ES_1350	A5SS&ES
clualt5p979	A5SS_7373	A5SS
clualt5p980	ES_242	ES
clualt5p980	A5SS&ES_65	A5SS&ES
clualt5p981	ES_4283	ES
clualt5p982	A5SS&ES_1351	A5SS&ES
clualt5p982	ES_4284	ES
clualt5p983	5pMXE_2336	5pMXE
clualt5p984	5pMXE_2337	5pMXE
clualt5p985	A5SS_359	A5SS
clualt5p986	A5SS_7375	A5SS
clualt5p987	5pMXE_2335	5pMXE
clualt5p989	A5SS_360	A5SS
clualt5p990	A5SS_361	A5SS
clualt5p991	A5SS_7379	A5SS
clualt5p992	5pMXE_101	5pMXE
clualt5p993	A5SS_7376	A5SS
clualt5p994	A5SS_7377	A5SS
clualt5p995	A5SS_362	A5SS
clualt5p996	A5SS_363	A5SS
clualt5p997	A5SS_365	A5SS
clualt5p998	A5SS_364	A5SS
clualt5p999	5pMXE_2342	5pMXE
clualt5p999	ES_4285	ES
clualt5p1003	A5SS_7380	A5SS
clualt5p1004	A5SS&ES_1352	A5SS&ES
clualt5p1004	ES_4288	ES
clualt5p1005	ES_4286	ES
clualt5p1005	A5SS_7383	A5SS
clualt5p1006	ES_4287	ES
clualt5p1006	A5SS&ES_1355	A5SS&ES
clualt5p1006	ES_4289	ES
clualt5p1010	A5SS&ES_1353	A5SS&ES
clualt5p1011	A5SS&ES_1354	A5SS&ES
clualt5p1013	A5SS_366	A5SS
clualt5p1015	A5SS_7381	A5SS
clualt5p1016	A5SS_7382	A5SS
clualt5p1017	ES_4290	ES
clualt5p1018	ES_4291	ES
clualt5p1022	5pMXE_2343	5pMXE
clualt5p1023	5pMXE_2345	5pMXE
clualt5p1024	5pMXE_2344	5pMXE
clualt5p1025	5pMXE_2346	5pMXE
clualt5p1026	cassetteExon_248	cassetteExon
clualt5p1026	A5SS_367	A5SS
clualt5p1027	cassetteExon_249	cassetteExon
clualt5p1028	ES_4292	ES
clualt5p1030	A5SS_7384	A5SS
clualt5p1031	A5SS_7387	A5SS
clualt5p1032	ES_243	ES
clualt5p1034	A5SS_368	A5SS
clualt5p1035	ES_244	ES
clualt5p1036	A5SS&ES_1357	A5SS&ES
clualt5p1037	ES_245	ES
clualt5p1039	A5SS_7386	A5SS
clualt5p1040	5pMXE_2348	5pMXE
clualt5p1042	A5SS_7385	A5SS
clualt5p1043	5pMXE_2347	5pMXE
clualt5p1045	A5SS_370	A5SS
clualt5p1046	A5SS_371	A5SS
clualt5p1047	A5SS_372	A5SS
clualt5p1048	A5SS_369	A5SS
clualt5p1049	ES_4293	ES
clualt5p1050	A5SS_7388	A5SS
clualt5p1051	ES_4294	ES
clualt5p1052	ES_3974	ES
clualt5p1053	A5SS_7389	A5SS
clualt5p1054	A5SS_7390	A5SS
clualt5p1055	cassetteExon_251	cassetteExon
clualt5p1057	cassetteExon_250	cassetteExon
clualt5p1058	A5SS_7392	A5SS
clualt5p1059	ES_247	ES
clualt5p1059	cassetteExon_252	cassetteExon
clualt5p1060	ES_246	ES
clualt5p1060	ES_248	ES
clualt5p1060	5pMXE_102	5pMXE
clualt5p1061	A5SS_373	A5SS
clualt5p1062	ES_4295	ES
clualt5p1062	ES_4296	ES
clualt5p1062	A5SS&ES_1358	A5SS&ES
clualt5p1062	MXE_949	MXE
clualt5p1063	A5SS_7391	A5SS
clualt5p1066	A5SS_6642	A5SS
clualt5p1069	A5SS_6643	A5SS
clualt5p1070	A5SS_6644	A5SS
clualt5p1073	A5SS_7393	A5SS
clualt5p1075	A5SS_7394	A5SS
clualt5p1076	ES_4297	ES
clualt5p1077	ES_4298	ES
clualt5p1077	A5SS&ES_1359	A5SS&ES
clualt5p1078	A5SS_7397	A5SS
clualt5p1079	A5SS_7395	A5SS
clualt5p1080	A5SS_374	A5SS
clualt5p1081	5pMXE_103	5pMXE
clualt5p1082	ES_4299	ES
clualt5p1086	A5SS_7398	A5SS
clualt5p1090	A5SS_7399	A5SS
clualt5p1093	A5SS_7400	A5SS
clualt5p1096	A5SS_7401	A5SS
clualt5p1097	5pMXE_2350	5pMXE
clualt5p1099	A5SS_83	A5SS
clualt5p1100	A5SS_7402	A5SS
clualt5p1102	A5SS_7403	A5SS
clualt5p1104	ES_249	ES
clualt5p1105	A5SS_375	A5SS
clualt5p1106	A5SS_7407	A5SS
clualt5p1107	A5SS_7406	A5SS
clualt5p1108	A5SS_376	A5SS
clualt5p1109	5pMXE_2351	5pMXE
clualt5p1110	A5SS&ES_1360	A5SS&ES
clualt5p1115	ES_250	ES
clualt5p1116	cassetteExon_253	cassetteExon
clualt5p1117	ES_251	ES
clualt5p1117	A5SS_377	A5SS
clualt5p1118	A5SS_7412	A5SS
clualt5p1119	MXE_37	MXE
clualt5p1119	MXE_38	MXE
clualt5p1119	MXE_39	MXE
clualt5p1119	MXE_40	MXE
clualt5p1119	A5SS_378	A5SS
clualt5p1120	A5SS_7411	A5SS
clualt5p1122	5pMXE_2354	5pMXE
clualt5p1124	A5SS_7413	A5SS
clualt5p1125	cassetteExon_255	cassetteExon
clualt5p1128	A5SS_380	A5SS
clualt5p1129	A5SS_381	A5SS
clualt5p1130	ES_252	ES
clualt5p1130	cassetteExon_254	cassetteExon
clualt5p1131	ES_257	ES
clualt5p1131	cassetteExon_257	cassetteExon
clualt5p1132	cassetteExon_256	cassetteExon
clualt5p1132	cassetteExon_258	cassetteExon
clualt5p1133	ES_256	ES
clualt5p1134	ES_254	ES
clualt5p1136	ES_253	ES
clualt5p1136	MXE_45	MXE
clualt5p1136	MXE_47	MXE
clualt5p1137	MXE_41	MXE
clualt5p1137	MXE_43	MXE
clualt5p1137	ES_255	ES
clualt5p1138	MXE_46	MXE
clualt5p1138	MXE_48	MXE
clualt5p1139	MXE_42	MXE
clualt5p1139	MXE_44	MXE
clualt5p1140	A5SS_379	A5SS
clualt5p1141	A5SS_382	A5SS
clualt5p1142	A5SS_383	A5SS
clualt5p1143	A5SS_385	A5SS
clualt5p1144	A5SS_7415	A5SS
clualt5p1145	A5SS_384	A5SS
clualt5p1146	A5SS_7414	A5SS
clualt5p1147	A5SS_7417	A5SS
clualt5p1148	A5SS&ES_1361	A5SS&ES
clualt5p1148	ES_4300	ES
clualt5p1149	A5SS&ES_1363	A5SS&ES
clualt5p1150	ES_4301	ES
clualt5p1152	A5SS&ES_1362	A5SS&ES
clualt5p1153	A5SS_386	A5SS
clualt5p1154	cassetteExon_259	cassetteExon
clualt5p1154	A5SS&ES_66	A5SS&ES
clualt5p1155	ES_260	ES
clualt5p1156	ES_258	ES
clualt5p1156	A5SS&ES_67	A5SS&ES
clualt5p1157	MXE_49	MXE
clualt5p1157	ES_259	ES
clualt5p1159	A5SS_7429	A5SS
clualt5p1161	A5SS_7418	A5SS
clualt5p1162	ES_4303	ES
clualt5p1163	A5SS_387	A5SS
clualt5p1164	ES_4302	ES
clualt5p1164	ES_4306	ES
clualt5p1166	MXE_950	MXE
clualt5p1169	cassetteExon_3516	cassetteExon
clualt5p1175	A5SS_7419	A5SS
clualt5p1178	A5SS_7424	A5SS
clualt5p1183	A5SS_7420	A5SS
clualt5p1186	A5SS_7425	A5SS
clualt5p1190	A5SS_7421	A5SS
clualt5p1193	A5SS_7426	A5SS
clualt5p1196	A5SS_7422	A5SS
clualt5p1199	A5SS_7427	A5SS
clualt5p1200	A5SS&ES_1364	A5SS&ES
clualt5p1203	ES_261	ES
clualt5p1204	A5SS_7428	A5SS
clualt5p1205	ES_4307	ES
clualt5p1206	A5SS&ES_1365	A5SS&ES
clualt5p1206	ES_4305	ES
clualt5p1213	A5SS_7423	A5SS
clualt5p1214	5pMXE_2356	5pMXE
clualt5p1214	ES_4304	ES
clualt5p1217	A5SS_7432	A5SS
clualt5p1218	A5SS_7430	A5SS
clualt5p1220	A5SS_7433	A5SS
clualt5p1221	A5SS_7431	A5SS
clualt5p1222	5pMXE_104	5pMXE
clualt5p1223	A5SS_7435	A5SS
clualt5p1225	A5SS_7436	A5SS
clualt5p1226	cassetteExon_260	cassetteExon
clualt5p1227	A5SS&ES_1366	A5SS&ES
clualt5p1228	A5SS_7437	A5SS
clualt5p1229	A5SS&ES_68	A5SS&ES
clualt5p1229	ES_266	ES
clualt5p1229	MXE_54	MXE
clualt5p1229	MXE_56	MXE
clualt5p1229	cassetteExon_263	cassetteExon
clualt5p1229	cassetteExon_264	cassetteExon
clualt5p1230	cassetteExon_261	cassetteExon
clualt5p1230	MXE_53	MXE
clualt5p1230	cassetteExon_262	cassetteExon
clualt5p1230	5pMXE_105	5pMXE
clualt5p1231	ES_262	ES
clualt5p1231	MXE_50	MXE
clualt5p1231	MXE_52	MXE
clualt5p1231	5pMXE_106	5pMXE
clualt5p1232	ES_264	ES
clualt5p1232	MXE_55	MXE
clualt5p1232	MXE_57	MXE
clualt5p1232	cassetteExon_265	cassetteExon
clualt5p1232	5pMXE_107	5pMXE
clualt5p1233	ES_265	ES
clualt5p1233	MXE_59	MXE
clualt5p1234	ES_263	ES
clualt5p1234	MXE_51	MXE
clualt5p1234	MXE_58	MXE
clualt5p1238	5pMXE_2358	5pMXE
clualt5p1238	ES_4308	ES
clualt5p1239	A5SS_7438	A5SS
clualt5p1240	ES_267	ES
clualt5p1241	A5SS_7439	A5SS
clualt5p1242	ES_268	ES
clualt5p1242	A5SS_388	A5SS
clualt5p1243	ES_4309	ES
clualt5p1243	A5SS_7440	A5SS
clualt5p1244	A5SS_7441	A5SS
clualt5p1245	cassetteExon_3518	cassetteExon
clualt5p1246	A5SS_7444	A5SS
clualt5p1247	ES_269	ES
clualt5p1248	cassetteExon_266	cassetteExon
clualt5p1249	A5SS&ES_1367	A5SS&ES
clualt5p1250	A5SS_389	A5SS
clualt5p1251	ES_270	ES
clualt5p1251	A5SS_391	A5SS
clualt5p1252	A5SS&ES_1368	A5SS&ES
clualt5p1253	A5SS_390	A5SS
clualt5p1254	A5SS_7445	A5SS
clualt5p1255	cassetteExon_268	cassetteExon
clualt5p1257	cassetteExon_267	cassetteExon
clualt5p1260	A5SS_7446	A5SS
clualt5p1265	A5SS_7447	A5SS
clualt5p1267	ES_4310	ES
clualt5p1268	A5SS&ES_1369	A5SS&ES
clualt5p1269	MXE_951	MXE
clualt5p1269	MXE_952	MXE
clualt5p1269	ES_4311	ES
clualt5p1269	A5SS&ES_1372	A5SS&ES
clualt5p1273	A5SS&ES_1370	A5SS&ES
clualt5p1274	A5SS_392	A5SS
clualt5p1275	cassetteExon_269	cassetteExon
clualt5p1276	A5SS&ES_1373	A5SS&ES
clualt5p1277	cassetteExon_270	cassetteExon
clualt5p1278	A5SS_7448	A5SS
clualt5p1280	ES_4313	ES
clualt5p1280	A5SS&ES_1374	A5SS&ES
clualt5p1281	ES_4312	ES
clualt5p1281	A5SS&ES_1371	A5SS&ES
clualt5p1283	A5SS_7450	A5SS
clualt5p1284	A5SS_7449	A5SS
clualt5p1285	ES_271	ES
clualt5p1285	5pMXE_108	5pMXE
clualt5p1287	cassetteExon_3519	cassetteExon
clualt5p1288	A5SS_7451	A5SS
clualt5p1289	ES_4314	ES
clualt5p1292	ES_4315	ES
clualt5p1293	ES_4316	ES
clualt5p1293	5pMXE_2359	5pMXE
clualt5p1294	ES_272	ES
clualt5p1294	ES_273	ES
clualt5p1295	A5SS_394	A5SS
clualt5p1296	A5SS_7455	A5SS
clualt5p1297	cassetteExon_274	cassetteExon
clualt5p1297	A5SS&ES_69	A5SS&ES
clualt5p1298	A5SS_393	A5SS
clualt5p1299	cassetteExon_271	cassetteExon
clualt5p1299	cassetteExon_272	cassetteExon
clualt5p1299	cassetteExon_273	cassetteExon
clualt5p1299	A5SS_395	A5SS
clualt5p1302	A5SS&ES_1378	A5SS&ES
clualt5p1303	A5SS&ES_1377	A5SS&ES
clualt5p1303	ES_4320	ES
clualt5p1303	ES_4321	ES
clualt5p1305	MXE_953	MXE
clualt5p1305	ES_4319	ES
clualt5p1307	A5SS_7452	A5SS
clualt5p1311	A5SS&ES_1375	A5SS&ES
clualt5p1313	A5SS_7453	A5SS
clualt5p1314	5pMXE_2360	5pMXE
clualt5p1319	A5SS_7454	A5SS
clualt5p1321	ES_4317	ES
clualt5p1323	5pMXE_2361	5pMXE
clualt5p1324	A5SS&ES_1376	A5SS&ES
clualt5p1325	A5SS_7456	A5SS
clualt5p1326	ES_4318	ES
clualt5p1326	ES_4322	ES
clualt5p1326	A5SS_7457	A5SS
clualt5p1327	ES_274	ES
clualt5p1328	A5SS_396	A5SS
clualt5p1329	A5SS_397	A5SS
clualt5p1330	A5SS_398	A5SS
clualt5p1331	A5SS&ES_70	A5SS&ES
clualt5p1332	ES_4323	ES
clualt5p1332	A5SS_7458	A5SS
clualt5p1333	ES_4324	ES
clualt5p1334	A5SS_399	A5SS
clualt5p1335	A5SS_400	A5SS
clualt5p1337	ES_275	ES
clualt5p1337	ES_277	ES
clualt5p1338	A5SS_401	A5SS
clualt5p1339	ES_276	ES
clualt5p1339	5pMXE_110	5pMXE
clualt5p1340	A5SS_7459	A5SS
clualt5p1341	A5SS_7460	A5SS
clualt5p1342	5pMXE_109	5pMXE
clualt5p1342	ES_278	ES
clualt5p1343	A5SS_402	A5SS
clualt5p1344	cassetteExon_275	cassetteExon
clualt5p1345	A5SS&ES_71	A5SS&ES
clualt5p1346	cassetteExon_276	cassetteExon
clualt5p1349	5pMXE_2362	5pMXE
clualt5p1350	MXE_60	MXE
clualt5p1350	ES_282	ES
clualt5p1350	5pMXE_111	5pMXE
clualt5p1358	ES_279	ES
clualt5p1358	5pMXE_112	5pMXE
clualt5p1360	ES_4325	ES
clualt5p1360	5pMXE_2363	5pMXE
clualt5p1363	ES_280	ES
clualt5p1364	A5SS_7463	A5SS
clualt5p1365	A5SS_403	A5SS
clualt5p1366	A5SS_7462	A5SS
clualt5p1367	cassetteExon_277	cassetteExon
clualt5p1368	ES_281	ES
clualt5p1368	MXE_61	MXE
clualt5p1368	cassetteExon_278	cassetteExon
clualt5p1368	cassetteExon_279	cassetteExon
clualt5p1368	5pMXE_113	5pMXE
clualt5p1369	A5SS&ES_1379	A5SS&ES
clualt5p1370	A5SS_7464	A5SS
clualt5p1373	cassetteExon_3520	cassetteExon
clualt5p1375	ES_283	ES
clualt5p1375	5pMXE_114	5pMXE
clualt5p1376	A5SS_404	A5SS
clualt5p1377	A5SS_405	A5SS
clualt5p1378	ES_284	ES
clualt5p1379	ES_4326	ES
clualt5p1379	5pMXE_2364	5pMXE
clualt5p1379	ES_4327	ES
clualt5p1380	5pMXE_2365	5pMXE
clualt5p1380	ES_4329	ES
clualt5p1381	A5SS_7465	A5SS
clualt5p1385	A5SS_411	A5SS
clualt5p1386	A5SS_416	A5SS
clualt5p1387	A5SS_409	A5SS
clualt5p1388	cassetteExon_280	cassetteExon
clualt5p1389	A5SS&ES_72	A5SS&ES
clualt5p1390	A5SS&ES_73	A5SS&ES
clualt5p1391	A5SS_410	A5SS
clualt5p1392	A5SS_412	A5SS
clualt5p1393	cassetteExon_281	cassetteExon
clualt5p1394	cassetteExon_282	cassetteExon
clualt5p1395	A5SS&ES_74	A5SS&ES
clualt5p1396	A5SS_413	A5SS
clualt5p1398	A5SS_417	A5SS
clualt5p1399	A5SS_414	A5SS
clualt5p1400	A5SS_406	A5SS
clualt5p1401	A5SS_418	A5SS
clualt5p1402	A5SS_415	A5SS
clualt5p1403	A5SS_407	A5SS
clualt5p1404	A5SS_408	A5SS
clualt5p1408	A5SS_7467	A5SS
clualt5p1409	A5SS_419	A5SS
clualt5p1410	cassetteExon_3522	cassetteExon
clualt5p1411	ES_285	ES
clualt5p1412	A5SS_7468	A5SS
clualt5p1413	A5SS_422	A5SS
clualt5p1414	A5SS_420	A5SS
clualt5p1417	A5SS&ES_1380	A5SS&ES
clualt5p1419	A5SS_7469	A5SS
clualt5p1420	A5SS_7470	A5SS
clualt5p1421	ES_4332	ES
clualt5p1422	ES_4330	ES
clualt5p1422	A5SS_7474	A5SS
clualt5p1423	A5SS_421	A5SS
clualt5p1424	cassetteExon_283	cassetteExon
clualt5p1424	5pMXE_115	5pMXE
clualt5p1425	MXE_954	MXE
clualt5p1425	cassetteExon_3523	cassetteExon
clualt5p1426	A5SS_7472	A5SS
clualt5p1427	ES_4333	ES
clualt5p1431	A5SS&ES_75	A5SS&ES
clualt5p1432	cassetteExon_3524	cassetteExon
clualt5p1433	A5SS_7471	A5SS
clualt5p1434	MXE_955	MXE
clualt5p1435	A5SS_7478	A5SS
clualt5p1436	ES_289	ES
clualt5p1437	ES_286	ES
clualt5p1438	A5SS_7477	A5SS
clualt5p1439	cassetteExon_284	cassetteExon
clualt5p1440	MXE_62	MXE
clualt5p1441	A5SS_7476	A5SS
clualt5p1442	ES_287	ES
clualt5p1442	ES_288	ES
clualt5p1442	MXE_63	MXE
clualt5p1442	MXE_64	MXE
clualt5p1443	A5SS_424	A5SS
clualt5p1444	A5SS_423	A5SS
clualt5p1445	A5SS_426	A5SS
clualt5p1447	A5SS_425	A5SS
clualt5p1448	ES_4335	ES
clualt5p1449	ES_4336	ES
clualt5p1451	ES_4338	ES
clualt5p1452	A5SS_427	A5SS
clualt5p1453	ES_4337	ES
clualt5p1454	cassetteExon_3525	cassetteExon
clualt5p1454	cassetteExon_3526	cassetteExon
clualt5p1455	5pMXE_2368	5pMXE
clualt5p1457	A5SS_7480	A5SS
clualt5p1459	A5SS_7483	A5SS
clualt5p1460	ES_4339	ES
clualt5p1461	cassetteExon_285	cassetteExon
clualt5p1462	A5SS_7484	A5SS
clualt5p1464	A5SS_7481	A5SS
clualt5p1465	A5SS_7482	A5SS
clualt5p1466	5pMXE_118	5pMXE
clualt5p1467	5pMXE_2369	5pMXE
clualt5p1468	5pMXE_117	5pMXE
clualt5p1468	ES_290	ES
clualt5p1468	cassetteExon_286	cassetteExon
clualt5p1468	cassetteExon_287	cassetteExon
clualt5p1469	5pMXE_116	5pMXE
clualt5p1469	MXE_65	MXE
clualt5p1469	MXE_66	MXE
clualt5p1470	5pMXE_2370	5pMXE
clualt5p1471	cassetteExon_288	cassetteExon
clualt5p1471	5pMXE_119	5pMXE
clualt5p1472	A5SS_7486	A5SS
clualt5p1473	A5SS_7485	A5SS
clualt5p1474	A5SS_7487	A5SS
clualt5p1475	ES_291	ES
clualt5p1475	A5SS&ES_76	A5SS&ES
clualt5p1476	cassetteExon_289	cassetteExon
clualt5p1477	ES_4340	ES
clualt5p1478	ES_4341	ES
clualt5p1480	ES_4342	ES
clualt5p1481	A5SS_7488	A5SS
clualt5p1482	cassetteExon_3527	cassetteExon
clualt5p1483	A5SS_7489	A5SS
clualt5p1484	cassetteExon_290	cassetteExon
clualt5p1487	A5SS_7492	A5SS
clualt5p1488	A5SS_7490	A5SS
clualt5p1489	A5SS_7493	A5SS
clualt5p1490	A5SS_7491	A5SS
clualt5p1492	A5SS_6645	A5SS
clualt5p1496	5pMXE_2067	5pMXE
clualt5p1497	5pMXE_2069	5pMXE
clualt5p1498	5pMXE_2068	5pMXE
clualt5p1502	ES_292	ES
clualt5p1503	ES_4343	ES
clualt5p1504	A5SS_428	A5SS
clualt5p1504	ES_294	ES
clualt5p1505	MXE_956	MXE
clualt5p1505	cassetteExon_3528	cassetteExon
clualt5p1506	A5SS_7494	A5SS
clualt5p1507	A5SS_7495	A5SS
clualt5p1508	ES_293	ES
clualt5p1508	cassetteExon_291	cassetteExon
clualt5p1510	ES_295	ES
clualt5p1510	5pMXE_120	5pMXE
clualt5p1511	ES_296	ES
clualt5p1515	A5SS_429	A5SS
clualt5p1516	5pMXE_2372	5pMXE
clualt5p1518	5pMXE_2373	5pMXE
clualt5p1519	ES_297	ES
clualt5p1520	cassetteExon_292	cassetteExon
clualt5p1521	A5SS_7496	A5SS
clualt5p1522	cassetteExon_293	cassetteExon
clualt5p1523	A5SS_7498	A5SS
clualt5p1524	A5SS_430	A5SS
clualt5p1525	A5SS_7497	A5SS
clualt5p1529	A5SS_7499	A5SS
clualt5p1533	A5SS_7500	A5SS
clualt5p1535	A5SS_7501	A5SS
clualt5p1536	ES_4344	ES
clualt5p1541	ES_4345	ES
clualt5p1542	A5SS_7502	A5SS
clualt5p1544	A5SS_7507	A5SS
clualt5p1545	cassetteExon_3532	cassetteExon
clualt5p1546	A5SS_7510	A5SS
clualt5p1548	cassetteExon_3529	cassetteExon
clualt5p1548	cassetteExon_3530	cassetteExon
clualt5p1548	cassetteExon_3531	cassetteExon
clualt5p1550	A5SS_7508	A5SS
clualt5p1551	A5SS_7505	A5SS
clualt5p1552	A5SS_7511	A5SS
clualt5p1554	A5SS_7503	A5SS
clualt5p1555	A5SS_434	A5SS
clualt5p1556	A5SS_433	A5SS
clualt5p1557	A5SS_7512	A5SS
clualt5p1558	A5SS_431	A5SS
clualt5p1559	5pMXE_121	5pMXE
clualt5p1560	A5SS_432	A5SS
clualt5p1561	A5SS_7504	A5SS
clualt5p1562	A5SS_7509	A5SS
clualt5p1563	A5SS_7506	A5SS
clualt5p1564	5pMXE_122	5pMXE
clualt5p1567	cassetteExon_294	cassetteExon
clualt5p1568	A5SS&ES_1383	A5SS&ES
clualt5p1569	A5SS&ES_1382	A5SS&ES
clualt5p1569	ES_4346	ES
clualt5p1570	A5SS_7518	A5SS
clualt5p1571	A5SS_7516	A5SS
clualt5p1572	A5SS_7515	A5SS
clualt5p1573	5pMXE_124	5pMXE
clualt5p1574	5pMXE_123	5pMXE
clualt5p1575	A5SS_435	A5SS
clualt5p1577	A5SS_7519	A5SS
clualt5p1578	cassetteExon_295	cassetteExon
clualt5p1579	ES_298	ES
clualt5p1579	5pMXE_125	5pMXE
clualt5p1580	A5SS_7520	A5SS
clualt5p1581	cassetteExon_3533	cassetteExon
clualt5p1582	cassetteExon_3534	cassetteExon
clualt5p1582	cassetteExon_3535	cassetteExon
clualt5p1582	cassetteExon_3536	cassetteExon
clualt5p1584	ES_4347	ES
clualt5p1585	A5SS_7521	A5SS
clualt5p1587	ES_4348	ES
clualt5p1588	5pMXE_2115	5pMXE
clualt5p1589	ES_4349	ES
clualt5p1589	A5SS_7522	A5SS
clualt5p1590	ES_39	ES
clualt5p1592	ES_3976	ES
clualt5p1593	A5SS_6760	A5SS
clualt5p1594	A5SS_6761	A5SS
clualt5p1619	ES_4350	ES
clualt5p1619	A5SS_7524	A5SS
clualt5p1620	A5SS_7523	A5SS
clualt5p1623	ES_3977	ES
clualt5p1623	5pMXE_2116	5pMXE
clualt5p1624	A5SS&ES_1233	A5SS&ES
clualt5p1625	A5SS_6762	A5SS
clualt5p1626	ES_3978	ES
clualt5p1627	ES_40	ES
clualt5p1627	A5SS_84	A5SS
clualt5p1628	A5SS_436	A5SS
clualt5p1629	A5SS_7525	A5SS
clualt5p1633	ES_4351	ES
clualt5p1635	A5SS_7530	A5SS
clualt5p1636	A5SS_7527	A5SS
clualt5p1638	A5SS_7533	A5SS
clualt5p1640	A5SS_7531	A5SS
clualt5p1641	A5SS_7528	A5SS
clualt5p1642	A5SS_7534	A5SS
clualt5p1643	A5SS_7532	A5SS
clualt5p1644	A5SS_7529	A5SS
clualt5p1645	A5SS_7535	A5SS
clualt5p1646	A5SS_437	A5SS
clualt5p1647	5pMXE_126	5pMXE
clualt5p1648	A5SS_438	A5SS
clualt5p1649	cassetteExon_296	cassetteExon
clualt5p1652	ES_4352	ES
clualt5p1653	A5SS_439	A5SS
clualt5p1654	ES_4353	ES
clualt5p1655	ES_4354	ES
clualt5p1656	A5SS_440	A5SS
clualt5p1660	5pMXE_127	5pMXE
clualt5p1661	A5SS&ES_77	A5SS&ES
clualt5p1662	A5SS_441	A5SS
clualt5p1665	5pMXE_2378	5pMXE
clualt5p1669	ES_4355	ES
clualt5p1669	5pMXE_2379	5pMXE
clualt5p1670	ES_299	ES
clualt5p1670	ES_300	ES
clualt5p1670	5pMXE_128	5pMXE
clualt5p1671	ES_301	ES
clualt5p1671	A5SS&ES_78	A5SS&ES
clualt5p1672	A5SS_442	A5SS
clualt5p1673	A5SS_443	A5SS
clualt5p1675	ES_4357	ES
clualt5p1675	5pMXE_2380	5pMXE
clualt5p1676	ES_4356	ES
clualt5p1676	A5SS&ES_1384	A5SS&ES
clualt5p1676	ES_4358	ES
clualt5p1677	MXE_957	MXE
clualt5p1678	cassetteExon_297	cassetteExon
clualt5p1679	cassetteExon_3537	cassetteExon
clualt5p1680	cassetteExon_3538	cassetteExon
clualt5p1681	A5SS_444	A5SS
clualt5p1682	A5SS_445	A5SS
clualt5p1684	A5SS_446	A5SS
clualt5p1687	5pMXE_2381	5pMXE
clualt5p1688	A5SS_7537	A5SS
clualt5p1689	A5SS_447	A5SS
clualt5p1690	ES_4359	ES
clualt5p1692	A5SS_7538	A5SS
clualt5p1693	ES_302	ES
clualt5p1694	A5SS_7541	A5SS
clualt5p1695	A5SS_448	A5SS
clualt5p1696	A5SS_7539	A5SS
clualt5p1697	A5SS_450	A5SS
clualt5p1698	cassetteExon_298	cassetteExon
clualt5p1699	A5SS_449	A5SS
clualt5p1700	ES_303	ES
clualt5p1700	MXE_67	MXE
clualt5p1700	5pMXE_129	5pMXE
clualt5p1701	ES_304	ES
clualt5p1701	A5SS_451	A5SS
clualt5p1702	ES_305	ES
clualt5p1702	MXE_68	MXE
clualt5p1703	ES_4360	ES
clualt5p1703	5pMXE_2382	5pMXE
clualt5p1704	ES_4361	ES
clualt5p1704	A5SS_7542	A5SS
clualt5p1706	ES_306	ES
clualt5p1706	A5SS_455	A5SS
clualt5p1707	ES_307	ES
clualt5p1707	A5SS_454	A5SS
clualt5p1708	ES_308	ES
clualt5p1708	A5SS_452	A5SS
clualt5p1708	MXE_69	MXE
clualt5p1709	cassetteExon_299	cassetteExon
clualt5p1710	ES_309	ES
clualt5p1711	ES_4362	ES
clualt5p1711	A5SS_7543	A5SS
clualt5p1712	A5SS_453	A5SS
clualt5p1713	A5SS_6763	A5SS
clualt5p1714	ES_3979	ES
clualt5p1717	A5SS_6764	A5SS
clualt5p1718	ES_3980	ES
clualt5p1720	A5SS&ES_1385	A5SS&ES
clualt5p1720	ES_4363	ES
clualt5p1721	ES_311	ES
clualt5p1722	A5SS_456	A5SS
clualt5p1723	ES_310	ES
clualt5p1725	cassetteExon_300	cassetteExon
clualt5p1726	A5SS_6646	A5SS
clualt5p1727	A5SS_30	A5SS
clualt5p1728	A5SS_6648	A5SS
clualt5p1729	5pMXE_2070	5pMXE
clualt5p1731	ES_3981	ES
clualt5p1732	A5SS_6765	A5SS
clualt5p1733	ES_41	ES
clualt5p1734	A5SS_6766	A5SS
clualt5p1736	ES_9	ES
clualt5p1736	5pMXE_7	5pMXE
clualt5p1737	cassetteExon_3447	cassetteExon
clualt5p1738	ES_11	ES
clualt5p1739	ES_4364	ES
clualt5p1740	ES_4365	ES
clualt5p1741	ES_312	ES
clualt5p1741	cassetteExon_301	cassetteExon
clualt5p1742	A5SS_7545	A5SS
clualt5p1743	A5SS_7544	A5SS
clualt5p1744	cassetteExon_302	cassetteExon
clualt5p1745	5pMXE_130	5pMXE
clualt5p1746	A5SS_6647	A5SS
clualt5p1747	ES_3921	ES
clualt5p1747	A5SS_6649	A5SS
clualt5p1748	ES_10	ES
clualt5p1749	cassetteExon_3436	cassetteExon
clualt5p1750	ES_4366	ES
clualt5p1750	A5SS&ES_1386	A5SS&ES
clualt5p1751	ES_313	ES
clualt5p1751	5pMXE_131	5pMXE
clualt5p1752	ES_3922	ES
clualt5p1753	A5SS_6650	A5SS
clualt5p1754	A5SS_6651	A5SS
clualt5p1758	cassetteExon_45	cassetteExon
clualt5p1759	ES_42	ES
clualt5p1760	ES_3982	ES
clualt5p1760	ES_3983	ES
clualt5p1761	A5SS_6652	A5SS
clualt5p1762	ES_43	ES
clualt5p1762	5pMXE_23	5pMXE
clualt5p1763	A5SS_457	A5SS
clualt5p1768	ES_4367	ES
clualt5p1769	A5SS_7547	A5SS
clualt5p1770	ES_314	ES
clualt5p1770	5pMXE_132	5pMXE
clualt5p1771	A5SS_6653	A5SS
clualt5p1772	ES_3923	ES
clualt5p1773	cassetteExon_15	cassetteExon
clualt5p1774	A5SS_7548	A5SS
clualt5p1775	A5SS_458	A5SS
clualt5p1776	A5SS&ES_1388	A5SS&ES
clualt5p1777	ES_4368	ES
clualt5p1781	A5SS_7549	A5SS
clualt5p1782	ES_4369	ES
clualt5p1783	ES_4370	ES
clualt5p1783	5pMXE_2385	5pMXE
clualt5p1784	ES_4372	ES
clualt5p1786	A5SS_461	A5SS
clualt5p1787	A5SS_459	A5SS
clualt5p1788	A5SS_460	A5SS
clualt5p1789	ES_4373	ES
clualt5p1789	5pMXE_2386	5pMXE
clualt5p1791	A5SS_7550	A5SS
clualt5p1792	ES_4374	ES
clualt5p1793	5pMXE_2071	5pMXE
clualt5p1795	A5SS_6654	A5SS
clualt5p1796	ES_3984	ES
clualt5p1796	ES_3985	ES
clualt5p1798	A5SS_462	A5SS
clualt5p1799	A5SS_31	A5SS
clualt5p1800	A5SS_7551	A5SS
clualt5p1801	A5SS_7552	A5SS
clualt5p1802	A5SS_7553	A5SS
clualt5p1804	ES_315	ES
clualt5p1805	cassetteExon_303	cassetteExon
clualt5p1806	A5SS_464	A5SS
clualt5p1807	A5SS_465	A5SS
clualt5p1808	ES_316	ES
clualt5p1809	A5SS_466	A5SS
clualt5p1810	A5SS_463	A5SS
clualt5p1813	A5SS_7556	A5SS
clualt5p1814	5pMXE_2389	5pMXE
clualt5p1816	ES_317	ES
clualt5p1817	ES_4375	ES
clualt5p1819	A5SS_467	A5SS
clualt5p1820	A5SS_7557	A5SS
clualt5p1823	A5SS_7558	A5SS
clualt5p1825	A5SS_7559	A5SS
clualt5p1826	ES_4376	ES
clualt5p1826	A5SS&ES_1390	A5SS&ES
clualt5p1827	cassetteExon_3539	cassetteExon
clualt5p1832	5pMXE_25	5pMXE
clualt5p1834	5pMXE_24	5pMXE
clualt5p1835	ES_4377	ES
clualt5p1837	A5SS_468	A5SS
clualt5p1838	A5SS_469	A5SS
clualt5p1839	5pMXE_2390	5pMXE
clualt5p1840	A5SS_85	A5SS
clualt5p1842	ES_3986	ES
clualt5p1843	A5SS_6767	A5SS
clualt5p1844	ES_3987	ES
clualt5p1845	ES_3988	ES
clualt5p1845	A5SS_6769	A5SS
clualt5p1846	ES_3989	ES
clualt5p1846	ES_3990	ES
clualt5p1847	A5SS_6768	A5SS
clualt5p1848	A5SS_470	A5SS
clualt5p1849	A5SS&ES_79	A5SS&ES
clualt5p1850	cassetteExon_46	cassetteExon
clualt5p1850	A5SS_87	A5SS
clualt5p1851	5pMXE_133	5pMXE
clualt5p1852	cassetteExon_47	cassetteExon
clualt5p1852	5pMXE_26	5pMXE
clualt5p1853	ES_3991	ES
clualt5p1854	ES_44	ES
clualt5p1855	ES_45	ES
clualt5p1856	A5SS_86	A5SS
clualt5p1857	cassetteExon_304	cassetteExon
clualt5p1857	A5SS&ES_80	A5SS&ES
clualt5p1858	A5SS_7560	A5SS
clualt5p1859	5pMXE_2117	5pMXE
clualt5p1860	A5SS_88	A5SS
clualt5p1861	ES_3992	ES
clualt5p1862	A5SS_6655	A5SS
clualt5p1863	A5SS_471	A5SS
clualt5p1865	ES_3892	ES
clualt5p1867	A5SS_32	A5SS
clualt5p1868	ES_318	ES
clualt5p1868	5pMXE_134	5pMXE
clualt5p1869	5pMXE_2072	5pMXE
clualt5p1870	A5SS_472	A5SS
clualt5p1871	ES_4378	ES
clualt5p1872	A5SS_473	A5SS
clualt5p1873	ES_4379	ES
clualt5p1873	5pMXE_2392	5pMXE
clualt5p1874	ES_319	ES
clualt5p1875	cassetteExon_305	cassetteExon
clualt5p1876	A5SS_33	A5SS
clualt5p1877	A5SS_7562	A5SS
clualt5p1878	A5SS_474	A5SS
clualt5p1878	ES_321	ES
clualt5p1879	ES_320	ES
clualt5p1886	A5SS_34	A5SS
clualt5p1888	5pMXE_2393	5pMXE
clualt5p1892	cassetteExon_3540	cassetteExon
clualt5p1893	5pMXE_8	5pMXE
clualt5p1894	A5SS_7568	A5SS
clualt5p1895	A5SS_7569	A5SS
clualt5p1897	A5SS_7570	A5SS
clualt5p1898	ES_322	ES
clualt5p1898	5pMXE_135	5pMXE
clualt5p1899	ES_4380	ES
clualt5p1900	ES_4381	ES
clualt5p1901	cassetteExon_306	cassetteExon
clualt5p1902	A5SS_7571	A5SS
clualt5p1904	ES_323	ES
clualt5p1904	A5SS_480	A5SS
clualt5p1905	A5SS_475	A5SS
clualt5p1906	A5SS_476	A5SS
clualt5p1907	cassetteExon_307	cassetteExon
clualt5p1907	A5SS&ES_81	A5SS&ES
clualt5p1908	A5SS_479	A5SS
clualt5p1910	A5SS&ES_1393	A5SS&ES
clualt5p1911	ES_4382	ES
clualt5p1911	5pMXE_2395	5pMXE
clualt5p1912	ES_4384	ES
clualt5p1913	ES_4383	ES
clualt5p1914	A5SS_477	A5SS
clualt5p1915	A5SS_481	A5SS
clualt5p1916	A5SS_478	A5SS
clualt5p1917	A5SS_7572	A5SS
clualt5p1918	5pMXE_136	5pMXE
clualt5p1919	A5SS_6770	A5SS
clualt5p1920	5pMXE_137	5pMXE
clualt5p1921	A5SS_482	A5SS
clualt5p1922	A5SS_483	A5SS
clualt5p1923	A5SS_7573	A5SS
clualt5p1924	A5SS_7574	A5SS
clualt5p1925	A5SS_484	A5SS
clualt5p1927	ES_3926	ES
clualt5p1928	ES_3924	ES
clualt5p1928	A5SS&ES_1220	A5SS&ES
clualt5p1930	ES_12	ES
clualt5p1931	ES_13	ES
clualt5p1932	A5SS_35	A5SS
clualt5p1934	A5SS_7575	A5SS
clualt5p1935	A5SS&ES_1394	A5SS&ES
clualt5p1936	ES_324	ES
clualt5p1937	A5SS_485	A5SS
clualt5p1938	ES_3925	ES
clualt5p1938	A5SS&ES_1219	A5SS&ES
clualt5p1939	ES_46	ES
clualt5p1939	5pMXE_27	5pMXE
clualt5p1942	A5SS_6656	A5SS
clualt5p1944	5pMXE_2074	5pMXE
clualt5p1945	5pMXE_2073	5pMXE
clualt5p1947	5pMXE_2397	5pMXE
clualt5p1948	A5SS_7576	A5SS
clualt5p1949	ES_4385	ES
clualt5p1950	A5SS_6659	A5SS
clualt5p1951	ES_325	ES
clualt5p1951	5pMXE_138	5pMXE
clualt5p1953	A5SS&ES_82	A5SS&ES
clualt5p1955	A5SS_7581	A5SS
clualt5p1956	A5SS_486	A5SS
clualt5p1958	cassetteExon_3541	cassetteExon
clualt5p1960	ES_4386	ES
clualt5p1965	ES_326	ES
clualt5p1966	A5SS&ES_1395	A5SS&ES
clualt5p1967	ES_4387	ES
clualt5p1969	A5SS_7582	A5SS
clualt5p1973	cassetteExon_3542	cassetteExon
clualt5p1976	cassetteExon_3543	cassetteExon
clualt5p1978	5pMXE_2399	5pMXE
clualt5p1981	A5SS_7583	A5SS
clualt5p1982	ES_327	ES
clualt5p1983	ES_14	ES
clualt5p1984	A5SS&ES_83	A5SS&ES
clualt5p1985	A5SS_488	A5SS
clualt5p1986	A5SS_487	A5SS
clualt5p1987	cassetteExon_16	cassetteExon
clualt5p1988	cassetteExon_3544	cassetteExon
clualt5p1989	A5SS_7584	A5SS
clualt5p1990	A5SS_7585	A5SS
clualt5p1991	A5SS_489	A5SS
clualt5p1992	ES_328	ES
clualt5p1994	A5SS_7586	A5SS
clualt5p1996	A5SS_7587	A5SS
clualt5p2005	A5SS&ES_1210	A5SS&ES
clualt5p2007	A5SS_6660	A5SS
clualt5p2009	cassetteExon_3437	cassetteExon
clualt5p2011	A5SS_6661	A5SS
clualt5p2012	ES_4388	ES
clualt5p2014	ES_4391	ES
clualt5p2016	ES_4390	ES
clualt5p2017	ES_4389	ES
clualt5p2020	cassetteExon_308	cassetteExon
clualt5p2021	cassetteExon_309	cassetteExon
clualt5p2022	cassetteExon_310	cassetteExon
clualt5p2023	MXE_959	MXE
clualt5p2024	cassetteExon_311	cassetteExon
clualt5p2025	cassetteExon_312	cassetteExon
clualt5p2027	A5SS_492	A5SS
clualt5p2028	A5SS_490	A5SS
clualt5p2029	A5SS_491	A5SS
clualt5p2030	MXE_70	MXE
clualt5p2031	cassetteExon_313	cassetteExon
clualt5p2033	A5SS_6592	A5SS
clualt5p2034	A5SS_6593	A5SS
clualt5p2035	A5SS&ES_1397	A5SS&ES
clualt5p2036	A5SS_7589	A5SS
clualt5p2037	A5SS_7590	A5SS
clualt5p2038	A5SS_6594	A5SS
clualt5p2039	ES_3893	ES
clualt5p2044	ES_47	ES
clualt5p2045	ES_48	ES
clualt5p2047	A5SS&ES_1235	A5SS&ES
clualt5p2050	cassetteExon_3448	cassetteExon
clualt5p2052	A5SS_6771	A5SS
clualt5p2053	5pMXE_2118	5pMXE
clualt5p2053	ES_3993	ES
clualt5p2054	A5SS_6772	A5SS
clualt5p2055	A5SS_6773	A5SS
clualt5p2056	ES_3994	ES
clualt5p2057	A5SS_6774	A5SS
clualt5p2058	A5SS_6775	A5SS
clualt5p2059	A5SS_89	A5SS
clualt5p2060	A5SS&ES_1237	A5SS&ES
clualt5p2060	ES_3997	ES
clualt5p2061	ES_3995	ES
clualt5p2062	ES_3996	ES
clualt5p2062	5pMXE_2120	5pMXE
clualt5p2063	ES_3998	ES
clualt5p2064	ES_3999	ES
clualt5p2065	A5SS_493	A5SS
clualt5p2066	ES_4392	ES
clualt5p2067	A5SS_7591	A5SS
clualt5p2069	cassetteExon_314	cassetteExon
clualt5p2070	ES_4393	ES
clualt5p2071	ES_329	ES
clualt5p2072	cassetteExon_315	cassetteExon
clualt5p2073	A5SS_6777	A5SS
clualt5p2074	ES_49	ES
clualt5p2074	MXE_2	MXE
clualt5p2075	ES_50	ES
clualt5p2076	A5SS_494	A5SS
clualt5p2077	A5SS_7592	A5SS
clualt5p2078	5pMXE_139	5pMXE
clualt5p2079	A5SS_91	A5SS
clualt5p2080	cassetteExon_48	cassetteExon
clualt5p2082	ES_51	ES
clualt5p2082	A5SS_92	A5SS
clualt5p2083	ES_4002	ES
clualt5p2084	ES_4001	ES
clualt5p2085	A5SS_6778	A5SS
clualt5p2090	A5SS_6779	A5SS
clualt5p2094	A5SS_6780	A5SS
clualt5p2096	ES_4000	ES
clualt5p2101	A5SS_6781	A5SS
clualt5p2103	ES_52	ES
clualt5p2103	MXE_3	MXE
clualt5p2103	5pMXE_28	5pMXE
clualt5p2104	ES_53	ES
clualt5p2105	A5SS_90	A5SS
clualt5p2106	A5SS_6786	A5SS
clualt5p2107	A5SS_6787	A5SS
clualt5p2108	A5SS_6788	A5SS
clualt5p2109	A5SS_6789	A5SS
clualt5p2110	A5SS_6785	A5SS
clualt5p2111	cassetteExon_51	cassetteExon
clualt5p2112	cassetteExon_52	cassetteExon
clualt5p2113	cassetteExon_53	cassetteExon
clualt5p2114	A5SS_6783	A5SS
clualt5p2115	A5SS_6784	A5SS
clualt5p2116	A5SS&ES_11	A5SS&ES
clualt5p2116	cassetteExon_50	cassetteExon
clualt5p2117	A5SS&ES_1238	A5SS&ES
clualt5p2117	ES_4003	ES
clualt5p2122	A5SS&ES_1241	A5SS&ES
clualt5p2123	A5SS&ES_1242	A5SS&ES
clualt5p2124	A5SS&ES_1243	A5SS&ES
clualt5p2126	A5SS&ES_1239	A5SS&ES
clualt5p2128	MXE_4	MXE
clualt5p2129	MXE_5	MXE
clualt5p2130	A5SS&ES_1240	A5SS&ES
clualt5p2130	ES_4004	ES
clualt5p2131	MXE_6	MXE
clualt5p2132	cassetteExon_3450	cassetteExon
clualt5p2133	cassetteExon_3449	cassetteExon
clualt5p2134	cassetteExon_49	cassetteExon
clualt5p2135	MXE_935	MXE
clualt5p2137	A5SS&ES_1245	A5SS&ES
clualt5p2138	ES_4005	ES
clualt5p2139	A5SS_7593	A5SS
clualt5p2140	ES_54	ES
clualt5p2141	A5SS_495	A5SS
clualt5p2142	A5SS_7595	A5SS
clualt5p2145	A5SS_7596	A5SS
clualt5p2148	ES_55	ES
clualt5p2149	A5SS_7597	A5SS
clualt5p2150	A5SS_7598	A5SS
clualt5p2153	A5SS_496	A5SS
clualt5p2155	ES_4394	ES
clualt5p2157	cassetteExon_3545	cassetteExon
clualt5p2159	5pMXE_2404	5pMXE
clualt5p2160	A5SS_497	A5SS
clualt5p2161	A5SS_504	A5SS
clualt5p2162	A5SS_498	A5SS
clualt5p2163	A5SS_499	A5SS
clualt5p2164	A5SS_505	A5SS
clualt5p2165	A5SS_502	A5SS
clualt5p2166	A5SS_7605	A5SS
clualt5p2167	A5SS_500	A5SS
clualt5p2168	A5SS_7606	A5SS
clualt5p2169	A5SS_7604	A5SS
clualt5p2170	A5SS_7603	A5SS
clualt5p2171	A5SS_503	A5SS
clualt5p2172	A5SS_501	A5SS
clualt5p2173	5pMXE_140	5pMXE
clualt5p2175	A5SS_506	A5SS
clualt5p2176	A5SS_7607	A5SS
clualt5p2180	ES_4395	ES
clualt5p2182	A5SS_7608	A5SS
clualt5p2183	ES_4396	ES
clualt5p2184	ES_4397	ES
clualt5p2186	ES_330	ES
clualt5p2187	A5SS&ES_84	A5SS&ES
clualt5p2188	A5SS_507	A5SS
clualt5p2190	A5SS&ES_1398	A5SS&ES
clualt5p2191	ES_4398	ES
clualt5p2192	A5SS_7609	A5SS
clualt5p2195	5pMXE_2405	5pMXE
clualt5p2196	A5SS_7610	A5SS
clualt5p2198	A5SS_7611	A5SS
clualt5p2199	ES_4399	ES
clualt5p2199	5pMXE_2409	5pMXE
clualt5p2200	A5SS_508	A5SS
clualt5p2203	5pMXE_2410	5pMXE
clualt5p2209	5pMXE_2411	5pMXE
clualt5p2213	cassetteExon_3547	cassetteExon
clualt5p2214	cassetteExon_3548	cassetteExon
clualt5p2219	ES_4400	ES
clualt5p2221	ES_4401	ES
clualt5p2223	A5SS&ES_1399	A5SS&ES
clualt5p2225	A5SS_510	A5SS
clualt5p2226	ES_331	ES
clualt5p2227	ES_332	ES
clualt5p2227	MXE_71	MXE
clualt5p2227	5pMXE_141	5pMXE
clualt5p2228	MXE_73	MXE
clualt5p2228	cassetteExon_316	cassetteExon
clualt5p2229	A5SS_509	A5SS
clualt5p2230	ES_333	ES
clualt5p2230	MXE_72	MXE
clualt5p2230	MXE_74	MXE
clualt5p2230	A5SS&ES_85	A5SS&ES
clualt5p2231	A5SS_511	A5SS
clualt5p2232	ES_4402	ES
clualt5p2233	A5SS_512	A5SS
clualt5p2233	ES_334	ES
clualt5p2234	ES_4403	ES
clualt5p2234	A5SS_7614	A5SS
clualt5p2235	ES_335	ES
clualt5p2235	5pMXE_142	5pMXE
clualt5p2236	A5SS&ES_1400	A5SS&ES
clualt5p2237	A5SS_513	A5SS
clualt5p2238	A5SS_7615	A5SS
clualt5p2239	ES_4404	ES
clualt5p2239	A5SS_7616	A5SS
clualt5p2240	A5SS&ES_86	A5SS&ES
clualt5p2240	ES_336	ES
clualt5p2241	A5SS_7617	A5SS
clualt5p2242	A5SS_514	A5SS
clualt5p2243	A5SS_7618	A5SS
clualt5p2244	A5SS_7619	A5SS
clualt5p2248	A5SS_7620	A5SS
clualt5p2251	5pMXE_2412	5pMXE
clualt5p2252	5pMXE_2413	5pMXE
clualt5p2254	cassetteExon_317	cassetteExon
clualt5p2256	ES_4406	ES
clualt5p2257	A5SS_7621	A5SS
clualt5p2259	A5SS_7622	A5SS
clualt5p2260	cassetteExon_318	cassetteExon
clualt5p2262	A5SS_7623	A5SS
clualt5p2263	A5SS_7624	A5SS
clualt5p2264	A5SS_7625	A5SS
clualt5p2265	A5SS_7627	A5SS
clualt5p2266	A5SS_7628	A5SS
clualt5p2267	A5SS_515	A5SS
clualt5p2268	A5SS&ES_87	A5SS&ES
clualt5p2268	ES_337	ES
clualt5p2269	A5SS_7629	A5SS
clualt5p2271	A5SS&ES_88	A5SS&ES
clualt5p2272	cassetteExon_3549	cassetteExon
clualt5p2273	A5SS_7626	A5SS
clualt5p2274	ES_4407	ES
clualt5p2274	A5SS&ES_1401	A5SS&ES
clualt5p2274	MXE_960	MXE
clualt5p2275	A5SS&ES_89	A5SS&ES
clualt5p2276	A5SS_516	A5SS
clualt5p2277	A5SS_7630	A5SS
clualt5p2278	A5SS_7631	A5SS
clualt5p2280	ES_4408	ES
clualt5p2283	A5SS_7632	A5SS
clualt5p2284	cassetteExon_3451	cassetteExon
clualt5p2286	ES_4007	ES
clualt5p2289	ES_4006	ES
clualt5p2291	MXE_936	MXE
clualt5p2295	A5SS_36	A5SS
clualt5p2297	cassetteExon_3452	cassetteExon
clualt5p2298	A5SS_6790	A5SS
clualt5p2299	cassetteExon_54	cassetteExon
clualt5p2301	A5SS_6791	A5SS
clualt5p2302	ES_4008	ES
clualt5p2304	A5SS_517	A5SS
clualt5p2305	ES_338	ES
clualt5p2306	ES_339	ES
clualt5p2307	ES_4409	ES
clualt5p2307	A5SS&ES_1402	A5SS&ES
clualt5p2309	cassetteExon_3550	cassetteExon
clualt5p2310	cassetteExon_3551	cassetteExon
[truncated: 108,341 more rows]
