# Supplementary material for: LncRNA TP53TG1 plays an anti-oncogenic role in cervical cancer by synthetically regulating transcriptome profile in HeLa cells
Source: Front Genet. 2022 Oct 4;13:981030. doi: 10.3389/fgene.2022.981030 (PMC9576931; doi:10.3389/fgene.2022.981030)
Supplement: Supplementary file 3 [file DataSheet1.ZIP › figures-中间图形/fig4-AS/BCDE-suva/suva/Analysis/f2_ras_type/wholeAStype/OE_TP53TG1_vs_NC_combine_sj_diff_filter.anno_wholeAStype]

clualt5p92	ES_3958	ES
clualt5p355	A5SS_315	A5SS
clualt5p493	A5SS_22	A5SS
clualt5p606	A5SS_7287	A5SS
clualt5p653	cassetteExon_233	cassetteExon
clualt5p862	5pMXE_2299	5pMXE
clualt5p928	5pMXE_98	5pMXE
clualt5p928	ES_239	ES
clualt5p1099	A5SS_83	A5SS
clualt5p1130	ES_252	ES
clualt5p1130	cassetteExon_254	cassetteExon
clualt5p1136	ES_253	ES
clualt5p1136	MXE_45	MXE
clualt5p1136	MXE_47	MXE
clualt5p1155	ES_260	ES
clualt5p2507	ES_350	ES
clualt5p2507	cassetteExon_328	cassetteExon
clualt5p2946	ES_381	ES
clualt5p3115	cassetteExon_71	cassetteExon
clualt5p3657	A5SS_184	A5SS
clualt5p4028	A5SS_7076	A5SS
clualt5p4188	ES_21	ES
clualt5p4210	A5SS_6704	A5SS
clualt5p4820	ES_1778	ES
clualt5p4827	A5SS_2989	A5SS
clualt5p4833	5pMXE_870	5pMXE
clualt5p5278	A5SS_2896	A5SS
clualt5p5369	ES_1732	ES
clualt5p5434	A5SS_2910	A5SS
clualt5p5596	cassetteExon_1561	cassetteExon
clualt5p5596	5pMXE_903	5pMXE
clualt5p6004	ES_1810	ES
clualt5p6004	A5SS&ES_573	A5SS&ES
clualt5p6080	ES_1852	ES
clualt5p6080	A5SS_3113	A5SS
clualt5p7280	A5SS_3217	A5SS
clualt5p7703	cassetteExon_1731	cassetteExon
clualt5p8074	cassetteExon_1741	cassetteExon
clualt5p8241	A5SS_3339	A5SS
clualt5p8297	A5SS_12649	A5SS
clualt5p8559	A5SS_3393	A5SS
clualt5p8690	cassetteExon_1614	cassetteExon
clualt5p8690	5pMXE_933	5pMXE
clualt5p8838	A5SS_3436	A5SS
clualt5p9516	cassetteExon_2025	cassetteExon
clualt5p10216	A5SS_3630	A5SS
clualt5p11192	cassetteExon_1866	cassetteExon
clualt5p11193	A5SS_3562	A5SS
clualt5p11194	A5SS_3563	A5SS
clualt5p11314	cassetteExon_1872	cassetteExon
clualt5p11314	5pMXE_1110	5pMXE
clualt5p11554	ES_6950	ES
clualt5p11727	ES_2304	ES
clualt5p11816	cassetteExon_2167	cassetteExon
clualt5p11889	MXE_596	MXE
clualt5p11889	cassetteExon_2177	cassetteExon
clualt5p11889	A5SS_4158	A5SS
clualt5p12409	cassetteExon_2095	cassetteExon
clualt5p12583	A5SS_13724	A5SS
clualt5p12668	A5SS_13751	A5SS
clualt5p13380	5pMXE_4362	5pMXE
clualt5p13667	5pMXE_1326	5pMXE
clualt5p13796	A5SS_14062	A5SS
clualt5p14116	A5SS_4329	A5SS
clualt5p14445	ES_2621	ES
clualt5p14445	A5SS&ES_839	A5SS&ES
clualt5p14509	A5SS_4435	A5SS
clualt5p14540	A5SS_4550	A5SS
clualt5p14541	A5SS_4551	A5SS
clualt5p14860	A5SS_4462	A5SS
clualt5p15676	A5SS&ES_869	A5SS&ES
clualt5p15849	ES_2789	ES
clualt5p15849	cassetteExon_2442	cassetteExon
clualt5p15914	MXE_1284	MXE
clualt5p15980	cassetteExon_2330	cassetteExon
clualt5p15980	5pMXE_1388	5pMXE
clualt5p16898	ES_2963	ES
clualt5p16931	ES_2969	ES
clualt5p16931	5pMXE_1574	5pMXE
clualt5p16953	cassetteExon_2591	cassetteExon
clualt5p17465	A5SS_15209	A5SS
clualt5p17611	cassetteExon_2646	cassetteExon
clualt5p18493	A5SS_15418	A5SS
clualt5p18884	cassetteExon_2705	cassetteExon
clualt5p19403	A5SS_5226	A5SS
clualt5p20096	A5SS_5380	A5SS
clualt5p20572	cassetteExon_2827	cassetteExon
clualt5p20572	5pMXE_1697	5pMXE
clualt5p21072	A5SS_5597	A5SS
clualt5p21466	5pMXE_5021	5pMXE
clualt5p21511	A5SS_16283	A5SS
clualt5p21802	ES_8255	ES
clualt5p22314	A5SS&ES_1078	A5SS&ES
clualt5p22314	cassetteExon_2988	cassetteExon
clualt5p22438	A5SS_16487	A5SS
clualt5p22807	A5SS_5825	A5SS
clualt5p23087	A5SS_5864	A5SS
clualt5p23099	A5SS_5867	A5SS
clualt5p24086	5pMXE_232	5pMXE
clualt5p24111	A5SS_775	A5SS
clualt5p24118	A5SS_8092	A5SS
clualt5p24676	ES_540	ES
clualt5p24704	A5SS_884	A5SS
clualt5p24961	A5SS_921	A5SS
clualt5p25888	ES_455	ES
clualt5p27571	A5SS_6167	A5SS
clualt5p28458	ES_3740	ES
clualt5p29269	5pMXE_5486	5pMXE
clualt5p29356	ES_8821	ES
clualt5p29379	A5SS_1014	A5SS
clualt5p29751	A5SS_1256	A5SS
clualt5p30063	A5SS_1316	A5SS
clualt5p30390	A5SS_1051	A5SS
clualt5p31252	cassetteExon_556	cassetteExon
clualt5p31257	cassetteExon_558	cassetteExon
clualt5p32089	cassetteExon_765	cassetteExon
clualt5p32145	A5SS_1367	A5SS
clualt5p32400	ES_1006	ES
clualt5p32667	A5SS_1673	A5SS
clualt5p32711	ES_1040	ES
clualt5p33068	A5SS_1716	A5SS
clualt5p33309	A5SS_1756	A5SS
clualt5p34140	5pMXE_469	5pMXE
clualt5p34304	A5SS_1611	A5SS
clualt5p34345	A5SS&ES_299	A5SS&ES
clualt5p34345	ES_989	ES
clualt5p34347	ES_987	ES
clualt5p34347	5pMXE_475	5pMXE
clualt5p34347	ES_988	ES
clualt5p34566	ES_1215	ES
clualt5p35005	A5SS_1788	A5SS
clualt5p35007	A5SS_1789	A5SS
clualt5p35155	A5SS_1845	A5SS
clualt5p36199	A5SS_2233	A5SS
clualt5p36393	A5SS_2260	A5SS
clualt5p36466	ES_1407	ES
clualt5p36466	A5SS&ES_404	A5SS&ES
clualt5p36555	ES_1412	ES
clualt5p36801	A5SS_10184	A5SS
clualt5p37028	A5SS_2072	A5SS
clualt5p37165	cassetteExon_1114	cassetteExon
clualt5p37688	A5SS_2125	A5SS
clualt5p37689	A5SS_2126	A5SS
clualt5p37817	A5SS_10446	A5SS
clualt5p38565	A5SS_2479	A5SS
clualt5p39210	ES_1438	ES
clualt5p39370	ES_1456	ES
clualt5p39761	ES_1490	ES
clualt5p40153	ES_1622	ES
clualt5p40153	5pMXE_840	5pMXE
clualt5p40458	A5SS&ES_525	A5SS&ES
clualt5p40524	A5SS_11646	A5SS
clualt5p40693	ES_1678	ES
clualt5p40693	MXE_408	MXE
clualt5p40826	ES_1691	ES
clualt5p40826	5pMXE_864	5pMXE
clualt5p41528	ES_1572	ES
clualt5p41676	A5SS_2694	A5SS
clualt5p42912	A5SS_17806	A5SS
clualt5p42915	cassetteExon_3399	cassetteExon
clualt5p43023	A5SS_17628	A5SS
clualt5p43390	ES_3888	ES
clualt5p43390	cassetteExon_3429	cassetteExon
clualt5p43406	A5SS_6429	A5SS
clualt5p43547	A5SS_6440	A5SS
clualt5p43849	A5SS_6492	A5SS
clualt3p166	A3SS_7159	A3SS
clualt3p182	ES_3958	ES
clualt3p348	cassetteExon_211	cassetteExon
clualt3p788	A3SS_8116	A3SS
clualt3p1353	ES_260	ES
clualt3p1355	ES_258	ES
clualt3p2014	A3SS_78	A3SS
clualt3p2131	cassetteExon_46	cassetteExon
clualt3p2962	ES_349	ES
clualt3p3185	ES_4450	ES
clualt3p3185	3pMXE_2566	3pMXE
clualt3p3213	A3SS_632	A3SS
clualt3p4002	3pMXE_60	3pMXE
clualt3p4002	cassetteExon_99	cassetteExon
clualt3p4002	cassetteExon_100	cassetteExon
clualt3p4157	A3SS_7582	A3SS
clualt3p4325	A3SS_209	A3SS
clualt3p4719	A3SS_266	A3SS
clualt3p4719	ES_141	ES
clualt3p4739	A3SS_274	A3SS
clualt3p4744	A3SS_275	A3SS
clualt3p4744	cassetteExon_152	cassetteExon
clualt3p4834	A3SS_7814	A3SS
clualt3p4962	ES_21	ES
clualt3p4964	A3SS&ES_2	A3SS&ES
clualt3p4964	cassetteExon_24	cassetteExon
clualt3p5054	cassetteExon_178	cassetteExon
clualt3p5054	A3SS_314	A3SS
clualt3p5077	A3SS_315	A3SS
clualt3p5265	3pMXE_2357	3pMXE
clualt3p5266	3pMXE_2358	3pMXE
clualt3p6108	A3SS_3012	A3SS
clualt3p6392	cassetteExon_1544	cassetteExon
clualt3p6419	ES_1732	ES
clualt3p6649	A3SS_16712	A3SS
clualt3p6701	A3SS&ES_434	A3SS&ES
clualt3p7021	A3SS_18155	A3SS
clualt3p7232	A3SS_3224	A3SS
clualt3p7785	cassetteExon_1671	cassetteExon
clualt3p7785	3pMXE_1016	3pMXE
clualt3p7785	MXE_446	MXE
clualt3p7835	3pMXE_1020	3pMXE
clualt3p7898	A3SS_3363	A3SS
clualt3p8188	A3SS_17377	A3SS
clualt3p8663	cassetteExon_1704	cassetteExon
clualt3p8663	cassetteExon_1705	cassetteExon
clualt3p8709	3pMXE_4427	3pMXE
clualt3p9295	A3SS_3506	A3SS
clualt3p9432	A3SS_17716	A3SS
clualt3p10158	A3SS&ES_451	A3SS&ES
clualt3p10171	ES_1801	ES
clualt3p10171	A3SS&ES_453	A3SS&ES
clualt3p11091	A3SS_4103	A3SS
clualt3p11128	ES_6928	ES
clualt3p11174	A3SS_19186	A3SS
clualt3p11422	cassetteExon_2040	cassetteExon
clualt3p11734	A3SS_3817	A3SS
clualt3p12191	MXE_510	MXE
clualt3p12191	MXE_511	MXE
clualt3p12396	A3SS_18706	A3SS
clualt3p13149	3pMXE_1133	3pMXE
clualt3p13149	cassetteExon_1866	cassetteExon
clualt3p13223	A3SS_3771	A3SS
clualt3p13613	A3SS_19525	A3SS
clualt3p13634	A3SS_19529	A3SS
clualt3p13676	ES_6950	ES
clualt3p13882	ES_2304	ES
clualt3p14105	cassetteExon_2177	cassetteExon
clualt3p14119	3pMXE_4984	3pMXE
clualt3p14119	ES_7117	ES
clualt3p14122	A3SS_19994	A3SS
clualt3p14197	3pMXE_4992	3pMXE
clualt3p14403	A3SS_4243	A3SS
clualt3p14955	ES_2411	ES
clualt3p15093	ES_2423	ES
clualt3p15404	A3SS_19935	A3SS
clualt3p15612	A3SS_20094	A3SS
clualt3p15882	A3SS_20212	A3SS
clualt3p15882	MXE_1239	MXE
clualt3p15921	A3SS_20228	A3SS
clualt3p16076	cassetteExon_4385	cassetteExon
clualt3p16485	A3SS_4570	A3SS
clualt3p16542	3pMXE_1435	3pMXE
clualt3p16542	cassetteExon_2265	cassetteExon
clualt3p16609	ES_7221	ES
clualt3p16929	3pMXE_1453	3pMXE
clualt3p16929	cassetteExon_2294	cassetteExon
clualt3p17078	ES_2621	ES
clualt3p17078	A3SS&ES_648	A3SS&ES
clualt3p17608	cassetteExon_2314	cassetteExon
clualt3p17608	A3SS_4657	A3SS
clualt3p17962	A3SS_4844	A3SS
clualt3p18273	A3SS_21315	A3SS
clualt3p18476	A3SS_21368	A3SS
clualt3p18490	ES_7459	ES
clualt3p18490	A3SS_21378	A3SS
clualt3p18718	A3SS_21033	A3SS
clualt3p18800	A3SS_4908	A3SS
clualt3p18887	ES_2789	ES
clualt3p18887	MXE_687	MXE
clualt3p18887	A3SS&ES_678	A3SS&ES
clualt3p19221	3pMXE_5324	3pMXE
clualt3p19471	ES_2828	ES
clualt3p19471	ES_2829	ES
clualt3p19471	3pMXE_1577	3pMXE
clualt3p19491	ES_2832	ES
clualt3p19491	A3SS&ES_689	A3SS&ES
clualt3p19819	A3SS_5017	A3SS
clualt3p19825	A3SS&ES_698	A3SS&ES
clualt3p19825	cassetteExon_2490	cassetteExon
clualt3p19848	cassetteExon_2493	cassetteExon
clualt3p19848	3pMXE_1591	3pMXE
clualt3p20202	A3SS_5204	A3SS
clualt3p20273	3pMXE_1637	3pMXE
clualt3p20300	ES_2963	ES
clualt3p20379	ES_2969	ES
clualt3p20839	A3SS_5303	A3SS
clualt3p21334	A3SS&ES_759	A3SS&ES
clualt3p21976	cassetteExon_4552	cassetteExon
clualt3p22069	A3SS_22688	A3SS
clualt3p22488	A3SS_5471	A3SS
clualt3p22489	3pMXE_1713	3pMXE
clualt3p22491	A3SS_5470	A3SS
clualt3p22934	cassetteExon_2727	cassetteExon
clualt3p23331	ES_2944	ES
clualt3p23331	cassetteExon_2560	cassetteExon
clualt3p23604	3pMXE_1764	3pMXE
clualt3p23744	cassetteExon_2779	cassetteExon
clualt3p23788	A3SS_5646	A3SS
clualt3p23864	ES_7949	ES
clualt3p23877	ES_3208	ES
clualt3p25099	cassetteExon_2911	cassetteExon
clualt3p25173	ES_3350	ES
clualt3p25409	A3SS_23506	A3SS
clualt3p25558	cassetteExon_2930	cassetteExon
clualt3p25761	A3SS_6022	A3SS
clualt3p25831	A3SS_24207	A3SS
clualt3p26231	cassetteExon_2840	cassetteExon
clualt3p26564	A3SS_23585	A3SS
clualt3p26577	A3SS_23587	A3SS
clualt3p26580	cassetteExon_2988	cassetteExon
clualt3p27325	A3SS_24644	A3SS
clualt3p27695	A3SS_6259	A3SS
clualt3p27952	A3SS_6285	A3SS
clualt3p28190	A3SS_5800	A3SS
clualt3p28369	ES_3232	ES
clualt3p28369	3pMXE_1784	3pMXE
clualt3p28505	A3SS_809	A3SS
clualt3p28526	A3SS_814	A3SS
clualt3p28855	A3SS_9542	A3SS
clualt3p28939	A3SS_885	A3SS
clualt3p29391	A3SS_951	A3SS
clualt3p29606	A3SS_9847	A3SS
clualt3p29621	A3SS_983	A3SS
clualt3p29694	cassetteExon_530	cassetteExon
clualt3p29800	ES_590	ES
clualt3p29800	3pMXE_326	3pMXE
clualt3p30199	A3SS_681	A3SS
clualt3p30307	cassetteExon_374	cassetteExon
clualt3p30756	ES_455	ES
clualt3p30975	A3SS&ES_1308	A3SS&ES
clualt3p31903	A3SS_6380	A3SS
clualt3p31994	A3SS_25221	A3SS
clualt3p32043	A3SS_25232	A3SS
clualt3p32543	A3SS_25401	A3SS
clualt3p33502	A3SS_25772	A3SS
clualt3p33669	3pMXE_6197	3pMXE
clualt3p33670	3pMXE_6199	3pMXE
clualt3p33825	ES_3740	ES
clualt3p34061	3pMXE_6235	3pMXE
clualt3p34062	A3SS_25982	A3SS
clualt3p34127	A3SS_6688	A3SS
clualt3p34365	ES_3783	ES
clualt3p35507	cassetteExon_586	cassetteExon
clualt3p35507	A3SS&ES_164	A3SS&ES
clualt3p36013	A3SS_10219	A3SS
clualt3p36083	A3SS_1135	A3SS
clualt3p36157	A3SS_1144	A3SS
clualt3p36329	ES_4820	ES
clualt3p36329	3pMXE_2883	3pMXE
clualt3p36393	cassetteExon_613	cassetteExon
clualt3p36675	A3SS_1209	A3SS
clualt3p37097	ES_625	ES
clualt3p37398	A3SS_1497	A3SS
clualt3p38113	cassetteExon_765	cassetteExon
clualt3p38156	A3SS_1425	A3SS
clualt3p38175	A3SS_11103	A3SS
clualt3p38177	A3SS_11104	A3SS
clualt3p38267	A3SS_11407	A3SS
clualt3p38433	A3SS_11460	A3SS
clualt3p38549	ES_1006	ES
clualt3p38599	3pMXE_3247	3pMXE
clualt3p38754	A3SS_12286	A3SS
clualt3p38893	A3SS&ES_256	A3SS&ES
clualt3p38893	cassetteExon_925	cassetteExon
clualt3p39399	A3SS_12487	A3SS
clualt3p39399	ES_5274	ES
clualt3p39967	ES_5313	ES
clualt3p40240	cassetteExon_831	cassetteExon
clualt3p40310	A3SS_1591	A3SS
clualt3p40485	A3SS_11970	A3SS
clualt3p40733	A3SS_1628	A3SS
clualt3p41127	A3SS_2059	A3SS
clualt3p41283	A3SS_13326	A3SS
clualt3p41317	MXE_295	MXE
clualt3p41317	MXE_296	MXE
clualt3p41317	ES_1215	ES
clualt3p41319	ES_1213	ES
clualt3p41319	cassetteExon_1055	cassetteExon
clualt3p41416	ES_1220	ES
clualt3p41566	A3SS_13451	A3SS
clualt3p42158	cassetteExon_1002	cassetteExon
clualt3p42158	cassetteExon_1003	cassetteExon
clualt3p42158	3pMXE_625	3pMXE
clualt3p42404	ES_1146	ES
clualt3p42407	A3SS_1964	A3SS
clualt3p42905	3pMXE_645	3pMXE
clualt3p42905	ES_1178	ES
clualt3p43030	cassetteExon_1038	cassetteExon
clualt3p43030	3pMXE_650	3pMXE
clualt3p43200	A3SS_13266	A3SS
clualt3p43334	A3SS_2365	A3SS
clualt3p43473	cassetteExon_3951	cassetteExon
clualt3p43623	A3SS_2400	A3SS
clualt3p43670	A3SS_13588	A3SS
clualt3p44220	A3SS_2167	A3SS
clualt3p45200	cassetteExon_3920	cassetteExon
clualt3p45200	MXE_1078	MXE
clualt3p45299	ES_1321	ES
clualt3p45302	cassetteExon_1166	cassetteExon
clualt3p45305	ES_1320	ES
clualt3p45426	cassetteExon_1174	cassetteExon
clualt3p45460	ES_1336	ES
clualt3p45842	A3SS_2341	A3SS
clualt3p45842	ES_1356	ES
clualt3p45924	A3SS_2569	A3SS
clualt3p46079	A3SS_2593	A3SS
clualt3p46130	cassetteExon_1344	cassetteExon
clualt3p46130	cassetteExon_1345	cassetteExon
clualt3p46130	MXE_352	MXE
clualt3p46130	MXE_353	MXE
clualt3p46304	3pMXE_837	3pMXE
clualt3p46344	3pMXE_839	3pMXE
clualt3p46445	A3SS&ES_379	A3SS&ES
clualt3p46514	A3SS&ES_1993	A3SS&ES
clualt3p46617	A3SS_2681	A3SS
clualt3p47069	A3SS_2504	A3SS
clualt3p47136	ES_5831	ES
clualt3p47136	3pMXE_3854	3pMXE
clualt3p47571	A3SS_2827	A3SS
clualt3p47890	A3SS_2855	A3SS
clualt3p47985	A3SS_2869	A3SS
clualt3p48329	cassetteExon_1489	cassetteExon
clualt3p48329	MXE_392	MXE
clualt3p48941	ES_1691	ES
clualt3p48941	3pMXE_920	3pMXE
clualt3p49111	A3SS_2709	A3SS
clualt3p49179	A3SS_15383	A3SS
clualt3p49710	A3SS_15557	A3SS
clualt3p49776	A3SS_2773	A3SS
clualt3p51173	ES_3874	ES
clualt3p51316	A3SS_26724	A3SS
clualt3p51352	ES_3888	ES
clualt3p51352	3pMXE_2147	3pMXE
clualt3p51747	A3SS_6816	A3SS
clualt3p51775	A3SS_6820	A3SS
clualt3p52013	A3SS_6862	A3SS
clualt3p52046	ES_3845	ES
clualt3p52046	ES_3847	ES
clualt3p52099	A3SS_26767	A3SS
cluir7861	IntronR_9008	IntronR
cluir10310	IntronR_13089	IntronR
cluir12277	IntronR_16069	IntronR
cluir20891	IntronR_25228	IntronR
