# Supplementary material for: LncRNA TP53TG1 plays an anti-oncogenic role in cervical cancer by synthetically regulating transcriptome profile in HeLa cells
Source: Front Genet. 2022 Oct 4;13:981030. doi: 10.3389/fgene.2022.981030 (PMC9576931; doi:10.3389/fgene.2022.981030)
Supplement: Supplementary file 3 [file DataSheet1.ZIP › figures-中间图形/fig4-AS/BCDE-suva/suva/Analysis/f2_ras_type/wholeAStype/OE_TP53TG1_vs_NC_combine_sj_diff_filter.anno_wholeAStype_typestat.txt]

3pMXE	33
5pMXE	18
A3SS	113
A3SS&ES	14
A5SS	70
A5SS&ES	7
cassetteExon	69
ES	76
IntronR	4
MXE	16
