# Supplementary material for: LncRNA TP53TG1 plays an anti-oncogenic role in cervical cancer by synthetically regulating transcriptome profile in HeLa cells
Source: Front Genet. 2022 Oct 4;13:981030. doi: 10.3389/fgene.2022.981030 (PMC9576931; doi:10.3389/fgene.2022.981030)
Supplement: Supplementary file 3 [file DataSheet1.ZIP › figures-中间图形/fig4-AS/BCDE-suva/suva/Analysis/f3_ras_frequency/diff_filter_suva_diffratio_stat.xls]

clualt5p8241	0.243333333333333	0.24
clualt3p48006	-0.353333333333333	-0.35
clualt3p6392	0.176666666666667	0.18
clualt3p46284	0.323333333333333	0.32
clualt3p10171	0.21	0.21
clualt3p46445	0.373333333333333	0.37
clualt3p46304	0.16	0.16
clualt3p1203	0.546666666666667	0.55
clualt5p15914	-0.256666666666667	-0.26
clualt3p11128	-0.353333333333333	-0.35
clualt5p8559	0.156666666666667	0.16
clualt3p18718	0.166666666666667	0.17
clualt3p13613	-0.256666666666667	-0.26
clualt5p29379	-0.656666666666667	-0.66
clualt3p45460	0.193333333333333	0.19
clualt5p21802	0.21	0.21
clualt3p46344	0.206666666666667	0.21
cluir10310	0.21	0.21
clualt3p36083	0.213333333333333	0.21
cluolp24697	0.153333333333333	0.15
clualt3p21334	0.243333333333333	0.24
clucontain25682	-0.176666666666667	-0.18
clualt5p1136	-0.16	-0.16
clualt3p41416	0.42	0.42
clualt3p25761	-0.403333333333334	-0.4
clualt3p47890	-0.26	-0.26
clualt3p36013	-0.266666666666667	-0.27
clualt3p14105	0.276666666666667	0.28
clualt5p1130	0.273333333333333	0.27
clualt3p17608	0.293333333333333	0.29
clualt3p31310	-0.243333333333333	-0.24
clualt3p9432	-0.383333333333333	-0.38
clualt3p28526	0.51	0.51
clualt5p5596	0.293333333333333	0.29
clualt3p23604	-0.276666666666667	-0.28
clualt5p35005	0.266666666666667	0.27
clualt5p43849	0.206666666666667	0.21
cluolp12117	-0.22	-0.22
clualt5p493	0.366666666666667	0.37
clualt5p11193	0.346666666666667	0.35
clualt5p12583	0.153333333333333	0.15
cluolp14655	-0.326666666666667	-0.33
clualt3p40485	-0.24	-0.24
clualt3p15921	0.166666666666667	0.17
clualt5p33309	-0.52	-0.52
clualt3p22488	0.27	0.27
cluolp12098	0.22	0.22
clualt5p17611	0.256666666666667	0.26
clualt5p40458	-0.183333333333333	-0.18
clualt3p38599	0.226666666666667	0.23
clualt5p12409	-0.336666666666667	-0.34
clualt5p27325	0.183333333333333	0.18
clucontain2053	-0.233333333333333	-0.23
clualt5p32400	-0.48	-0.48
clualt3p20300	0.186666666666667	0.19
clualt5p2507	-0.176666666666667	-0.18
clualt3p3185	-0.253333333333333	-0.25
clualt3p16609	-0.196666666666667	-0.2
clualt5p4210	0.45	0.45
clualt3p16542	0.373333333333333	0.37
clualt3p43334	0.173333333333334	0.17
cluolp1438	-0.236666666666667	-0.24
clualt5p12668	0.16	0.16
clualt3p11196	-0.356666666666667	-0.36
clualt3p13882	-0.223333333333333	-0.22
clualt3p34365	0.266666666666667	0.27
clualt3p45924	-0.326666666666667	-0.33
clualt5p19403	0.213333333333333	0.21
clualt3p12396	-0.32	-0.32
clualt5p14116	-0.26	-0.26
clualt5p36801	0.333333333333333	0.33
clualt3p14197	-0.576666666666667	-0.58
clualt5p862	0.19	0.19
clualt5p92	-0.256666666666667	-0.26
clualt5p24961	-0.58	-0.58
clualt3p23331	0.48	0.48
clualt3p33670	-0.786666666666667	-0.79
clualt3p32701	-0.32	-0.32
clualt5p37165	0.203333333333333	0.2
clualt3p45299	0.243333333333333	0.24
clualt5p5369	-0.223333333333333	-0.22
clualt3p49776	-0.313333333333333	-0.31
clualt3p35507	-0.483333333333333	-0.48
clualt5p29356	-0.173333333333333	-0.17
clualt5p32711	0.15	0.15
clualt5p27571	0.246666666666667	0.25
clualt3p4962	0.37	0.37
clualt5p34140	-0.276666666666667	-0.28
cluolp8418	0.286666666666667	0.29
clualt3p40733	-0.453333333333333	-0.45
clualt3p43623	-0.376666666666667	-0.38
clualt3p37543	0.48	0.48
clualt3p7898	-0.19	-0.19
clualt3p16485	0.163333333333333	0.16
clualt3p348	0.293333333333333	0.29
clualt3p19221	0.323333333333333	0.32
clualt5p11194	0.173333333333333	0.17
clualt3p52099	-0.333333333333333	-0.33
clualt3p36157	-0.163333333333333	-0.16
clualt3p33669	-0.746666666666667	-0.75
clualt3p6108	0.356666666666667	0.36
cluir20891	0.183333333333333	0.18
clucontain21464	0.163333333333333	0.16
clualt5p41364	0.303333333333333	0.3
cluir13239	0.413333333333333	0.41
clualt3p25558	0.15	0.15
clualt5p4820	-0.373333333333333	-0.37
clualt3p22489	-0.44	-0.44
clualt3p42795	0.173333333333333	0.17
clualt5p37817	0.446666666666667	0.45
clualt5p32089	0.273333333333333	0.27
clualt3p7232	-0.813333333333333	-0.81
clualt5p43406	0.203333333333333	0.2
clualt5p34304	0.683333333333333	0.68
clualt3p11091	0.28	0.28
clualt3p52046	-0.316666666666667	-0.32
clualt3p26580	-0.293333333333333	-0.29
clualt3p38175	-0.35	-0.35
clualt5p16953	0.32	0.32
clucontain19480	-0.233333333333333	-0.23
clualt3p166	-0.366666666666667	-0.37
clualt3p4739	-0.266666666666667	-0.27
clualt5p14860	-0.303333333333333	-0.3
clualt3p7785	0.273333333333333	0.27
clualt5p24086	0.176666666666667	0.18
clualt3p36393	0.15	0.15
clualt5p22314	-0.24	-0.24
clualt3p28505	0.203333333333333	0.2
clualt3p4157	0.69	0.69
clualt3p38177	0.23	0.23
clualt5p14540	0.336666666666667	0.34
clualt3p5266	0.41	0.41
cluolp16375	-0.166666666666667	-0.17
clualt5p3115	0.323333333333333	0.32
clualt3p6419	-0.17	-0.17
clualt5p43023	0.196666666666667	0.2
clualt3p14122	0.213333333333333	0.21
cluir8725	0.526666666666667	0.53
cluolp8413	0.15	0.15
clualt5p36199	-0.15	-0.15
clualt5p6004	-0.166666666666667	-0.17
clualt3p42404	-0.743333333333333	-0.74
clualt3p45426	-0.646666666666667	-0.65
clualt3p7021	0.2	0.2
clualt3p47985	-0.473333333333333	-0.47
clualt3p29621	-0.506666666666667	-0.51
clualt5p4833	-0.156666666666667	-0.16
clualt5p39370	-0.17	-0.17
clualt3p20839	0.473333333333333	0.47
clualt5p40524	-0.2	-0.2
clualt3p1353	-0.183333333333333	-0.18
clualt5p15676	0.193333333333333	0.19
clualt3p49179	0.153333333333333	0.15
clualt5p13857	-0.973333333333333	-0.97
clualt3p28855	0.196666666666667	0.2
clualt3p43670	0.483333333333333	0.48
clualt3p27585	0.233333333333333	0.23
cluolp9143	-0.356666666666667	-0.36
clualt5p16931	0.183333333333333	0.18
clualt3p16929	-0.193333333333333	-0.19
clualt3p182	-0.32	-0.32
clualt5p9516	0.233333333333333	0.23
clualt3p15612	-0.543333333333333	-0.54
clualt5p11192	0.33	0.33
clualt3p38267	-0.63	-0.63
clualt5p24111	0.223333333333333	0.22
clualt3p43030	0.193333333333333	0.19
cluir17024	-0.253333333333333	-0.25
clualt3p45302	0.713333333333333	0.71
clualt3p37097	-0.266666666666667	-0.27
clualt3p4834	-0.513333333333333	-0.51
clualt5p36555	0.323333333333333	0.32
clualt3p49111	0.393333333333333	0.39
clualt3p15406	-0.196666666666667	-0.2
clucontain2708	0.23	0.23
clualt3p46617	-0.236666666666667	-0.24
clualt3p4002	0.22	0.22
clualt5p39761	0.166666666666667	0.17
cluolp12799	0.706666666666667	0.71
clualt3p46514	-0.583333333333333	-0.58
clualt3p25173	0.223333333333333	0.22
clualt5p22807	0.166666666666667	0.17
clualt3p25831	0.36	0.36
clualt5p7280	0.18	0.18
clualt3p2725	0.256666666666667	0.26
clualt5p11554	-0.483333333333333	-0.48
clualt3p4964	0.163333333333333	0.16
clualt3p7835	0.213333333333333	0.21
clualt3p42905	0.15	0.15
clualt5p1155	-0.713333333333333	-0.71
clualt3p19825	0.19	0.19
clualt5p24676	-0.63	-0.63
clucontain17377	0.216666666666667	0.22
clualt3p42407	-0.306666666666667	-0.31
clualt3p14403	0.406666666666667	0.41
clualt5p41528	0.256666666666667	0.26
clualt5p22438	-0.666666666666667	-0.67
clualt5p42912	0.43	0.43
cluir12277	0.32	0.32
clualt3p2014	0.213333333333333	0.21
clualt3p19471	-0.186666666666667	-0.19
clualt5p16898	0.316666666666667	0.32
cluolp9060	-0.32	-0.32
clualt3p14119	-0.22	-0.22
clualt3p6701	-0.37	-0.37
clualt5p1651	0.233333333333333	0.23
clualt5p31257	-0.16	-0.16
clualt5p18493	0.173333333333333	0.17
clualt3p29391	-0.306666666666667	-0.31
clualt5p13233	0.72	0.72
clualt5p37689	0.536666666666667	0.54
clualt3p22934	0.33	0.33
clualt5p27532	0.573333333333333	0.57
clualt5p11816	-0.233333333333333	-0.23
clualt3p13223	-0.303333333333333	-0.3
clualt3p13149	0.393333333333333	0.39
clualt3p18490	0.166666666666667	0.17
clualt3p19819	-0.386666666666667	-0.39
clualt5p42915	0.183333333333333	0.18
clualt3p34127	-0.193333333333333	-0.19
cluolp581	0.263333333333333	0.26
clualt3p51316	0.393333333333333	0.39
clualt3p49500	0.236666666666667	0.24
clualt3p38113	0.376666666666667	0.38
clualt5p13380	-0.32	-0.32
clualt5p14509	-0.25	-0.25
clualt5p7703	0.183333333333333	0.18
clualt3p40240	0.153333333333333	0.15
clualt3p41317	-0.156666666666667	-0.16
clualt3p38893	0.163333333333333	0.16
clualt5p31252	-0.57	-0.57
cluolp15447	-0.536666666666667	-0.54
clualt3p24636	-0.626666666666667	-0.63
clualt5p40153	-0.303333333333333	-0.3
clualt3p51173	0.153333333333333	0.15
clualt3p39399	0.25	0.25
clualt3p18800	-0.463333333333333	-0.46
cluolp8496	-0.286666666666667	-0.29
clualt3p47136	-0.2	-0.2
clualt3p44220	0.36	0.36
clualt3p29606	0.456666666666667	0.46
cluolp383	-0.263333333333333	-0.26
clualt3p14955	-0.293333333333333	-0.29
clualt5p25888	0.173333333333333	0.17
clualt5p19191	-0.536666666666667	-0.54
cluolp13618	0.15	0.15
clualt3p47069	-0.176666666666667	-0.18
cluolp13362	0.193333333333333	0.19
clualt3p21976	0.263333333333333	0.26
clualt3p41127	-0.476666666666667	-0.48
clualt5p40734	-0.15	-0.15
clualt5p21511	-0.506666666666667	-0.51
clualt5p41676	0.243333333333333	0.24
clualt3p29800	-0.216666666666667	-0.22
clualt3p45200	-0.223333333333333	-0.22
clualt3p1355	-0.4	-0.4
clualt5p24118	0.533333333333333	0.53
clualt5p19681	0.203333333333333	0.2
clualt3p13676	-0.51	-0.51
clualt3p20379	0.25	0.25
clucontain21766	0.3	0.3
clualt3p38176	-0.953333333333333	-0.95
clualt5p43141	-0.28	-0.28
cluolp13436	0.59	0.59
clualt5p2408	-0.346666666666667	-0.35
cluolp12591	-0.373333333333333	-0.37
clualt3p28190	0.33	0.33
cluolp8290	0.363333333333333	0.36
clualt3p34062	-0.54	-0.54
clualt5p5278	0.28	0.28
clualt3p32543	0.15	0.15
clualt5p5434	0.433333333333333	0.43
clualt5p9096	-0.15	-0.15
cluolp16400	0.233333333333333	0.23
clualt5p40826	0.19	0.19
clualt3p11734	0.356666666666667	0.36
clualt5p37688	0.326666666666667	0.33
clualt5p23099	0.403333333333333	0.4
cluir480	0.19	0.19
cluir24393	-0.168333333333333	-0.17
clualt5p30063	0.506666666666667	0.51
cluir16782	-0.226666666666667	-0.23
clualt3p22491	-0.586666666666667	-0.59
clucontain2637	0.156666666666667	0.16
clualt5p20572	0.193333333333333	0.19
clualt5p39210	-0.16	-0.16
clualt3p18887	-0.36	-0.36
clualt5p16075	0.203333333333333	0.2
clualt3p30756	0.316666666666667	0.32
clualt3p40124	-0.526666666666667	-0.53
clualt3p51638	0.55	0.55
clualt3p28939	-0.17	-0.17
clualt3p25144	0.27	0.27
clualt3p43200	0.43	0.43
cluolp7211	-0.266666666666667	-0.27
clualt3p41319	-0.396666666666667	-0.4
clualt5p36466	-0.17	-0.17
clualt5p15980	0.166666666666667	0.17
clualt3p9295	-0.21	-0.21
cluir8818	0.29	0.29
clualt3p29694	0.276666666666667	0.28
clualt3p19848	-0.42	-0.42
clualt3p30875	0.19	0.19
clualt5p21072	-0.166666666666667	-0.17
clualt3p17078	-0.293333333333333	-0.29
cluolp16407	0.2	0.2
clualt5p355	-0.466666666666667	-0.47
clualt5p18884	0.326666666666667	0.33
clualt3p45842	-0.316666666666667	-0.32
clualt5p15849	-0.186666666666667	-0.19
clualt3p30975	0.213333333333333	0.21
clualt3p26231	0.343333333333333	0.34
clualt5p3657	0.26	0.26
clucontain8233	-0.533333333333333	-0.53
clualt3p4325	0.783333333333333	0.78
clualt3p30307	0.246666666666667	0.25
cluolp24716	0.19	0.19
clucontain24413	0.253333333333333	0.25
clualt3p788	-0.736666666666667	-0.74
clualt3p8709	0.77	0.77
cluolp8502	0.223333333333333	0.22
clualt5p11314	0.19	0.19
clualt5p4028	-0.19	-0.19
clualt3p6649	-0.203333333333333	-0.2
clualt3p8663	-0.173333333333333	-0.17
clualt3p38549	-0.533333333333333	-0.53
clualt3p12963	0.68	0.68
clualt3p34061	0.57	0.57
clualt5p4827	-0.82	-0.82
clualt3p4719	0.176666666666667	0.18
clualt3p40310	0.74	0.74
clualt5p21466	0.226666666666667	0.23
clualt3p43473	0.15	0.15
clualt5p29751	-0.44	-0.44
clualt5p32145	0.2	0.2
clualt5p29269	0.156666666666667	0.16
clualt3p52013	-0.156666666666667	-0.16
clualt3p23788	0.273333333333333	0.27
clualt3p48329	0.17	0.17
clualt3p20202	-0.386666666666666	-0.39
clualt5p10216	0.536666666666667	0.54
clualt3p48771	-0.266666666666667	-0.27
clualt3p37398	-0.273333333333333	-0.27
clualt3p3213	0.273333333333333	0.27
clucontain12677	0.233333333333333	0.23
clualt3p41566	0.256666666666667	0.26
clualt5p8838	0.516666666666667	0.52
clualt5p24704	0.403333333333333	0.4
clualt3p1384	0.27	0.27
clualt3p33825	0.186666666666667	0.19
cluolp13361	0.44	0.44
clualt3p47571	-0.483333333333333	-0.48
clualt3p49710	0.26	0.26
clualt3p26577	0.29	0.29
clualt3p51352	-0.256666666666667	-0.26
cluir7129	0.27	0.27
clualt3p27695	-0.27	-0.27
clualt3p46079	0.176666666666667	0.18
clualt3p11422	-0.34	-0.34
cluolp18562	-0.213333333333333	-0.21
cluolp7409	-0.19	-0.19
clualt3p4791	-0.446666666666667	-0.45
clualt3p30199	0.253333333333333	0.25
clualt3p10158	0.29	0.29
clualt5p23087	0.216666666666667	0.22
cluolp16398	0.166666666666667	0.17
clualt3p12191	0.396666666666667	0.4
clualt3p14240	0.28	0.28
clualt3p45305	0.603333333333333	0.6
clualt5p14882	-0.373333333333333	-0.37
clualt3p17962	0.253333333333333	0.25
clualt5p606	-0.23	-0.23
cluolp9992	-0.193333333333333	-0.19
clualt3p18273	-0.58	-0.58
clualt3p26564	-0.163333333333333	-0.16
clualt5p30390	-0.673333333333333	-0.67
clualt3p19491	-0.323333333333333	-0.32
clualt3p16076	0.246666666666667	0.25
clualt3p38265	0.313333333333333	0.31
cluolp13437	0.166666666666667	0.17
clualt3p11174	-0.566666666666667	-0.57
clualt5p35155	0.153333333333333	0.15
clualt3p25409	-0.243333333333334	-0.24
clualt5p37028	0.166666666666667	0.17
clualt3p33502	0.6	0.6
clualt3p46130	0.266666666666667	0.27
clualt5p11727	-0.2	-0.2
clualt3p39967	-0.276666666666667	-0.28
clualt5p36393	0.656666666666667	0.66
clualt5p40693	-0.636666666666667	-0.64
clualt3p48941	0.213333333333333	0.21
clualt3p28369	0.16	0.16
clualt3p48388	-0.34	-0.34
cluolp13438	0.616666666666667	0.62
clualt3p41283	-0.29	-0.29
clualt5p1099	0.63	0.63
clualt5p14541	0.52	0.52
clualt5p34345	0.166666666666667	0.17
clualt3p2962	0.16	0.16
clualt5p35007	0.23	0.23
clualt5p29457	0.206666666666667	0.21
clualt3p25099	0.23	0.23
clualt3p3712	-0.216666666666667	-0.22
clualt3p22069	0.203333333333333	0.2
clualt5p33068	-0.156666666666667	-0.16
cluir7861	0.176666666666667	0.18
clualt5p32667	0.153333333333333	0.15
clucontain8159	0.346666666666667	0.35
clualt3p31994	-0.23	-0.23
clualt3p36675	0.446666666666667	0.45
clualt3p2131	0.183333333333333	0.18
clualt5p43547	0.183333333333333	0.18
clualt5p17465	-0.193333333333333	-0.19
clualt5p8690	0.456666666666667	0.46
clualt5p2946	-0.196666666666667	-0.2
cluolp12601	0.373333333333333	0.37
clualt3p20273	0.43	0.43
clualt3p5265	0.64	0.64
cluolp14885	-0.156666666666667	-0.16
clualt3p5077	0.233333333333333	0.23
cluir9172	0.156666666666667	0.16
clualt5p653	-0.296666666666667	-0.3
clualt3p23744	-0.186666666666667	-0.19
clualt3p38433	0.216666666666667	0.22
cluir9616	-0.213333333333333	-0.21
clualt5p20096	-0.2	-0.2
clualt3p23864	-0.576666666666667	-0.58
clualt3p51747	-0.253333333333333	-0.25
clualt3p4744	0.336666666666667	0.34
clualt3p15882	0.246666666666667	0.25
clualt3p32043	0.323333333333333	0.32
clualt3p38156	-0.27	-0.27
clucontain16813	-0.466666666666667	-0.47
clualt5p4188	0.423333333333333	0.42
clualt3p38754	0.196666666666667	0.2
clualt3p51775	0.303333333333333	0.3
clualt3p13634	0.32	0.32
clualt3p8188	0.273333333333333	0.27
clualt5p13667	0.6	0.6
clualt3p36329	0.21	0.21
clualt5p26335	-0.18	-0.18
clualt3p31903	0.46	0.46
clualt5p8074	-0.433333333333333	-0.43
clualt5p38565	-0.22	-0.22
clualt5p28458	0.22	0.22
clualt3p6654	-0.186666666666667	-0.19
clualt5p928	-0.406666666666667	-0.41
clualt3p12092	-0.363333333333333	-0.36
clualt5p34566	-0.28	-0.28
clualt3p15093	0.586666666666667	0.59
clualt5p43390	-0.226666666666667	-0.23
clualt5p6080	-0.15	-0.15
clualt3p5054	-0.156666666666667	-0.16
clualt3p23877	-0.273333333333333	-0.27
clualt5p14445	-0.43	-0.43
cluolp11304	0.15	0.15
clualt5p11889	0.203333333333333	0.2
clualt3p27952	-0.246666666666667	-0.25
cluolp8105	-0.566666666666667	-0.57
clualt3p18476	0.193333333333333	0.19
clualt3p42158	0.15	0.15
clualt3p39802	0.7	0.7
cluolp12567	-0.473333333333333	-0.47
cluolp12562	0.473333333333333	0.47
clualt3p21713	-0.21	-0.21
clualt3p15404	-0.173333333333333	-0.17
clualt5p8297	-0.403333333333333	-0.4
clualt5p34347	0.26	0.26
clualt3p27325	0.303333333333333	0.3
clualt5p13796	0.293333333333333	0.29
