# Supplementary material for: LncRNA TP53TG1 plays an anti-oncogenic role in cervical cancer by synthetically regulating transcriptome profile in HeLa cells
Source: Front Genet. 2022 Oct 4;13:981030. doi: 10.3389/fgene.2022.981030 (PMC9576931; doi:10.3389/fgene.2022.981030)
Supplement: Supplementary file 3 [file DataSheet1.ZIP › figures-中间图形/fig4-AS/BCDE-suva/suva/Analysis/f3_ras_frequency/diff_filter_suva_fre_stat.xls]

cluolp7409	1	0.166666666666667
clualt5p30390	1	0.166666666666667
clualt5p32089	1	0.166666666666667
clualt5p4827	1	0.166666666666667
clualt5p35007	1	0.166666666666667
clualt3p11422	1	0.166666666666667
clualt5p33068	1	0.166666666666667
clualt3p28505	1	0.166666666666667
clualt3p28190	1	0.166666666666667
clualt5p16075	1	0.166666666666667
clualt5p20096	1	0.166666666666667
clualt3p25558	1	0.166666666666667
clualt5p18884	1	0.166666666666667
clualt5p1136	1	0.166666666666667
clualt5p31252	1	0.166666666666667
clualt3p52099	1	0.166666666666667
clualt3p30875	1	0.166666666666667
clualt5p7280	1	0.166666666666667
clualt5p33309	1	0.166666666666667
clualt5p37688	1	0.166666666666667
clualt3p20379	1	0.166666666666667
clualt3p49111	1	0.166666666666667
clualt3p5077	1	0.166666666666667
clucontain17377	1	0.166666666666667
clualt5p1155	1	0.166666666666667
clualt3p16609	1	0.166666666666667
clualt3p31994	1	0.166666666666667
clualt3p46514	1	0.166666666666667
clualt5p43849	1	0.166666666666667
clucontain8159	1	0.166666666666667
cluolp12562	1	0.166666666666667
clualt3p4834	1	0.166666666666667
clualt5p11816	1	0.166666666666667
clualt5p22438	1	0.166666666666667
clualt3p34062	1	0.166666666666667
cluolp9143	1	0.166666666666667
clualt3p43030	1	0.166666666666667
clualt3p18476	1	0.166666666666667
clualt5p16953	1	0.166666666666667
clualt5p35155	1	0.166666666666667
cluolp13362	1	0.166666666666667
clualt3p46304	1	0.166666666666667
clualt3p38267	1	0.166666666666667
clualt3p14122	1	0.166666666666667
clualt3p46079	1	0.166666666666667
clualt5p11889	1	0.166666666666667
clualt5p928	1	0.166666666666667
clualt3p13223	1	0.166666666666667
clualt3p16542	1	0.166666666666667
clucontain2708	1	0.166666666666667
cluolp24716	1	0.166666666666667
clualt3p25144	1	0.166666666666667
cluir13239	1	0.166666666666667
clualt3p3213	1	0.166666666666667
clualt5p9096	1	0.166666666666667
clualt3p44220	1	0.166666666666667
clualt3p15612	1	0.166666666666667
clualt5p36555	1	0.166666666666667
clualt3p14955	1	0.166666666666667
clualt3p38177	1	0.166666666666667
clualt5p8559	1	0.166666666666667
clualt3p2962	1	0.166666666666667
clualt3p2014	1	0.166666666666667
cluolp7211	1	0.166666666666667
clualt3p42905	1	0.166666666666667
clualt3p19825	1	0.166666666666667
clualt5p32667	1	0.166666666666667
clualt5p16931	1	0.166666666666667
clucontain21766	1	0.166666666666667
clualt3p22488	1	0.166666666666667
clualt5p11314	1	0.166666666666667
clualt3p7785	1	0.166666666666667
clualt3p182	1	0.166666666666667
clualt5p22314	1	0.166666666666667
clualt5p40826	1	0.166666666666667
clualt5p43390	1	0.166666666666667
clualt5p8690	1	0.166666666666667
clualt3p38433	1	0.166666666666667
clualt3p38893	1	0.166666666666667
clualt5p29457	1	0.166666666666667
clualt5p30063	1	0.166666666666667
clualt3p8188	1	0.166666666666667
cluolp13437	1	0.166666666666667
cluolp13436	1	0.166666666666667
clualt5p8838	1	0.166666666666667
clucontain8233	1	0.166666666666667
clualt3p11174	1	0.166666666666667
clualt3p1384	1	0.166666666666667
clualt3p23604	1	0.166666666666667
clualt3p47571	1	0.166666666666667
clualt3p7232	1	0.166666666666667
cluolp8496	1	0.166666666666667
clualt5p43406	1	0.166666666666667
clualt3p13634	1	0.166666666666667
clualt3p47136	1	0.166666666666667
clualt3p30756	1	0.166666666666667
clualt5p25888	1	0.166666666666667
clualt5p606	1	0.166666666666667
cluir16782	1	0.166666666666667
clualt3p22934	1	0.166666666666667
clualt3p46344	1	0.166666666666667
clualt3p3712	1	0.166666666666667
clualt5p17465	1	0.166666666666667
clucontain2053	1	0.166666666666667
clualt3p4791	1	0.166666666666667
clucontain25682	1	0.166666666666667
clualt3p4964	1	0.166666666666667
clualt5p40693	1	0.166666666666667
cluolp12601	1	0.166666666666667
clualt3p23877	1	0.166666666666667
clualt3p19848	1	0.166666666666667
clualt3p52013	1	0.166666666666667
clualt3p45299	1	0.166666666666667
clualt3p19491	1	0.166666666666667
clualt3p14105	1	0.166666666666667
clualt3p4744	1	0.166666666666667
clualt3p46617	1	0.166666666666667
clualt3p33825	1	0.166666666666667
clualt5p37165	1	0.166666666666667
cluolp9992	1	0.166666666666667
clualt5p14540	1	0.166666666666667
clualt3p40733	1	0.166666666666667
clualt3p39967	1	0.166666666666667
clualt3p32701	1	0.166666666666667
clualt5p41528	1	0.166666666666667
clualt5p6080	1	0.166666666666667
clualt3p29694	1	0.166666666666667
clualt3p348	1	0.166666666666667
cluolp8418	1	0.166666666666667
clualt5p36801	1	0.166666666666667
cluir20891	1	0.166666666666667
clualt3p45842	1	0.166666666666667
cluolp12591	1	0.166666666666667
clualt3p7835	1	0.166666666666667
clualt3p51352	1	0.166666666666667
clualt3p45460	1	0.166666666666667
clucontain24413	1	0.166666666666667
clualt5p29379	1	0.166666666666667
cluolp383	1	0.166666666666667
clualt3p46445	1	0.166666666666667
clucontain16813	1	0.166666666666667
clualt3p37097	1	0.166666666666667
clualt3p36675	1	0.166666666666667
clualt3p22489	1	0.166666666666667
clualt3p6701	1	0.166666666666667
clualt5p19191	1	0.166666666666667
clucontain19480	1	0.166666666666667
clualt3p17608	1	0.166666666666667
clualt5p14541	1	0.166666666666667
clualt3p12191	1	0.166666666666667
clualt3p38113	1	0.166666666666667
clualt3p17078	1	0.166666666666667
clualt5p3657	1	0.166666666666667
clualt5p4820	1	0.166666666666667
clualt3p16485	1	0.166666666666667
clualt5p27532	1	0.166666666666667
clualt5p39370	1	0.166666666666667
clualt3p38175	1	0.166666666666667
clualt3p23788	1	0.166666666666667
clualt3p38176	1	0.166666666666667
clualt3p12963	1	0.166666666666667
clualt3p15882	1	0.166666666666667
clualt3p26580	1	0.166666666666667
clualt3p46284	1	0.166666666666667
cluolp15447	1	0.166666666666667
clualt3p23744	1	0.166666666666667
clualt3p1353	1	0.166666666666667
clualt5p11193	1	0.166666666666667
clualt5p42912	1	0.166666666666667
clualt5p32711	1	0.166666666666667
clualt3p34061	1	0.166666666666667
clualt5p36199	1	0.166666666666667
clualt5p24676	1	0.166666666666667
clualt3p43670	1	0.166666666666667
clualt5p27571	1	0.166666666666667
clualt3p20202	1	0.166666666666667
cluolp9060	1	0.166666666666667
clualt3p34365	1	0.166666666666667
clualt3p18490	1	0.166666666666667
clualt3p26577	1	0.166666666666667
clualt5p29356	1	0.166666666666667
clualt5p24086	1	0.166666666666667
clualt5p6004	1	0.166666666666667
clualt3p20273	1	0.166666666666667
clualt3p25173	1	0.166666666666667
cluolp8290	1	0.166666666666667
clualt3p28939	1	0.166666666666667
clualt3p35507	1	0.166666666666667
clualt3p4325	1	0.166666666666667
clualt5p29269	1	0.166666666666667
clualt3p6649	1	0.166666666666667
clualt5p19403	1	0.166666666666667
clualt3p9432	1	0.166666666666667
clualt3p14197	1	0.166666666666667
clualt5p34304	1	0.166666666666667
clualt5p14509	1	0.166666666666667
clualt5p35005	1	0.166666666666667
clualt3p29606	1	0.166666666666667
clualt3p43334	1	0.166666666666667
cluir7129	1	0.166666666666667
clualt3p25409	1	0.166666666666667
clualt5p43023	1	0.166666666666667
clucontain12677	1	0.166666666666667
clualt5p34566	1	0.166666666666667
clualt3p12092	1	0.166666666666667
cluir8725	1	0.166666666666667
clualt3p18887	1	0.166666666666667
clualt3p36157	1	0.166666666666667
clualt5p20572	1	0.166666666666667
cluolp18562	1	0.166666666666667
clualt5p39210	1	0.166666666666667
clualt3p27325	1	0.166666666666667
clualt3p3185	1	0.166666666666667
clualt3p11196	1	0.166666666666667
cluolp14885	1	0.166666666666667
clualt5p21466	1	0.166666666666667
clualt3p1355	1	0.166666666666667
clualt3p26564	1	0.166666666666667
clualt3p12396	1	0.166666666666667
cluir9172	1	0.166666666666667
clualt5p38565	1	0.166666666666667
cluir7861	1	0.166666666666667
clualt3p41416	1	0.166666666666667
clualt3p33502	1	0.166666666666667
clualt5p2507	1	0.166666666666667
clualt5p32400	1	0.166666666666667
clualt3p22069	1	0.166666666666667
clualt3p45426	1	0.166666666666667
clualt5p7703	1	0.166666666666667
cluolp8502	1	0.166666666666667
clualt3p14403	1	0.166666666666667
cluir17024	1	0.166666666666667
clualt5p5278	1	0.166666666666667
clualt5p2408	1	0.166666666666667
cluolp16400	1	0.166666666666667
clualt3p36083	1	0.166666666666667
clualt5p15676	1	0.166666666666667
clualt5p1651	1	0.166666666666667
clucontain2637	1	0.166666666666667
clualt5p18493	1	0.166666666666667
clualt5p13857	1	0.166666666666667
clualt3p13882	1	0.166666666666667
cluolp12567	1	0.166666666666667
clualt5p40153	1	0.166666666666667
cluolp8105	1	0.166666666666667
clualt5p12668	1	0.166666666666667
clualt5p23099	1	0.166666666666667
clualt5p23087	1	0.166666666666667
clualt5p39761	1	0.166666666666667
clualt3p5265	1	0.166666666666667
clualt3p30307	1	0.166666666666667
clualt3p7898	1	0.166666666666667
clualt5p15914	1	0.166666666666667
clualt3p38754	1	0.166666666666667
clualt3p10158	1	0.166666666666667
clualt5p12583	1	0.166666666666667
clualt3p20839	1	0.166666666666667
cluolp1438	1	0.166666666666667
clualt3p14240	1	0.166666666666667
clualt5p13233	1	0.166666666666667
clualt3p43200	1	0.166666666666667
clualt5p15980	1	0.166666666666667
clualt3p49776	1	0.166666666666667
clualt3p6654	1	0.166666666666667
clualt3p2725	1	0.166666666666667
clucontain21464	1	0.166666666666667
clualt3p27952	1	0.166666666666667
clualt5p15849	1	0.166666666666667
clualt3p39802	1	0.166666666666667
clualt3p27585	1	0.166666666666667
clualt3p21334	1	0.166666666666667
cluolp16407	1	0.166666666666667
clualt5p8241	1	0.166666666666667
clualt3p8663	1	0.166666666666667
clualt3p52046	1	0.166666666666667
clualt5p1130	1	0.166666666666667
clualt5p31257	1	0.166666666666667
cluir12277	1	0.166666666666667
clualt5p24704	1	0.166666666666667
clualt3p6419	1	0.166666666666667
cluir24393	1	0.166666666666667
clualt5p8297	1	0.166666666666667
clualt5p13380	1	0.166666666666667
clualt3p51173	1	0.166666666666667
clualt3p29621	1	0.166666666666667
clualt5p14882	1	0.166666666666667
clualt3p13676	1	0.166666666666667
clualt5p36393	1	0.166666666666667
clualt5p8074	1	0.166666666666667
clualt3p41566	1	0.166666666666667
clualt3p32543	1	0.166666666666667
clualt3p10171	1	0.166666666666667
clualt3p6392	1	0.166666666666667
clualt3p28369	1	0.166666666666667
clualt3p28526	1	0.166666666666667
clualt3p37398	1	0.166666666666667
clualt3p38265	1	0.166666666666667
clualt3p18800	1	0.166666666666667
clualt3p30199	1	0.166666666666667
clualt3p47890	1	0.166666666666667
clualt3p11734	1	0.166666666666667
clualt3p1203	1	0.166666666666667
clualt3p8709	1	0.166666666666667
clualt3p15921	1	0.166666666666667
clualt3p16076	1	0.166666666666667
clualt5p27325	1	0.166666666666667
clualt3p37543	1	0.166666666666667
clualt3p30975	1	0.166666666666667
clualt3p39399	1	0.166666666666667
clualt5p17611	1	0.166666666666667
cluir10310	1	0.166666666666667
clualt5p40458	1	0.166666666666667
clualt5p26335	1	0.166666666666667
clualt3p45200	1	0.166666666666667
clualt5p14445	1	0.166666666666667
cluolp13361	1	0.166666666666667
clualt3p36393	1	0.166666666666667
clualt3p7021	1	0.166666666666667
clualt5p22807	1	0.166666666666667
clualt5p1099	1	0.166666666666667
clualt3p18718	1	0.166666666666667
clualt5p34347	1	0.166666666666667
clualt3p29391	1	0.166666666666667
clualt3p19221	1	0.166666666666667
clualt5p24118	1	0.166666666666667
clualt3p9295	1	0.166666666666667
clualt3p51747	1	0.166666666666667
clualt5p2946	1	0.166666666666667
clualt5p3115	1	0.166666666666667
clualt3p38156	1	0.166666666666667
clualt5p40734	1	0.166666666666667
clualt3p2131	1	0.166666666666667
clualt5p43141	1	0.166666666666667
clualt5p32145	1	0.166666666666667
clualt3p48941	1	0.166666666666667
clualt3p49500	1	0.166666666666667
clualt3p166	1	0.166666666666667
cluir9616	1	0.166666666666667
clualt3p48329	1	0.166666666666667
cluolp11304	1	0.166666666666667
clualt5p13667	1	0.166666666666667
clualt3p42404	1	0.166666666666667
clualt5p42915	1	0.166666666666667
clualt3p42158	1	0.166666666666667
clualt3p49710	1	0.166666666666667
clualt5p4188	1	0.166666666666667
cluolp581	1	0.166666666666667
clualt5p40524	1	0.166666666666667
clualt5p493	1	0.166666666666667
cluolp16398	1	0.166666666666667
clualt3p48006	1	0.166666666666667
clualt3p14119	1	0.166666666666667
clualt3p41319	1	0.166666666666667
clualt3p5266	1	0.166666666666667
clualt3p21976	1	0.166666666666667
clualt3p42795	1	0.166666666666667
clualt5p21072	1	0.166666666666667
clualt5p653	1	0.166666666666667
clualt5p4833	1	0.166666666666667
clualt3p40124	1	0.166666666666667
clualt5p862	1	0.166666666666667
clualt3p31903	1	0.166666666666667
clualt3p26231	1	0.166666666666667
cluolp14655	1	0.166666666666667
clualt3p25761	1	0.166666666666667
cluir8818	1	0.166666666666667
cluolp13438	1	0.166666666666667
clualt5p5369	1	0.166666666666667
clualt3p6108	1	0.166666666666667
clualt3p45302	1	0.166666666666667
clualt3p41127	1	0.166666666666667
clualt5p9516	1	0.166666666666667
clualt3p4719	1	0.166666666666667
clualt3p11128	1	0.166666666666667
clualt3p29800	1	0.166666666666667
clualt3p788	1	0.166666666666667
clualt3p45305	1	0.166666666666667
clualt3p23331	1	0.166666666666667
clualt3p45924	1	0.166666666666667
clualt3p4739	1	0.166666666666667
clualt5p41364	1	0.166666666666667
clualt3p19471	1	0.166666666666667
cluolp12098	1	0.166666666666667
clualt3p22491	1	0.166666666666667
clualt3p47069	1	0.166666666666667
clualt3p25099	1	0.166666666666667
clualt3p24636	1	0.166666666666667
cluolp13618	1	0.166666666666667
clualt3p46130	1	0.166666666666667
clualt3p41317	1	0.166666666666667
clualt3p33669	1	0.166666666666667
clualt3p51638	1	0.166666666666667
clualt3p4962	1	0.166666666666667
clualt3p40310	1	0.166666666666667
clualt3p43473	1	0.166666666666667
clualt3p43623	1	0.166666666666667
clualt5p43547	1	0.166666666666667
clualt3p47985	1	0.166666666666667
clualt3p11091	1	0.166666666666667
clualt3p15093	1	0.166666666666667
clualt3p40485	1	0.166666666666667
clualt5p24961	1	0.166666666666667
clualt3p38599	1	0.166666666666667
clualt3p25831	1	0.166666666666667
clualt3p20300	1	0.166666666666667
clualt5p5434	1	0.166666666666667
cluolp12799	1	0.166666666666667
clualt3p49179	1	0.166666666666667
clualt5p34140	1	0.166666666666667
clualt5p19681	1	0.166666666666667
clualt3p42407	1	0.166666666666667
clualt3p51316	1	0.166666666666667
clualt3p18273	1	0.166666666666667
cluir480	1	0.166666666666667
clualt3p51775	1	0.166666666666667
clualt5p11554	1	0.166666666666667
clualt3p17962	1	0.166666666666667
clualt3p4002	1	0.166666666666667
clualt3p34127	1	0.166666666666667
clualt3p19819	1	0.166666666666667
clualt3p48388	1	0.166666666666667
clualt5p28458	1	0.166666666666667
clualt3p40240	1	0.166666666666667
clualt5p14116	1	0.166666666666667
clualt3p13149	1	0.166666666666667
clualt3p48771	1	0.166666666666667
clualt3p15404	1	0.166666666666667
clualt3p28855	1	0.166666666666667
clualt5p11194	1	0.166666666666667
cluolp24697	1	0.166666666666667
clualt3p32043	1	0.166666666666667
clualt3p23864	1	0.166666666666667
clualt5p11727	1	0.166666666666667
clualt5p4028	1	0.166666666666667
clualt3p36013	1	0.166666666666667
clualt3p31310	1	0.166666666666667
clualt5p355	1	0.166666666666667
clualt5p37817	1	0.166666666666667
clualt3p33670	1	0.166666666666667
cluolp12117	1	0.166666666666667
clualt5p16898	1	0.166666666666667
clualt5p4210	1	0.166666666666667
clualt5p37689	1	0.166666666666667
clualt5p36466	1	0.166666666666667
clualt5p5596	1	0.166666666666667
clualt5p10216	1	0.166666666666667
clualt5p14860	1	0.166666666666667
clualt5p37028	1	0.166666666666667
clualt5p21802	1	0.166666666666667
clualt3p21713	1	0.166666666666667
clualt5p11192	1	0.166666666666667
clualt5p12409	1	0.166666666666667
cluolp8413	1	0.166666666666667
clualt5p34345	1	0.166666666666667
clualt3p36329	1	0.166666666666667
clualt3p38549	1	0.166666666666667
clualt3p16929	1	0.166666666666667
clualt3p15406	1	0.166666666666667
cluolp16375	1	0.166666666666667
clualt5p41676	1	0.166666666666667
clualt5p13796	1	0.166666666666667
clualt3p4157	1	0.166666666666667
clualt3p5054	1	0.166666666666667
clualt3p41283	1	0.166666666666667
clualt5p29751	1	0.166666666666667
clualt3p13613	1	0.166666666666667
clualt5p24111	1	0.166666666666667
clualt5p21511	1	0.166666666666667
clualt5p92	1	0.166666666666667
clualt3p27695	1	0.166666666666667
