# Supplementary material for: LncRNA TP53TG1 plays an anti-oncogenic role in cervical cancer by synthetically regulating transcriptome profile in HeLa cells
Source: Front Genet. 2022 Oct 4;13:981030. doi: 10.3389/fgene.2022.981030 (PMC9576931; doi:10.3389/fgene.2022.981030)
Supplement: Supplementary file 3 [file DataSheet1.ZIP › figures-中间图形/fig4-AS/BCDE-suva/suva/Analysis/f3_ras_frequency/diff_filter_suva_pvalue_stat.xls]

clucontain2708	0.0479783965637329	0.05
clualt3p31310	0.0179257475678736	0.02
clualt5p8297	0.0233181282005323	0.02
clualt3p23864	0.044555508653797	0.04
clualt3p14403	0.00582461946040946	0.01
cluolp12591	0.000451124758947178	0
cluolp24716	0.0182760296440501	0.02
clualt5p24704	0.00722884068119978	0.01
clualt3p5054	0.00532486475767541	0.01
clualt5p11889	0.0475486760477003	0.05
clualt5p3115	0.0205762215296329	0.02
clualt3p18273	0.013489707722963	0.01
cluolp1438	0.0215509438487569	0.02
clualt5p2507	0.00828826583336264	0.01
clualt5p1130	0.0416785886623437	0.04
clualt5p6004	0.0183627709262068	0.02
cluolp9143	0.0449503353285906	0.04
clualt5p37028	0.0455742857458364	0.05
clualt5p12583	0.0247284814662187	0.02
clualt5p22807	0.00789175422848837	0.01
clualt3p33502	0.040961451995531	0.04
clualt3p8188	0.00928756926764754	0.01
clualt3p51775	4.26322543926461e-06	0
cluolp8502	0.0106816301087541	0.01
clualt3p30756	0.0287797868388141	0.03
clualt3p41283	0.0414920157608263	0.04
clualt3p41566	0.0246518925043569	0.02
clualt3p182	0.0132794245651034	0.01
clualt3p4739	0.0102931625629984	0.01
cluir8725	0.0147217418215328	0.01
clualt3p23331	0.0334717449616314	0.03
cluolp16400	0.0121610124774118	0.01
clualt5p2946	0.0272596542527907	0.03
clualt3p12396	0.0203263969103042	0.02
cluir7129	0.0173693909167673	0.02
clualt5p493	0.011980648136659	0.01
clualt5p11727	0.00776831089560129	0.01
clualt3p38599	0.00135014747738132	0
clualt3p36157	0.0107333622410238	0.01
clualt5p653	0.00139042266888053	0
clualt5p606	0.0168049151879243	0.02
cluir9172	0.00882629973611418	0.01
clualt3p29606	0.0389398332659338	0.04
clualt3p27585	0.0260865570510721	0.03
clualt3p51352	0.00199257112006542	0
clualt5p13667	0.0285833683380875	0.03
clualt3p52013	0.0395945159511261	0.04
clualt3p51316	0.000349256491246903	0
clualt5p8838	0.000901531729191038	0
clualt3p25831	0.0342691975325874	0.03
clualt3p4964	0.0435582130394121	0.04
clualt3p28939	0.0170350094618969	0.02
clualt5p27532	0.0299739645303908	0.03
clualt5p14445	0.00489637546986381	0
clualt3p11734	0.00843816136157241	0.01
clualt5p11554	0.00865573805647155	0.01
clualt3p49776	0.0196204703559802	0.02
clualt5p41528	0.0210624331580145	0.02
clualt3p7232	0.00266136231574737	0
clualt3p32543	0.000115087084329222	0
clualt3p34365	0.00301575940948851	0
clualt3p42158	0.0479249737485004	0.05
clualt5p14860	0.0443355233829761	0.04
cluolp7409	0.00929956918010329	0.01
clualt3p2725	0.0477765663984783	0.05
clualt5p15676	0.0384012533338468	0.04
clualt3p38893	0.0162979862638173	0.02
cluolp581	0.00382683873740554	0
clualt3p51747	0.012276573172754	0.01
clualt3p38267	0.0238328799348824	0.02
clualt3p12963	0.000297361423718592	0
clualt3p166	0.0246665321997016	0.02
clualt3p36083	0.0332776005162073	0.03
clualt5p5434	0.00185979608050139	0
clualt5p4833	0.0151553438654694	0.02
clualt5p1155	0.00149549014329475	0
clualt5p19681	0.000743070601644814	0
clualt3p11128	0.0118165585656898	0.01
clualt3p4157	0.00520317909621958	0.01
clualt3p46079	0.0346813612412873	0.03
clualt5p22314	0.0184110992242557	0.02
clualt5p35007	0.0478639273806971	0.05
clualt3p19825	0.013547382585585	0.01
clualt5p5369	0.0333158378440734	0.03
clualt3p52099	0.00133600645538663	0
cluolp383	0.00382683873740554	0
clualt3p6654	0.000773378274586158	0
clualt5p15914	0.0288794700007854	0.03
clualt5p36199	0.0399419680717188	0.04
clualt3p43200	0.00808312872157184	0.01
clualt3p27952	0.0204149119965447	0.02
clualt5p5278	0.0483474185606959	0.05
clualt3p1353	0.00299583229737988	0
clualt3p27325	0.0236779134933966	0.02
clualt3p38754	0.0175588439958602	0.02
clualt5p37688	0.00836490529698136	0.01
clualt5p11192	0.0123194951980369	0.01
clualt3p10158	0.0273584025803151	0.03
clualt3p46284	0.00161018396742408	0
clualt5p32089	0.000607485693828838	0
clualt5p37817	0.0410366319079941	0.04
clualt3p8663	0.0296910682463427	0.03
clualt3p16609	0.0259899744868743	0.03
clualt3p25409	0.0217714687267155	0.02
clualt3p47985	0.043086354340751	0.04
clualt5p43547	6.54250367859683e-07	0
clualt3p38549	0.0116712984795732	0.01
cluolp14655	0.00206795447908731	0
clualt3p44220	0.0217910451062386	0.02
clualt5p36393	0.0207183903203949	0.02
clualt3p2014	0.0148873447830848	0.01
clualt5p14882	0.0306229272355037	0.03
clualt3p36393	0.0344931161808777	0.03
clualt5p16075	0.0174656207064683	0.02
clualt5p34304	0.00127582930914169	0
clualt5p4028	0.0065011252974206	0.01
clualt5p34140	0.0461485868047694	0.05
clualt5p40524	0.00795562447626092	0.01
clualt3p3185	0.016353538894253	0.02
clualt3p25761	0.0321379454460595	0.03
clualt3p40733	0.0149822887272337	0.01
clualt3p11196	0.025760430677352	0.03
clualt5p43406	0.029299586876748	0.03
clualt5p37689	0.0480695268093044	0.05
clualt5p32145	0.0233141763491782	0.02
clualt5p2408	0.0494890389306497	0.05
clualt3p6392	0.0228012526751567	0.02
clualt3p348	0.0253864479366153	0.03
clualt5p4210	0.0409065416640374	0.04
cluir7861	0.0253607334852671	0.03
clualt3p30199	0.0237719605013945	0.02
clualt3p39802	0.0147540477960652	0.01
clualt5p14540	0.0167411210366249	0.02
clualt5p3657	0.0146520226797332	0.01
cluolp12799	0.0381293220606322	0.04
clualt5p34345	0.0385045653157584	0.04
clualt3p18887	0.00394864619644247	0
clualt5p21802	0.0334717449616315	0.03
clualt5p8074	0.00124803012489712	0
clualt3p4962	0.020685647309239	0.02
clualt3p26580	0.0284373136167662	0.03
clualt3p27695	0.0497395416658904	0.05
clualt3p38113	0.00503272469623495	0.01
cluolp8496	0.0048457726887303	0
clualt3p22069	0.00822960775128049	0.01
clualt3p39967	0.00616527729787218	0.01
clualt3p5265	0.0303562357427452	0.03
clualt5p40826	0.0215025339351463	0.02
clualt3p9432	0.000307581676361422	0
clualt3p45924	0.0298332091965681	0.03
clualt5p40734	0.0206263143985919	0.02
clualt3p15406	0.0168048627408288	0.02
clualt3p13634	0.0486628302143117	0.05
clualt3p23604	0.00512969838930483	0.01
clualt5p23099	0.00132647744070968	0
clualt3p23877	0.0287059534301695	0.03
clualt5p15849	0.0020032699056924	0
clualt3p43030	0.0384012533338468	0.04
clualt5p8690	0.0207862168797523	0.02
clualt5p40153	0.0277344389867339	0.03
clualt5p6080	0.0319509350998588	0.03
cluolp8418	0.0048457726887303	0
clualt3p24636	0.0287611781394906	0.03
clualt3p13149	0.0289736571583895	0.03
clualt3p30975	0.00632694262773028	0.01
clualt3p6701	0.0104737586772988	0.01
clualt3p7835	0.0246171920762111	0.02
clualt3p33670	0.00236237267439325	0
cluolp13361	0.012274256161114	0.01
clualt3p46514	0.0214100309956196	0.02
clualt5p28458	0.037996600196887	0.04
clualt3p42905	0.0337265413654178	0.03
clualt3p26564	0.0221182952836387	0.02
clualt5p21466	0.0458932720453023	0.05
clualt3p14955	0.0405300833004294	0.04
clualt3p38156	0.0189414503676773	0.02
clualt3p45299	0.0430416262775715	0.04
clualt3p28855	0.0466200484480468	0.05
clualt3p17078	3.55350810376509e-05	0
cluolp16398	0.0393518518518518	0.04
clualt3p1384	0.0278385951930278	0.03
clualt3p28369	0.015389972788232	0.02
clualt3p51638	0.0117731399607168	0.01
clualt3p3712	0.0414002846029711	0.04
cluolp12098	0.0242775910031692	0.02
clualt3p43334	0.0068684056679652	0.01
cluir13239	0.0221937658753093	0.02
clualt5p862	0.0225119911959966	0.02
cluolp9060	0.032900810600939	0.03
clualt3p19471	0.014117179299555	0.01
clualt3p13882	0.0096931930969087	0.01
clualt3p29800	0.0017288579390001	0
clualt3p16076	0.0106561324530749	0.01
clucontain19480	0.0027086553390362	0
clualt3p15882	0.0277560308353369	0.03
clualt3p11091	0.0276010700886826	0.03
clualt5p19403	0.0241475828140136	0.02
clualt3p42407	0.00153558218542433	0
clucontain2053	0.0257877184652037	0.03
clualt3p46445	0.0248961634602228	0.02
clualt3p42404	0.0141072324261397	0.01
clualt5p33309	0.0410147808548759	0.04
clualt5p16931	0.0258691391292303	0.03
clualt3p25099	0.00453541662504311	0
clualt5p8559	0.040316675113987	0.04
cluir24393	0.0176808741133654	0.02
cluolp15447	0.0106330237511599	0.01
clualt3p4002	0.0303970440347975	0.03
clualt3p32043	0.000669407556076287	0
clualt5p9096	0.0460454180656722	0.05
cluolp8413	0.0388938422916475	0.04
clualt5p32711	0.010085545025188	0.01
clucontain8159	0.0115953677263166	0.01
clucontain21464	0.00995915663981333	0.01
clualt3p4791	0.0382859199906272	0.04
clualt5p5596	0.00606009500116627	0.01
clualt3p15404	8.18592739431893e-07	0
clualt3p5077	0.0219816223325651	0.02
clualt3p36329	0.026986635076451	0.03
clualt5p40693	0.0304739486224456	0.03
clualt3p3213	0.015605937623281	0.02
clualt3p31994	0.00414150916648228	0
clualt3p15612	0.000728997021583916	0
clualt3p19848	0.0379073808235244	0.04
cluolp8290	0.0353723621307979	0.04
clualt3p22489	0.049864316454378	0.05
clualt3p13613	0.00295405993629536	0
clualt3p19491	0.00812079240279498	0.01
clualt5p7280	0.0354272069121706	0.04
clualt5p4188	0.0169058138540903	0.02
clualt3p47890	0.000841435638185108	0
clualt3p16485	0.0483000857694906	0.05
clualt5p29457	0.0172298947614102	0.02
clualt3p48006	0.00521374862327465	0.01
clualt3p25558	0.0460454180656722	0.05
clualt3p35507	0.0335565350465366	0.03
clualt5p32667	0.0364221336121338	0.04
clualt3p43473	0.0284602032543383	0.03
clualt3p42795	0.0296910682463427	0.03
cluolp9992	0.00513871405269933	0.01
clualt3p17608	3.55350810376512e-05	0
clualt5p13796	0.0384056344574683	0.04
cluir480	0.0329254627373536	0.03
clualt3p48329	0.0278482768150082	0.03
clualt3p20839	0.044556398328757	0.04
clualt5p39210	0.0250890013326276	0.03
clualt5p30390	0.0171254161736689	0.02
clualt5p7703	0.0289739899018576	0.03
clualt3p45426	0.0112409462796702	0.01
clualt5p30063	1.07059559385112e-05	0
cluolp13618	0.000602969820702248	0
clucontain17377	0.0216463040998865	0.02
clualt5p43390	0.00272338027694031	0
clualt5p14541	0.0284561058454293	0.03
clualt3p32701	0.0412723320890772	0.04
clualt3p9295	0.0435831348226728	0.04
clualt5p40458	0.0088458819097682	0.01
clualt3p4719	0.000558522981651677	0
clualt3p13223	0.00139496089715794	0
clualt5p1099	0.00141483331661284	0
clualt5p11314	0.000240217463592903	0
clualt3p34061	0.00721328043304379	0.01
clualt3p30307	0.0450916917582462	0.05
clualt3p18476	0.0431572303714218	0.04
cluolp16375	0.0393518518518518	0.04
cluolp13436	0.00980195025355086	0.01
clualt5p33068	0.0403166751139871	0.04
clualt3p20202	0.00084262798643812	0
cluolp8105	0.0482785312458564	0.05
clualt3p46344	0.0221937658753093	0.02
clualt3p39399	0.00888883140836979	0.01
clualt3p28190	0.0315885430263184	0.03
clualt3p29391	0.0114998460597759	0.01
clualt3p51173	0.0177249844961941	0.02
clualt5p24676	0.00815128465236057	0.01
clualt3p7021	0.00032126632845986	0
clualt3p16929	0.047016331018572	0.05
clualt5p38565	0.0489855648787452	0.05
clualt3p28505	0.0498963301086113	0.05
clualt3p17962	0.00310060929090043	0
clualt5p42912	0.0436736324496624	0.04
clualt3p19221	0.0394088020956119	0.04
clualt5p26335	0.0126856237043104	0.01
clualt3p49500	0.0363708387199314	0.04
clualt3p7898	0.000218321285873189	0
clualt3p21713	0.00136413002105212	0
clualt5p23087	0.00410569858696337	0
clualt5p29751	0.00898603175248762	0.01
clualt5p20572	0.0210104110507807	0.02
clualt3p38433	0.000748231367647353	0
clualt3p14240	0.0226614387427971	0.02
clualt3p45305	0.022875723334136	0.02
clualt5p15980	0.0127717962388814	0.01
clualt5p11194	0.0302504561788026	0.03
clualt5p19191	0.0201185743163055	0.02
clualt3p4325	0.0224489709835678	0.02
clualt5p34347	0.00791058666426991	0.01
clualt5p27325	0.0202326132570274	0.02
clucontain25682	0.0212993902249031	0.02
clualt5p36801	0.0156173934372127	0.02
clualt3p18718	0.0002356160468927	0
clualt3p7785	0.00416162209024805	0
clualt5p32400	0.040018907340862	0.04
clualt5p27571	0.00470476164891978	0
clualt3p25144	0.0264851038595686	0.03
cluir8818	0.023519206932863	0.02
clualt3p41319	0.00650049049678159	0.01
cluir16782	0.020288109667681	0.02
clualt3p38177	0.0102636138294965	0.01
clualt3p40485	0.0226670147569244	0.02
clualt3p22934	0.0117208581191816	0.01
clualt3p43623	0.0255657533108297	0.03
clualt3p21334	0.0456753044722454	0.05
clualt5p18884	0.044063254896854	0.04
clualt5p4827	0.00198689590870948	0
clualt3p19819	0.0358634310345464	0.04
clualt3p14197	0.0331112037024041	0.03
clualt5p18493	0.0200679515207772	0.02
cluolp11304	0.0404676617563434	0.04
clualt3p12092	0.021779350547871	0.02
cluolp12601	0.000451124758947178	0
clualt5p29356	0.0285790847439358	0.03
clualt5p43849	0.0245452142705114	0.02
cluolp12562	0.0222704499380457	0.02
clualt3p2131	0.0171235892250278	0.02
clualt3p47136	0.0194417682764673	0.02
cluolp7211	2.44241642182452e-05	0
clualt3p21976	0.0295225521835883	0.03
clualt3p40240	0.00575366049082636	0.01
clualt3p38176	3.39072993677413e-05	0
clualt3p13676	0.0109518588486676	0.01
clualt5p13380	0.00816087922311711	0.01
clualt5p31252	0.0184896026474055	0.02
clualt5p355	0.0374647882145055	0.04
cluir10310	0.000980922625889512	0
clualt5p13857	2.11016636187571e-07	0
clualt3p49179	0.0162824760917861	0.02
cluolp12117	0.0242775910031692	0.02
clualt5p8241	0.0101801652229857	0.01
clualt5p21072	0.0147324529884078	0.01
clucontain8233	0.00378190970790947	0
clualt3p15921	0.044924811604773	0.04
clualt3p23788	0.0260600358833243	0.03
clualt5p39370	0.0440609878053627	0.04
clualt3p6419	0.0185640909504261	0.02
clualt3p23744	0.0083043868648194	0.01
clualt5p4820	0.0227618607940973	0.02
clucontain2637	0.00613715071152602	0.01
cluolp14885	0.000419532483616109	0
clualt5p36555	0.0225071810264842	0.02
clualt3p11174	0.0411755367032202	0.04
clualt3p22488	0.0106503620673034	0.01
clualt5p41364	0.0136739120234581	0.01
clualt3p41317	0.005725414986705	0.01
clualt5p41676	0.0297114982944675	0.03
clualt5p31257	0.0113549990254786	0.01
clualt5p11816	0.0275926490469208	0.03
clualt3p1355	0.0335712308086668	0.03
clualt5p12668	0.00132389690921717	0
clualt3p33825	0.040205855518893	0.04
clualt5p16898	0.00774894721487284	0.01
clualt3p28526	0.0139924920678414	0.01
clualt3p14119	0.00864314891359443	0.01
cluolp13438	0.0129021300710259	0.01
clualt3p49710	0.0448791671980388	0.04
clualt3p22491	0.00325642169466307	0
clucontain16813	0.0222928723062435	0.02
clualt3p20379	0.0266126869075177	0.03
cluolp24697	0.0226974940499497	0.02
clualt3p34062	0.0146427182357571	0.01
clualt3p6649	0.0157206370211022	0.02
clualt3p48388	0.00692068301124755	0.01
clualt5p14509	0.0284602032543383	0.03
clucontain21766	0.0400732916464433	0.04
clualt3p45460	0.0412448234906531	0.04
clualt5p928	0.0120891708340654	0.01
clualt5p17611	0.0436638864999306	0.04
clualt5p17465	0.0323646383470756	0.03
clualt3p2962	0.0248790397786946	0.02
clualt3p45842	0.00150749993524709	0
clualt5p22438	0.00343213871854796	0
clualt3p26231	0.00503771934631981	0.01
clualt3p41127	0.0166138047817811	0.02
clualt3p25173	0.0446267378670196	0.04
cluolp13437	0.0100092054607393	0.01
clualt3p10171	0.0422291841687309	0.04
clualt3p37398	0.00127488670930688	0
clualt3p29621	0.0392499284861555	0.04
clualt5p14116	0.0182691359951829	0.02
clualt3p14122	0.00377201650206115	0
clualt5p16953	0.00973156199269386	0.01
clualt3p5266	0.0473801808633824	0.05
clualt3p37543	0.0101916678822447	0.01
cluir9616	0.00846616206537173	0.01
clualt5p35155	0.0303373637645752	0.03
clualt3p43670	0.0122110737967847	0.01
clualt3p36675	0.0326287088115111	0.03
clualt3p40310	3.18590198546538e-06	0
clualt3p37097	0.0432762620957583	0.04
clualt3p4744	0.0401795348787061	0.04
clualt3p46130	0.0190886349367685	0.02
clualt3p15093	0.0201427395059184	0.02
clualt3p20300	0.0286582042896068	0.03
clucontain24413	0.0359459050663854	0.04
clualt3p16542	0.0443951117704027	0.04
cluolp12567	0.0222704499380457	0.02
clualt5p9516	0.0301440405748623	0.03
clualt5p43023	0.0326144603897127	0.03
cluir20891	0.0047637184603187	0
clualt5p43141	0.0195111642715799	0.02
clualt3p48771	0.00599941358974524	0.01
clualt3p18800	0.0422421336107358	0.04
clualt5p24086	3.66490768893685e-05	0
clualt5p42915	0.00158674239532904	0
clualt5p25888	0.0478234642106172	0.05
clualt3p49111	0.0308557319907667	0.03
clualt3p1203	0.0409235068244348	0.04
clualt3p46617	0.0114321152717166	0.01
clualt5p1136	0.0165040541595475	0.02
clualt5p1651	8.79269951205257e-05	0
clualt3p20273	0.0048794846631863	0
clualt3p12191	0.0426422273930105	0.04
clualt3p11422	0.0173715019307923	0.02
clualt5p39761	0.0256564883422912	0.03
cluir12277	0.0412455716608324	0.04
clualt5p24118	0.0332222859809393	0.03
clualt3p30875	0.0229482613741045	0.02
clualt3p41416	0.00945107011128353	0.01
clualt5p34566	0.00878457914542502	0.01
clualt3p46304	0.0184110992242557	0.02
clualt3p4834	0.0229588838419953	0.02
clualt3p788	0.00310189481278918	0
clualt5p24111	0.0453496061940253	0.05
clualt3p6108	0.00095789392432768	0
clualt3p40124	0.000354769373651854	0
clualt5p20096	0.0348295012750184	0.03
clualt5p12409	0.0357345798812834	0.04
clualt3p52046	0.0326534423997262	0.03
clualt3p38175	0.0444146237478697	0.04
clualt5p36466	0.0348869281213992	0.03
clualt3p47571	0.0168275095348136	0.02
clualt3p38265	0.0354848120889564	0.04
clualt3p45200	0.0143850066325502	0.01
clualt3p47069	0.0367246239744147	0.04
clualt5p37165	0.0245389172680702	0.02
cluolp13362	0.0499360380043644	0.05
clualt3p26577	0.00970696469563457	0.01
clualt5p13233	0.0219916215822725	0.02
clualt5p35005	0.0354075514025333	0.04
clualt3p18490	0.00343822724561319	0
clualt3p34127	0.000573702339782089	0
clualt5p24961	0.0193322903962541	0.02
clualt5p11193	0.00680920984268531	0.01
clucontain12677	0.0465883605228985	0.05
cluolp18562	0.0486184051274116	0.05
clualt5p10216	0.0454281566455492	0.05
clualt5p29379	0.0280537427284964	0.03
clualt3p45302	0.00781965915385781	0.01
cluolp16407	0.0115890153965107	0.01
clualt3p14105	0.022377601227684	0.02
clualt3p29694	0.0196242171414767	0.02
clualt3p31903	0.000570948373092884	0
clualt5p21511	0.0424132742322653	0.04
cluir17024	0.0222133102848968	0.02
clualt3p8709	0.0286266254276474	0.03
clualt5p92	0.0141725949727251	0.01
clualt3p36013	0.039849671469127	0.04
clualt5p29269	0.0193126471479428	0.02
clualt3p48941	0.00346825942127351	0
clualt3p33669	0.00107536458829102	0
