# Supplementary material for: LncRNA TP53TG1 plays an anti-oncogenic role in cervical cancer by synthetically regulating transcriptome profile in HeLa cells
Source: Front Genet. 2022 Oct 4;13:981030. doi: 10.3389/fgene.2022.981030 (PMC9576931; doi:10.3389/fgene.2022.981030)
Supplement: Supplementary file 3 [file DataSheet1.ZIP › figures-中间图形/fig4-AS/BCDE-suva/suva/Analysis/f3_ras_frequency/diff_filter_suva_readsper_stat.xls]

clualt3p38175	42.815	42.82
clualt5p5434	98.95	98.95
clualt5p10216	93.085	93.09
clualt5p39370	100	100
clualt3p12396	84.44	84.44
clualt3p27695	100	100
clucontain21766	0.53	0.53
clualt3p30199	99.71	99.71
clucontain17377	12.955	12.96
clualt3p4739	100	100
clualt5p18493	92.86	92.86
clualt5p29379	87.05	87.05
clualt3p38177	41.325	41.33
clualt5p13857	0.475	0.48
cluir8818	100	100
cluir10310	100	100
clualt5p16953	97.605	97.61
clualt3p34062	68.04	68.04
cluolp14655	0.44	0.44
clualt3p30756	100	100
clualt5p11727	98.61	98.61
clualt3p4744	99.22	99.22
clualt5p30390	97.56	97.56
clucontain25682	31.18	31.18
clualt3p5054	98.76	98.76
clualt3p17608	100	100
clualt3p1384	1.27	1.27
clualt3p22934	48.53	48.53
cluir12277	96.57	96.57
clualt3p38754	94.6	94.6
clualt5p5278	96.195	96.2
clucontain21464	20.83	20.83
cluolp11304	14.19	14.19
cluolp7409	5.085	5.09
clualt3p16609	6.9	6.9
clualt5p1130	3.72	3.72
clualt3p4964	87.945	87.95
clualt5p928	95.1	95.1
clualt3p48329	12.805	12.81
clualt5p33309	77.815	77.82
clualt3p348	98.69	98.69
clualt3p46617	98.515	98.52
clualt3p21713	2.82	2.82
clualt5p33068	99.16	99.16
clualt3p42404	23.24	23.24
clualt3p31903	99.53	99.53
clualt3p47985	100	100
clualt5p1651	96.925	96.93
clualt5p4820	99.195	99.2
clualt5p39761	0.315	0.32
clualt3p6392	84.315	84.32
clualt5p4833	100	100
clualt5p37817	6.425	6.43
clualt3p5266	74.7	74.7
clualt3p25761	30.13	30.13
cluolp13438	3.355	3.36
clualt3p19848	98.46	98.46
clualt3p29694	28.895	28.9
clualt5p34345	31.315	31.32
clualt5p29269	96.88	96.88
clualt3p47890	83.19	83.19
clualt3p40485	99.445	99.45
clualt3p18490	97.39	97.39
clualt3p6654	4.375	4.38
clualt3p19819	93.11	93.11
clualt3p31310	44.57	44.57
clualt3p20273	95.575	95.58
clualt5p29457	97.06	97.06
clualt3p18800	100	100
clualt3p22489	44.02	44.02
cluir7129	100	100
clualt3p25099	88.31	88.31
clualt5p21802	0.15	0.15
clualt5p20096	9.24	9.24
clualt5p21511	2.405	2.41
cluolp13436	54.685	54.69
clualt3p28939	97.62	97.62
clualt3p12092	0.235	0.24
clualt3p27325	4.25	4.25
clualt3p15882	0.8	0.8
clualt3p16076	8.46	8.46
clualt3p36675	60.905	60.91
clualt5p39210	97.745	97.75
clualt3p48388	1.77	1.77
clualt5p1099	99.64	99.64
clualt3p48771	1.37	1.37
clualt3p26577	1.835	1.84
cluolp12601	22.365	22.37
clualt5p43023	0.685	0.69
cluolp13618	0.72	0.72
clualt3p182	96.93	96.93
clualt3p28505	97.86	97.86
clualt5p6080	99.24	99.24
clualt3p38265	63.72	63.72
clualt3p11091	97.285	97.29
clualt3p45460	96.21	96.21
clualt3p45299	45.53	45.53
clualt3p25409	97.11	97.11
clualt3p4002	96.705	96.71
clualt5p5596	97.8	97.8
clualt3p18887	52.7	52.7
clualt3p8709	0.34	0.34
cluir7861	99.46	99.46
clualt5p38565	55.36	55.36
clualt5p29356	91.235	91.24
clualt3p22491	61.82	61.82
clualt3p3712	2.88	2.88
clualt5p31257	100	100
clualt5p32667	48.96	48.96
clualt3p43030	96.83	96.83
cluir8725	100	100
clualt3p45924	97.24	97.24
clualt5p36393	80.475	80.47
clualt3p30975	2.94	2.94
clualt5p7280	66.095	66.1
clualt3p48941	95.6	95.6
cluolp12591	32.705	32.71
clualt5p17611	1.215	1.22
cluolp9992	0.575	0.58
clualt3p26564	99.26	99.26
clualt3p19471	100	100
clualt3p23788	53.69	53.69
clualt3p17962	7.265	7.27
clualt3p2725	14.655	14.66
clualt5p40524	73.405	73.41
clualt3p8663	89.165	89.17
cluolp12799	53.81	53.81
clualt3p22069	68.24	68.24
cluolp7211	4.07	4.07
clualt3p11422	89.395	89.4
clualt3p19221	95.675	95.68
clualt3p25831	70.27	70.27
cluolp383	13.065	13.07
clualt3p32043	8.24	8.24
clualt5p16898	93.5	93.5
clualt5p11554	41.8	41.8
cluolp16407	13.31	13.31
clualt5p37028	84.195	84.2
clualt3p3185	98.89	98.89
clualt3p18718	98.595	98.6
clualt5p4188	99.095	99.1
cluolp581	10.17	10.17
clualt5p40153	96.945	96.95
clualt5p24676	100	100
clualt3p39399	97.67	97.67
cluolp16400	47.49	47.49
cluolp8413	0.6	0.6
clualt5p4028	94.06	94.06
clualt5p3115	91.59	91.59
clualt3p15093	91.11	91.11
clualt3p4791	44.04	44.04
cluolp8290	0.475	0.48
clualt3p12963	0.44	0.44
clualt3p1355	25.725	25.73
cluolp18562	70.345	70.35
clualt5p8074	14.005	14.01
cluolp9143	0.21	0.21
clucontain16813	51.17	51.17
clualt3p13223	95.245	95.25
clualt5p14860	86.87	86.87
clualt3p34127	36.915	36.92
clualt5p34304	96.36	96.36
clualt3p15406	1.595	1.6
clualt5p13796	63.08	63.08
clualt5p2507	82.11	82.11
clualt5p653	83.935	83.94
clualt3p23331	17.775	17.77
cluolp12117	45.07	45.07
clualt3p42905	99.11	99.11
clualt5p42915	86.22	86.22
clualt3p40733	87.225	87.23
clualt3p36083	32.435	32.44
clualt3p49111	95.09	95.09
clualt5p493	99.855	99.86
clualt5p11314	53.52	53.52
clualt3p4157	100	100
clualt3p13149	97.82	97.82
clualt5p23087	2.135	2.13
clualt5p12668	94.325	94.33
clualt3p10158	21.365	21.37
clualt5p21072	0.39	0.39
clualt5p37165	100	100
clualt3p46514	90.17	90.17
clualt3p51638	1.955	1.96
clualt3p2014	75.21	75.21
clualt3p38113	100	100
clualt3p22488	52.845	52.85
clualt3p46079	13.41	13.41
clualt5p19403	52.15	52.15
clualt5p15676	5.47	5.47
clualt5p24704	95.925	95.93
clualt3p14122	21.56	21.56
cluolp13361	1.85	1.85
clualt3p32701	2.675	2.68
clualt3p23877	82.325	82.33
clualt3p41127	100	100
clualt5p12409	17.815	17.82
clualt5p36466	97.235	97.24
clualt3p11128	99.02	99.02
clualt3p4834	99.435	99.44
clualt3p18273	3.9	3.9
clualt3p8188	99.015	99.02
clualt3p37543	70.455	70.46
cluolp15447	76.15	76.15
clualt3p9295	64.24	64.24
clualt5p41364	5.49	5.49
clualt3p40124	92.195	92.2
clualt3p46284	0.95	0.95
clualt5p37689	22.775	22.78
clualt3p36157	31.89	31.89
clualt5p27571	86.29	86.29
cluir9172	100	100
clualt3p16485	98.77	98.77
clualt3p30875	66.4	66.4
cluolp13362	3.14	3.14
clualt5p14540	65.685	65.69
clualt3p18476	6.105	6.11
clualt5p19681	12.4	12.4
clualt5p41528	99.7	99.7
clualt3p49179	91.125	91.13
clualt3p40310	67.06	67.06
clualt5p14509	9.175	9.18
clualt3p14197	0.57	0.57
clualt5p11194	65.64	65.64
clualt3p7898	78.855	78.86
cluir20891	76.215	76.22
clualt3p13634	88.325	88.33
clualt3p38893	98.92	98.92
clualt5p14116	96.955	96.96
clualt5p34347	60.38	60.38
clualt3p2962	80.78	80.78
clualt3p42158	71.38	71.38
clualt5p34566	26.56	26.56
clualt3p19491	98.115	98.12
cluir13239	98.54	98.54
clualt3p49776	90.255	90.26
clualt3p23864	1.9	1.9
clualt3p40240	99.015	99.02
clualt5p32711	99.745	99.75
clualt5p11193	29.595	29.6
clualt5p8241	73.45	73.45
clualt3p6701	47.11	47.11
clualt3p16542	90.69	90.69
clualt5p29751	94.36	94.36
clualt3p41416	98	98
cluolp24716	2.46	2.46
clualt3p46344	4.67	4.67
clualt3p37398	25.23	25.23
clualt5p43406	100	100
clualt3p51352	83.035	83.04
clucontain8233	7.31	7.31
clualt3p1353	46.15	46.15
clualt3p4962	99.66	99.66
clualt3p46130	67.485	67.49
clualt5p40458	6.715	6.72
clualt5p14541	39.315	39.32
clualt3p7835	70.37	70.37
clualt3p10171	27.255	27.26
clualt5p8838	91.44	91.44
clualt3p45426	84.745	84.75
clualt3p11196	0.305	0.31
clualt3p15404	2.54	2.54
clualt3p26231	5.755	5.76
clualt5p15914	56.2	56.2
cluolp12562	36.73	36.73
clualt5p1155	11.005	11.01
clualt5p26335	60.73	60.73
clualt3p44220	97.29	97.29
cluolp12567	63.58	63.58
clualt5p27532	14.23	14.23
clualt3p2131	99.055	99.06
clualt3p14955	100	100
clucontain2053	10.63	10.63
clualt3p15612	1.545	1.55
cluir24393	100	100
clualt3p14119	21.08	21.08
clualt3p20839	96.49	96.49
clualt5p20572	79.045	79.05
clualt3p52099	100	100
clualt3p21334	91.665	91.67
clualt5p15980	88.33	88.33
clualt5p2946	99.73	99.73
cluolp8502	0.225	0.23
clualt3p28369	93.77	93.77
clualt3p42795	5.7	5.7
clualt5p36801	53.685	53.69
clualt5p43849	89.2	89.2
cluolp8418	0.165	0.17
clualt3p21976	39.79	39.79
clualt5p862	85.97	85.97
clualt5p11192	29.1	29.1
cluir9616	86.275	86.28
clualt5p22438	0.39	0.39
clualt5p1136	7.545	7.55
clualt3p11174	83.41	83.41
clucontain19480	2.55	2.55
clualt5p24111	2.52	2.52
clualt3p51775	96.07	96.07
clualt3p36013	97.935	97.94
clualt3p20300	93.395	93.4
clualt5p15849	91.875	91.88
clualt3p7021	90.115	90.12
clualt5p16075	25.705	25.71
clualt5p32145	75.155	75.16
clualt5p92	100	100
clualt3p788	100	100
clualt3p29606	95.66	95.66
clualt5p35155	85.165	85.17
clualt3p47136	88.33	88.33
clualt3p51747	98.625	98.63
clualt3p30307	75.1	75.1
clualt3p43623	92.425	92.43
clualt5p32400	100	100
cluolp14885	0.085	0.09
clualt3p14403	97.635	97.64
clualt5p32089	99.955	99.96
clualt3p5265	41.675	41.68
clualt5p13667	0.385	0.39
clualt5p31252	62.805	62.81
clualt5p9516	75.865	75.86
clualt3p6108	99.72	99.72
clualt5p35005	54.81	54.81
clualt5p11816	79.085	79.08
clualt3p25173	38.825	38.83
clualt5p9096	76.395	76.4
clualt3p45305	53.445	53.45
clualt3p26580	96.335	96.34
clualt3p52046	69.71	69.71
clualt5p43547	99.545	99.55
clualt3p16929	7.96	7.96
cluolp9060	0.37	0.37
clualt5p8297	5.995	6
clualt3p49500	7.155	7.16
clualt3p17078	42.195	42.2
clualt3p33670	0.855	0.86
clualt3p33502	1.695	1.69
clualt3p32543	14.635	14.64
clualt3p6649	3.265	3.27
clualt3p48006	26.895	26.9
clualt3p38433	86.25	86.25
clualt3p20379	98.495	98.5
clualt5p37688	17.98	17.98
clualt5p16931	99.81	99.81
clualt3p47069	98.87	98.87
clualt3p31994	100	100
clualt3p43200	71.335	71.33
clualt3p41283	15.265	15.27
clualt5p36555	65.77	65.77
cluolp16375	53.84	53.84
clualt3p38549	100	100
clualt3p52013	79.105	79.11
clucontain2708	11.08	11.08
clualt3p41319	30.105	30.11
clualt3p15921	99.46	99.46
clualt3p43473	9.33	9.33
clualt5p24118	1.31	1.31
cluolp1438	1.4	1.4
clualt5p41676	60.66	60.66
clualt5p42912	92.57	92.57
clualt5p30063	97.96	97.96
clualt3p6419	73.8	73.8
clualt5p12583	0.095	0.1
clualt3p3213	5.355	5.36
clualt5p8559	93.03	93.03
clualt5p34140	94.925	94.93
clualt3p29391	76.88	76.88
clualt3p13882	91.23	91.23
clualt3p34365	91.865	91.87
clualt3p25558	97.66	97.66
clualt3p51173	99.455	99.46
clualt3p42407	92.56	92.56
cluolp16398	53.82	53.82
clualt5p43141	98.97	98.97
clualt5p23099	1.865	1.87
clualt3p34061	66.965	66.97
clualt5p40734	30.435	30.44
clualt3p39802	11.125	11.13
clualt3p7785	91.805	91.81
clualt3p27585	0.7	0.7
clualt3p12191	0.555	0.56
clualt3p49710	2.13	2.13
clualt3p33669	1.03	1.03
clualt3p29800	78.85	78.85
clualt3p23604	95.49	95.49
clualt5p13380	0.345	0.35
clualt3p38267	51.235	51.24
clualt3p13676	39.96	39.96
clualt3p28526	38.15	38.15
clualt5p355	0.985	0.99
clualt3p4325	9.22	9.22
clualt5p22807	89.285	89.29
clualt3p14240	84.31	84.31
clualt5p43390	99.57	99.57
clualt3p45842	85.595	85.6
clualt5p36199	8.28	8.28
clucontain12677	2.875	2.88
clualt5p25888	99.93	99.93
cluir17024	99.295	99.3
clualt5p4210	1.075	1.08
clualt5p18884	80.765	80.77
clualt3p47571	99.645	99.65
clualt5p14445	36.605	36.6
clualt5p3657	85.04	85.04
clualt3p36393	99.92	99.92
clualt3p38156	88.81	88.81
cluolp8105	1.97	1.97
clualt3p38599	96.975	96.98
clualt5p40693	77.235	77.24
clualt5p2408	0.715	0.72
clualt3p166	98.49	98.49
cluolp8496	0.22	0.22
clualt3p19825	49.77	49.77
clualt3p37097	98.92	98.92
clualt3p45302	56.615	56.62
clualt3p46445	0.385	0.39
clualt3p7232	84.765	84.77
clualt3p20202	98	98
clualt5p35007	56.005	56.01
clucontain24413	1.12	1.12
clualt3p39967	97.645	97.65
clualt3p35507	68.265	68.27
clualt3p13613	85.01	85.01
clualt5p21466	31.855	31.86
clualt3p1203	6.79	6.79
clualt3p25144	0.085	0.09
clualt5p606	82.11	82.11
clualt3p28855	0.585	0.59
clualt3p23744	23.19	23.19
clualt5p22314	100	100
clualt5p28458	96.705	96.71
clualt3p14105	57.67	57.67
clualt3p45200	93.205	93.21
clualt3p5077	99.955	99.96
clualt5p8690	43.775	43.78
clualt5p17465	88.085	88.09
clualt5p7703	23.37	23.37
clualt5p27325	26.805	26.81
clualt3p4719	90.735	90.74
clualt3p29621	44.635	44.64
clualt5p24086	1.945	1.94
clualt3p36329	43.53	43.53
clualt5p5369	86.66	86.66
clualt5p19191	3.03	3.03
clualt5p24961	63.375	63.38
clualt5p40826	94.705	94.71
clualt3p43334	99.605	99.61
clucontain8159	0.63	0.63
clualt3p43670	66.975	66.97
clualt5p11889	64.115	64.11
clualt3p41317	33.485	33.49
clualt5p14882	1.24	1.24
clualt3p28190	82.115	82.12
cluir16782	100	100
cluolp12098	45.33	45.33
clualt3p51316	6.4	6.4
cluir480	98.12	98.12
clualt3p33825	100	100
clualt3p9432	29.525	29.53
clualt5p4827	76.355	76.36
clualt5p6004	100	100
clualt3p41566	95.525	95.53
clualt3p27952	92.265	92.27
clualt3p24636	0.045	0.05
clualt3p38176	13.075	13.08
clucontain2637	3.95	3.95
clualt3p46304	0.83	0.83
clualt3p11734	91.025	91.03
cluolp13437	8.905	8.9
clualt5p13233	81.525	81.53
cluolp24697	0.805	0.81
