# Supplementary material for: LncRNA TP53TG1 plays an anti-oncogenic role in cervical cancer by synthetically regulating transcriptome profile in HeLa cells
Source: Front Genet. 2022 Oct 4;13:981030. doi: 10.3389/fgene.2022.981030 (PMC9576931; doi:10.3389/fgene.2022.981030)
Supplement: Supplementary file 3 [file DataSheet1.ZIP › figures-中间图形/fig4-AS/BCDE-suva/suva/Analysis/f3_ras_frequency/diff_filter_suva_stat.xls]

cluster	samplenum	frequency	readsper	median_readsper	diffratio	median_diffratio	pvalue	median_pvalue	gene	symbol
cluolp7409	1	0.166666666666667	5.085	5.09	-0.19	-0.19	0.00929956918010329	0.01	ENSG00000149743.14	TRPT1	chr11	protein_coding	tRNA phosphotransferase 1
clualt5p30390	1	0.166666666666667	97.56	97.56	-0.673333333333333	-0.67	0.0171254161736689	0.02	ENSG00000076242.16	MLH1	chr3	protein_coding	mutL homolog 1
clualt5p32089	1	0.166666666666667	99.955	99.96	0.273333333333333	0.27	0.000607485693828838	0	ENSG00000109255.11	NMU	chr4	protein_coding	neuromedin U
clualt5p4827	1	0.166666666666667	76.355	76.36	-0.82	-0.82	0.00198689590870948	0	ENSG00000151923.18	TIAL1	chr10	protein_coding	TIA1 cytotoxic granule associated RNA binding protein like 1
clualt5p35007	1	0.166666666666667	56.005	56.01	0.23	0.23	0.0478639273806971	0.05	ENSG00000124570.21	SERPINB6	chr6	protein_coding	serpin family B member 6
clualt3p11422	1	0.166666666666667	89.395	89.4	-0.34	-0.34	0.0173715019307923	0.02	ENSG00000176915.15	ANKLE2	chr12	protein_coding	ankyrin repeat and LEM domain containing 2
clualt5p33068	1	0.166666666666667	99.16	99.16	-0.156666666666667	-0.16	0.0403166751139871	0.04	ENSG00000113312.12	TTC1	chr5	protein_coding	tetratricopeptide repeat domain 1
clualt3p28505	1	0.166666666666667	97.86	97.86	0.203333333333333	0.2	0.0498963301086113	0.05	ENSG00000170485.17	NPAS2	chr2	protein_coding	neuronal PAS domain protein 2
clualt3p28190	1	0.166666666666667	82.115	82.12	0.33	0.33	0.0315885430263184	0.03	ENSG00000088247.18	KHSRP	chr19	protein_coding	KH-type splicing regulatory protein
clualt5p16075	1	0.166666666666667	25.705	25.71	0.203333333333333	0.2	0.0174656207064683	0.02	ENSG00000124074.12	ENKD1	chr16	protein_coding	enkurin domain containing 1
clualt5p20096	1	0.166666666666667	9.24	9.24	-0.2	-0.2	0.0348295012750184	0.03	ENSG00000265681.8	RPL17	chr18	protein_coding	ribosomal protein L17
clualt3p25558	1	0.166666666666667	97.66	97.66	0.15	0.15	0.0460454180656722	0.05	ENSG00000257103.9	LSM14A	chr19	protein_coding	LSM14A mRNA processing body assembly factor
clualt5p18884	1	0.166666666666667	80.765	80.77	0.326666666666667	0.33	0.044063254896854	0.04	ENSG00000125457.15	MIF4GD	chr17	protein_coding	MIF4G domain containing
clualt5p1136	1	0.166666666666667	7.545	7.55	-0.16	-0.16	0.0165040541595475	0.02	ENSG00000143537.14	ADAM15	chr1	protein_coding	ADAM metallopeptidase domain 15
clualt5p31252	1	0.166666666666667	62.805	62.81	-0.57	-0.57	0.0184896026474055	0.02	ENSG00000163719.20	MTMR14	chr3	protein_coding	myotubularin related protein 14
clualt3p52099	1	0.166666666666667	100	100	-0.333333333333333	-0.33	0.00133600645538663	0	ENSG00000278212.2	MAFIP	chrY	transcribed_unprocessed_pseudogene	MAFF interacting protein (pseudogene)
clualt3p30875	1	0.166666666666667	66.4	66.4	0.19	0.19	0.0229482613741045	0.02	intergenic	--	--	--	--
clualt5p7280	1	0.166666666666667	66.095	66.1	0.18	0.18	0.0354272069121706	0.04	ENSG00000149489.9	ROM1	chr11	protein_coding	retinal outer segment membrane protein 1
clualt5p33309	1	0.166666666666667	77.815	77.82	-0.52	-0.52	0.0410147808548759	0.04	ENSG00000169045.17	HNRNPH1	chr5	protein_coding	heterogeneous nuclear ribonucleoprotein H1
clualt5p37688	1	0.166666666666667	17.98	17.98	0.326666666666667	0.33	0.00836490529698136	0.01	ENSG00000237310.2	GS1-124K5.4	chr7	lncRNA	--
clualt3p20379	1	0.166666666666667	98.495	98.5	0.25	0.25	0.0266126869075177	0.03	ENSG00000108602.18	ALDH3A1	chr17	protein_coding	aldehyde dehydrogenase 3 family member A1
clualt3p49111	1	0.166666666666667	95.09	95.09	0.393333333333333	0.39	0.0308557319907667	0.03	ENSG00000164985.15	PSIP1	chr9	protein_coding	PC4 and SFRS1 interacting protein 1
clualt3p5077	1	0.166666666666667	99.955	99.96	0.233333333333333	0.23	0.0219816223325651	0.02	ENSG00000116729.14	WLS	chr1	protein_coding	Wnt ligand secretion mediator
clucontain17377	1	0.166666666666667	12.955	12.96	0.216666666666667	0.22	0.0216463040998865	0.02	ENSG00000196756.13	SNHG17	chr20	lncRNA	small nucleolar RNA host gene 17
clualt5p1155	1	0.166666666666667	11.005	11.01	-0.713333333333333	-0.71	0.00149549014329475	0	ENSG00000169241.19	SLC50A1	chr1	protein_coding	solute carrier family 50 member 1
clualt3p16609	1	0.166666666666667	6.9	6.9	-0.196666666666667	-0.2	0.0259899744868743	0.03	ENSG00000178741.12	COX5A	chr15	protein_coding	cytochrome c oxidase subunit 5A
clualt3p31994	1	0.166666666666667	100	100	-0.23	-0.23	0.00414150916648228	0	ENSG00000118705.17	RPN2	chr20	protein_coding	ribophorin II
clualt3p46514	1	0.166666666666667	90.17	90.17	-0.583333333333333	-0.58	0.0214100309956196	0.02	ENSG00000178209.16	PLEC	chr8	protein_coding	plectin
clualt5p43849	1	0.166666666666667	89.2	89.2	0.206666666666667	0.21	0.0245452142705114	0.02	ENSG00000182518.13	FAM104B	chrX	protein_coding	family with sequence similarity 104 member B
clucontain8159	1	0.166666666666667	0.63	0.63	0.346666666666667	0.35	0.0115953677263166	0.01	ENSG00000234857.2	HNRNPUL2-BSCL2	chr11	protein_coding	HNRNPUL2-BSCL2 readthrough (NMD candidate)
cluolp12562	1	0.166666666666667	36.73	36.73	0.473333333333333	0.47	0.0222704499380457	0.02	ENSG00000236383.8	CCDC200	chr17	protein_coding	coiled-coil domain containing 200
clualt3p4834	1	0.166666666666667	99.435	99.44	-0.513333333333333	-0.51	0.0229588838419953	0.02	ENSG00000117862.13	TXNDC12	chr1	protein_coding	thioredoxin domain containing 12
clualt5p11816	1	0.166666666666667	79.085	79.08	-0.233333333333333	-0.23	0.0275926490469208	0.03	ENSG00000140105.18	WARS1	chr14	protein_coding	tryptophanyl-tRNA synthetase 1
clualt5p22438	1	0.166666666666667	0.39	0.39	-0.666666666666667	-0.67	0.00343213871854796	0	ENSG00000125743.11	SNRPD2	chr19	protein_coding	small nuclear ribonucleoprotein D2 polypeptide
clualt3p34062	1	0.166666666666667	68.04	68.04	-0.54	-0.54	0.0146427182357571	0.01	ENSG00000100106.22	TRIOBP	chr22	protein_coding	TRIO and F-actin binding protein
cluolp9143	1	0.166666666666667	0.21	0.21	-0.356666666666667	-0.36	0.0449503353285906	0.04	ENSG00000135404.12	CD63	chr12	protein_coding	CD63 molecule
clualt3p43030	1	0.166666666666667	96.83	96.83	0.193333333333333	0.19	0.0384012533338468	0.04	ENSG00000112305.15	SMAP1	chr6	protein_coding	small ArfGAP 1
clualt3p18476	1	0.166666666666667	6.105	6.11	0.193333333333333	0.19	0.0431572303714218	0.04	ENSG00000167397.15	VKORC1	chr16	protein_coding	vitamin K epoxide reductase complex subunit 1
clualt5p16953	1	0.166666666666667	97.605	97.61	0.32	0.32	0.00973156199269386	0.01	ENSG00000178307.10	TMEM11	chr17	protein_coding	transmembrane protein 11
clualt5p35155	1	0.166666666666667	85.165	85.17	0.153333333333333	0.15	0.0303373637645752	0.03	ENSG00000137312.15	FLOT1	chr6	protein_coding	flotillin 1
cluolp13362	1	0.166666666666667	3.14	3.14	0.193333333333333	0.19	0.0499360380043644	0.05	ENSG00000169738.8	DCXR	chr17	protein_coding	dicarbonyl and L-xylulose reductase
clualt3p46304	1	0.166666666666667	0.83	0.83	0.16	0.16	0.0184110992242557	0.02	ENSG00000160886.13	LY6K	chr8	protein_coding	lymphocyte antigen 6 family member K
clualt3p38267	1	0.166666666666667	51.235	51.24	-0.63	-0.63	0.0238328799348824	0.02	ENSG00000138772.13	ANXA3	chr4	protein_coding	annexin A3
clualt3p14122	1	0.166666666666667	21.56	21.56	0.213333333333333	0.21	0.00377201650206115	0	ENSG00000126214.21	KLC1	chr14	protein_coding	kinesin light chain 1
clualt3p46079	1	0.166666666666667	13.41	13.41	0.176666666666667	0.18	0.0346813612412873	0.03	ENSG00000147684.10	NDUFB9	chr8	protein_coding	NADH:ubiquinone oxidoreductase subunit B9
clualt5p11889	1	0.166666666666667	64.115	64.11	0.203333333333333	0.2	0.0475486760477003	0.05	ENSG00000075413.19	MARK3	chr14	protein_coding	microtubule affinity regulating kinase 3
clualt5p928	1	0.166666666666667	95.1	95.1	-0.406666666666667	-0.41	0.0120891708340654	0.01	ENSG00000189334.9	S100A14	chr1	protein_coding	S100 calcium binding protein A14
clualt3p13223	1	0.166666666666667	95.245	95.25	-0.303333333333333	-0.3	0.00139496089715794	0	ENSG00000139178.12	C1RL	chr12	protein_coding	complement C1r subcomponent like
clualt3p16542	1	0.166666666666667	90.69	90.69	0.373333333333333	0.37	0.0443951117704027	0.04	ENSG00000178802.18	MPI	chr15	protein_coding	mannose phosphate isomerase
clucontain2708	1	0.166666666666667	11.08	11.08	0.23	0.23	0.0479783965637329	0.05	ENSG00000174775.18	HRAS	chr11	protein_coding	HRas proto-oncogene, GTPase
cluolp24716	1	0.166666666666667	2.46	2.46	0.19	0.19	0.0182760296440501	0.02	ENSG00000147813.16	NAPRT	chr8	protein_coding	nicotinate phosphoribosyltransferase
clualt3p25144	1	0.166666666666667	0.085	0.09	0.27	0.27	0.0264851038595686	0.03	ENSG00000221983.8	UBA52	chr19	protein_coding	ubiquitin A-52 residue ribosomal protein fusion product 1
cluir13239	1	0.166666666666667	98.54	98.54	0.413333333333333	0.41	0.0221937658753093	0.02	ENSG00000104892.17	KLC3	chr19	protein_coding	kinesin light chain 3
clualt3p3213	1	0.166666666666667	5.355	5.36	0.273333333333333	0.27	0.015605937623281	0.02	ENSG00000233461.6	RP11-295G20.2	chr1	lncRNA	--
clualt5p9096	1	0.166666666666667	76.395	76.4	-0.15	-0.15	0.0460454180656722	0.05	intergenic	--	--	--	--
clualt3p44220	1	0.166666666666667	97.29	97.29	0.36	0.36	0.0217910451062386	0.02	ENSG00000122691.13	TWIST1	chr7	protein_coding	twist family bHLH transcription factor 1
clualt3p15612	1	0.166666666666667	1.545	1.55	-0.543333333333333	-0.54	0.000728997021583916	0	ENSG00000182117.6	NOP10	chr15	protein_coding	NOP10 ribonucleoprotein
clualt5p36555	1	0.166666666666667	65.77	65.77	0.323333333333333	0.32	0.0225071810264842	0.02	ENSG00000059377.18	TBXAS1	chr7	protein_coding	thromboxane A synthase 1
clualt3p14955	1	0.166666666666667	100	100	-0.293333333333333	-0.29	0.0405300833004294	0.04	ENSG00000125952.20	MAX	chr14	protein_coding	MYC associated factor X
clualt3p38177	1	0.166666666666667	41.325	41.33	0.23	0.23	0.0102636138294965	0.01	ENSG00000215375.6	MYL5	chr4	protein_coding	myosin light chain 5
clualt5p8559	1	0.166666666666667	93.03	93.03	0.156666666666667	0.16	0.040316675113987	0.04	ENSG00000172927.8	MYEOV	chr11	protein_coding	myeloma overexpressed
clualt3p2962	1	0.166666666666667	80.78	80.78	0.16	0.16	0.0248790397786946	0.02	ENSG00000154309.9	DISP1	chr1	protein_coding	dispatched RND transporter family member 1
clualt3p2014	1	0.166666666666667	75.21	75.21	0.213333333333333	0.21	0.0148873447830848	0.01	ENSG00000055070.17	SZRD1	chr1	protein_coding	SUZ RNA binding domain containing 1
cluolp7211	1	0.166666666666667	4.07	4.07	-0.266666666666667	-0.27	2.44241642182452e-05	0	ENSG00000167996.16	FTH1	chr11	protein_coding	ferritin heavy chain 1
clualt3p42905	1	0.166666666666667	99.11	99.11	0.15	0.15	0.0337265413654178	0.03	ENSG00000171453.20	POLR1C	chr6	protein_coding	RNA polymerase I and III subunit C
clualt3p19825	1	0.166666666666667	49.77	49.77	0.19	0.19	0.013547382585585	0.01	ENSG00000167508.12	MVD	chr16	protein_coding	mevalonate diphosphate decarboxylase
clualt5p32667	1	0.166666666666667	48.96	48.96	0.153333333333333	0.15	0.0364221336121338	0.04	ENSG00000112983.18	BRD8	chr5	protein_coding	bromodomain containing 8
clualt5p16931	1	0.166666666666667	99.81	99.81	0.183333333333333	0.18	0.0258691391292303	0.03	ENSG00000108602.18	ALDH3A1	chr17	protein_coding	aldehyde dehydrogenase 3 family member A1
clucontain21766	1	0.166666666666667	0.53	0.53	0.3	0.3	0.0400732916464433	0.04	ENSG00000254870.5	ATP6V1G2-DDX39B	chr6	protein_coding	ATP6V1G2-DDX39B readthrough (NMD candidate)
clualt3p22488	1	0.166666666666667	52.845	52.85	0.27	0.27	0.0106503620673034	0.01	ENSG00000125449.7	ARMC7	chr17	protein_coding	armadillo repeat containing 7
clualt5p11314	1	0.166666666666667	53.52	53.52	0.19	0.19	0.000240217463592903	0	ENSG00000166532.16	RIMKLB	chr12	protein_coding	ribosomal modification protein rimK like family member B
clualt3p7785	1	0.166666666666667	91.805	91.81	0.273333333333333	0.27	0.00416162209024805	0	ENSG00000149179.14	C11orf49	chr11	protein_coding	chromosome 11 open reading frame 49
clualt3p182	1	0.166666666666667	96.93	96.93	-0.32	-0.32	0.0132794245651034	0.01	ENSG00000142655.13	PEX14	chr1	protein_coding	peroxisomal biogenesis factor 14
clualt5p22314	1	0.166666666666667	100	100	-0.24	-0.24	0.0184110992242557	0.02	ENSG00000104856.14	RELB	chr19	protein_coding	RELB proto-oncogene, NF-kB subunit
clualt5p40826	1	0.166666666666667	94.705	94.71	0.19	0.19	0.0215025339351463	0.02	ENSG00000176978.14	DPP7	chr9	protein_coding	dipeptidyl peptidase 7
clualt5p43390	1	0.166666666666667	99.57	99.57	-0.226666666666667	-0.23	0.00272338027694031	0	ENSG00000071889.17	FAM3A	chrX	protein_coding	FAM3 metabolism regulating signaling molecule A
clualt5p8690	1	0.166666666666667	43.775	43.78	0.456666666666667	0.46	0.0207862168797523	0.02	ENSG00000177106.16	EPS8L2	chr11	protein_coding	EPS8 like 2
clualt3p38433	1	0.166666666666667	86.25	86.25	0.216666666666667	0.22	0.000748231367647353	0	ENSG00000163110.15	PDLIM5	chr4	protein_coding	PDZ and LIM domain 5
clualt3p38893	1	0.166666666666667	98.92	98.92	0.163333333333333	0.16	0.0162979862638173	0.02	ENSG00000112983.18	BRD8	chr5	protein_coding	bromodomain containing 8
clualt5p29457	1	0.166666666666667	97.06	97.06	0.206666666666667	0.21	0.0172298947614102	0.02	ENSG00000144824.21	PHLDB2	chr3	protein_coding	pleckstrin homology like domain family B member 2
clualt5p30063	1	0.166666666666667	97.96	97.96	0.506666666666667	0.51	1.07059559385112e-05	0	ENSG00000161203.13	AP2M1	chr3	protein_coding	adaptor related protein complex 2 subunit mu 1
clualt3p8188	1	0.166666666666667	99.015	99.02	0.273333333333333	0.27	0.00928756926764754	0.01	ENSG00000134824.14	FADS2	chr11	protein_coding	fatty acid desaturase 2
cluolp13437	1	0.166666666666667	8.905	8.9	0.166666666666667	0.17	0.0100092054607393	0.01	ENSG00000265681.8	RPL17	chr18	protein_coding	ribosomal protein L17
cluolp13436	1	0.166666666666667	54.685	54.69	0.59	0.59	0.00980195025355086	0.01	ENSG00000265681.8	RPL17	chr18	protein_coding	ribosomal protein L17
clualt5p8838	1	0.166666666666667	91.44	91.44	0.516666666666667	0.52	0.000901531729191038	0	ENSG00000255100.1	RP11-21L23.3	chr11	lncRNA	--
clucontain8233	1	0.166666666666667	7.31	7.31	-0.533333333333333	-0.53	0.00378190970790947	0	ENSG00000286264.2	RP11-783K16.16	chr11	protein_coding	--
clualt3p11174	1	0.166666666666667	83.41	83.41	-0.566666666666667	-0.57	0.0411755367032202	0.04	ENSG00000196498.13	NCOR2	chr12	protein_coding	nuclear receptor corepressor 2
clualt3p1384	1	0.166666666666667	1.27	1.27	0.27	0.27	0.0278385951930278	0.03	ENSG00000273088.2	RP11-201K10.3	chr1	protein_coding	--
clualt3p23604	1	0.166666666666667	95.49	95.49	-0.276666666666667	-0.28	0.00512969838930483	0.01	ENSG00000128789.21	PSMG2	chr18	protein_coding	proteasome assembly chaperone 2
clualt3p47571	1	0.166666666666667	99.645	99.65	-0.483333333333333	-0.48	0.0168275095348136	0.02	ENSG00000136868.11	SLC31A1	chr9	protein_coding	solute carrier family 31 member 1
clualt3p7232	1	0.166666666666667	84.765	84.77	-0.813333333333333	-0.81	0.00266136231574737	0	ENSG00000078902.16	TOLLIP	chr11	protein_coding	toll interacting protein
cluolp8496	1	0.166666666666667	0.22	0.22	-0.286666666666667	-0.29	0.0048457726887303	0	ENSG00000150991.15	UBC	chr12	protein_coding	ubiquitin C
clualt5p43406	1	0.166666666666667	100	100	0.203333333333333	0.2	0.029299586876748	0.03	ENSG00000087842.11	PIR	chrX	protein_coding	pirin
clualt3p13634	1	0.166666666666667	88.325	88.33	0.32	0.32	0.0486628302143117	0.05	ENSG00000169062.15	UPF3A	chr13	protein_coding	UPF3A regulator of nonsense mediated mRNA decay
clualt3p47136	1	0.166666666666667	88.33	88.33	-0.2	-0.2	0.0194417682764673	0.02	ENSG00000047249.18	ATP6V1H	chr8	protein_coding	ATPase H+ transporting V1 subunit H
clualt3p30756	1	0.166666666666667	100	100	0.316666666666667	0.32	0.0287797868388141	0.03	ENSG00000163170.12	BOLA3	chr2	protein_coding	bolA family member 3
clualt5p25888	1	0.166666666666667	99.93	99.93	0.173333333333333	0.17	0.0478234642106172	0.05	ENSG00000163170.12	BOLA3	chr2	protein_coding	bolA family member 3
clualt5p606	1	0.166666666666667	82.11	82.11	-0.23	-0.23	0.0168049151879243	0.02	ENSG00000277147.6	LINC00869	chr1	transcribed_unprocessed_pseudogene	long intergenic non-protein coding RNA 869
cluir16782	1	0.166666666666667	100	100	-0.226666666666667	-0.23	0.020288109667681	0.02	ENSG00000138031.15	ADCY3	chr2	protein_coding	adenylate cyclase 3
clualt3p22934	1	0.166666666666667	48.53	48.53	0.33	0.33	0.0117208581191816	0.01	ENSG00000267123.7	SCAT1	chr17	lncRNA	S-phase cancer associated transcript 1
clualt3p46344	1	0.166666666666667	4.67	4.67	0.206666666666667	0.21	0.0221937658753093	0.02	ENSG00000160932.11	LY6E	chr8	protein_coding	lymphocyte antigen 6 family member E
clualt3p3712	1	0.166666666666667	2.88	2.88	-0.216666666666667	-0.22	0.0414002846029711	0.04	ENSG00000090273.14	NUDC	chr1	protein_coding	nuclear distribution C, dynein complex regulator
clualt5p17465	1	0.166666666666667	88.085	88.09	-0.193333333333333	-0.19	0.0323646383470756	0.03	ENSG00000141696.13	P3H4	chr17	protein_coding	prolyl 3-hydroxylase family member 4 (inactive)
clucontain2053	1	0.166666666666667	10.63	10.63	-0.233333333333333	-0.23	0.0257877184652037	0.03	ENSG00000126088.14	UROD	chr1	protein_coding	uroporphyrinogen decarboxylase
clualt3p4791	1	0.166666666666667	44.04	44.04	-0.446666666666667	-0.45	0.0382859199906272	0.04	intergenic	--	--	--	--
clucontain25682	1	0.166666666666667	31.18	31.18	-0.176666666666667	-0.18	0.0212993902249031	0.02	ENSG00000232434.2	AJM1	chr9	protein_coding	apical junction component 1 homolog
clualt3p4964	1	0.166666666666667	87.945	87.95	0.163333333333333	0.16	0.0435582130394121	0.04	ENSG00000069424.15	KCNAB2	chr1	protein_coding	potassium voltage-gated channel subfamily A regulatory beta subunit 2
clualt5p40693	1	0.166666666666667	77.235	77.24	-0.636666666666667	-0.64	0.0304739486224456	0.03	ENSG00000165689.17	ENTR1	chr9	protein_coding	endosome associated trafficking regulator 1
cluolp12601	1	0.166666666666667	22.365	22.37	0.373333333333333	0.37	0.000451124758947178	0	ENSG00000236383.8	CCDC200	chr17	protein_coding	coiled-coil domain containing 200
clualt3p23877	1	0.166666666666667	82.325	82.33	-0.273333333333333	-0.27	0.0287059534301695	0.03	ENSG00000141644.18	MBD1	chr18	protein_coding	methyl-CpG binding domain protein 1
clualt3p19848	1	0.166666666666667	98.46	98.46	-0.42	-0.42	0.0379073808235244	0.04	ENSG00000103335.22	PIEZO1	chr16	protein_coding	piezo type mechanosensitive ion channel component 1
clualt3p52013	1	0.166666666666667	79.105	79.11	-0.156666666666667	-0.16	0.0395945159511261	0.04	ENSG00000147099.21	HDAC8	chrX	protein_coding	histone deacetylase 8
clualt3p45299	1	0.166666666666667	45.53	45.53	0.243333333333333	0.24	0.0430416262775715	0.04	ENSG00000106077.19	ABHD11	chr7	protein_coding	abhydrolase domain containing 11
clualt3p19491	1	0.166666666666667	98.115	98.12	-0.323333333333333	-0.32	0.00812079240279498	0.01	ENSG00000065427.15	KARS1	chr16	protein_coding	lysyl-tRNA synthetase 1
clualt3p14105	1	0.166666666666667	57.67	57.67	0.276666666666667	0.28	0.022377601227684	0.02	ENSG00000075413.19	MARK3	chr14	protein_coding	microtubule affinity regulating kinase 3
clualt3p4744	1	0.166666666666667	99.22	99.22	0.336666666666667	0.34	0.0401795348787061	0.04	ENSG00000085998.14	POMGNT1	chr1	protein_coding	protein O-linked mannose N-acetylglucosaminyltransferase 1 (beta 1,2-)
clualt3p46617	1	0.166666666666667	98.515	98.52	-0.236666666666667	-0.24	0.0114321152717166	0.01	ENSG00000185122.11	HSF1	chr8	protein_coding	heat shock transcription factor 1
clualt3p33825	1	0.166666666666667	100	100	0.186666666666667	0.19	0.040205855518893	0.04	ENSG00000100280.17	AP1B1	chr22	protein_coding	adaptor related protein complex 1 subunit beta 1
clualt5p37165	1	0.166666666666667	100	100	0.203333333333333	0.2	0.0245389172680702	0.02	ENSG00000106605.11	BLVRA	chr7	protein_coding	biliverdin reductase A
cluolp9992	1	0.166666666666667	0.575	0.58	-0.193333333333333	-0.19	0.00513871405269933	0.01	ENSG00000111678.11	C12orf57	chr12	protein_coding	chromosome 12 open reading frame 57
clualt5p14540	1	0.166666666666667	65.685	65.69	0.336666666666667	0.34	0.0167411210366249	0.02	ENSG00000262454.4	MIR193BHG	chr16	lncRNA	MIR193b-365a host gene
clualt3p40733	1	0.166666666666667	87.225	87.23	-0.453333333333333	-0.45	0.0149822887272337	0.01	ENSG00000069020.18	MAST4	chr5	protein_coding	microtubule associated serine/threonine kinase family member 4
clualt3p39967	1	0.166666666666667	97.645	97.65	-0.276666666666667	-0.28	0.00616527729787218	0.01	ENSG00000131459.13	GFPT2	chr5	protein_coding	glutamine-fructose-6-phosphate transaminase 2
clualt3p32701	1	0.166666666666667	2.675	2.68	-0.32	-0.32	0.0412723320890772	0.04	intergenic	--	--	--	--
clualt5p41528	1	0.166666666666667	99.7	99.7	0.256666666666667	0.26	0.0210624331580145	0.02	ENSG00000215126.11	CBWD6	chr9	protein_coding	COBW domain containing 6
clualt5p6080	1	0.166666666666667	99.24	99.24	-0.15	-0.15	0.0319509350998588	0.03	ENSG00000173432.12	SAA1	chr11	protein_coding	serum amyloid A1
clualt3p29694	1	0.166666666666667	28.895	28.9	0.276666666666667	0.28	0.0196242171414767	0.02	ENSG00000168958.20	MFF	chr2	protein_coding	mitochondrial fission factor
clualt3p348	1	0.166666666666667	98.69	98.69	0.293333333333333	0.29	0.0253864479366153	0.03	ENSG00000162775.17	RBM15	chr1	protein_coding	RNA binding motif protein 15
cluolp8418	1	0.166666666666667	0.165	0.17	0.286666666666667	0.29	0.0048457726887303	0	ENSG00000150991.15	UBC	chr12	protein_coding	ubiquitin C
clualt5p36801	1	0.166666666666667	53.685	53.69	0.333333333333333	0.33	0.0156173934372127	0.02	ENSG00000157778.9	PSMG3	chr7	protein_coding	proteasome assembly chaperone 3
cluir20891	1	0.166666666666667	76.215	76.22	0.183333333333333	0.18	0.0047637184603187	0	ENSG00000165055.16	METTL2B	chr7	protein_coding	methyltransferase 2B, methylcytidine
clualt3p45842	1	0.166666666666667	85.595	85.6	-0.316666666666667	-0.32	0.00150749993524709	0	ENSG00000272647.3	GS1-259H13.13	chr7	protein_coding	--
cluolp12591	1	0.166666666666667	32.705	32.71	-0.373333333333333	-0.37	0.000451124758947178	0	ENSG00000236383.8	CCDC200	chr17	protein_coding	coiled-coil domain containing 200
clualt3p7835	1	0.166666666666667	70.37	70.37	0.213333333333333	0.21	0.0246171920762111	0.02	ENSG00000134574.12	DDB2	chr11	protein_coding	damage specific DNA binding protein 2
clualt3p51352	1	0.166666666666667	83.035	83.04	-0.256666666666667	-0.26	0.00199257112006542	0	ENSG00000071889.17	FAM3A	chrX	protein_coding	FAM3 metabolism regulating signaling molecule A
clualt3p45460	1	0.166666666666667	96.21	96.21	0.193333333333333	0.19	0.0412448234906531	0.04	ENSG00000127952.17	STYXL1	chr7	protein_coding	serine/threonine/tyrosine interacting like 1
clucontain24413	1	0.166666666666667	1.12	1.12	0.253333333333333	0.25	0.0359459050663854	0.04	ENSG00000160886.13	LY6K	chr8	protein_coding	lymphocyte antigen 6 family member K
clualt5p29379	1	0.166666666666667	87.05	87.05	-0.656666666666667	-0.66	0.0280537427284964	0.03	ENSG00000186162.10	CIDECP1	chr3	transcribed_unprocessed_pseudogene	cell death inducing DFFA like effector c pseudogene 1
cluolp383	1	0.166666666666667	13.065	13.07	-0.263333333333333	-0.26	0.00382683873740554	0	intergenic	--	--	--	--
clualt3p46445	1	0.166666666666667	0.385	0.39	0.373333333333333	0.37	0.0248961634602228	0.02	ENSG00000104529.18	EEF1D	chr8	protein_coding	eukaryotic translation elongation factor 1 delta
clucontain16813	1	0.166666666666667	51.17	51.17	-0.466666666666667	-0.47	0.0222928723062435	0.02	ENSG00000144591.20	GMPPA	chr2	protein_coding	GDP-mannose pyrophosphorylase A
clualt3p37097	1	0.166666666666667	98.92	98.92	-0.266666666666667	-0.27	0.0432762620957583	0.04	ENSG00000134072.11	CAMK1	chr3	protein_coding	calcium/calmodulin dependent protein kinase I
clualt3p36675	1	0.166666666666667	60.905	60.91	0.446666666666667	0.45	0.0326287088115111	0.03	ENSG00000186792.17	HYAL3	chr3	protein_coding	hyaluronidase 3
clualt3p22489	1	0.166666666666667	44.02	44.02	-0.44	-0.44	0.049864316454378	0.05	ENSG00000125449.7	ARMC7	chr17	protein_coding	armadillo repeat containing 7
clualt3p6701	1	0.166666666666667	47.11	47.11	-0.37	-0.37	0.0104737586772988	0.01	ENSG00000223482.8	NUTM2A-AS1	chr10	lncRNA	NUTM2A antisense RNA 1
clualt5p19191	1	0.166666666666667	3.03	3.03	-0.536666666666667	-0.54	0.0201185743163055	0.02	ENSG00000183011.14	NAA38	chr17	protein_coding	N-alpha-acetyltransferase 38, NatC auxiliary subunit
clucontain19480	1	0.166666666666667	2.55	2.55	-0.233333333333333	-0.23	0.0027086553390362	0	ENSG00000233276.8	GPX1	chr3	protein_coding	glutathione peroxidase 1
clualt3p17608	1	0.166666666666667	100	100	0.293333333333333	0.29	3.55350810376512e-05	0	ENSG00000007392.17	LUC7L	chr16	protein_coding	LUC7 like
clualt5p14541	1	0.166666666666667	39.315	39.32	0.52	0.52	0.0284561058454293	0.03	ENSG00000262454.4	MIR193BHG	chr16	lncRNA	MIR193b-365a host gene
clualt3p12191	1	0.166666666666667	0.555	0.56	0.396666666666667	0.4	0.0426422273930105	0.04	ENSG00000288663.1	RP11-680A11.7	chr12	lncRNA	--
clualt3p38113	1	0.166666666666667	100	100	0.376666666666667	0.38	0.00503272469623495	0.01	ENSG00000109255.11	NMU	chr4	protein_coding	neuromedin U
clualt3p17078	1	0.166666666666667	42.195	42.2	-0.293333333333333	-0.29	3.55350810376509e-05	0	ENSG00000284946.1	AC068831.18	chr15	protein_coding	--
clualt5p3657	1	0.166666666666667	85.04	85.04	0.26	0.26	0.0146520226797332	0.01	ENSG00000127125.9	PPCS	chr1	protein_coding	phosphopantothenoylcysteine synthetase
clualt5p4820	1	0.166666666666667	99.195	99.2	-0.373333333333333	-0.37	0.0227618607940973	0.02	ENSG00000183605.17	SFXN4	chr10	protein_coding	sideroflexin 4
clualt3p16485	1	0.166666666666667	98.77	98.77	0.163333333333333	0.16	0.0483000857694906	0.05	ENSG00000140464.20	PML	chr15	protein_coding	PML nuclear body scaffold
clualt5p27532	1	0.166666666666667	14.23	14.23	0.573333333333333	0.57	0.0299739645303908	0.03	intergenic	--	--	--	--
clualt5p39370	1	0.166666666666667	100	100	-0.17	-0.17	0.0440609878053627	0.04	ENSG00000129696.13	TTI2	chr8	protein_coding	TELO2 interacting protein 2
clualt3p38175	1	0.166666666666667	42.815	42.82	-0.35	-0.35	0.0444146237478697	0.04	ENSG00000215375.6	MYL5	chr4	protein_coding	myosin light chain 5
clualt3p23788	1	0.166666666666667	53.69	53.69	0.273333333333333	0.27	0.0260600358833243	0.03	ENSG00000134779.15	TPGS2	chr18	protein_coding	tubulin polyglutamylase complex subunit 2
clualt3p38176	1	0.166666666666667	13.075	13.08	-0.953333333333333	-0.95	3.39072993677413e-05	0	ENSG00000215375.6	MYL5	chr4	protein_coding	myosin light chain 5
clualt3p12963	1	0.166666666666667	0.44	0.44	0.68	0.68	0.000297361423718592	0	ENSG00000111640.15	GAPDH	chr12	protein_coding	glyceraldehyde-3-phosphate dehydrogenase
clualt3p15882	1	0.166666666666667	0.8	0.8	0.246666666666667	0.25	0.0277560308353369	0.03	ENSG00000242028.8	HYPK	chr15	protein_coding	huntingtin interacting protein K
clualt3p26580	1	0.166666666666667	96.335	96.34	-0.293333333333333	-0.29	0.0284373136167662	0.03	ENSG00000104856.14	RELB	chr19	protein_coding	RELB proto-oncogene, NF-kB subunit
clualt3p46284	1	0.166666666666667	0.95	0.95	0.323333333333333	0.32	0.00161018396742408	0	ENSG00000160886.13	LY6K	chr8	protein_coding	lymphocyte antigen 6 family member K
cluolp15447	1	0.166666666666667	76.15	76.15	-0.536666666666667	-0.54	0.0106330237511599	0.01	intergenic	--	--	--	--
clualt3p23744	1	0.166666666666667	23.19	23.19	-0.186666666666667	-0.19	0.0083043868648194	0.01	ENSG00000177337.8	DLGAP1-AS1	chr18	lncRNA	DLGAP1 antisense RNA 1
clualt3p1353	1	0.166666666666667	46.15	46.15	-0.183333333333333	-0.18	0.00299583229737988	0	ENSG00000169241.19	SLC50A1	chr1	protein_coding	solute carrier family 50 member 1
clualt5p11193	1	0.166666666666667	29.595	29.6	0.346666666666667	0.35	0.00680920984268531	0.01	ENSG00000010626.15	LRRC23	chr12	protein_coding	leucine rich repeat containing 23
clualt5p42912	1	0.166666666666667	92.57	92.57	0.43	0.43	0.0436736324496624	0.04	ENSG00000172465.14	TCEAL1	chrX	protein_coding	transcription elongation factor A like 1
clualt5p32711	1	0.166666666666667	99.745	99.75	0.15	0.15	0.010085545025188	0.01	ENSG00000184584.13	STING1	chr5	protein_coding	stimulator of interferon response cGAMP interactor 1
clualt3p34061	1	0.166666666666667	66.965	66.97	0.57	0.57	0.00721328043304379	0.01	ENSG00000100106.22	TRIOBP	chr22	protein_coding	TRIO and F-actin binding protein
clualt5p36199	1	0.166666666666667	8.28	8.28	-0.15	-0.15	0.0399419680717188	0.04	ENSG00000214253.9	FIS1	chr7	protein_coding	fission, mitochondrial 1
clualt5p24676	1	0.166666666666667	100	100	-0.63	-0.63	0.00815128465236057	0.01	ENSG00000196141.14	SPATS2L	chr2	protein_coding	spermatogenesis associated serine rich 2 like
clualt3p43670	1	0.166666666666667	66.975	66.97	0.483333333333333	0.48	0.0122110737967847	0.01	ENSG00000229043.3	ZFAND2A-DT	chr7	lncRNA	ZFAND2A divergent transcript
clualt5p27571	1	0.166666666666667	86.29	86.29	0.246666666666667	0.25	0.00470476164891978	0	ENSG00000197114.12	ZGPAT	chr20	protein_coding	zinc finger CCCH-type and G-patch domain containing
clualt3p20202	1	0.166666666666667	98	98	-0.386666666666666	-0.39	0.00084262798643812	0	ENSG00000133030.22	MPRIP	chr17	protein_coding	myosin phosphatase Rho interacting protein
cluolp9060	1	0.166666666666667	0.37	0.37	-0.32	-0.32	0.032900810600939	0.03	ENSG00000288663.1	RP11-680A11.7	chr12	lncRNA	--
clualt3p34365	1	0.166666666666667	91.865	91.87	0.266666666666667	0.27	0.00301575940948851	0	ENSG00000100207.21	TCF20	chr22	protein_coding	transcription factor 20
clualt3p18490	1	0.166666666666667	97.39	97.39	0.166666666666667	0.17	0.00343822724561319	0	ENSG00000103510.20	KAT8	chr16	protein_coding	lysine acetyltransferase 8
clualt3p26577	1	0.166666666666667	1.835	1.84	0.29	0.29	0.00970696469563457	0.01	ENSG00000167674.15	HDGFL2	chr19	protein_coding	HDGF like 2
clualt5p29356	1	0.166666666666667	91.235	91.24	-0.173333333333333	-0.17	0.0285790847439358	0.03	ENSG00000100288.20	CHKB	chr22	protein_coding	choline kinase beta
clualt5p24086	1	0.166666666666667	1.945	1.94	0.176666666666667	0.18	3.66490768893685e-05	0	ENSG00000285016.1	RP11-803D5.5	chr2	lncRNA	--
clualt5p6004	1	0.166666666666667	100	100	-0.166666666666667	-0.17	0.0183627709262068	0.02	ENSG00000078902.16	TOLLIP	chr11	protein_coding	toll interacting protein
clualt3p20273	1	0.166666666666667	95.575	95.58	0.43	0.43	0.0048794846631863	0	ENSG00000108591.10	DRG2	chr17	protein_coding	developmentally regulated GTP binding protein 2
clualt3p25173	1	0.166666666666667	38.825	38.83	0.223333333333333	0.22	0.0446267378670196	0.04	ENSG00000006015.18	REX1BD	chr19	protein_coding	required for excision 1-B domain containing
cluolp8290	1	0.166666666666667	0.475	0.48	0.363333333333333	0.36	0.0353723621307979	0.04	ENSG00000089157.16	RPLP0	chr12	protein_coding	ribosomal protein lateral stalk subunit P0
clualt3p28939	1	0.166666666666667	97.62	97.62	-0.17	-0.17	0.0170350094618969	0.02	ENSG00000115919.15	KYNU	chr2	protein_coding	kynureninase
clualt3p35507	1	0.166666666666667	68.265	68.27	-0.483333333333333	-0.48	0.0335565350465366	0.03	ENSG00000206562.12	METTL6	chr3	protein_coding	methyltransferase 6, methylcytidine
clualt3p4325	1	0.166666666666667	9.22	9.22	0.783333333333333	0.78	0.0224489709835678	0.02	ENSG00000117010.17	ZNF684	chr1	protein_coding	zinc finger protein 684
clualt5p29269	1	0.166666666666667	96.88	96.88	0.156666666666667	0.16	0.0193126471479428	0.02	ENSG00000100239.16	PPP6R2	chr22	protein_coding	protein phosphatase 6 regulatory subunit 2
clualt3p6649	1	0.166666666666667	3.265	3.27	-0.203333333333333	-0.2	0.0157206370211022	0.02	ENSG00000173267.14	SNCG	chr10	protein_coding	synuclein gamma
clualt5p19403	1	0.166666666666667	52.15	52.15	0.213333333333333	0.21	0.0241475828140136	0.02	ENSG00000204237.5	OXLD1	chr17	protein_coding	oxidoreductase like domain containing 1
clualt3p9432	1	0.166666666666667	29.525	29.53	-0.383333333333333	-0.38	0.000307581676361422	0	ENSG00000174483.20	BBS1	chr11	protein_coding	Bardet-Biedl syndrome 1
clualt3p14197	1	0.166666666666667	0.57	0.57	-0.576666666666667	-0.58	0.0331112037024041	0.03	ENSG00000184990.13	SIVA1	chr14	protein_coding	SIVA1 apoptosis inducing factor
clualt5p34304	1	0.166666666666667	96.36	96.36	0.683333333333333	0.68	0.00127582930914169	0	ENSG00000247828.8	TMEM161B-AS1	chr5	lncRNA	--
clualt5p14509	1	0.166666666666667	9.175	9.18	-0.25	-0.25	0.0284602032543383	0.03	ENSG00000103275.21	UBE2I	chr16	protein_coding	ubiquitin conjugating enzyme E2 I
clualt5p35005	1	0.166666666666667	54.81	54.81	0.266666666666667	0.27	0.0354075514025333	0.04	ENSG00000124570.21	SERPINB6	chr6	protein_coding	serpin family B member 6
clualt3p29606	1	0.166666666666667	95.66	95.66	0.456666666666667	0.46	0.0389398332659338	0.04	ENSG00000135924.17	DNAJB2	chr2	protein_coding	DnaJ heat shock protein family (Hsp40) member B2
clualt3p43334	1	0.166666666666667	99.605	99.61	0.173333333333334	0.17	0.0068684056679652	0.01	ENSG00000077454.16	LRCH4	chr7	protein_coding	leucine rich repeats and calponin homology domain containing 4
cluir7129	1	0.166666666666667	100	100	0.27	0.27	0.0173693909167673	0.02	ENSG00000131871.15	SELENOS	chr15	protein_coding	selenoprotein S
clualt3p25409	1	0.166666666666667	97.11	97.11	-0.243333333333334	-0.24	0.0217714687267155	0.02	ENSG00000104886.12	PLEKHJ1	chr19	protein_coding	pleckstrin homology domain containing J1
clualt5p43023	1	0.166666666666667	0.685	0.69	0.196666666666667	0.2	0.0326144603897127	0.03	ENSG00000205542.11	TMSB4X	chrX	protein_coding	thymosin beta 4 X-linked
clucontain12677	1	0.166666666666667	2.875	2.88	0.233333333333333	0.23	0.0465883605228985	0.05	ENSG00000103266.11	STUB1	chr16	protein_coding	STIP1 homology and U-box containing protein 1
clualt5p34566	1	0.166666666666667	26.56	26.56	-0.28	-0.28	0.00878457914542502	0.01	ENSG00000111907.21	TPD52L1	chr6	protein_coding	TPD52 like 1
clualt3p12092	1	0.166666666666667	0.235	0.24	-0.363333333333333	-0.36	0.021779350547871	0.02	ENSG00000135480.16	KRT7	chr12	protein_coding	keratin 7
cluir8725	1	0.166666666666667	100	100	0.526666666666667	0.53	0.0147217418215328	0.01	ENSG00000263072.8	ZNF213-AS1	chr16	lncRNA	ZNF213 antisense RNA 1 (head to head)
clualt3p18887	1	0.166666666666667	52.7	52.7	-0.36	-0.36	0.00394864619644247	0	ENSG00000140853.16	NLRC5	chr16	protein_coding	NLR family CARD domain containing 5
clualt3p36157	1	0.166666666666667	31.89	31.89	-0.163333333333333	-0.16	0.0107333622410238	0.01	ENSG00000168036.18	CTNNB1	chr3	protein_coding	catenin beta 1
clualt5p20572	1	0.166666666666667	79.045	79.05	0.193333333333333	0.19	0.0210104110507807	0.02	ENSG00000099622.14	CIRBP	chr19	protein_coding	cold inducible RNA binding protein
cluolp18562	1	0.166666666666667	70.345	70.35	-0.213333333333333	-0.21	0.0486184051274116	0.05	ENSG00000206562.12	METTL6	chr3	protein_coding	methyltransferase 6, methylcytidine
clualt5p39210	1	0.166666666666667	97.745	97.75	-0.16	-0.16	0.0250890013326276	0.03	ENSG00000104723.21	TUSC3	chr8	protein_coding	tumor suppressor candidate 3
clualt3p27325	1	0.166666666666667	4.25	4.25	0.303333333333333	0.3	0.0236779134933966	0.02	ENSG00000126453.10	BCL2L12	chr19	protein_coding	BCL2 like 12
clualt3p3185	1	0.166666666666667	98.89	98.89	-0.253333333333333	-0.25	0.016353538894253	0.02	ENSG00000119280.17	C1orf198	chr1	protein_coding	chromosome 1 open reading frame 198
clualt3p11196	1	0.166666666666667	0.305	0.31	-0.356666666666667	-0.36	0.025760430677352	0.03	ENSG00000150991.15	UBC	chr12	protein_coding	ubiquitin C
cluolp14885	1	0.166666666666667	0.085	0.09	-0.156666666666667	-0.16	0.000419532483616109	0	ENSG00000108107.15	RPL28	chr19	protein_coding	ribosomal protein L28
clualt5p21466	1	0.166666666666667	31.855	31.86	0.226666666666667	0.23	0.0458932720453023	0.05	ENSG00000161091.14	MFSD12	chr19	protein_coding	major facilitator superfamily domain containing 12
clualt3p1355	1	0.166666666666667	25.725	25.73	-0.4	-0.4	0.0335712308086668	0.03	ENSG00000169241.19	SLC50A1	chr1	protein_coding	solute carrier family 50 member 1
clualt3p26564	1	0.166666666666667	99.26	99.26	-0.163333333333333	-0.16	0.0221182952836387	0.02	ENSG00000167674.15	HDGFL2	chr19	protein_coding	HDGF like 2
clualt3p12396	1	0.166666666666667	84.44	84.44	-0.32	-0.32	0.0203263969103042	0.02	ENSG00000094916.16	CBX5	chr12	protein_coding	chromobox 5
cluir9172	1	0.166666666666667	100	100	0.156666666666667	0.16	0.00882629973611418	0.01	ENSG00000103148.17	NPRL3	chr16	protein_coding	NPR3 like, GATOR1 complex subunit
clualt5p38565	1	0.166666666666667	55.36	55.36	-0.22	-0.22	0.0489855648787452	0.05	ENSG00000249859.12	PVT1	chr8	lncRNA	Pvt1 oncogene
cluir7861	1	0.166666666666667	99.46	99.46	0.176666666666667	0.18	0.0253607334852671	0.03	ENSG00000182768.9	NGRN	chr15	protein_coding	neugrin, neurite outgrowth associated
clualt3p41416	1	0.166666666666667	98	98	0.42	0.42	0.00945107011128353	0.01	ENSG00000029363.17	BCLAF1	chr6	protein_coding	BCL2 associated transcription factor 1
clualt3p33502	1	0.166666666666667	1.695	1.69	0.6	0.6	0.040961451995531	0.04	ENSG00000093010.15	COMT	chr22	protein_coding	catechol-O-methyltransferase
clualt5p2507	1	0.166666666666667	82.11	82.11	-0.176666666666667	-0.18	0.00828826583336264	0.01	ENSG00000154309.9	DISP1	chr1	protein_coding	dispatched RND transporter family member 1
clualt5p32400	1	0.166666666666667	100	100	-0.48	-0.48	0.040018907340862	0.04	ENSG00000164211.13	STARD4	chr5	protein_coding	StAR related lipid transfer domain containing 4
clualt3p22069	1	0.166666666666667	68.24	68.24	0.203333333333333	0.2	0.00822960775128049	0.01	ENSG00000267248.3	CTD-2319I12.4	chr17	lncRNA	--
clualt3p45426	1	0.166666666666667	84.745	84.75	-0.646666666666667	-0.65	0.0112409462796702	0.01	ENSG00000127957.18	PMS2P3	chr7	transcribed_unprocessed_pseudogene	PMS1 homolog 2, mismatch repair system component pseudogene 3
clualt5p7703	1	0.166666666666667	23.37	23.37	0.183333333333333	0.18	0.0289739899018576	0.03	ENSG00000173264.15	GPR137	chr11	protein_coding	G protein-coupled receptor 137
cluolp8502	1	0.166666666666667	0.225	0.23	0.223333333333333	0.22	0.0106816301087541	0.01	ENSG00000150991.15	UBC	chr12	protein_coding	ubiquitin C
clualt3p14403	1	0.166666666666667	97.635	97.64	0.406666666666667	0.41	0.00582461946040946	0.01	ENSG00000129474.16	AJUBA	chr14	protein_coding	ajuba LIM protein
cluir17024	1	0.166666666666667	99.295	99.3	-0.253333333333333	-0.25	0.0222133102848968	0.02	ENSG00000115816.15	CEBPZ	chr2	protein_coding	CCAAT enhancer binding protein zeta
clualt5p5278	1	0.166666666666667	96.195	96.2	0.28	0.28	0.0483474185606959	0.05	ENSG00000096746.18	HNRNPH3	chr10	protein_coding	heterogeneous nuclear ribonucleoprotein H3
clualt5p2408	1	0.166666666666667	0.715	0.72	-0.346666666666667	-0.35	0.0494890389306497	0.05	ENSG00000117691.10	NENF	chr1	protein_coding	neudesin neurotrophic factor
cluolp16400	1	0.166666666666667	47.49	47.49	0.233333333333333	0.23	0.0121610124774118	0.01	intergenic	--	--	--	--
clualt3p36083	1	0.166666666666667	32.435	32.44	0.213333333333333	0.21	0.0332776005162073	0.03	ENSG00000144677.15	CTDSPL	chr3	protein_coding	CTD small phosphatase like
clualt5p15676	1	0.166666666666667	5.47	5.47	0.193333333333333	0.19	0.0384012533338468	0.04	ENSG00000153406.14	NMRAL1	chr16	protein_coding	NmrA like redox sensor 1
clualt5p1651	1	0.166666666666667	96.925	96.93	0.233333333333333	0.23	8.79269951205257e-05	0	ENSG00000224259.7	LINC01133	chr1	lncRNA	long intergenic non-protein coding RNA 1133
clucontain2637	1	0.166666666666667	3.95	3.95	0.156666666666667	0.16	0.00613715071152602	0.01	ENSG00000288681.1	RP11-326C3.17	chr11	protein_coding	--
clualt5p18493	1	0.166666666666667	92.86	92.86	0.173333333333333	0.17	0.0200679515207772	0.02	ENSG00000256525.8	POLG2	chr17	protein_coding	DNA polymerase gamma 2, accessory subunit
clualt5p13857	1	0.166666666666667	0.475	0.48	-0.973333333333333	-0.97	2.11016636187571e-07	0	ENSG00000137818.12	RPLP1	chr15	protein_coding	ribosomal protein lateral stalk subunit P1
clualt3p13882	1	0.166666666666667	91.23	91.23	-0.223333333333333	-0.22	0.0096931930969087	0.01	ENSG00000123178.15	SPRYD7	chr13	protein_coding	SPRY domain containing 7
cluolp12567	1	0.166666666666667	63.58	63.58	-0.473333333333333	-0.47	0.0222704499380457	0.02	ENSG00000236383.8	CCDC200	chr17	protein_coding	coiled-coil domain containing 200
clualt5p40153	1	0.166666666666667	96.945	96.95	-0.303333333333333	-0.3	0.0277344389867339	0.03	ENSG00000119487.17	MAPKAP1	chr9	protein_coding	MAPK associated protein 1
cluolp8105	1	0.166666666666667	1.97	1.97	-0.566666666666667	-0.57	0.0482785312458564	0.05	ENSG00000214063.11	TSPAN4	chr11	protein_coding	tetraspanin 4
clualt5p12668	1	0.166666666666667	94.325	94.33	0.16	0.16	0.00132389690921717	0	ENSG00000258791.9	LINC00520	chr14	lncRNA	long intergenic non-protein coding RNA 520
clualt5p23099	1	0.166666666666667	1.865	1.87	0.403333333333333	0.4	0.00132647744070968	0	ENSG00000126453.10	BCL2L12	chr19	protein_coding	BCL2 like 12
clualt5p23087	1	0.166666666666667	2.135	2.13	0.216666666666667	0.22	0.00410569858696337	0	ENSG00000126453.10	BCL2L12	chr19	protein_coding	BCL2 like 12
clualt5p39761	1	0.166666666666667	0.315	0.32	0.166666666666667	0.17	0.0256564883422912	0.03	ENSG00000156482.11	RPL30	chr8	protein_coding	ribosomal protein L30
clualt3p5265	1	0.166666666666667	41.675	41.68	0.64	0.64	0.0303562357427452	0.03	ENSG00000183291.17	SELENOF	chr1	protein_coding	selenoprotein F
clualt3p30307	1	0.166666666666667	75.1	75.1	0.246666666666667	0.25	0.0450916917582462	0.05	ENSG00000234171.3	RNASEH1-AS1	chr2	lncRNA	RNASEH1 antisense RNA 1
clualt3p7898	1	0.166666666666667	78.855	78.86	-0.19	-0.19	0.000218321285873189	0	ENSG00000149187.18	CELF1	chr11	protein_coding	CUGBP Elav-like family member 1
clualt5p15914	1	0.166666666666667	56.2	56.2	-0.256666666666667	-0.26	0.0288794700007854	0.03	ENSG00000125107.19	CNOT1	chr16	protein_coding	CCR4-NOT transcription complex subunit 1
clualt3p38754	1	0.166666666666667	94.6	94.6	0.196666666666667	0.2	0.0175588439958602	0.02	ENSG00000081059.20	TCF7	chr5	protein_coding	transcription factor 7
clualt3p10158	1	0.166666666666667	21.365	21.37	0.29	0.29	0.0273584025803151	0.03	ENSG00000177225.17	GATD1	chr11	protein_coding	glutamine amidotransferase class 1 domain containing 1
clualt5p12583	1	0.166666666666667	0.095	0.1	0.153333333333333	0.15	0.0247284814662187	0.02	ENSG00000213741.11	RPS29	chr14	protein_coding	ribosomal protein S29
clualt3p20839	1	0.166666666666667	96.49	96.49	0.473333333333333	0.47	0.044556398328757	0.04	ENSG00000276293.5	PIP4K2B	chr17	protein_coding	phosphatidylinositol-5-phosphate 4-kinase type 2 beta
cluolp1438	1	0.166666666666667	1.4	1.4	-0.236666666666667	-0.24	0.0215509438487569	0.02	ENSG00000273088.2	RP11-201K10.3	chr1	protein_coding	--
clualt3p14240	1	0.166666666666667	84.31	84.31	0.28	0.28	0.0226614387427971	0.02	ENSG00000182979.18	MTA1	chr14	protein_coding	metastasis associated 1
clualt5p13233	1	0.166666666666667	81.525	81.53	0.72	0.72	0.0219916215822725	0.02	ENSG00000175265.18	GOLGA8A	chr15	protein_coding	golgin A8 family member A
clualt3p43200	1	0.166666666666667	71.335	71.33	0.43	0.43	0.00808312872157184	0.01	ENSG00000279170.3	TSTD3	chr6	protein_coding	thiosulfate sulfurtransferase like domain containing 3
clualt5p15980	1	0.166666666666667	88.33	88.33	0.166666666666667	0.17	0.0127717962388814	0.01	ENSG00000172366.20	MCRIP2	chr16	protein_coding	MAPK regulated corepressor interacting protein 2
clualt3p49776	1	0.166666666666667	90.255	90.26	-0.313333333333333	-0.31	0.0196204703559802	0.02	ENSG00000278175.4	GLIDR	chr9	lncRNA	glioblastoma down-regulated RNA
clualt3p6654	1	0.166666666666667	4.375	4.38	-0.186666666666667	-0.19	0.000773378274586158	0	ENSG00000173267.14	SNCG	chr10	protein_coding	synuclein gamma
clualt3p2725	1	0.166666666666667	14.655	14.66	0.256666666666667	0.26	0.0477765663984783	0.05	ENSG00000123843.13	C4BPB	chr1	protein_coding	complement component 4 binding protein beta
clucontain21464	1	0.166666666666667	20.83	20.83	0.163333333333333	0.16	0.00995915663981333	0.01	ENSG00000134363.12	FST	chr5	protein_coding	follistatin
clualt3p27952	1	0.166666666666667	92.265	92.27	-0.246666666666667	-0.25	0.0204149119965447	0.02	ENSG00000283515.1	CTD-3138B18.4	chr19	protein_coding	--
clualt5p15849	1	0.166666666666667	91.875	91.88	-0.186666666666667	-0.19	0.0020032699056924	0	ENSG00000140853.16	NLRC5	chr16	protein_coding	NLR family CARD domain containing 5
clualt3p39802	1	0.166666666666667	11.125	11.13	0.7	0.7	0.0147540477960652	0.01	ENSG00000169045.17	HNRNPH1	chr5	protein_coding	heterogeneous nuclear ribonucleoprotein H1
clualt3p27585	1	0.166666666666667	0.7	0.7	0.233333333333333	0.23	0.0260865570510721	0.03	ENSG00000170906.16	NDUFA3	chr19	protein_coding	NADH:ubiquinone oxidoreductase subunit A3
clualt3p21334	1	0.166666666666667	91.665	91.67	0.243333333333333	0.24	0.0456753044722454	0.05	ENSG00000067596.12	DHX8	chr17	protein_coding	DEAH-box helicase 8
cluolp16407	1	0.166666666666667	13.31	13.31	0.2	0.2	0.0115890153965107	0.01	intergenic	--	--	--	--
clualt5p8241	1	0.166666666666667	73.45	73.45	0.243333333333333	0.24	0.0101801652229857	0.01	ENSG00000173933.21	RBM4	chr11	protein_coding	RNA binding motif protein 4
clualt3p8663	1	0.166666666666667	89.165	89.17	-0.173333333333333	-0.17	0.0296910682463427	0.03	ENSG00000168003.18	SLC3A2	chr11	protein_coding	solute carrier family 3 member 2
clualt3p52046	1	0.166666666666667	69.71	69.71	-0.316666666666667	-0.32	0.0326534423997262	0.03	ENSG00000225470.8	JPX	chrX	lncRNA	JPX transcript, XIST activator
clualt5p1130	1	0.166666666666667	3.72	3.72	0.273333333333333	0.27	0.0416785886623437	0.04	ENSG00000143537.14	ADAM15	chr1	protein_coding	ADAM metallopeptidase domain 15
clualt5p31257	1	0.166666666666667	100	100	-0.16	-0.16	0.0113549990254786	0.01	ENSG00000156983.17	BRPF1	chr3	protein_coding	bromodomain and PHD finger containing 1
cluir12277	1	0.166666666666667	96.57	96.57	0.32	0.32	0.0412455716608324	0.04	ENSG00000127526.15	SLC35E1	chr19	protein_coding	solute carrier family 35 member E1
clualt5p24704	1	0.166666666666667	95.925	95.93	0.403333333333333	0.4	0.00722884068119978	0.01	ENSG00000064012.22	CASP8	chr2	protein_coding	caspase 8
clualt3p6419	1	0.166666666666667	73.8	73.8	-0.17	-0.17	0.0185640909504261	0.02	ENSG00000166295.9	ANAPC16	chr10	protein_coding	anaphase promoting complex subunit 16
cluir24393	1	0.166666666666667	100	100	-0.168333333333333	-0.17	0.0176808741133654	0.02	ENSG00000078061.14	ARAF	chrX	protein_coding	A-Raf proto-oncogene, serine/threonine kinase
clualt5p8297	1	0.166666666666667	5.995	6	-0.403333333333333	-0.4	0.0233181282005323	0.02	ENSG00000256514.1	AP003419.11	chr11	protein_coding	--
clualt5p13380	1	0.166666666666667	0.345	0.35	-0.32	-0.32	0.00816087922311711	0.01	ENSG00000140264.21	SERF2	chr15	protein_coding	small EDRK-rich factor 2
clualt3p51173	1	0.166666666666667	99.455	99.46	0.153333333333333	0.15	0.0177249844961941	0.02	ENSG00000213397.12	HAUS7	chrX	protein_coding	HAUS augmin like complex subunit 7
clualt3p29621	1	0.166666666666667	44.635	44.64	-0.506666666666667	-0.51	0.0392499284861555	0.04	ENSG00000144591.20	GMPPA	chr2	protein_coding	GDP-mannose pyrophosphorylase A
clualt5p14882	1	0.166666666666667	1.24	1.24	-0.373333333333333	-0.37	0.0306229272355037	0.03	ENSG00000167969.13	ECI1	chr16	protein_coding	enoyl-CoA delta isomerase 1
clualt3p13676	1	0.166666666666667	39.96	39.96	-0.51	-0.51	0.0109518588486676	0.01	ENSG00000150456.11	EEF1AKMT1	chr13	protein_coding	EEF1A lysine methyltransferase 1
clualt5p36393	1	0.166666666666667	80.475	80.47	0.656666666666667	0.66	0.0207183903203949	0.02	ENSG00000106025.9	TSPAN12	chr7	protein_coding	tetraspanin 12
clualt5p8074	1	0.166666666666667	14.005	14.01	-0.433333333333333	-0.43	0.00124803012489712	0	ENSG00000175592.9	FOSL1	chr11	protein_coding	FOS like 1, AP-1 transcription factor subunit
clualt3p41566	1	0.166666666666667	95.525	95.53	0.256666666666667	0.26	0.0246518925043569	0.02	ENSG00000120254.16	MTHFD1L	chr6	protein_coding	methylenetetrahydrofolate dehydrogenase (NADP+ dependent) 1 like
clualt3p32543	1	0.166666666666667	14.635	14.64	0.15	0.15	0.000115087084329222	0	ENSG00000101158.15	NELFCD	chr20	protein_coding	negative elongation factor complex member C/D
clualt3p10171	1	0.166666666666667	27.255	27.26	0.21	0.21	0.0422291841687309	0.04	ENSG00000177225.17	GATD1	chr11	protein_coding	glutamine amidotransferase class 1 domain containing 1
clualt3p6392	1	0.166666666666667	84.315	84.32	0.176666666666667	0.18	0.0228012526751567	0.02	ENSG00000138303.18	ASCC1	chr10	protein_coding	activating signal cointegrator 1 complex subunit 1
clualt3p28369	1	0.166666666666667	93.77	93.77	0.16	0.16	0.015389972788232	0.02	ENSG00000011304.22	PTBP1	chr19	protein_coding	polypyrimidine tract binding protein 1
clualt3p28526	1	0.166666666666667	38.15	38.15	0.51	0.51	0.0139924920678414	0.01	ENSG00000175874.10	CREG2	chr2	protein_coding	cellular repressor of E1A stimulated genes 2
clualt3p37398	1	0.166666666666667	25.23	25.23	-0.273333333333333	-0.27	0.00127488670930688	0	ENSG00000269893.8	SNHG8	chr4	lncRNA	small nucleolar RNA host gene 8
clualt3p38265	1	0.166666666666667	63.72	63.72	0.313333333333333	0.31	0.0354848120889564	0.04	ENSG00000138772.13	ANXA3	chr4	protein_coding	annexin A3
clualt3p18800	1	0.166666666666667	100	100	-0.463333333333333	-0.46	0.0422421336107358	0.04	ENSG00000087253.13	LPCAT2	chr16	protein_coding	lysophosphatidylcholine acyltransferase 2
clualt3p30199	1	0.166666666666667	99.71	99.71	0.253333333333333	0.25	0.0237719605013945	0.02	ENSG00000115211.16	EIF2B4	chr2	protein_coding	eukaryotic translation initiation factor 2B subunit delta
clualt3p47890	1	0.166666666666667	83.19	83.19	-0.26	-0.26	0.000841435638185108	0	ENSG00000119487.17	MAPKAP1	chr9	protein_coding	MAPK associated protein 1
clualt3p11734	1	0.166666666666667	91.025	91.03	0.356666666666667	0.36	0.00843816136157241	0.01	ENSG00000139218.18	SCAF11	chr12	protein_coding	SR-related CTD associated factor 11
clualt3p1203	1	0.166666666666667	6.79	6.79	0.546666666666667	0.55	0.0409235068244348	0.04	ENSG00000285641.1	RP11-422P24.14	chr1	protein_coding	--
clualt3p8709	1	0.166666666666667	0.34	0.34	0.77	0.77	0.0286266254276474	0.03	ENSG00000168003.18	SLC3A2	chr11	protein_coding	solute carrier family 3 member 2
clualt3p15921	1	0.166666666666667	99.46	99.46	0.166666666666667	0.17	0.044924811604773	0.04	ENSG00000140263.15	SORD	chr15	protein_coding	sorbitol dehydrogenase
clualt3p16076	1	0.166666666666667	8.46	8.46	0.246666666666667	0.25	0.0106561324530749	0.01	ENSG00000140307.11	GTF2A2	chr15	protein_coding	general transcription factor IIA subunit 2
clualt5p27325	1	0.166666666666667	26.805	26.81	0.183333333333333	0.18	0.0202326132570274	0.02	ENSG00000101138.12	CSTF1	chr20	protein_coding	cleavage stimulation factor subunit 1
clualt3p37543	1	0.166666666666667	70.455	70.46	0.48	0.48	0.0101916678822447	0.01	intergenic	--	--	--	--
clualt3p30975	1	0.166666666666667	2.94	2.94	0.213333333333333	0.21	0.00632694262773028	0.01	ENSG00000118640.11	VAMP8	chr2	protein_coding	vesicle associated membrane protein 8
clualt3p39399	1	0.166666666666667	97.67	97.67	0.25	0.25	0.00888883140836979	0.01	ENSG00000113312.12	TTC1	chr5	protein_coding	tetratricopeptide repeat domain 1
clualt5p17611	1	0.166666666666667	1.215	1.22	0.256666666666667	0.26	0.0436638864999306	0.04	ENSG00000108825.18	PTGES3L-AARSD1	chr17	protein_coding	PTGES3L-AARSD1 readthrough
cluir10310	1	0.166666666666667	100	100	0.21	0.21	0.000980922625889512	0	ENSG00000132382.15	MYBBP1A	chr17	protein_coding	MYB binding protein 1a
clualt5p40458	1	0.166666666666667	6.715	6.72	-0.183333333333333	-0.18	0.0088458819097682	0.01	ENSG00000204054.14	LINC00963	chr9	lncRNA	long intergenic non-protein coding RNA 963
clualt5p26335	1	0.166666666666667	60.73	60.73	-0.18	-0.18	0.0126856237043104	0.01	intergenic	--	--	--	--
clualt3p45200	1	0.166666666666667	93.205	93.21	-0.223333333333333	-0.22	0.0143850066325502	0.01	ENSG00000106609.16	TMEM248	chr7	protein_coding	transmembrane protein 248
clualt5p14445	1	0.166666666666667	36.605	36.6	-0.43	-0.43	0.00489637546986381	0	ENSG00000284946.1	AC068831.18	chr15	protein_coding	--
cluolp13361	1	0.166666666666667	1.85	1.85	0.44	0.44	0.012274256161114	0.01	ENSG00000169738.8	DCXR	chr17	protein_coding	dicarbonyl and L-xylulose reductase
clualt3p36393	1	0.166666666666667	99.92	99.92	0.15	0.15	0.0344931161808777	0.03	ENSG00000164053.22	ATRIP	chr3	protein_coding	ATR interacting protein
clualt3p7021	1	0.166666666666667	90.115	90.12	0.2	0.2	0.00032126632845986	0	ENSG00000186166.9	CENATAC	chr11	protein_coding	centrosomal AT-AC splicing factor
clualt5p22807	1	0.166666666666667	89.285	89.29	0.166666666666667	0.17	0.00789175422848837	0.01	ENSG00000105516.11	DBP	chr19	protein_coding	D-box binding PAR bZIP transcription factor
clualt5p1099	1	0.166666666666667	99.64	99.64	0.63	0.63	0.00141483331661284	0	ENSG00000132906.18	CASP9	chr1	protein_coding	caspase 9
clualt3p18718	1	0.166666666666667	98.595	98.6	0.166666666666667	0.17	0.0002356160468927	0	ENSG00000067836.13	ROGDI	chr16	protein_coding	rogdi atypical leucine zipper
clualt5p34347	1	0.166666666666667	60.38	60.38	0.26	0.26	0.00791058666426991	0.01	ENSG00000248323.7	LUCAT1	chr5	lncRNA	lung cancer associated transcript 1
clualt3p29391	1	0.166666666666667	76.88	76.88	-0.306666666666667	-0.31	0.0114998460597759	0.01	ENSG00000144401.14	METTL21A	chr2	protein_coding	methyltransferase 21A, HSPA lysine
clualt3p19221	1	0.166666666666667	95.675	95.68	0.323333333333333	0.32	0.0394088020956119	0.04	ENSG00000124074.12	ENKD1	chr16	protein_coding	enkurin domain containing 1
clualt5p24118	1	0.166666666666667	1.31	1.31	0.533333333333333	0.53	0.0332222859809393	0.03	ENSG00000285016.1	RP11-803D5.5	chr2	lncRNA	--
clualt3p9295	1	0.166666666666667	64.24	64.24	-0.21	-0.21	0.0435831348226728	0.04	ENSG00000175376.9	EIF1AD	chr11	protein_coding	eukaryotic translation initiation factor 1A domain containing
clualt3p51747	1	0.166666666666667	98.625	98.63	-0.253333333333333	-0.25	0.012276573172754	0.01	ENSG00000101940.18	WDR13	chrX	protein_coding	WD repeat domain 13
clualt5p2946	1	0.166666666666667	99.73	99.73	-0.196666666666667	-0.2	0.0272596542527907	0.03	ENSG00000185420.19	SMYD3	chr1	protein_coding	SET and MYND domain containing 3
clualt5p3115	1	0.166666666666667	91.59	91.59	0.323333333333333	0.32	0.0205762215296329	0.02	ENSG00000180198.17	RCC1	chr1	protein_coding	regulator of chromosome condensation 1
clualt3p38156	1	0.166666666666667	88.81	88.81	-0.27	-0.27	0.0189414503676773	0.02	ENSG00000251580.3	LINC02482	chr4	lncRNA	long intergenic non-protein coding RNA 2482
clualt5p40734	1	0.166666666666667	30.435	30.44	-0.15	-0.15	0.0206263143985919	0.02	ENSG00000232434.2	AJM1	chr9	protein_coding	apical junction component 1 homolog
clualt3p2131	1	0.166666666666667	99.055	99.06	0.183333333333333	0.18	0.0171235892250278	0.02	ENSG00000159363.19	ATP13A2	chr1	protein_coding	ATPase cation transporting 13A2
clualt5p43141	1	0.166666666666667	98.97	98.97	-0.28	-0.28	0.0195111642715799	0.02	ENSG00000287394.1	RP1-14D6.13	chrX	lncRNA	--
clualt5p32145	1	0.166666666666667	75.155	75.16	0.2	0.2	0.0233141763491782	0.02	ENSG00000215375.6	MYL5	chr4	protein_coding	myosin light chain 5
clualt3p48941	1	0.166666666666667	95.6	95.6	0.213333333333333	0.21	0.00346825942127351	0	ENSG00000176978.14	DPP7	chr9	protein_coding	dipeptidyl peptidase 7
clualt3p49500	1	0.166666666666667	7.155	7.16	0.236666666666667	0.24	0.0363708387199314	0.04	ENSG00000159884.12	CCDC107	chr9	protein_coding	coiled-coil domain containing 107
clualt3p166	1	0.166666666666667	98.49	98.49	-0.366666666666667	-0.37	0.0246665321997016	0.02	ENSG00000142655.13	PEX14	chr1	protein_coding	peroxisomal biogenesis factor 14
cluir9616	1	0.166666666666667	86.275	86.28	-0.213333333333333	-0.21	0.00846616206537173	0.01	ENSG00000167720.13	SRR	chr17	protein_coding	serine racemase
clualt3p48329	1	0.166666666666667	12.805	12.81	0.17	0.17	0.0278482768150082	0.03	ENSG00000204054.14	LINC00963	chr9	lncRNA	long intergenic non-protein coding RNA 963
cluolp11304	1	0.166666666666667	14.19	14.19	0.15	0.15	0.0404676617563434	0.04	ENSG00000162066.16	AMDHD2	chr16	protein_coding	amidohydrolase domain containing 2
clualt5p13667	1	0.166666666666667	0.385	0.39	0.6	0.6	0.0285833683380875	0.03	ENSG00000166794.6	PPIB	chr15	protein_coding	peptidylprolyl isomerase B
clualt3p42404	1	0.166666666666667	23.24	23.24	-0.743333333333333	-0.74	0.0141072324261397	0.01	ENSG00000204348.10	DXO	chr6	protein_coding	decapping exoribonuclease
clualt5p42915	1	0.166666666666667	86.22	86.22	0.183333333333333	0.18	0.00158674239532904	0	ENSG00000123562.18	MORF4L2	chrX	protein_coding	mortality factor 4 like 2
clualt3p42158	1	0.166666666666667	71.38	71.38	0.15	0.15	0.0479249737485004	0.05	ENSG00000204540.11	PSORS1C1	chr6	protein_coding	psoriasis susceptibility 1 candidate 1
clualt3p49710	1	0.166666666666667	2.13	2.13	0.26	0.26	0.0448791671980388	0.04	ENSG00000137106.18	GRHPR	chr9	protein_coding	glyoxylate and hydroxypyruvate reductase
clualt5p4188	1	0.166666666666667	99.095	99.1	0.423333333333333	0.42	0.0169058138540903	0.02	ENSG00000069424.15	KCNAB2	chr1	protein_coding	potassium voltage-gated channel subfamily A regulatory beta subunit 2
cluolp581	1	0.166666666666667	10.17	10.17	0.263333333333333	0.26	0.00382683873740554	0	intergenic	--	--	--	--
clualt5p40524	1	0.166666666666667	73.405	73.41	-0.2	-0.2	0.00795562447626092	0.01	ENSG00000130720.13	FIBCD1	chr9	protein_coding	fibrinogen C domain containing 1
clualt5p493	1	0.166666666666667	99.855	99.86	0.366666666666667	0.37	0.011980648136659	0.01	ENSG00000107404.20	DVL1	chr1	protein_coding	dishevelled segment polarity protein 1
cluolp16398	1	0.166666666666667	53.82	53.82	0.166666666666667	0.17	0.0393518518518518	0.04	intergenic	--	--	--	--
clualt3p48006	1	0.166666666666667	26.895	26.9	-0.353333333333333	-0.35	0.00521374862327465	0.01	ENSG00000136908.18	DPM2	chr9	protein_coding	dolichyl-phosphate mannosyltransferase subunit 2, regulatory
clualt3p14119	1	0.166666666666667	21.08	21.08	-0.22	-0.22	0.00864314891359443	0.01	ENSG00000256500.6	RP11-73M18.2	chr14	protein_coding	--
clualt3p41319	1	0.166666666666667	30.105	30.11	-0.396666666666667	-0.4	0.00650049049678159	0.01	ENSG00000111907.21	TPD52L1	chr6	protein_coding	TPD52 like 1
clualt3p5266	1	0.166666666666667	74.7	74.7	0.41	0.41	0.0473801808633824	0.05	ENSG00000183291.17	SELENOF	chr1	protein_coding	selenoprotein F
clualt3p21976	1	0.166666666666667	39.79	39.79	0.263333333333333	0.26	0.0295225521835883	0.03	ENSG00000153944.12	MSI2	chr17	protein_coding	musashi RNA binding protein 2
clualt3p42795	1	0.166666666666667	5.7	5.7	0.173333333333333	0.17	0.0296910682463427	0.03	ENSG00000214736.8	TOMM6	chr6	protein_coding	translocase of outer mitochondrial membrane 6
clualt5p21072	1	0.166666666666667	0.39	0.39	-0.166666666666667	-0.17	0.0147324529884078	0.01	ENSG00000221983.8	UBA52	chr19	protein_coding	ubiquitin A-52 residue ribosomal protein fusion product 1
clualt5p653	1	0.166666666666667	83.935	83.94	-0.296666666666667	-0.3	0.00139042266888053	0	ENSG00000143374.17	TARS2	chr1	protein_coding	threonyl-tRNA synthetase 2, mitochondrial
clualt5p4833	1	0.166666666666667	100	100	-0.156666666666667	-0.16	0.0151553438654694	0.02	ENSG00000151461.20	UPF2	chr10	protein_coding	UPF2 regulator of nonsense mediated mRNA decay
clualt3p40124	1	0.166666666666667	92.195	92.2	-0.526666666666667	-0.53	0.000354769373651854	0	intergenic	--	--	--	--
clualt5p862	1	0.166666666666667	85.97	85.97	0.19	0.19	0.0225119911959966	0.02	ENSG00000196154.12	S100A4	chr1	protein_coding	S100 calcium binding protein A4
clualt3p31903	1	0.166666666666667	99.53	99.53	0.46	0.46	0.000570948373092884	0	ENSG00000131051.24	RBM39	chr20	protein_coding	RNA binding motif protein 39
clualt3p26231	1	0.166666666666667	5.755	5.76	0.343333333333333	0.34	0.00503771934631981	0.01	ENSG00000126934.14	MAP2K2	chr19	protein_coding	mitogen-activated protein kinase kinase 2
cluolp14655	1	0.166666666666667	0.44	0.44	-0.326666666666667	-0.33	0.00206795447908731	0	ENSG00000142541.18	RPL13A	chr19	protein_coding	ribosomal protein L13a
clualt3p25761	1	0.166666666666667	30.13	30.13	-0.403333333333334	-0.4	0.0321379454460595	0.03	ENSG00000161265.15	U2AF1L4	chr19	protein_coding	U2 small nuclear RNA auxiliary factor 1 like 4
cluir8818	1	0.166666666666667	100	100	0.29	0.29	0.023519206932863	0.02	ENSG00000125124.14	BBS2	chr16	protein_coding	Bardet-Biedl syndrome 2
cluolp13438	1	0.166666666666667	3.355	3.36	0.616666666666667	0.62	0.0129021300710259	0.01	ENSG00000265681.8	RPL17	chr18	protein_coding	ribosomal protein L17
clualt5p5369	1	0.166666666666667	86.66	86.66	-0.223333333333333	-0.22	0.0333158378440734	0.03	ENSG00000166295.9	ANAPC16	chr10	protein_coding	anaphase promoting complex subunit 16
clualt3p6108	1	0.166666666666667	99.72	99.72	0.356666666666667	0.36	0.00095789392432768	0	ENSG00000120616.16	EPC1	chr10	protein_coding	enhancer of polycomb homolog 1
clualt3p45302	1	0.166666666666667	56.615	56.62	0.713333333333333	0.71	0.00781965915385781	0.01	ENSG00000106077.19	ABHD11	chr7	protein_coding	abhydrolase domain containing 11
clualt3p41127	1	0.166666666666667	100	100	-0.476666666666667	-0.48	0.0166138047817811	0.02	ENSG00000085377.15	PREP	chr6	protein_coding	prolyl endopeptidase
clualt5p9516	1	0.166666666666667	75.865	75.86	0.233333333333333	0.23	0.0301440405748623	0.03	ENSG00000255857.6	PXN-AS1	chr12	lncRNA	PXN antisense RNA 1
clualt3p4719	1	0.166666666666667	90.735	90.74	0.176666666666667	0.18	0.000558522981651677	0	ENSG00000132780.17	NASP	chr1	protein_coding	nuclear autoantigenic sperm protein
clualt3p11128	1	0.166666666666667	99.02	99.02	-0.353333333333333	-0.35	0.0118165585656898	0.01	ENSG00000150977.11	RILPL2	chr12	protein_coding	Rab interacting lysosomal protein like 2
clualt3p29800	1	0.166666666666667	78.85	78.85	-0.216666666666667	-0.22	0.0017288579390001	0	ENSG00000135931.19	ARMC9	chr2	protein_coding	armadillo repeat containing 9
clualt3p788	1	0.166666666666667	100	100	-0.736666666666667	-0.74	0.00310189481278918	0	ENSG00000265491.5	RNF115	chr1	protein_coding	ring finger protein 115
clualt3p45305	1	0.166666666666667	53.445	53.45	0.603333333333333	0.6	0.022875723334136	0.02	ENSG00000106077.19	ABHD11	chr7	protein_coding	abhydrolase domain containing 11
clualt3p23331	1	0.166666666666667	17.775	17.77	0.48	0.48	0.0334717449616314	0.03	ENSG00000178999.13	AURKB	chr17	protein_coding	aurora kinase B
clualt3p45924	1	0.166666666666667	97.24	97.24	-0.326666666666667	-0.33	0.0298332091965681	0.03	ENSG00000104408.11	EIF3E	chr8	protein_coding	eukaryotic translation initiation factor 3 subunit E
clualt3p4739	1	0.166666666666667	100	100	-0.266666666666667	-0.27	0.0102931625629984	0.01	ENSG00000086015.22	MAST2	chr1	protein_coding	microtubule associated serine/threonine kinase 2
clualt5p41364	1	0.166666666666667	5.49	5.49	0.303333333333333	0.3	0.0136739120234581	0.01	ENSG00000107185.10	RGP1	chr9	protein_coding	RGP1 homolog, RAB6A GEF complex partner 1
clualt3p19471	1	0.166666666666667	100	100	-0.186666666666667	-0.19	0.014117179299555	0.01	ENSG00000050820.17	BCAR1	chr16	protein_coding	BCAR1 scaffold protein, Cas family member
cluolp12098	1	0.166666666666667	45.33	45.33	0.22	0.22	0.0242775910031692	0.02	ENSG00000265401.1	RP11-138I1.4	chr17	lncRNA	--
clualt3p22491	1	0.166666666666667	61.82	61.82	-0.586666666666667	-0.59	0.00325642169466307	0	ENSG00000125449.7	ARMC7	chr17	protein_coding	armadillo repeat containing 7
clualt3p47069	1	0.166666666666667	98.87	98.87	-0.176666666666667	-0.18	0.0367246239744147	0.04	ENSG00000147535.17	PLPP5	chr8	protein_coding	phospholipid phosphatase 5
clualt3p25099	1	0.166666666666667	88.31	88.31	0.23	0.23	0.00453541662504311	0	ENSG00000130517.14	PGPEP1	chr19	protein_coding	pyroglutamyl-peptidase I
clualt3p24636	1	0.166666666666667	0.045	0.05	-0.626666666666667	-0.63	0.0287611781394906	0.03	ENSG00000115268.10	RPS15	chr19	protein_coding	ribosomal protein S15
cluolp13618	1	0.166666666666667	0.72	0.72	0.15	0.15	0.000602969820702248	0	ENSG00000099797.15	TECR	chr19	protein_coding	trans-2,3-enoyl-CoA reductase
clualt3p46130	1	0.166666666666667	67.485	67.49	0.266666666666667	0.27	0.0190886349367685	0.02	ENSG00000249859.12	PVT1	chr8	lncRNA	Pvt1 oncogene
clualt3p41317	1	0.166666666666667	33.485	33.49	-0.156666666666667	-0.16	0.005725414986705	0.01	ENSG00000111907.21	TPD52L1	chr6	protein_coding	TPD52 like 1
clualt3p33669	1	0.166666666666667	1.03	1.03	-0.746666666666667	-0.75	0.00107536458829102	0	ENSG00000285762.1	CH17-476P10.1	chr22	protein_coding	--
clualt3p51638	1	0.166666666666667	1.955	1.96	0.55	0.55	0.0117731399607168	0.01	ENSG00000126756.12	UXT	chrX	protein_coding	ubiquitously expressed prefoldin like chaperone
clualt3p4962	1	0.166666666666667	99.66	99.66	0.37	0.37	0.020685647309239	0.02	ENSG00000069424.15	KCNAB2	chr1	protein_coding	potassium voltage-gated channel subfamily A regulatory beta subunit 2
clualt3p40310	1	0.166666666666667	67.06	67.06	0.74	0.74	3.18590198546538e-06	0	ENSG00000249740.3	OSMR-AS1	chr5	lncRNA	--
clualt3p43473	1	0.166666666666667	9.33	9.33	0.15	0.15	0.0284602032543383	0.03	ENSG00000214253.9	FIS1	chr7	protein_coding	fission, mitochondrial 1
clualt3p43623	1	0.166666666666667	92.425	92.43	-0.376666666666667	-0.38	0.0255657533108297	0.03	ENSG00000091136.15	LAMB1	chr7	protein_coding	laminin subunit beta 1
clualt5p43547	1	0.166666666666667	99.545	99.55	0.183333333333333	0.18	6.54250367859683e-07	0	ENSG00000236751.2	LINC01186	chrX	lncRNA	long intergenic non-protein coding RNA 1186
clualt3p47985	1	0.166666666666667	100	100	-0.473333333333333	-0.47	0.043086354340751	0.04	ENSG00000160408.16	ST6GALNAC6	chr9	protein_coding	ST6 N-acetylgalactosaminide alpha-2,6-sialyltransferase 6
clualt3p11091	1	0.166666666666667	97.285	97.29	0.28	0.28	0.0276010700886826	0.03	ENSG00000256028.2	RP11-197N18.2	chr12	lncRNA	--
clualt3p15093	1	0.166666666666667	91.11	91.11	0.586666666666667	0.59	0.0201427395059184	0.02	ENSG00000213463.5	SYNJ2BP	chr14	protein_coding	synaptojanin 2 binding protein
clualt3p40485	1	0.166666666666667	99.445	99.45	-0.24	-0.24	0.0226670147569244	0.02	ENSG00000083720.13	OXCT1	chr5	protein_coding	3-oxoacid CoA-transferase 1
clualt5p24961	1	0.166666666666667	63.375	63.38	-0.58	-0.58	0.0193322903962541	0.02	ENSG00000144591.20	GMPPA	chr2	protein_coding	GDP-mannose pyrophosphorylase A
clualt3p38599	1	0.166666666666667	96.975	96.98	0.226666666666667	0.23	0.00135014747738132	0	intergenic	--	--	--	--
clualt3p25831	1	0.166666666666667	70.27	70.27	0.36	0.36	0.0342691975325874	0.03	ENSG00000267698.1	AC002116.7	chr19	lncRNA	--
clualt3p20300	1	0.166666666666667	93.395	93.4	0.186666666666667	0.19	0.0286582042896068	0.03	ENSG00000176974.20	SHMT1	chr17	protein_coding	serine hydroxymethyltransferase 1
clualt5p5434	1	0.166666666666667	98.95	98.95	0.433333333333333	0.43	0.00185979608050139	0	ENSG00000214655.11	ZSWIM8	chr10	protein_coding	zinc finger SWIM-type containing 8
cluolp12799	1	0.166666666666667	53.81	53.81	0.706666666666667	0.71	0.0381293220606322	0.04	intergenic	--	--	--	--
clualt3p49179	1	0.166666666666667	91.125	91.13	0.153333333333333	0.15	0.0162824760917861	0.02	ENSG00000264545.2	RP11-145E5.5	chr9	protein_coding	--
clualt5p34140	1	0.166666666666667	94.925	94.93	-0.276666666666667	-0.28	0.0461485868047694	0.05	ENSG00000273841.5	TAF9	chr5	protein_coding	TATA-box binding protein associated factor 9
clualt5p19681	1	0.166666666666667	12.4	12.4	0.203333333333333	0.2	0.000743070601644814	0	ENSG00000141526.18	SLC16A3	chr17	protein_coding	solute carrier family 16 member 3
clualt3p42407	1	0.166666666666667	92.56	92.56	-0.306666666666667	-0.31	0.00153558218542433	0	ENSG00000204348.10	DXO	chr6	protein_coding	decapping exoribonuclease
clualt3p51316	1	0.166666666666667	6.4	6.4	0.393333333333333	0.39	0.000349256491246903	0	ENSG00000147403.18	RPL10	chrX	protein_coding	ribosomal protein L10
clualt3p18273	1	0.166666666666667	3.9	3.9	-0.58	-0.58	0.013489707722963	0.01	ENSG00000169592.15	INO80E	chr16	protein_coding	INO80 complex subunit E
cluir480	1	0.166666666666667	98.12	98.12	0.19	0.19	0.0329254627373536	0.03	ENSG00000260246.1	AC000032.2	chr1	lncRNA	--
clualt3p51775	1	0.166666666666667	96.07	96.07	0.303333333333333	0.3	4.26322543926461e-06	0	ENSG00000102100.16	SLC35A2	chrX	protein_coding	solute carrier family 35 member A2
clualt5p11554	1	0.166666666666667	41.8	41.8	-0.483333333333333	-0.48	0.00865573805647155	0.01	ENSG00000150456.11	EEF1AKMT1	chr13	protein_coding	EEF1A lysine methyltransferase 1
clualt3p17962	1	0.166666666666667	7.265	7.27	0.253333333333333	0.25	0.00310060929090043	0	ENSG00000168488.19	ATXN2L	chr16	protein_coding	ataxin 2 like
clualt3p4002	1	0.166666666666667	96.705	96.71	0.22	0.22	0.0303970440347975	0.03	ENSG00000162521.19	RBBP4	chr1	protein_coding	RB binding protein 4, chromatin remodeling factor
clualt3p34127	1	0.166666666666667	36.915	36.92	-0.193333333333333	-0.19	0.000573702339782089	0	ENSG00000283900.1	TPTEP2-CSNK1E	chr22	protein_coding	TPTEP2-CSNK1E readthrough
clualt3p19819	1	0.166666666666667	93.11	93.11	-0.386666666666667	-0.39	0.0358634310345464	0.04	ENSG00000167508.12	MVD	chr16	protein_coding	mevalonate diphosphate decarboxylase
clualt3p48388	1	0.166666666666667	1.77	1.77	-0.34	-0.34	0.00692068301124755	0.01	intergenic	--	--	--	--
clualt5p28458	1	0.166666666666667	96.705	96.71	0.22	0.22	0.037996600196887	0.04	ENSG00000100280.17	AP1B1	chr22	protein_coding	adaptor related protein complex 1 subunit beta 1
clualt3p40240	1	0.166666666666667	99.015	99.02	0.153333333333333	0.15	0.00575366049082636	0.01	ENSG00000168724.17	DNAJC21	chr5	protein_coding	DnaJ heat shock protein family (Hsp40) member C21
clualt5p14116	1	0.166666666666667	96.955	96.96	-0.26	-0.26	0.0182691359951829	0.02	ENSG00000167173.19	C15orf39	chr15	protein_coding	chromosome 15 open reading frame 39
clualt3p13149	1	0.166666666666667	97.82	97.82	0.393333333333333	0.39	0.0289736571583895	0.03	ENSG00000010626.15	LRRC23	chr12	protein_coding	leucine rich repeat containing 23
clualt3p48771	1	0.166666666666667	1.37	1.37	-0.266666666666667	-0.27	0.00599941358974524	0.01	intergenic	--	--	--	--
clualt3p15404	1	0.166666666666667	2.54	2.54	-0.173333333333333	-0.17	8.18592739431893e-07	0	ENSG00000165949.12	IFI27	chr14	protein_coding	interferon alpha inducible protein 27
clualt3p28855	1	0.166666666666667	0.585	0.59	0.196666666666667	0.2	0.0466200484480468	0.05	ENSG00000173272.16	MZT2A	chr2	protein_coding	mitotic spindle organizing protein 2A
clualt5p11194	1	0.166666666666667	65.64	65.64	0.173333333333333	0.17	0.0302504561788026	0.03	ENSG00000010626.15	LRRC23	chr12	protein_coding	leucine rich repeat containing 23
cluolp24697	1	0.166666666666667	0.805	0.81	0.153333333333333	0.15	0.0226974940499497	0.02	ENSG00000160886.13	LY6K	chr8	protein_coding	lymphocyte antigen 6 family member K
clualt3p32043	1	0.166666666666667	8.24	8.24	0.323333333333333	0.32	0.000669407556076287	0	ENSG00000196756.13	SNHG17	chr20	lncRNA	small nucleolar RNA host gene 17
clualt3p23864	1	0.166666666666667	1.9	1.9	-0.576666666666667	-0.58	0.044555508653797	0.04	ENSG00000265681.8	RPL17	chr18	protein_coding	ribosomal protein L17
clualt5p11727	1	0.166666666666667	98.61	98.61	-0.2	-0.2	0.00776831089560129	0.01	ENSG00000123178.15	SPRYD7	chr13	protein_coding	SPRY domain containing 7
clualt5p4028	1	0.166666666666667	94.06	94.06	-0.19	-0.19	0.0065011252974206	0.01	ENSG00000079277.22	MKNK1	chr1	protein_coding	MAPK interacting serine/threonine kinase 1
clualt3p36013	1	0.166666666666667	97.935	97.94	-0.266666666666667	-0.27	0.039849671469127	0.04	ENSG00000182973.19	CNOT10	chr3	protein_coding	CCR4-NOT transcription complex subunit 10
clualt3p31310	1	0.166666666666667	44.57	44.57	-0.243333333333333	-0.24	0.0179257475678736	0.02	intergenic	--	--	--	--
clualt5p355	1	0.166666666666667	0.985	0.99	-0.466666666666667	-0.47	0.0374647882145055	0.04	ENSG00000092621.13	PHGDH	chr1	protein_coding	phosphoglycerate dehydrogenase
clualt5p37817	1	0.166666666666667	6.425	6.43	0.446666666666667	0.45	0.0410366319079941	0.04	ENSG00000106077.19	ABHD11	chr7	protein_coding	abhydrolase domain containing 11
clualt3p33670	1	0.166666666666667	0.855	0.86	-0.786666666666667	-0.79	0.00236237267439325	0	ENSG00000285762.1	CH17-476P10.1	chr22	protein_coding	--
cluolp12117	1	0.166666666666667	45.07	45.07	-0.22	-0.22	0.0242775910031692	0.02	ENSG00000265401.1	RP11-138I1.4	chr17	lncRNA	--
clualt5p16898	1	0.166666666666667	93.5	93.5	0.316666666666667	0.32	0.00774894721487284	0.01	ENSG00000176974.20	SHMT1	chr17	protein_coding	serine hydroxymethyltransferase 1
clualt5p4210	1	0.166666666666667	1.075	1.08	0.45	0.45	0.0409065416640374	0.04	ENSG00000116251.11	RPL22	chr1	protein_coding	ribosomal protein L22
clualt5p37689	1	0.166666666666667	22.775	22.78	0.536666666666667	0.54	0.0480695268093044	0.05	ENSG00000237310.2	GS1-124K5.4	chr7	lncRNA	--
clualt5p36466	1	0.166666666666667	97.235	97.24	-0.17	-0.17	0.0348869281213992	0.03	ENSG00000106477.20	CEP41	chr7	protein_coding	centrosomal protein 41
clualt5p5596	1	0.166666666666667	97.8	97.8	0.293333333333333	0.29	0.00606009500116627	0.01	ENSG00000223482.8	NUTM2A-AS1	chr10	lncRNA	NUTM2A antisense RNA 1
clualt5p10216	1	0.166666666666667	93.085	93.09	0.536666666666667	0.54	0.0454281566455492	0.05	ENSG00000123268.9	ATF1	chr12	protein_coding	activating transcription factor 1
clualt5p14860	1	0.166666666666667	86.87	86.87	-0.303333333333333	-0.3	0.0443355233829761	0.04	ENSG00000167965.18	MLST8	chr16	protein_coding	MTOR associated protein, LST8 homolog
clualt5p37028	1	0.166666666666667	84.195	84.2	0.166666666666667	0.17	0.0455742857458364	0.05	ENSG00000176532.4	PRR15	chr7	protein_coding	proline rich 15
clualt5p21802	1	0.166666666666667	0.15	0.15	0.21	0.21	0.0334717449616315	0.03	ENSG00000105193.9	RPS16	chr19	protein_coding	ribosomal protein S16
clualt3p21713	1	0.166666666666667	2.82	2.82	-0.21	-0.21	0.00136413002105212	0	ENSG00000108515.18	ENO3	chr17	protein_coding	enolase 3
clualt5p11192	1	0.166666666666667	29.1	29.1	0.33	0.33	0.0123194951980369	0.01	ENSG00000010626.15	LRRC23	chr12	protein_coding	leucine rich repeat containing 23
clualt5p12409	1	0.166666666666667	17.815	17.82	-0.336666666666667	-0.34	0.0357345798812834	0.04	ENSG00000255526.6	NEDD8-MDP1	chr14	protein_coding	NEDD8-MDP1 readthrough
cluolp8413	1	0.166666666666667	0.6	0.6	0.15	0.15	0.0388938422916475	0.04	ENSG00000150991.15	UBC	chr12	protein_coding	ubiquitin C
clualt5p34345	1	0.166666666666667	31.315	31.32	0.166666666666667	0.17	0.0385045653157584	0.04	ENSG00000248323.7	LUCAT1	chr5	lncRNA	lung cancer associated transcript 1
clualt3p36329	1	0.166666666666667	43.53	43.53	0.21	0.21	0.026986635076451	0.03	ENSG00000163832.16	ELP6	chr3	protein_coding	elongator acetyltransferase complex subunit 6
clualt3p38549	1	0.166666666666667	100	100	-0.533333333333333	-0.53	0.0116712984795732	0.01	ENSG00000164211.13	STARD4	chr5	protein_coding	StAR related lipid transfer domain containing 4
clualt3p16929	1	0.166666666666667	7.96	7.96	-0.193333333333333	-0.19	0.047016331018572	0.05	ENSG00000181991.16	MRPS11	chr15	protein_coding	mitochondrial ribosomal protein S11
clualt3p15406	1	0.166666666666667	1.595	1.6	-0.196666666666667	-0.2	0.0168048627408288	0.02	ENSG00000165949.12	IFI27	chr14	protein_coding	interferon alpha inducible protein 27
cluolp16375	1	0.166666666666667	53.84	53.84	-0.166666666666667	-0.17	0.0393518518518518	0.04	intergenic	--	--	--	--
clualt5p41676	1	0.166666666666667	60.66	60.66	0.243333333333333	0.24	0.0297114982944675	0.03	ENSG00000135047.16	CTSL	chr9	protein_coding	cathepsin L
clualt5p13796	1	0.166666666666667	63.08	63.08	0.293333333333333	0.29	0.0384056344574683	0.04	ENSG00000259673.6	IQCH-AS1	chr15	lncRNA	IQCH antisense RNA 1
clualt3p4157	1	0.166666666666667	100	100	0.69	0.69	0.00520317909621958	0.01	ENSG00000116885.18	OSCP1	chr1	protein_coding	organic solute carrier partner 1
clualt3p5054	1	0.166666666666667	98.76	98.76	-0.156666666666667	-0.16	0.00532486475767541	0.01	ENSG00000116717.13	GADD45A	chr1	protein_coding	growth arrest and DNA damage inducible alpha
clualt3p41283	1	0.166666666666667	15.265	15.27	-0.29	-0.29	0.0414920157608263	0.04	ENSG00000112769.20	LAMA4	chr6	protein_coding	laminin subunit alpha 4
clualt5p29751	1	0.166666666666667	94.36	94.36	-0.44	-0.44	0.00898603175248762	0.01	ENSG00000169714.17	CNBP	chr3	protein_coding	CCHC-type zinc finger nucleic acid binding protein
clualt3p13613	1	0.166666666666667	85.01	85.01	-0.256666666666667	-0.26	0.00295405993629536	0	ENSG00000130177.16	CDC16	chr13	protein_coding	cell division cycle 16
clualt5p24111	1	0.166666666666667	2.52	2.52	0.223333333333333	0.22	0.0453496061940253	0.05	ENSG00000285016.1	RP11-803D5.5	chr2	lncRNA	--
clualt5p21511	1	0.166666666666667	2.405	2.41	-0.506666666666667	-0.51	0.0424132742322653	0.04	ENSG00000126254.12	RBM42	chr19	protein_coding	RNA binding motif protein 42
clualt5p92	1	0.166666666666667	100	100	-0.256666666666667	-0.26	0.0141725949727251	0.01	ENSG00000142655.13	PEX14	chr1	protein_coding	peroxisomal biogenesis factor 14
clualt3p27695	1	0.166666666666667	100	100	-0.27	-0.27	0.0497395416658904	0.05	ENSG00000125503.13	PPP1R12C	chr19	protein_coding	protein phosphatase 1 regulatory subunit 12C
