# Supplementary material for: LncRNA TP53TG1 plays an anti-oncogenic role in cervical cancer by synthetically regulating transcriptome profile in HeLa cells
Source: Front Genet. 2022 Oct 4;13:981030. doi: 10.3389/fgene.2022.981030 (PMC9576931; doi:10.3389/fgene.2022.981030)
Supplement: Supplementary file 3 [file DataSheet1.ZIP › figures-中间图形/fig4-AS/BCDE-suva/suva/Analysis/f4_fre_stat/all_NIR_ratio.xls]

/data2/projects/nonRBP/Project2021/RX2021-07004_TP53TG1/basic/RNASeq20220115/result/as_suva/outdir//NIR/2_quantification/all_NIR_ratio.txt
