# Supplementary material for: LncRNA TP53TG1 plays an anti-oncogenic role in cervical cancer by synthetically regulating transcriptome profile in HeLa cells
Source: Front Genet. 2022 Oct 4;13:981030. doi: 10.3389/fgene.2022.981030 (PMC9576931; doi:10.3389/fgene.2022.981030)
Supplement: Supplementary file 3 [file DataSheet1.ZIP › figures-中间图形/fig4-AS/BCDE-suva/suva/Analysis/f4_fre_stat/cluster_ratio.txt.highfrequency.0-30.re.gene.xls]

ABHD11
AC000032.2
AC002116.7
AC068831.18
ADCY3
AJM1
AJUBA
ALDH3A1
ANAPC16
ANKLE2
ANXA3
AP1B1
AP2M1
ARAF
ARMC7
ARMC9
ASCC1
ATF1
ATP13A2
ATP6V1H
ATRIP
BBS2
BCAR1
BCLAF1
BLVRA
BOLA3
BRD8
BRPF1
C11orf49
C15orf39
C1orf198
C1RL
CAMK1
CASP8
CASP9
CBWD6
CBX5
CCDC200
CDC16
CEBPZ
CELF1
CENATAC
CEP41
CHKB
CIDECP1
CIRBP
CNBP
CNOT1
CNOT10
CREG2
CTD-2319I12.4
CTD-3138B18.4
CTDSPL
CTNNB1
CTSL
DBP
DDB2
DHX8
DISP1
DNAJB2
DNAJC21
DPP7
DRG2
DVL1
DXO
EEF1AKMT1
EIF1AD
EIF2B4
EIF3E
ELP6
ENKD1
ENTR1
EPC1
EPS8L2
FADS2
FAM104B
FAM3A
FIBCD1
FLOT1
GADD45A
GFPT2
GLIDR
GMPPA
GOLGA8A
GS1-259H13.13
HAUS7
HDAC8
HDGFL2
HNRNPH1
HNRNPH3
HSF1
HYAL3
IQCH-AS1
JPX
KARS1
KAT8
KCNAB2
KHSRP
KLC3
KYNU
LAMB1
LINC00520
LINC00869
LINC01133
LINC01186
LINC02482
LPCAT2
LRCH4
LRRC23
LSM14A
LUC7L
LUCAT1
MAFIP
MAPKAP1
MARK3
MAST2
MAST4
MAX
MBD1
MCRIP2
METTL21A
METTL2B
METTL6
MFSD12
MIF4GD
MIR193BHG
MKNK1
MLH1
MLST8
MORF4L2
MPI
MPRIP
MSI2
MTA1
MTHFD1L
MTMR14
MVD
MYBBP1A
MYEOV
MYL5
NASP
NCOR2
NGRN
NLRC5
NMU
NPAS2
NPRL3
NUTM2A-AS1
OSCP1
OSMR-AS1
OXCT1
OXLD1
P3H4
PDLIM5
PEX14
PGPEP1
PHLDB2
PIEZO1
PIP4K2B
PIR
PLEC
PLEKHJ1
PLPP5
PML
PMS2P3
POLG2
POLR1C
POMGNT1
PPCS
PPP1R12C
PPP6R2
PREP
PRR15
PSIP1
PSMG2
PSMG3
PSORS1C1
PTBP1
PVT1
PXN-AS1
RBBP4
RBM15
RBM39
RBM4
RCC1
RELB
REX1BD
RILPL2
RIMKLB
RNASEH1-AS1
RNF115
ROGDI
ROM1
RP11-138I1.4
RP11-145E5.5
RP11-197N18.2
RP11-21L23.3
RP1-14D6.13
RPL17
RPN2
S100A14
S100A4
SAA1
SCAF11
SCAT1
SELENOF
SELENOS
SERPINB6
SFXN4
SHMT1
SLC31A1
SLC35A2
SLC35E1
SLC3A2
SLC50A1
SMAP1
SMYD3
SORD
SPATS2L
SPRYD7
SRR
ST6GALNAC6
STARD4
STING1
STYXL1
SYNJ2BP
SZRD1
TAF9
TARS2
TBXAS1
TCEAL1
TCF20
TCF7
TIAL1
TMEM11
TMEM161B-AS1
TMEM248
TOLLIP
TPD52L1
TPGS2
TPTEP2-CSNK1E
TRIOBP
TSPAN12
TSTD3
TTC1
TTI2
TUSC3
TWIST1
TXNDC12
U2AF1L4
UPF2
UPF3A
WARS1
WDR13
WLS
ZFAND2A-DT
ZGPAT
ZNF213-AS1
ZSWIM8
