# Supplementary material for: LncRNA TP53TG1 plays an anti-oncogenic role in cervical cancer by synthetically regulating transcriptome profile in HeLa cells
Source: Front Genet. 2022 Oct 4;13:981030. doi: 10.3389/fgene.2022.981030 (PMC9576931; doi:10.3389/fgene.2022.981030)
Supplement: Supplementary file 3 [file DataSheet1.ZIP › figures-中间图形/fig4-AS/BCDE-suva/suva/Analysis/f4_fre_stat/cluster_ratio.txt.highfrequency.0-30.re.xls]

Gene	NC_1	NC_2	NC_3	OE_TP53TG1_1	OE_TP53TG1_2	OE_TP53TG1_3
clualt5p6004:TOLLIP	1.00	1.00	1.00	0.91	0.76	0.83
clualt3p38265:ANXA3	0.77	0.47	0.68	1.00	0.86	1.00
clualt3p34062:TRIOBP	0.86	0.92	0.56	0.36	0.24	0.12
clualt5p32089:NMU	0.56	0.62	0.53	0.86	0.83	0.84
clualt5p2946:SMYD3	1.00	0.85	1.00	0.70	0.76	0.80
clualt5p43849:FAM104B	0.08	0.12	0.00	0.33	0.18	0.31
clualt5p1099:CASP9	0.25	0.13	0.00	0.75	0.82	0.70
clualt3p38433:PDLIM5	0.00	0.00	0.00	0.24	0.17	0.24
clualt3p788:RNF115	0.78	0.76	1.00	0.00	0.05	0.28
clualt3p14955:MAX	0.61	0.69	0.67	0.18	0.50	0.41
cluolp15447:--	1.00	1.00	1.00	0.33	0.70	0.36
clualt3p4791:--	1.00	1.00	1.00	0.33	0.50	0.83
clualt3p36083:CTDSPL	0.00	0.12	0.00	0.15	0.33	0.28
clualt5p16898:SHMT1	0.49	0.30	0.34	0.71	0.64	0.73
clualt5p17465:P3H4	0.26	0.12	0.32	0.05	0.05	0.02
clualt3p49776:GLIDR	0.85	0.64	0.71	0.53	0.38	0.35
cluolp18562:METTL6	1.00	0.94	0.84	0.68	0.63	0.83
clualt3p25558:LSM14A	0.27	0.24	0.32	0.39	0.37	0.52
clualt3p6108:EPC1	0.00	0.00	0.00	0.28	0.37	0.42
clualt5p4833:UPF2	1.00	1.00	1.00	0.90	0.77	0.86
clualt3p30875:--	0.00	0.00	0.00	0.11	0.17	0.29
clualt3p16542:MPI	0.39	0.35	0.00	0.69	0.60	0.57
clualt3p38175:MYL5	0.50	0.46	0.12	0.00	0.03	0.00
clualt5p11194:LRRC23	0.82	0.71	0.66	0.94	0.91	0.86
clualt5p36801:PSMG3	0.00	0.12	0.00	0.37	0.25	0.50
clualt3p15921:SORD	0.00	0.00	0.00	0.07	0.16	0.27
clualt3p42158:PSORS1C1	0.10	0.11	0.00	0.30	0.18	0.18
clualt3p22069:CTD-2319I12.4	0.00	0.00	0.00	0.12	0.24	0.25
clualt5p10216:ATF1	0.00	0.20	0.02	0.34	0.94	0.55
clualt3p19819:MVD	0.76	0.60	0.72	0.24	0.15	0.53
clualt3p28369:PTBP1	0.71	0.75	0.75	0.97	0.87	0.85
clualt5p29379:CIDECP1	1.00	0.43	1.00	0.15	0.23	0.08
clualt3p31994:RPN2	0.42	0.30	0.32	0.11	0.14	0.10
clualt3p25761:U2AF1L4	1.00	0.74	1.00	0.33	0.59	0.61
clualt3p34061:TRIOBP	0.04	0.39	0.16	0.78	0.68	0.84
clualt5p92:PEX14	1.00	1.00	1.00	0.65	0.86	0.72
clualt3p25831:AC002116.7	0.00	0.33	0.00	0.50	0.41	0.50
clualt3p20273:DRG2	0.49	0.50	0.32	0.90	0.93	0.77
clualt3p51775:SLC35A2	0.00	0.00	0.00	0.32	0.29	0.30
clualt3p27952:CTD-3138B18.4	0.94	0.86	1.00	0.79	0.62	0.65
clualt3p39967:GFPT2	1.00	1.00	1.00	0.62	0.79	0.76
clualt5p8838:RP11-21L23.3	0.00	0.00	0.00	0.57	0.40	0.58
clualt3p22489:ARMC7	1.00	0.68	0.51	0.38	0.33	0.16
clualt3p41416:BCLAF1	0.00	0.23	0.00	0.45	0.45	0.59
clualt3p48941:DPP7	0.40	0.51	0.45	0.68	0.64	0.68
clualt5p15849:NLRC5	1.00	1.00	1.00	0.86	0.81	0.77
clualt3p26580:RELB	1.00	1.00	1.00	0.60	0.64	0.88
clualt3p29800:ARMC9	1.00	1.00	1.00	0.79	0.73	0.83
clualt3p26564:HDGFL2	1.00	0.87	1.00	0.81	0.80	0.77
clualt3p45842:GS1-259H13.13	1.00	1.00	1.00	0.62	0.76	0.67
clualt3p30756:BOLA3	0.36	0.48	0.21	0.77	0.59	0.64
clualt5p4827:TIAL1	1.00	0.74	1.00	0.00	0.04	0.24
clualt3p36013:CNOT10	1.00	0.83	1.00	0.74	0.75	0.54
clualt3p45924:EIF3E	1.00	0.81	0.83	0.57	0.41	0.68
clualt3p13223:C1RL	1.00	1.00	1.00	0.73	0.62	0.74
clualt3p3185:C1orf198	1.00	1.00	1.00	0.82	0.80	0.62
clualt3p31903:RBM39	0.00	0.00	0.00	0.46	0.38	0.54
clualt3p41566:MTHFD1L	0.00	0.10	0.00	0.35	0.16	0.36
clualt3p11174:NCOR2	1.00	0.65	1.00	0.35	0.56	0.04
clualt3p39399:TTC1	0.67	0.79	0.65	0.90	0.96	1.00
clualt3p43623:LAMB1	1.00	0.94	1.00	0.71	0.39	0.71
clualt5p40693:ENTR1	1.00	0.50	1.00	0.32	0.27	0.00
clualt3p30307:RNASEH1-AS1	0.00	0.00	0.00	0.21	0.41	0.12
clualt3p38549:STARD4	1.00	1.00	1.00	0.63	0.54	0.23
clualt3p6419:ANAPC16	0.93	0.89	0.94	0.69	0.73	0.83
clualt3p348:RBM15	0.09	0.15	0.00	0.43	0.23	0.46
clualt3p41127:PREP	1.00	0.68	1.00	0.40	0.52	0.33
clualt3p51747:WDR13	1.00	1.00	1.00	0.80	0.81	0.63
clualt5p31252:MTMR14	1.00	0.84	1.00	0.37	0.62	0.14
clualt3p14240:MTA1	0.00	0.00	0.00	0.17	0.24	0.43
clualt3p46514:PLEC	0.82	0.46	1.00	0.18	0.16	0.19
clualt3p38113:NMU	0.32	0.53	0.36	0.82	0.76	0.76
clualt3p47985:ST6GALNAC6	1.00	1.00	1.00	0.35	0.85	0.38
clualt5p862:S100A4	0.62	0.64	0.48	0.79	0.78	0.74
clualt3p6701:NUTM2A-AS1	0.79	1.00	1.00	0.58	0.62	0.48
clualt5p4028:MKNK1	0.16	0.22	0.28	0.03	0.01	0.05
clualt3p4744:POMGNT1	0.23	0.44	0.41	0.56	0.87	0.66
clualt5p12668:LINC00520	0.00	0.00	0.06	0.18	0.18	0.18
clualt5p1651:LINC01133	0.74	0.79	0.77	1.00	1.00	1.00
clualt5p40826:DPP7	0.63	0.64	0.48	0.77	0.77	0.78
clualt5p30390:MLH1	0.42	0.60	1.00	0.00	0.00	0.00
clualt3p16485:PML	0.06	0.10	0.01	0.22	0.31	0.13
clualt5p36466:CEP41	0.78	0.92	0.91	0.73	0.73	0.64
clualt5p29457:PHLDB2	0.12	0.20	0.25	0.47	0.36	0.36
clualt3p33825:AP1B1	0.21	0.08	0.00	0.29	0.30	0.26
clualt3p23788:TPGS2	0.50	0.37	0.42	0.69	0.83	0.59
clualt3p2962:DISP1	0.00	0.08	0.00	0.14	0.16	0.26
clualt5p38565:PVT1	0.62	0.40	0.52	0.37	0.30	0.21
clualt3p28190:KHSRP	0.32	0.60	0.45	0.81	0.88	0.67
clualt3p40240:DNAJC21	0.00	0.00	0.00	0.12	0.13	0.21
clualt5p26335:--	0.89	0.84	0.95	0.66	0.75	0.73
clucontain16813:GMPPA	0.86	0.90	0.50	0.32	0.29	0.25
clualt3p11128:RILPL2	0.80	0.95	1.00	0.46	0.64	0.59
clualt3p19221:ENKD1	0.44	0.35	0.13	0.68	0.69	0.52
clualt3p13634:UPF3A	0.12	0.37	0.20	0.53	0.71	0.41
clualt5p40734:AJM1	1.00	1.00	1.00	0.88	0.90	0.77
clualt3p52013:HDAC8	1.00	1.00	1.00	0.75	0.85	0.93
clualt5p35155:FLOT1	0.00	0.00	0.00	0.20	0.06	0.20
clualt3p14105:MARK3	0.21	0.34	0.27	0.54	0.44	0.67
clualt3p43334:LRCH4	0.76	0.74	0.84	0.98	0.93	0.95
clualt3p20379:ALDH3A1	0.38	0.29	0.15	0.53	0.47	0.57
clualt5p11554:EEF1AKMT1	1.00	0.74	1.00	0.33	0.46	0.50
clualt3p7785:C11orf49	0.50	0.45	0.50	0.80	0.67	0.80
clualt3p19848:PIEZO1	0.54	0.25	0.72	0.11	0.07	0.07
clualt3p51352:FAM3A	0.94	0.91	1.00	0.68	0.74	0.66
clualt5p606:LINC00869	1.00	0.98	1.00	0.66	0.77	0.86
clualt5p14860:MLST8	0.75	0.65	1.00	0.52	0.49	0.48
clucontain25682:AJM1	1.00	1.00	1.00	0.89	0.85	0.73
cluolp16398:--	0.14	0.00	0.00	0.27	0.17	0.20
clualt5p3115:RCC1	0.03	0.00	0.00	0.29	0.21	0.50
clualt3p23604:PSMG2	1.00	1.00	1.00	0.63	0.74	0.80
clualt3p38893:BRD8	0.32	0.44	0.38	0.57	0.50	0.56
clualt3p52046:JPX	0.75	1.00	1.00	0.68	0.62	0.50
cluolp12562:CCDC200	0.00	0.27	0.13	0.74	0.68	0.40
clualt3p47069:PLPP5	0.84	1.00	1.00	0.78	0.73	0.80
clualt5p32145:MYL5	0.03	0.00	0.00	0.16	0.32	0.15
clualt5p40524:FIBCD1	1.00	1.00	0.93	0.71	0.81	0.81
clualt5p22314:RELB	1.00	1.00	1.00	0.67	0.73	0.88
clualt5p5369:ANAPC16	0.91	0.84	0.90	0.62	0.57	0.79
clualt5p24961:GMPPA	0.50	0.75	1.00	0.24	0.20	0.07
clualt3p20300:SHMT1	0.48	0.48	0.34	0.68	0.58	0.60
clualt5p5434:ZSWIM8	0.00	0.15	0.00	0.51	0.42	0.52
clualt5p11889:MARK3	0.45	0.44	0.61	0.71	0.62	0.78
clualt5p11727:SPRYD7	1.00	1.00	1.00	0.87	0.80	0.73
clualt3p13882:SPRYD7	1.00	1.00	1.00	0.87	0.71	0.75
clualt3p4719:NASP	0.00	0.00	0.00	0.21	0.17	0.15
clualt3p40124:--	1.00	0.89	1.00	0.43	0.49	0.39
clualt5p8559:MYEOV	0.09	0.23	0.13	0.37	0.28	0.27
clualt3p38267:ANXA3	0.84	0.80	0.29	0.00	0.04	0.00
clualt3p36157:CTNNB1	1.00	0.95	1.00	0.77	0.88	0.81
clualt5p9096:--	1.00	0.86	1.00	0.85	0.79	0.77
clualt3p5266:SELENOF	0.62	0.29	0.77	0.91	1.00	1.00
clualt3p1353:SLC50A1	1.00	1.00	1.00	0.85	0.84	0.76
clualt3p22491:ARMC7	1.00	0.82	0.77	0.30	0.37	0.16
clualt3p2131:ATP13A2	0.54	0.59	0.46	0.75	0.73	0.66
clualt3p20202:MPRIP	1.00	0.97	1.00	0.64	0.52	0.65
clualt3p6392:ASCC1	0.00	0.00	0.04	0.10	0.21	0.26
clualt5p30063:AP2M1	0.00	0.00	0.00	0.52	0.47	0.53
clualt5p4188:KCNAB2	0.06	0.10	0.00	0.52	0.28	0.63
cluolp12591:CCDC200	0.32	0.44	0.36	0.00	0.00	0.00
clualt5p32667:BRD8	0.00	0.10	0.00	0.15	0.15	0.26
clualt3p8188:FADS2	0.62	0.62	0.71	0.83	0.94	1.00
clualt5p34140:TAF9	1.00	0.74	1.00	0.68	0.68	0.55
cluolp13436:RPL17	0.00	0.00	0.00	0.57	0.38	0.82
clualt3p15093:SYNJ2BP	0.00	0.42	0.44	1.00	0.80	0.82
clualt3p4739:MAST2	1.00	1.00	1.00	0.67	0.85	0.68
clualt5p6080:SAA1	0.33	0.17	0.24	0.10	0.09	0.10
clualt3p18887:NLRC5	1.00	1.00	1.00	0.59	0.57	0.76
clualt5p29356:CHKB	1.00	1.00	1.00	0.77	0.93	0.78
cluolp12098:RP11-138I1.4	0.52	0.55	0.53	0.87	0.66	0.73
clualt5p42915:MORF4L2	0.00	0.00	0.00	0.17	0.15	0.23
clualt3p20839:PIP4K2B	0.51	0.20	0.14	0.82	0.53	0.92
clualt3p4834:TXNDC12	0.81	0.83	0.95	0.29	0.15	0.61
clualt3p37097:CAMK1	1.00	1.00	1.00	0.77	0.87	0.56
clualt3p17608:LUC7L	0.00	0.00	0.00	0.29	0.27	0.32
clualt5p37165:BLVRA	0.00	0.00	0.00	0.24	0.09	0.28
clualt3p41317:TPD52L1	1.00	1.00	1.00	0.85	0.89	0.79
clualt3p36393:ATRIP	0.71	0.85	0.84	0.96	0.92	0.97
clualt3p46130:PVT1	0.00	0.20	0.00	0.29	0.36	0.35
clualt3p45305:ABHD11	0.00	0.50	0.00	0.75	0.75	0.81
clualt5p25888:BOLA3	0.63	0.62	0.52	0.86	0.69	0.74
clualt5p36393:TSPAN12	0.11	0.00	0.00	0.68	0.40	1.00
clualt3p35507:METTL6	1.00	0.88	0.50	0.29	0.35	0.29
clualt5p28458:AP1B1	0.21	0.00	0.00	0.32	0.29	0.26
clualt3p38156:LINC02482	1.00	0.95	1.00	0.75	0.81	0.58
clualt3p4002:RBBP4	0.63	0.57	0.52	0.75	0.91	0.72
clualt3p29391:METTL21A	1.00	1.00	1.00	0.57	0.81	0.70
clualt3p40310:OSMR-AS1	0.00	0.00	0.00	0.76	0.70	0.76
clualt5p35007:SERPINB6	0.00	0.16	0.00	0.26	0.19	0.40
cluolp12567:CCDC200	1.00	0.73	0.87	0.26	0.32	0.60
clualt5p33309:HNRNPH1	1.00	0.67	0.63	0.30	0.44	0.00
clualt5p22807:DBP	0.00	0.00	0.00	0.21	0.19	0.10
clualt5p34347:LUCAT1	0.34	0.43	0.45	0.74	0.60	0.66
clualt3p11091:RP11-197N18.2	0.00	0.12	0.00	0.45	0.31	0.20
clualt3p51173:HAUS7	0.06	0.11	0.14	0.31	0.26	0.20
clualt3p5077:WLS	0.49	0.69	0.52	0.77	0.81	0.82
clualt5p16931:ALDH3A1	0.47	0.57	0.63	0.76	0.69	0.77
clualt3p11734:SCAF11	0.00	0.01	0.00	0.25	0.50	0.33
clualt3p47136:ATP6V1H	1.00	1.00	1.00	0.90	0.78	0.72
clualt5p41528:CBWD6	0.00	0.00	0.00	0.37	0.13	0.27
clualt5p39370:TTI2	1.00	1.00	1.00	0.81	0.94	0.74
clualt5p493:DVL1	0.00	0.15	0.00	0.29	0.44	0.52
clualt3p21976:MSI2	0.07	0.00	0.08	0.46	0.27	0.21
clualt3p25409:PLEKHJ1	1.00	0.83	1.00	0.63	0.73	0.74
clualt3p41319:TPD52L1	1.00	0.88	1.00	0.59	0.44	0.66
clualt5p43547:LINC01186	0.00	0.00	0.00	0.19	0.18	0.18
clualt3p19825:MVD	0.00	0.00	0.00	0.15	0.28	0.14
clualt5p43390:FAM3A	0.95	0.92	1.00	0.68	0.76	0.75
clualt3p22934:SCAT1	0.00	0.00	0.00	0.48	0.26	0.25
clualt3p2014:SZRD1	0.25	0.34	0.22	0.48	0.55	0.42
clualt5p3657:PPCS	0.00	0.10	0.00	0.23	0.25	0.40
clualt5p928:S100A14	1.00	1.00	1.00	0.50	0.50	0.78
clualt3p36329:ELP6	0.63	0.77	0.59	0.85	0.84	0.93
clualt5p20572:CIRBP	0.00	0.06	0.00	0.16	0.17	0.31
clualt5p5278:HNRNPH3	0.25	0.10	0.43	0.59	0.54	0.49
clualt3p5265:SELENOF	0.62	0.24	0.00	0.78	1.00	1.00
clualt3p5054:GADD45A	1.00	1.00	1.00	0.90	0.81	0.82
clualt3p46617:HSF1	0.68	0.61	0.52	0.42	0.34	0.34
clualt5p11816:WARS1	1.00	1.00	1.00	0.73	0.90	0.67
clualt3p13613:CDC16	1.00	0.93	1.00	0.77	0.73	0.66
clualt3p38177:MYL5	0.00	0.00	0.00	0.33	0.17	0.19
clualt3p31310:--	0.64	0.60	0.80	0.41	0.46	0.44
clualt5p15914:CNOT1	1.00	1.00	1.00	0.71	0.89	0.63
cluolp16400:--	0.14	0.00	0.00	0.33	0.27	0.24
clualt3p38754:TCF7	0.00	0.00	0.00	0.22	0.10	0.27
clualt5p2507:DISP1	0.91	1.00	0.89	0.77	0.77	0.73
clualt3p4157:OSCP1	0.00	0.39	0.09	0.88	0.77	0.90
clualt5p13233:GOLGA8A	0.22	0.06	0.00	1.00	0.44	1.00
clualt3p17078:AC068831.18	1.00	1.00	1.00	0.73	0.71	0.68
clualt3p4962:KCNAB2	0.00	0.08	0.02	0.49	0.21	0.51
clualt5p16953:TMEM11	0.00	0.05	0.00	0.26	0.28	0.47
clualt5p15980:MCRIP2	0.31	0.21	0.26	0.43	0.47	0.38
clualt3p14403:AJUBA	0.00	0.00	0.21	0.47	0.43	0.53
cluolp12799:--	0.00	0.66	0.00	1.00	0.78	1.00
clualt5p19403:OXLD1	0.10	0.01	0.00	0.22	0.18	0.35
clualt3p13676:EEF1AKMT1	1.00	0.67	1.00	0.33	0.38	0.43
clualt3p43030:SMAP1	0.00	0.00	0.00	0.30	0.20	0.08
clualt3p45426:PMS2P3	1.00	1.00	1.00	0.12	0.62	0.32
clualt3p25173:REX1BD	0.19	0.39	0.40	0.50	0.62	0.53
clualt5p41676:CTSL	0.38	0.18	0.34	0.48	0.53	0.62
clualt3p28939:KYNU	0.37	0.23	0.30	0.11	0.12	0.16
clualt3p182:PEX14	1.00	1.00	1.00	0.74	0.77	0.53
clualt3p40485:OXCT1	1.00	1.00	1.00	0.85	0.63	0.80
clualt5p7280:ROM1	0.00	0.09	0.14	0.25	0.19	0.33
clualt5p37028:PRR15	0.00	0.00	0.00	0.06	0.18	0.26
clualt3p45460:STYXL1	0.47	0.52	0.59	0.61	0.78	0.77
clualt5p39210:TUSC3	1.00	1.00	1.00	0.87	0.90	0.75
clualt3p4964:KCNAB2	0.08	0.21	0.06	0.32	0.30	0.22
clualt5p29751:CNBP	1.00	0.77	1.00	0.49	0.57	0.39
clualt3p47890:MAPKAP1	1.00	1.00	1.00	0.74	0.79	0.69
clualt5p43141:RP1-14D6.13	1.00	0.88	1.00	0.65	0.80	0.59
clualt3p13149:LRRC23	0.42	0.34	0.59	0.95	0.92	0.66
clualt5p4820:SFXN4	0.80	0.86	1.00	0.40	0.68	0.46
clualt5p27571:ZGPAT	0.00	0.00	0.00	0.17	0.32	0.25
clualt5p11314:RIMKLB	0.00	0.00	0.00	0.22	0.17	0.18
clualt5p9516:PXN-AS1	0.16	0.00	0.00	0.38	0.24	0.24
clualt5p42912:TCEAL1	0.00	0.09	0.00	0.72	0.44	0.22
clualt3p43670:ZFAND2A-DT	0.18	0.40	0.49	0.75	0.81	0.96
clualt5p14116:C15orf39	0.91	0.78	0.82	0.56	0.68	0.49
clualt3p49179:RP11-145E5.5	0.00	0.00	0.00	0.12	0.11	0.23
clualt3p7835:DDB2	0.52	0.67	0.68	0.84	0.89	0.78
clualt3p38599:--	0.81	0.73	0.74	1.00	1.00	0.96
clualt3p29606:DNAJB2	0.06	0.19	0.00	0.67	0.69	0.26
clualt5p14445:AC068831.18	1.00	1.00	1.00	0.67	0.62	0.42
clualt3p28505:NPAS2	0.14	0.31	0.10	0.38	0.45	0.33
clualt3p166:PEX14	1.00	0.93	0.88	0.43	0.52	0.76
clualt3p43200:TSTD3	0.14	0.12	0.00	0.66	0.40	0.49
clualt3p22488:ARMC7	0.16	0.32	0.24	0.58	0.45	0.50
clualt5p40153:MAPKAP1	0.67	0.55	0.82	0.31	0.36	0.46
clualt3p7898:CELF1	1.00	0.98	0.95	0.79	0.78	0.79
cluolp16375:--	0.86	1.00	1.00	0.73	0.83	0.80
clualt5p24676:SPATS2L	0.50	0.92	0.73	0.14	0.12	0.00
clualt3p34365:TCF20	0.00	0.08	0.00	0.29	0.24	0.35
clualt3p45299:ABHD11	0.43	0.40	0.38	0.52	0.62	0.80
clualt3p8663:SLC3A2	1.00	1.00	1.00	0.84	0.91	0.73
clualt5p32400:STARD4	1.00	1.00	1.00	0.69	0.67	0.20
clualt3p23877:MBD1	1.00	1.00	1.00	0.64	0.89	0.65
clualt5p14541:MIR193BHG	0.00	0.36	0.30	0.71	0.94	0.57
clualt3p30199:EIF2B4	0.52	0.33	0.45	0.60	0.75	0.71
clualt3p11422:ANKLE2	0.83	0.77	0.72	0.59	0.32	0.39
clualt3p18490:KAT8	0.77	0.84	0.81	0.94	0.98	1.00
clualt5p34304:TMEM161B-AS1	0.27	0.00	0.19	0.82	0.80	0.89
clualt3p52099:MAFIP	1.00	1.00	0.97	0.65	0.73	0.59
clualt5p31257:BRPF1	1.00	1.00	1.00	0.82	0.91	0.79
clualt5p35005:SERPINB6	0.00	0.05	0.00	0.28	0.14	0.43
clualt3p21334:DHX8	0.58	0.67	0.46	0.84	0.90	0.70
clualt5p18493:POLG2	0.00	0.00	0.00	0.09	0.18	0.25
clualt5p653:TARS2	1.00	1.00	1.00	0.77	0.64	0.70
clualt5p24704:CASP8	0.19	0.40	0.45	0.75	0.74	0.76
clualt3p36675:HYAL3	0.00	0.39	0.40	0.66	0.80	0.67
clualt3p27695:PPP1R12C	1.00	1.00	0.71	0.65	0.63	0.62
clualt3p7021:CENATAC	0.00	0.00	0.00	0.20	0.23	0.17
clualt3p42905:POLR1C	0.69	0.81	0.72	0.87	0.95	0.85
clualt5p5596:NUTM2A-AS1	0.00	0.10	0.00	0.26	0.31	0.41
clualt5p21466:MFSD12	0.65	0.80	0.56	0.97	0.85	0.87
clualt3p37543:--	0.39	0.55	0.36	1.00	0.74	1.00
clualt3p42407:DXO	0.33	0.27	0.40	0.04	0.04	0.00
clualt3p18800:LPCAT2	0.58	0.81	0.86	0.16	0.15	0.55
clualt3p25099:PGPEP1	0.00	0.00	0.00	0.19	0.19	0.31
clualt3p12396:CBX5	0.97	0.68	0.87	0.54	0.52	0.50
clualt5p36555:TBXAS1	0.00	0.00	0.00	0.48	0.32	0.17
clualt5p13796:IQCH-AS1	0.36	0.31	0.07	0.49	0.52	0.61
clualt3p19491:KARS1	0.63	0.52	0.47	0.21	0.14	0.30
clualt3p49111:PSIP1	0.00	0.34	0.00	0.58	0.50	0.44
clualt5p43406:PIR	0.00	0.00	0.00	0.30	0.09	0.22
clualt5p29269:PPP6R2	0.06	0.13	0.00	0.22	0.25	0.19
clualt5p32711:STING1	0.52	0.60	0.53	0.71	0.66	0.73
cluolp12117:RP11-138I1.4	0.48	0.45	0.47	0.13	0.34	0.27
clualt3p34127:TPTEP2-CSNK1E	0.92	0.87	0.86	0.68	0.69	0.70
clualt3p47571:SLC31A1	0.62	0.84	1.00	0.39	0.23	0.39
clualt3p7232:TOLLIP	1.00	0.67	1.00	0.05	0.18	0.00
clualt3p28526:CREG2	0.00	0.00	0.00	0.43	0.35	0.75
clualt5p33068:TTC1	1.00	1.00	1.00	0.91	0.88	0.74
clualt3p9295:EIF1AD	1.00	1.00	0.85	0.65	0.83	0.74
clualt5p8690:EPS8L2	0.00	0.00	0.00	0.37	0.70	0.30
clualt3p19471:BCAR1	1.00	1.00	1.00	0.75	0.90	0.79
clualt3p45302:ABHD11	0.00	0.40	0.00	0.76	0.83	0.95
clualt3p45200:TMEM248	0.30	0.25	0.29	0.00	0.01	0.16
clualt3p40733:MAST4	0.70	0.90	0.67	0.15	0.44	0.32
clualt5p8241:RBM4	0.06	0.07	0.00	0.33	0.19	0.34
clualt3p29621:GMPPA	0.50	1.00	1.00	0.29	0.36	0.33
clualt3p44220:TWIST1	0.07	0.08	0.00	0.42	0.57	0.24
clualt5p14540:MIR193BHG	0.45	0.53	0.53	0.84	0.98	0.70
clualt5p18884:MIF4GD	0.00	0.00	0.00	0.19	0.24	0.55
clualt3p18718:ROGDI	0.00	0.03	0.00	0.19	0.18	0.16
clualt5p34345:LUCAT1	0.00	0.06	0.03	0.19	0.29	0.11
cluir8725:ZNF213-AS1	0.00	0.16	0	0.64	0.48	0.70
cluir10310:MYBBP1A	0.51	0.52	0.51	0.71	0.77	0.69
cluir9616:SRR	0	0.92	0.94	0.72	0.67	0.76
cluir24393:ARAF	0.14	0	0.23	0.02	0.03	0.00
cluir480:AC000032.2	0.59	0.58	0	0	0.74	0.81
cluir12277:SLC35E1	0	0.66	0.54	0.89	0.95	0
cluir8818:BBS2	0	0.58	0.57	0	0.82	0.91
cluir9172:NPRL3	0.14	0.18	0.07	0.30	0.28	0.28
cluir7861:NGRN	0.24	0.39	0.34	0.53	0.52	0.45
cluir7129:SELENOS	0	0.50	0.54	0.82	0.76	0
cluir17024:CEBPZ	0.49	0.27	0.41	0.12	0.10	0.19
cluir20891:METTL2B	0.27	0.29	0.24	0.50	0.45	0.40
cluir16782:ADCY3	0.46	0.36	0	0.14	0.18	0.23
cluir13239:KLC3	0.23	0.13	0.15	0.39	0.59	0.77
