# Supplementary material for: LncRNA TP53TG1 plays an anti-oncogenic role in cervical cancer by synthetically regulating transcriptome profile in HeLa cells
Source: Front Genet. 2022 Oct 4;13:981030. doi: 10.3389/fgene.2022.981030 (PMC9576931; doi:10.3389/fgene.2022.981030)
Supplement: Supplementary file 3 [file DataSheet1.ZIP › figures-中间图形/fig4-AS/BCDE-suva/suva/Analysis/f4_fre_stat/cluster_ratio.txt.highfrequency.0-50.xls]

Gene	NC_1	NC_2	NC_3	OE_TP53TG1_1	OE_TP53TG1_2	OE_TP53TG1_3
clualt5p6004	1.00	1.00	1.00	0.91	0.76	0.83
clualt3p38265	0.77	0.47	0.68	1.00	0.86	1.00
clualt3p34062	0.86	0.92	0.56	0.36	0.24	0.12
clualt5p32089	0.56	0.62	0.53	0.86	0.83	0.84
clualt5p2946	1.00	0.85	1.00	0.70	0.76	0.80
clualt5p43849	0.08	0.12	0.00	0.33	0.18	0.31
clualt5p1099	0.25	0.13	0.00	0.75	0.82	0.70
clualt3p38433	0.00	0.00	0.00	0.24	0.17	0.24
clualt3p788	0.78	0.76	1.00	0.00	0.05	0.28
clualt3p14955	0.61	0.69	0.67	0.18	0.50	0.41
cluolp15447	1.00	1.00	1.00	0.33	0.70	0.36
clualt5p16898	0.49	0.30	0.34	0.71	0.64	0.73
clualt5p17465	0.26	0.12	0.32	0.05	0.05	0.02
clualt3p49776	0.85	0.64	0.71	0.53	0.38	0.35
cluolp18562	1.00	0.94	0.84	0.68	0.63	0.83
clualt3p25558	0.27	0.24	0.32	0.39	0.37	0.52
clualt3p6108	0.00	0.00	0.00	0.28	0.37	0.42
clualt5p4833	1.00	1.00	1.00	0.90	0.77	0.86
clualt3p30875	0.00	0.00	0.00	0.11	0.17	0.29
clualt3p16542	0.39	0.35	0.00	0.69	0.60	0.57
clualt5p11194	0.82	0.71	0.66	0.94	0.91	0.86
clualt5p36801	0.00	0.12	0.00	0.37	0.25	0.50
clualt3p15921	0.00	0.00	0.00	0.07	0.16	0.27
clualt3p42158	0.10	0.11	0.00	0.30	0.18	0.18
clualt3p22069	0.00	0.00	0.00	0.12	0.24	0.25
clualt5p10216	0.00	0.20	0.02	0.34	0.94	0.55
clualt3p19819	0.76	0.60	0.72	0.24	0.15	0.53
clualt3p28369	0.71	0.75	0.75	0.97	0.87	0.85
clualt5p29379	1.00	0.43	1.00	0.15	0.23	0.08
clualt3p31994	0.42	0.30	0.32	0.11	0.14	0.10
clualt3p34061	0.04	0.39	0.16	0.78	0.68	0.84
clualt5p92	1.00	1.00	1.00	0.65	0.86	0.72
clualt3p25831	0.00	0.33	0.00	0.50	0.41	0.50
clualt3p20273	0.49	0.50	0.32	0.90	0.93	0.77
clualt3p51775	0.00	0.00	0.00	0.32	0.29	0.30
clualt3p27952	0.94	0.86	1.00	0.79	0.62	0.65
clualt3p39967	1.00	1.00	1.00	0.62	0.79	0.76
clualt5p8838	0.00	0.00	0.00	0.57	0.40	0.58
clualt3p41416	0.00	0.23	0.00	0.45	0.45	0.59
clualt3p48941	0.40	0.51	0.45	0.68	0.64	0.68
clualt5p15849	1.00	1.00	1.00	0.86	0.81	0.77
clualt3p26580	1.00	1.00	1.00	0.60	0.64	0.88
clualt3p29800	1.00	1.00	1.00	0.79	0.73	0.83
clualt3p26564	1.00	0.87	1.00	0.81	0.80	0.77
clualt3p45842	1.00	1.00	1.00	0.62	0.76	0.67
clualt3p30756	0.36	0.48	0.21	0.77	0.59	0.64
clualt5p4827	1.00	0.74	1.00	0.00	0.04	0.24
clualt3p36013	1.00	0.83	1.00	0.74	0.75	0.54
clualt3p45924	1.00	0.81	0.83	0.57	0.41	0.68
clualt3p13223	1.00	1.00	1.00	0.73	0.62	0.74
clualt3p3185	1.00	1.00	1.00	0.82	0.80	0.62
clualt3p31903	0.00	0.00	0.00	0.46	0.38	0.54
clualt3p41566	0.00	0.10	0.00	0.35	0.16	0.36
clualt3p11174	1.00	0.65	1.00	0.35	0.56	0.04
clualt3p39399	0.67	0.79	0.65	0.90	0.96	1.00
clualt3p43623	1.00	0.94	1.00	0.71	0.39	0.71
clualt5p40693	1.00	0.50	1.00	0.32	0.27	0.00
clualt3p30307	0.00	0.00	0.00	0.21	0.41	0.12
clualt3p38549	1.00	1.00	1.00	0.63	0.54	0.23
clualt3p6419	0.93	0.89	0.94	0.69	0.73	0.83
clualt3p348	0.09	0.15	0.00	0.43	0.23	0.46
clualt3p41127	1.00	0.68	1.00	0.40	0.52	0.33
clualt3p51747	1.00	1.00	1.00	0.80	0.81	0.63
clualt5p31252	1.00	0.84	1.00	0.37	0.62	0.14
clualt3p14240	0.00	0.00	0.00	0.17	0.24	0.43
clualt3p46514	0.82	0.46	1.00	0.18	0.16	0.19
clualt3p38113	0.32	0.53	0.36	0.82	0.76	0.76
clualt3p47985	1.00	1.00	1.00	0.35	0.85	0.38
clualt5p862	0.62	0.64	0.48	0.79	0.78	0.74
clualt5p4028	0.16	0.22	0.28	0.03	0.01	0.05
clualt3p4744	0.23	0.44	0.41	0.56	0.87	0.66
clualt5p12668	0.00	0.00	0.06	0.18	0.18	0.18
clualt5p1651	0.74	0.79	0.77	1.00	1.00	1.00
clualt5p40826	0.63	0.64	0.48	0.77	0.77	0.78
clualt5p30390	0.42	0.60	1.00	0.00	0.00	0.00
clualt3p16485	0.06	0.10	0.01	0.22	0.31	0.13
clualt5p36466	0.78	0.92	0.91	0.73	0.73	0.64
clualt5p29457	0.12	0.20	0.25	0.47	0.36	0.36
clualt3p33825	0.21	0.08	0.00	0.29	0.30	0.26
clualt3p23788	0.50	0.37	0.42	0.69	0.83	0.59
clualt3p2962	0.00	0.08	0.00	0.14	0.16	0.26
clualt5p38565	0.62	0.40	0.52	0.37	0.30	0.21
clualt3p28190	0.32	0.60	0.45	0.81	0.88	0.67
clualt3p40240	0.00	0.00	0.00	0.12	0.13	0.21
clualt5p26335	0.89	0.84	0.95	0.66	0.75	0.73
clucontain16813	0.86	0.90	0.50	0.32	0.29	0.25
clualt3p11128	0.80	0.95	1.00	0.46	0.64	0.59
clualt3p19221	0.44	0.35	0.13	0.68	0.69	0.52
clualt3p13634	0.12	0.37	0.20	0.53	0.71	0.41
clualt3p52013	1.00	1.00	1.00	0.75	0.85	0.93
clualt5p35155	0.00	0.00	0.00	0.20	0.06	0.20
clualt3p14105	0.21	0.34	0.27	0.54	0.44	0.67
clualt3p43334	0.76	0.74	0.84	0.98	0.93	0.95
clualt3p20379	0.38	0.29	0.15	0.53	0.47	0.57
clualt3p7785	0.50	0.45	0.50	0.80	0.67	0.80
clualt3p19848	0.54	0.25	0.72	0.11	0.07	0.07
clualt3p51352	0.94	0.91	1.00	0.68	0.74	0.66
clualt5p606	1.00	0.98	1.00	0.66	0.77	0.86
clualt5p14860	0.75	0.65	1.00	0.52	0.49	0.48
cluolp16398	0.14	0.00	0.00	0.27	0.17	0.20
clualt5p3115	0.03	0.00	0.00	0.29	0.21	0.50
clualt3p23604	1.00	1.00	1.00	0.63	0.74	0.80
clualt3p38893	0.32	0.44	0.38	0.57	0.50	0.56
clualt3p52046	0.75	1.00	1.00	0.68	0.62	0.50
clualt3p47069	0.84	1.00	1.00	0.78	0.73	0.80
clualt5p32145	0.03	0.00	0.00	0.16	0.32	0.15
clualt5p40524	1.00	1.00	0.93	0.71	0.81	0.81
clualt5p22314	1.00	1.00	1.00	0.67	0.73	0.88
clualt5p5369	0.91	0.84	0.90	0.62	0.57	0.79
clualt5p24961	0.50	0.75	1.00	0.24	0.20	0.07
clualt3p20300	0.48	0.48	0.34	0.68	0.58	0.60
clualt5p5434	0.00	0.15	0.00	0.51	0.42	0.52
clualt5p11889	0.45	0.44	0.61	0.71	0.62	0.78
clualt5p11727	1.00	1.00	1.00	0.87	0.80	0.73
clualt3p13882	1.00	1.00	1.00	0.87	0.71	0.75
clualt3p4719	0.00	0.00	0.00	0.21	0.17	0.15
clualt3p40124	1.00	0.89	1.00	0.43	0.49	0.39
clualt5p8559	0.09	0.23	0.13	0.37	0.28	0.27
clualt3p38267	0.84	0.80	0.29	0.00	0.04	0.00
clualt5p9096	1.00	0.86	1.00	0.85	0.79	0.77
clualt3p5266	0.62	0.29	0.77	0.91	1.00	1.00
clualt3p22491	1.00	0.82	0.77	0.30	0.37	0.16
clualt3p2131	0.54	0.59	0.46	0.75	0.73	0.66
clualt3p20202	1.00	0.97	1.00	0.64	0.52	0.65
clualt3p6392	0.00	0.00	0.04	0.10	0.21	0.26
clualt5p30063	0.00	0.00	0.00	0.52	0.47	0.53
clualt5p4188	0.06	0.10	0.00	0.52	0.28	0.63
clualt3p8188	0.62	0.62	0.71	0.83	0.94	1.00
clualt5p34140	1.00	0.74	1.00	0.68	0.68	0.55
cluolp13436	0.00	0.00	0.00	0.57	0.38	0.82
clualt3p15093	0.00	0.42	0.44	1.00	0.80	0.82
clualt3p4739	1.00	1.00	1.00	0.67	0.85	0.68
clualt5p6080	0.33	0.17	0.24	0.10	0.09	0.10
clualt3p18887	1.00	1.00	1.00	0.59	0.57	0.76
clualt5p29356	1.00	1.00	1.00	0.77	0.93	0.78
clualt5p42915	0.00	0.00	0.00	0.17	0.15	0.23
clualt3p20839	0.51	0.20	0.14	0.82	0.53	0.92
clualt3p4834	0.81	0.83	0.95	0.29	0.15	0.61
clualt3p37097	1.00	1.00	1.00	0.77	0.87	0.56
clualt3p17608	0.00	0.00	0.00	0.29	0.27	0.32
clualt5p37165	0.00	0.00	0.00	0.24	0.09	0.28
clualt3p36393	0.71	0.85	0.84	0.96	0.92	0.97
clualt3p46130	0.00	0.20	0.00	0.29	0.36	0.35
clualt3p45305	0.00	0.50	0.00	0.75	0.75	0.81
clualt5p25888	0.63	0.62	0.52	0.86	0.69	0.74
clualt5p36393	0.11	0.00	0.00	0.68	0.40	1.00
clualt3p35507	1.00	0.88	0.50	0.29	0.35	0.29
clualt5p28458	0.21	0.00	0.00	0.32	0.29	0.26
clualt3p38156	1.00	0.95	1.00	0.75	0.81	0.58
clualt3p4002	0.63	0.57	0.52	0.75	0.91	0.72
clualt3p29391	1.00	1.00	1.00	0.57	0.81	0.70
clualt3p40310	0.00	0.00	0.00	0.76	0.70	0.76
clualt5p35007	0.00	0.16	0.00	0.26	0.19	0.40
cluolp12567	1.00	0.73	0.87	0.26	0.32	0.60
clualt5p33309	1.00	0.67	0.63	0.30	0.44	0.00
clualt5p22807	0.00	0.00	0.00	0.21	0.19	0.10
clualt5p34347	0.34	0.43	0.45	0.74	0.60	0.66
clualt3p11091	0.00	0.12	0.00	0.45	0.31	0.20
clualt3p51173	0.06	0.11	0.14	0.31	0.26	0.20
clualt3p5077	0.49	0.69	0.52	0.77	0.81	0.82
clualt5p16931	0.47	0.57	0.63	0.76	0.69	0.77
clualt3p11734	0.00	0.01	0.00	0.25	0.50	0.33
clualt3p47136	1.00	1.00	1.00	0.90	0.78	0.72
clualt5p41528	0.00	0.00	0.00	0.37	0.13	0.27
clualt5p39370	1.00	1.00	1.00	0.81	0.94	0.74
clualt5p493	0.00	0.15	0.00	0.29	0.44	0.52
clualt3p25409	1.00	0.83	1.00	0.63	0.73	0.74
clualt5p43547	0.00	0.00	0.00	0.19	0.18	0.18
clualt5p43390	0.95	0.92	1.00	0.68	0.76	0.75
clualt3p2014	0.25	0.34	0.22	0.48	0.55	0.42
clualt5p3657	0.00	0.10	0.00	0.23	0.25	0.40
clualt5p928	1.00	1.00	1.00	0.50	0.50	0.78
clualt5p20572	0.00	0.06	0.00	0.16	0.17	0.31
clualt5p5278	0.25	0.10	0.43	0.59	0.54	0.49
clualt3p5054	1.00	1.00	1.00	0.90	0.81	0.82
clualt3p46617	0.68	0.61	0.52	0.42	0.34	0.34
clualt5p11816	1.00	1.00	1.00	0.73	0.90	0.67
clualt3p13613	1.00	0.93	1.00	0.77	0.73	0.66
clualt5p15914	1.00	1.00	1.00	0.71	0.89	0.63
clualt3p38754	0.00	0.00	0.00	0.22	0.10	0.27
clualt5p2507	0.91	1.00	0.89	0.77	0.77	0.73
clualt3p4157	0.00	0.39	0.09	0.88	0.77	0.90
clualt5p13233	0.22	0.06	0.00	1.00	0.44	1.00
clualt3p4962	0.00	0.08	0.02	0.49	0.21	0.51
clualt5p16953	0.00	0.05	0.00	0.26	0.28	0.47
clualt5p15980	0.31	0.21	0.26	0.43	0.47	0.38
clualt3p14403	0.00	0.00	0.21	0.47	0.43	0.53
cluolp12799	0.00	0.66	0.00	1.00	0.78	1.00
clualt5p19403	0.10	0.01	0.00	0.22	0.18	0.35
clualt3p43030	0.00	0.00	0.00	0.30	0.20	0.08
clualt3p45426	1.00	1.00	1.00	0.12	0.62	0.32
clualt5p41676	0.38	0.18	0.34	0.48	0.53	0.62
clualt3p28939	0.37	0.23	0.30	0.11	0.12	0.16
clualt3p182	1.00	1.00	1.00	0.74	0.77	0.53
clualt3p40485	1.00	1.00	1.00	0.85	0.63	0.80
clualt5p7280	0.00	0.09	0.14	0.25	0.19	0.33
clualt5p37028	0.00	0.00	0.00	0.06	0.18	0.26
clualt3p45460	0.47	0.52	0.59	0.61	0.78	0.77
clualt5p39210	1.00	1.00	1.00	0.87	0.90	0.75
clualt3p4964	0.08	0.21	0.06	0.32	0.30	0.22
clualt5p29751	1.00	0.77	1.00	0.49	0.57	0.39
clualt3p47890	1.00	1.00	1.00	0.74	0.79	0.69
clualt5p43141	1.00	0.88	1.00	0.65	0.80	0.59
clualt3p13149	0.42	0.34	0.59	0.95	0.92	0.66
clualt5p4820	0.80	0.86	1.00	0.40	0.68	0.46
clualt5p27571	0.00	0.00	0.00	0.17	0.32	0.25
clualt5p11314	0.00	0.00	0.00	0.22	0.17	0.18
clualt5p9516	0.16	0.00	0.00	0.38	0.24	0.24
clualt5p42912	0.00	0.09	0.00	0.72	0.44	0.22
clualt3p43670	0.18	0.40	0.49	0.75	0.81	0.96
clualt5p14116	0.91	0.78	0.82	0.56	0.68	0.49
clualt3p49179	0.00	0.00	0.00	0.12	0.11	0.23
clualt3p7835	0.52	0.67	0.68	0.84	0.89	0.78
clualt3p38599	0.81	0.73	0.74	1.00	1.00	0.96
clualt3p29606	0.06	0.19	0.00	0.67	0.69	0.26
clualt3p28505	0.14	0.31	0.10	0.38	0.45	0.33
clualt3p166	1.00	0.93	0.88	0.43	0.52	0.76
clualt3p43200	0.14	0.12	0.00	0.66	0.40	0.49
clualt3p22488	0.16	0.32	0.24	0.58	0.45	0.50
clualt5p40153	0.67	0.55	0.82	0.31	0.36	0.46
clualt3p7898	1.00	0.98	0.95	0.79	0.78	0.79
cluolp16375	0.86	1.00	1.00	0.73	0.83	0.80
clualt5p24676	0.50	0.92	0.73	0.14	0.12	0.00
clualt3p34365	0.00	0.08	0.00	0.29	0.24	0.35
clualt3p8663	1.00	1.00	1.00	0.84	0.91	0.73
clualt5p32400	1.00	1.00	1.00	0.69	0.67	0.20
clualt3p23877	1.00	1.00	1.00	0.64	0.89	0.65
clualt3p30199	0.52	0.33	0.45	0.60	0.75	0.71
clualt3p11422	0.83	0.77	0.72	0.59	0.32	0.39
clualt3p18490	0.77	0.84	0.81	0.94	0.98	1.00
clualt5p34304	0.27	0.00	0.19	0.82	0.80	0.89
clualt3p52099	1.00	1.00	0.97	0.65	0.73	0.59
clualt5p31257	1.00	1.00	1.00	0.82	0.91	0.79
clualt5p35005	0.00	0.05	0.00	0.28	0.14	0.43
clualt3p21334	0.58	0.67	0.46	0.84	0.90	0.70
clualt5p18493	0.00	0.00	0.00	0.09	0.18	0.25
clualt5p653	1.00	1.00	1.00	0.77	0.64	0.70
clualt5p24704	0.19	0.40	0.45	0.75	0.74	0.76
clualt3p36675	0.00	0.39	0.40	0.66	0.80	0.67
clualt3p27695	1.00	1.00	0.71	0.65	0.63	0.62
clualt3p7021	0.00	0.00	0.00	0.20	0.23	0.17
clualt3p42905	0.69	0.81	0.72	0.87	0.95	0.85
clualt5p5596	0.00	0.10	0.00	0.26	0.31	0.41
clualt3p37543	0.39	0.55	0.36	1.00	0.74	1.00
clualt3p42407	0.33	0.27	0.40	0.04	0.04	0.00
clualt3p18800	0.58	0.81	0.86	0.16	0.15	0.55
clualt3p25099	0.00	0.00	0.00	0.19	0.19	0.31
clualt3p12396	0.97	0.68	0.87	0.54	0.52	0.50
clualt5p36555	0.00	0.00	0.00	0.48	0.32	0.17
clualt5p13796	0.36	0.31	0.07	0.49	0.52	0.61
clualt3p19491	0.63	0.52	0.47	0.21	0.14	0.30
clualt3p49111	0.00	0.34	0.00	0.58	0.50	0.44
clualt5p43406	0.00	0.00	0.00	0.30	0.09	0.22
clualt5p29269	0.06	0.13	0.00	0.22	0.25	0.19
clualt5p32711	0.52	0.60	0.53	0.71	0.66	0.73
clualt3p47571	0.62	0.84	1.00	0.39	0.23	0.39
clualt3p7232	1.00	0.67	1.00	0.05	0.18	0.00
clualt5p33068	1.00	1.00	1.00	0.91	0.88	0.74
clualt3p9295	1.00	1.00	0.85	0.65	0.83	0.74
clualt3p19471	1.00	1.00	1.00	0.75	0.90	0.79
clualt3p45302	0.00	0.40	0.00	0.76	0.83	0.95
clualt3p45200	0.30	0.25	0.29	0.00	0.01	0.16
clualt3p40733	0.70	0.90	0.67	0.15	0.44	0.32
clualt5p8241	0.06	0.07	0.00	0.33	0.19	0.34
clualt3p44220	0.07	0.08	0.00	0.42	0.57	0.24
clualt5p14540	0.45	0.53	0.53	0.84	0.98	0.70
clualt5p18884	0.00	0.00	0.00	0.19	0.24	0.55
clualt3p18718	0.00	0.03	0.00	0.19	0.18	0.16
cluir8725	0.00	0.16	0	0.64	0.48	0.70
cluir10310	0.51	0.52	0.51	0.71	0.77	0.69
cluir9616	0	0.92	0.94	0.72	0.67	0.76
cluir24393	0.14	0	0.23	0.02	0.03	0.00
cluir480	0.59	0.58	0	0	0.74	0.81
cluir12277	0	0.66	0.54	0.89	0.95	0
cluir8818	0	0.58	0.57	0	0.82	0.91
cluir9172	0.14	0.18	0.07	0.30	0.28	0.28
cluir7861	0.24	0.39	0.34	0.53	0.52	0.45
cluir7129	0	0.50	0.54	0.82	0.76	0
cluir17024	0.49	0.27	0.41	0.12	0.10	0.19
cluir20891	0.27	0.29	0.24	0.50	0.45	0.40
cluir16782	0.46	0.36	0	0.14	0.18	0.23
cluir13239	0.23	0.13	0.15	0.39	0.59	0.77
