# Supplementary material for: LncRNA TP53TG1 plays an anti-oncogenic role in cervical cancer by synthetically regulating transcriptome profile in HeLa cells
Source: Front Genet. 2022 Oct 4;13:981030. doi: 10.3389/fgene.2022.981030 (PMC9576931; doi:10.3389/fgene.2022.981030)
Supplement: Supplementary file 3 [file DataSheet1.ZIP › figures-中间图形/fig4-AS/BCDE-suva/suva/Analysis/f4_fre_stat/cluster_ratio_all.xls]

Gene	NC_1	NC_2	NC_3	OE_TP53TG1_1	OE_TP53TG1_2	OE_TP53TG1_3
clucontain9066	0	0	0	0.00	0	1.00
clualt3p20276	0	0	0	0.27	1.00	0.00
clualt3p50069	1.00	0.60	0	0.47	0.09	0.25
clualt3p35584	0	0	0	0	1.00	0.00
clualt3p25717	1.00	0.00	0.00	0	0	0.00
clucontain13730	1.00	1.00	1.00	1.00	1.00	1.00
clualt3p23890	1.00	1.00	0	1.00	1.00	1.00
clualt3p43506	1.00	0	0	0	0.29	0
clucontain16147	0	0.00	0.00	0	1.00	0.00
clualt5p31948	0.00	0.00	0.00	0.00	0.00	1.00
clualt3p15357	1.00	1.00	0	1.00	0.95	0.73
cluolp21790	0	1.00	0.00	0	0	0
clualt5p28880	0.00	0.00	0.00	0.00	0.01	0.00
cluolp26619	0	0	0	1.00	0.00	0
clualt3p51450	0.00	1.00	0.00	0	0.17	0
clucontain16965	0	0.62	1.00	0.72	1.00	1.00
clualt3p32612	1.00	0.82	1.00	1.00	1.00	1.00
clualt3p34850	0.75	1.00	1.00	0.96	0.98	1.00
clucontain8608	1.00	1.00	1.00	1.00	1.00	1.00
clualt3p40487	0.00	0.00	0.00	0.04	0.00	0.00
clualt5p9580	0	0	0	1.00	0.84	0
clualt3p8706	0.00	0.02	0.02	0.01	0.03	0.00
clualt3p16799	0	0	0	0.67	1.00	1.00
cluolp24702	0.91	1.00	1.00	1.00	1.00	1.00
clucontain3400	0.55	1.00	0	0	0	0
clucontain28324	0	1.00	0	0	0	0.00
clualt5p5840	0	0	0.00	0	0	0
cluolp2135	0	1.00	0	0.00	0	0
clualt5p29357	0.75	1.00	1.00	0.97	0.99	1.00
clualt3p21487	0	0	0	1.00	0.25	1.00
clualt5p37312	0	0.43	0	0.00	0.07	0.00
clualt5p7684	0.97	0.98	1.00	1.00	1.00	1.00
clualt3p26482	1.00	1.00	1.00	1.00	0.99	1.00
cluolp25054	0.00	0	0	0	0	0
clucontain11235	0	0	0	0.00	0	0
clualt3p38426	0.00	0.00	0.00	0.00	0.32	0.00
clualt3p34181	1.00	1.00	1.00	0.99	0.99	1.00
cluolp22791	0	0.87	0	0	0	0
cluolp23700	0	0	0.00	0	0	0
cluolp25347	0.62	0	0.00	0.00	0.00	0.00
clualt5p1064	0	0	0	0	0	0.00
clualt5p1799	0	0	1.00	0.65	1.00	0
clualt5p8492	0.04	0.08	0.08	0.03	0.07	0.09
clualt3p42889	1.00	1.00	1.00	0.99	0.99	0.99
clualt5p37433	0	0	0	0	0.33	0
cluolp24669	0	0	0	0	0.00	0.00
clualt5p6000	1.00	1.00	1.00	0.98	0.96	0.97
clualt5p13449	0	0	0	0.00	0	0
clualt3p3844	1.00	0.94	1.00	1.00	0.94	1.00
clualt5p6454	1.00	0.95	1.00	1.00	0.98	0.99
clualt3p30995	0.00	0.00	0.00	0.05	0.01	0.00
clualt3p22501	1.00	1.00	1.00	1.00	0.99	1.00
clucontain5159	0	1.00	0	0.00	0	0
cluolp9248	0	0	0	1.00	0	0
clualt3p25031	0.97	1.00	1.00	1.00	1.00	0.99
cluolp1778	0.28	0	0	0	0	0
cluolp24123	0	0.00	0.00	0.00	0.88	0
clualt3p16520	1.00	1.00	1.00	0.99	1.00	1.00
clucontain2522	0	0	0	0	0.62	1.00
clualt5p25612	0.00	0.19	0.20	0.13	0.10	0.17
cluolp22661	0	0.00	0	0	0.00	0
cluolp21408	1.00	1.00	1.00	1.00	1.00	1.00
clualt5p14166	0	1.00	0.00	1.00	1.00	1.00
clualt3p16241	1.00	1.00	1.00	1.00	0.79	1.00
cluolp16075	1.00	1.00	0	0	0	0
cluolp19262	0	0	0	0	0.80	0
clualt3p19619	0.33	1.00	0.71	0.81	0.87	0.95
clualt5p4501	1.00	1.00	0	1.00	0.91	1.00
clualt5p19525	0.93	0.92	0.94	0.89	0.93	0.93
clucontain20889	0	0	1.00	0.00	0	0
cluolp778	0	0	0	1.00	0	0.00
clualt5p7405	0	0	0	0	1.00	0
cluolp28669	0	0	0	0	0.00	0
clualt3p41095	0.00	0.00	0.00	0.00	0.07	0.00
clualt3p50778	0	0	0	1.00	1.00	0.00
clualt3p22725	0	0	0	0	1.00	0
clualt5p33556	0.00	0.21	0.00	0.00	0.00	0.00
clualt3p6126	0	0.67	0	0.40	0	0
clucontain7209	0	1.00	0	0.00	0	1.00
cluolp28923	0	0	0	0	0	0.90
clualt3p2549	1.00	1.00	0	0.00	0.01	0
clualt3p50480	0	0	0	0.00	0	1.00
clucontain28208	0	0	0	1.00	0	0.00
clucontain5076	0	0	0	0	0.00	1.00
clualt3p1627	0	0.00	0	0	0	0
clualt5p1453	1.00	0	0	0.70	0.89	1.00
clualt5p37225	0.31	1.00	0	1.00	1.00	0
clucontain295	0	0	0	0	0.27	0
cluolp19421	0.00	0	0	0	0	0
clualt5p14578	0	0	0	0.30	0.00	0
clualt5p42156	0	0	0	0.49	0	0
cluolp17854	0	0	0	0	0.00	1.00
clucontain4057	0	0	0	0	0.36	0
clucontain18389	1.00	0	0.00	1.00	0	0
clualt3p48859	1.00	1.00	1.00	1.00	1.00	0.97
clualt3p12804	0	0	0	0	0.80	0.95
clualt5p16747	0	0	0	0.31	0.54	0
clualt3p14199	0	0	0	1.00	0.62	1.00
clualt5p39086	1.00	0.99	1.00	1.00	1.00	0.98
clucontain21355	0	0.50	0	0	0	0
clualt3p8380	1.00	0.95	0.99	1.00	1.00	1.00
clualt5p35530	0.00	0.00	0.00	0.00	0.13	0.00
clucontain4148	0	0	0	1.00	0	0.00
clualt3p40399	0	0	0	0.00	0.67	0.00
clualt3p46908	0.00	0	1.00	0.87	0.58	1.00
clualt3p4140	0.12	0.18	0.24	0.13	0.13	0.16
cluolp7681	1.00	0	0	1.00	0	0
cluolp12470	0.28	0.00	0	0.00	0.00	0.00
clualt5p7262	1.00	1.00	1.00	1.00	1.00	1.00
cluolp15860	0.00	0	0	1.00	0	0
clualt3p34092	1.00	1.00	1.00	1.00	1.00	1.00
clualt5p10643	0.00	0.00	0.00	0.00	0.00	0.00
clucontain9043	0	1.00	0	0	1.00	0.11
cluolp26193	0	0	0	0	0.00	1.00
clualt3p51074	0	0	0.22	0.50	0.95	0.61
clualt3p48970	0	0	0	0.00	0	0
clualt5p23044	0.89	0.92	0.95	0.89	0.93	0.94
clualt5p26713	0.76	1.00	1.00	1.00	1.00	1.00
clualt3p26613	0.96	1.00	1.00	0.98	0.99	0.96
clualt5p29220	0.73	0.50	0.00	0.08	0.30	0.00
clucontain5781	0	0	0	0	0.16	0
clualt5p14574	1.00	0.97	0.89	1.00	1.00	1.00
clualt5p25041	0	1.00	0	1.00	0.92	0
clualt3p11336	0.00	0.00	0.00	0.00	0.00	0.11
clualt3p22285	1.00	0.42	1.00	0.88	0.91	1.00
clualt5p13038	0	1.00	1.00	1.00	1.00	0.78
clucontain11458	1.00	1.00	1.00	0	0.00	1.00
clualt3p943	1.00	1.00	1.00	1.00	0.95	1.00
cluolp4442	0.00	0	0	0	1.00	0
clualt5p23642	0	1.00	0	0	0.00	0
clualt3p35071	0	0.00	0.56	0.00	0.17	0
cluolp15511	0	0	0.59	0.00	0	0
clualt5p6982	0	0	0	0.00	1.00	0.00
cluolp27841	0	0	0.00	0	0	0
clualt5p3070	0.00	0.00	0.00	0.01	0.00	0.03
clualt3p49640	0	0	1.00	1.00	0.69	0
clualt3p5235	0.00	0	0	0	0	0
clualt3p35917	0	0.00	0.00	0.08	0.05	0.00
clucontain5000	1.00	0	0	0	0.00	0
clucontain14632	0	0	0	0	0	0.40
cluolp18469	0	0	0	0	1.00	0
clualt3p34704	0.00	0	0	0	0.80	0.46
clualt5p5459	1.00	0.90	0.79	0.87	1.00	0.86
cluolp4578	0	0.00	0.00	1.00	0	0
cluolp12903	0	0	0	0	0	1.00
cluolp7679	0	0	0	1.00	0	0
clualt5p32621	1.00	1.00	1.00	1.00	1.00	0.60
cluolp9801	0	0.00	0	0.63	0.00	0.00
clualt5p6356	0	1.00	0	0	0.43	0
clucontain12802	0	1.00	0	0	0	0.00
cluolp10197	1.00	0	1.00	1.00	1.00	0.80
clualt5p40776	0.00	0.00	0	0.15	0.58	0.00
clualt3p30360	0	0	0.70	0	0	0.00
clualt5p13731	1.00	1.00	0	1.00	0.95	1.00
clualt3p31822	0	0.61	1.00	1.00	0.94	0
clualt3p12709	1.00	1.00	1.00	0.89	0.99	1.00
cluolp10932	0	0	0	0.00	1.00	0
clualt5p5980	0.00	0.04	0.09	0.06	0.03	0.00
clualt5p9071	1.00	0	0	0	0	0.00
clucontain16074	1.00	0.86	0	1.00	1.00	1.00
clualt5p16572	1.00	1.00	1.00	1.00	0.98	1.00
clualt5p28279	0.00	0.00	0.00	0.00	0.01	0.00
clucontain9278	0	0.57	0	0	0.62	0
clucontain21516	0	0	0	0	0.43	0
clualt3p19467	0	0	0	0	1.00	0.00
clualt5p1675	0.63	1.00	1.00	0.86	1.00	1.00
clualt3p6276	1.00	1.00	1.00	1.00	0.99	1.00
cluolp5422	0	0	0	0.25	0	0
clualt3p4759	1.00	1.00	1.00	1.00	1.00	1.00
clualt5p18295	0.00	0.00	0.00	0.00	0.02	0.00
clualt5p43323	0.93	0.97	0.94	0.98	0.96	0.98
cluolp14867	0	0	0	0.50	0.00	0
clualt3p19275	0.90	0.98	0.94	0.95	0.96	0.97
clucontain27438	0	0	0	0	0	1.00
clualt3p46147	0.00	0	1.00	0.00	0.36	0
clualt5p39964	0	0	0	0.00	1.00	0
clucontain19051	1.00	1.00	1.00	1.00	1.00	1.00
cluolp7081	0	0	0	0.81	0	1.00
clualt3p40877	0.00	0.00	0.00	0.00	0.13	0.00
clualt3p2624	0.00	0.00	0.00	0.00	0.00	0.00
cluolp1749	0.00	0	0.00	0.00	0.27	0.00
clucontain3216	0	0	0	1.00	0	0.00
clucontain5790	1.00	0	0	0	0.00	0
cluolp15629	0.03	0.00	0.00	0.00	0.00	0.00
clualt3p5217	0.00	0.00	0.00	0.00	0.00	0.00
clualt3p40966	0.00	0.00	0.00	0.00	0.00	0.00
clualt5p22874	0.69	0.80	0.49	0.83	0.75	0.71
clualt5p28972	0.00	0.00	0.00	0.00	0.00	0.14
clualt5p2073	0.00	0.00	0.06	0.00	0.00	0.01
clualt5p43817	1.00	1.00	1.00	1.00	1.00	1.00
clucontain14341	0.94	0.96	1.00	1.00	0.99	0.96
clucontain17369	1.00	0	1.00	1.00	1.00	0.00
clualt3p18687	0	1.00	0.86	1.00	0.99	0.95
clucontain17765	0	0	0	0	0	0.11
clualt3p34618	0.00	0.00	1.00	0.00	0.00	0.00
clualt3p31182	1.00	1.00	0.69	0.98	0.96	1.00
clualt5p36896	0.00	0	0.40	0.62	0.46	0.22
cluolp13870	0	0	0	0	0	0.00
clucontain8715	0	0	0	0.00	1.00	0
cluolp8660	0.93	0.88	0.85	0.68	0.80	0.87
clucontain6731	1.00	0	0	0	0	0.00
clualt3p47105	0	0	0.12	0.84	1.00	1.00
clucontain24545	0	0.20	0	0	0	0
clualt5p4493	1.00	0.00	0	0.40	0	0
clualt5p10781	0.98	0.97	0.97	0.98	0.98	0.99
clualt5p31785	0	0.00	0.00	0.33	0.23	0.18
clualt3p46818	0	0	0	0	0.58	0.00
clualt3p5151	1.00	0.88	0.55	0.88	0.75	0.79
clualt3p42801	1.00	0	0	1.00	0	0
clualt3p3568	0	1.00	1.00	1.00	0.95	1.00
cluolp26658	0	1.00	0	0	0	0
cluolp28431	0	0.22	0	0	0	0
clualt5p14919	1.00	0	0	1.00	0.83	0
clucontain25598	1.00	0	0.00	0	0	0
cluolp19115	0	0	0	0.00	1.00	0
clualt3p28785	1.00	1.00	1.00	0.98	0.97	0.98
cluolp23474	1.00	0	0	0	0	0
clualt5p32091	0	0	0	0	1.00	0
cluolp11459	0	1.00	0	0	0.00	0
clualt5p1238	1.00	0.51	1.00	1.00	0.96	0.93
clualt5p3301	1.00	1.00	1.00	0.99	1.00	1.00
cluolp26044	0	1.00	0	0	0	0.00
clualt5p28022	0	0	0	1.00	0	0
clualt3p14271	0.93	0.92	0.81	0.98	0.93	0.87
cluolp4276	0	0	0.00	0	1.00	0
clucontain19326	0	0	0	0	0	0.43
clucontain9373	0.00	0.34	0.22	0.11	0.13	0.32
clucontain12837	1.00	1.00	1.00	1.00	1.00	1.00
clucontain20168	1.00	0	0	0	0	0
clualt5p38924	1.00	0	1.00	0	0.74	1.00
clucontain11804	0	1.00	0	0.00	0	0
cluolp14799	0	0.00	0	0	0.46	0.00
cluolp10726	0	0	0	0.99	0	0
cluolp13721	0	0	0	0.00	0	1.00
clualt3p27812	0.00	0.00	0.02	0.00	0.00	0.00
clucontain13321	0	0	0	0	0.00	0
clualt3p27646	0.05	0.07	0.09	0.05	0.07	0.09
clualt3p49583	1.00	1.00	1.00	1.00	1.00	1.00
clualt3p47270	0.00	0.00	0.00	0.00	0.10	0.00
clucontain21350	0	0	0.71	0	0	0
clualt3p11940	0	0	0	0.00	0.00	0.33
clucontain23025	0	0	0	0	0	0.45
cluolp11176	0	0	0	0	0	1.00
cluolp18372	1.00	1.00	1.00	1.00	1.00	1.00
cluolp1104	0	0	0	0	0.67	0
clualt3p32873	0.00	0.11	0.00	0.00	0.00	0.00
clualt3p16281	0	1.00	0	0	0	0
clucontain12857	0	0	0	0.00	0	0
cluolp10410	0	0.44	0	0	0	0
clualt3p12513	1.00	0.96	1.00	0.99	0.96	1.00
clualt5p7543	0.70	1.00	1.00	1.00	0.87	0.87
cluolp27246	0	0	0.00	0	0	1.00
clualt5p12384	0.00	0.12	0.67	0	0	0
cluolp10485	0.00	0.00	0.00	0.00	0.00	0.00
clualt3p2990	1.00	1.00	1.00	1.00	1.00	0.99
clualt3p13966	1.00	0	0.00	0.89	0.77	0.60
clualt3p41103	0.00	0.00	0.00	0.03	0.00	0.00
clualt5p17451	1.00	1.00	1.00	1.00	1.00	1.00
clucontain9881	0	1.00	0	0	0.00	0
clualt5p8304	0	1.00	1.00	0.09	0.69	0.95
clualt3p14588	0	0	0	0	0.09	0
clualt5p37991	0.00	0.00	0.00	0.00	0.00	0.00
clualt3p20050	0	0	1.00	0.00	0	0
clucontain25548	0	0	0.00	0	0	0
cluolp14967	0	1.00	0	0	0	0.00
cluolp24270	0	0	1.00	0.00	0	0
clualt5p37984	1.00	1.00	1.00	1.00	1.00	1.00
clualt3p45083	0	0	1.00	0	0	0
clualt5p30285	0	1.00	0	0	0	0
clualt5p39007	0.62	0	0	0.00	0.33	0.10
cluolp5948	0	0	0	0.00	1.00	0
clualt5p9989	0	0	0	0.57	1.00	0
clualt5p34357	0.00	0	0	0.00	0.16	0.00
clualt5p43805	0.69	0.77	0.84	0.85	0.80	0.77
clualt5p20569	1.00	1.00	1.00	1.00	0.98	1.00
clualt3p51663	0.00	0.00	0.00	0.00	0.00	0.00
clualt5p43070	1.00	0.71	0	0.95	0.96	1.00
clualt3p32085	1.00	1.00	1.00	0.95	0.96	0.99
cluolp20455	0	0.07	1.00	0	0	0
clualt3p31934	0.00	0	0	0.07	0.34	0.53
cluolp1530	0	0	0.00	1.00	1.00	0
cluolp7155	0	0	1.00	0	0.00	0
clualt5p42831	0	0	0	0	0	0.47
clualt3p38482	0	0	1.00	0.00	0.12	0
cluolp8792	1.00	0.96	1.00	1.00	1.00	0.99
clucontain8148	1.00	1.00	1.00	1.00	1.00	1.00
clualt3p21683	0.99	0.98	0.96	0.97	0.97	0.97
clucontain9081	1.00	0.78	1.00	1.00	0.89	0.76
cluolp4591	1.00	0.00	0.00	0	1.00	0
clualt3p48169	0	1.00	1.00	1.00	0.96	1.00
cluolp14644	0	0	0	0.50	0	0
cluolp8373	0.63	0.72	0.83	0.60	0.56	0.58
clualt5p5804	1.00	1.00	0.88	1.00	0.99	1.00
clualt3p28884	0	0	0	0	0.42	0
clualt5p4904	0.00	0.02	0.00	0.01	0.00	0.02
cluolp23602	1.00	1.00	0	0.21	0.00	1.00
clualt3p20782	0	0	0	1.00	0.00	0
clualt3p14875	0	0	0	1.00	0.62	0
clucontain23565	0.00	1.00	0	0	0	0
clualt5p8071	1.00	1.00	1.00	1.00	0.99	1.00
clualt5p36080	1.00	1.00	1.00	1.00	0.99	0.99
clualt3p492	0.00	0.00	0.00	0.00	0.00	0.00
clualt3p42758	1.00	1.00	1.00	1.00	0.97	1.00
clualt5p27940	0.00	0.22	0	0.00	0.07	0.00
clucontain2688	0.00	0	0	0.00	0.00	0.13
clualt5p17362	1.00	0	0	0.67	0.41	0
clualt5p1571	0.00	0.00	0	0.50	0.49	1.00
cluolp26768	0	0	0.00	0	0	0
clualt5p25117	1.00	0.16	0.67	0.38	0.53	0.15
clucontain23918	0	0	0	0.00	0	0
clucontain3571	0	0	0	1.00	0.00	0
clualt5p39374	0.00	0.00	0.00	0.00	0.00	0.00
cluolp8151	0	0	0	1.00	0	0
clualt3p2603	0.00	0.00	0	0.38	0	0
clucontain16804	0	0.00	0	0	0	0
clualt5p8582	0	0	1.00	0.67	0.59	0
clualt3p32568	0	0	0.00	0	0	0
cluolp28874	0	0	0	0.00	0	0
clualt5p42066	0	0	1.00	1.00	1.00	0
clualt5p39797	0.00	0.00	0.00	0.01	0.00	0.02
clualt3p27458	0	0	0	0.50	0	0
clucontain17099	0.00	0	0	1.00	0	0
clucontain11852	1.00	0	0	0	0	0
clualt3p49584	1.00	0.99	1.00	1.00	0.99	0.99
cluolp3745	0	0	0.00	0	1.00	0
clualt5p31085	1.00	1.00	0	0.93	1.00	1.00
clualt5p4362	0.00	0.02	0.00	0.03	0.02	0.00
clucontain22260	1.00	1.00	1.00	1.00	1.00	1.00
clualt3p21554	0	0	0	1.00	0.75	0
clualt3p13258	1.00	1.00	1.00	1.00	0.96	0.94
cluolp24413	0	0	1.00	0	0	0
clualt3p13448	0.00	0.00	0.00	0.00	0.09	0.00
clualt3p11882	0	0.00	0.00	0	0	0.18
clucontain27317	0	1.00	0	0	0	0
clualt5p14681	0	0	0	0	0	0.57
clualt3p22139	0.01	0.01	0.01	0.01	0.01	0.01
clualt5p3305	1.00	1.00	1.00	0.98	1.00	1.00
clucontain2856	1.00	1.00	1.00	1.00	1.00	1.00
clualt3p9182	1.00	0.59	1.00	1.00	1.00	1.00
cluolp9863	0	0	0	1.00	0.00	1.00
clualt3p48848	0	1.00	1.00	0.94	1.00	1.00
clucontain11533	0	1.00	0	0.00	0	0
clualt3p25092	0.00	0	0	0.00	0.36	0.00
cluolp938	0	0	0.00	0	0	0
cluolp18925	0	0	0	0.00	0.24	0.00
clualt3p5407	0.64	0	0	0.00	0.00	0.00
clualt3p27392	0.97	0.95	0.94	0.98	0.95	0.93
clualt5p11342	0.02	0.00	0.00	0.00	0.00	0.00
cluolp26455	0	0	0	0.83	0	0
clualt3p36121	0.00	1.00	0	0.00	0	1.00
clualt3p34371	1.00	1.00	1.00	1.00	1.00	1.00
clualt3p33794	0	0.00	0	0.00	0.15	0
clualt5p28983	0.97	1.00	1.00	1.00	1.00	1.00
cluolp13670	0.00	0	0.00	0.64	0.00	0.00
clualt5p25777	0	0	0	0	1.00	0
clucontain7511	0	0	0	0	0.00	0
clualt3p5409	0	1.00	0	0	0	0
clualt5p3864	1.00	1.00	0	1.00	0.00	0
cluolp9021	0.00	0	0	0	0	0
clualt5p6847	0.99	1.00	1.00	1.00	1.00	1.00
cluolp16046	0	0	0	1.00	0.50	1.00
clucontain21012	0	0	1.00	0.00	0	0
clualt5p26259	0.00	0.00	0.00	0.00	0.00	0.00
clualt3p36015	0.85	1.00	1.00	1.00	1.00	1.00
clualt5p7212	0.43	0.11	0.00	0.06	0.09	0.20
clualt5p37187	0	0	0	1.00	0.76	0
clucontain385	0.00	0.00	0.00	0.03	0.00	0.00
clualt3p43645	1.00	1.00	0	1.00	1.00	0.90
clualt3p50406	0	1.00	0	0	0	0.00
clualt3p1604	1.00	1.00	1.00	1.00	1.00	1.00
clualt3p2060	1.00	0.89	0	0.90	1.00	1.00
clualt5p11323	0	0.00	0.00	0	0.29	0.29
cluolp8672	0.02	0.75	0.68	0.56	0.55	0.82
clucontain9598	0.18	0.40	0.48	0.18	0.29	0.53
clucontain18379	0	0	0	1.00	0.00	0
clucontain23324	0	1.00	0	0	0	0.00
clualt3p8221	0	0	0	0	0.78	0
clualt3p21567	1.00	1.00	0	0	0.71	0
clucontain26825	0	0	0	0	1.00	0.00
clualt3p18973	0.00	0	0	0	0.20	0
clualt5p26018	0	0	0	0	0.00	1.00
cluolp16223	1.00	1.00	1.00	1.00	1.00	1.00
clualt5p13360	1.00	1.00	1.00	1.00	1.00	1.00
clualt5p15512	0.88	0.34	0.21	0.57	0.77	0.35
clucontain6715	0	0	0	0	1.00	0.00
clualt3p6501	1.00	1.00	0	1.00	0.00	0.50
clualt5p43646	1.00	1.00	1.00	1.00	1.00	1.00
clucontain20486	0	0	0	0.73	0	0
clucontain20831	1.00	0.00	0	0	0	0
clualt3p33522	0	0.54	1.00	1.00	1.00	0
clualt3p15792	0.47	0	0.00	0.17	0.00	0.00
cluolp16178	0	0	0.00	0	0	0
clucontain700	0.00	0.90	0.00	0	0.00	0.00
clualt3p35188	0	1.00	0	0	0.58	0.00
clucontain22245	1.00	1.00	0	0	0.65	1.00
clucontain6714	0	0	0	0	1.00	0.00
clualt5p19487	0	0	0	0.17	0	0
clualt3p38571	0.00	0.00	0.00	0.03	0.00	0.00
cluolp11505	0	0	0	0	0	1.00
clualt5p39643	0	0.22	0	0	0	0
clualt5p1038	1.00	1.00	1.00	1.00	0.99	1.00
clualt3p24932	1.00	1.00	1.00	0.99	1.00	0.99
clualt5p37683	0	0	0	0.67	0	0
clucontain6312	0	0	0	0	1.00	0.00
clualt3p10717	1.00	1.00	0.59	1.00	1.00	1.00
clualt3p22744	0.76	0.35	0.43	0.68	0.69	0.61
clualt3p34325	0	0	0	0	0.88	0
clucontain15044	0	0.25	0.00	0.31	0	0
clualt5p7635	1.00	1.00	0.91	1.00	1.00	0.93
clualt3p5002	0.00	0	0	0	0	0
cluolp3355	0	1.00	0	0	0	0.00
clucontain11827	0.00	0.00	0	0.24	0.16	0.00
clucontain10863	0.50	0.30	0.00	0.40	0.51	0.62
clualt3p45640	0	0.00	0.00	0.06	0.00	0.00
clualt5p13030	1.00	0	0	0.00	1.00	0
clualt5p23581	0	0	0	0.40	0	0
clualt3p9820	0.00	0.00	0.00	0.00	0.00	0.00
cluolp10510	0	0	1.00	0	0.00	0
cluolp2211	0	0	0	0	0.48	0
cluolp11493	1.00	1.00	0	0	1.00	0
cluolp28519	0	0	1.00	0	0.00	0
clualt3p9763	0.00	0.02	0.00	0.05	0.05	0.06
clucontain7956	0	0	0.46	0.00	0	0
clualt3p43501	0.96	1.00	1.00	1.00	0.93	1.00
clualt3p24055	0	0.00	0	0	0	0
clualt5p7968	1.00	0.64	0.62	0.71	0.89	0
cluolp13359	1.00	1.00	0.82	1.00	1.00	0.64
clualt3p47760	0	0.00	0.00	0	0.02	0
cluolp20711	1.00	1.00	0.16	1.00	1.00	1.00
cluolp3974	0	0	1.00	0.99	1.00	0
clualt5p27547	0.90	1.00	1.00	0.99	0.94	0.99
cluolp22964	0	0	0	0.00	0	0
clualt3p14238	0.00	0.00	0	0.08	0.15	0.62
clualt5p22259	0	0	0	0	0	1.00
clualt5p16465	1.00	1.00	1.00	1.00	1.00	0.76
clucontain15285	0	0	0	0	0	0.00
clualt5p6844	0	1.00	0.00	0	0	0
clualt3p22865	0	0	0	0	0	0.71
clualt3p18444	1.00	0	1.00	1.00	0.76	1.00
cluolp607	0	0	0	0	0.36	0
cluolp8200	1.00	0.07	0	0	0.00	0
clualt3p22753	0.00	0.00	0.00	0.00	0.00	0.04
cluolp8829	0	0	0.50	0	0	0
clualt3p34574	1.00	1.00	1.00	0.91	1.00	1.00
clualt5p4844	0	0	0	1.00	0.29	0
clualt3p45506	1.00	0	0	0	0.00	0
cluolp749	0.00	1.00	0	0	0	0
clualt5p33325	1.00	1.00	1.00	1.00	1.00	1.00
cluolp762	0.00	0.00	0.02	0.00	0.00	0.00
clucontain9606	1.00	1.00	1.00	1.00	0.84	1.00
clucontain26070	0	0	0	1.00	0	0
clualt3p41928	0	1.00	0	0.67	0.42	0.81
clualt3p42572	0.00	0.08	0.00	0.00	0.03	0.00
clualt3p27387	0.11	0.15	0.15	0.18	0.17	0.15
clucontain10031	1.00	1.00	0	0.00	1.00	0
clualt5p3380	1.00	1.00	1.00	1.00	0.99	1.00
clucontain18210	0	0.83	0	0	0	0
clualt5p23171	1.00	1.00	1.00	1.00	0.99	1.00
clualt3p18678	0.07	0.00	0.00	0.00	0.06	0.04
clualt5p6467	1.00	0.97	0.98	0.98	0.96	1.00
clualt5p4368	0.00	0.00	0	0.25	0.00	0.00
clualt5p5216	0.00	0.00	0.00	0.00	0.00	0.00
clualt3p32484	0.00	0	0	1.00	0.00	0
clucontain19707	1.00	1.00	1.00	1.00	1.00	1.00
clualt3p33472	0	0	0	0.00	0.00	0.71
clualt3p43721	1.00	0.99	1.00	0.98	0.99	0.99
clualt3p32176	1.00	0.94	0.45	0.72	0.70	0.46
clucontain19231	0.00	0.00	0.15	0.00	0.00	0.00
clualt5p22583	0.01	0.02	0.01	0.01	0.01	0.02
clualt5p12129	0.61	0.82	0.83	0.75	0.80	0.77
clucontain15665	0	0	0.00	0	0	0
clualt5p34808	0	0	0	0.38	0.00	0
clualt3p12751	1.00	1.00	1.00	1.00	0.99	1.00
clualt3p30605	0	1.00	0	0.80	1.00	1.00
clualt3p23655	1.00	0.81	1.00	0.90	0.91	0.76
clualt5p11710	0	1.00	0	1.00	0.47	0
clualt5p17395	0.00	1.00	0	1.00	1.00	0.00
clualt5p17301	0	0	0	0	0.62	0
clucontain9922	0.00	0	0	0	0	0
clualt5p39146	1.00	1.00	1.00	1.00	1.00	1.00
clualt3p50350	0	0	0	0.00	0	1.00
clucontain9425	0	0	1.00	0	0.00	0
clualt3p3523	0	0	0	0	0	0.00
clualt3p17006	0.00	0	0	0	0.09	0.00
clucontain8089	0	0	0	1.00	0	0
cluolp2597	0	0	0	0.00	0.57	0
clualt5p33912	0.00	0.00	0.00	0.03	0.06	0.02
clualt3p28383	1.00	1.00	1.00	0.98	0.99	1.00
clualt3p16082	0.03	0.00	0.00	0.00	0.00	0.00
clualt3p50360	1.00	1.00	0	1.00	1.00	0.48
clualt3p17954	0.04	0.07	0.01	0.03	0.05	0.02
clualt5p5734	1.00	1.00	0	0	0	0
clualt5p28365	0	0	0.00	0.17	0	0.00
clualt3p11209	0.55	0	0	0.83	0.96	0
clualt5p21963	0	1.00	0	0.56	0.81	0.56
clucontain4623	0	0	0	0	1.00	0
clualt5p14583	0.00	0.00	0.00	0.33	0.00	1.00
clucontain13288	0.00	0	0	0	0	0
clualt3p807	0.00	0	0	0	0.00	0.81
clualt5p16179	0.00	0.26	0.00	0.07	0.04	0.14
clualt3p4191	0	0	0	1.00	0	0
clucontain24143	0	0.00	1.00	0	0	1.00
clucontain18193	0	0	1.00	0	0.00	0
clualt3p8857	1.00	1.00	1.00	0.88	1.00	1.00
clualt3p25280	1.00	0.86	0	0.95	0.85	1.00
clucontain25497	0	0.00	0	1.00	0	0
clucontain2468	0	1.00	0	0	0	0.00
cluolp11732	0	0	1.00	0	0.00	0
clualt5p26534	1.00	1.00	1.00	1.00	1.00	0.98
clualt5p38642	0	0	1.00	0	1.00	1.00
clualt3p14607	0	0	0	0.00	0.06	0
clualt3p48137	0.88	0.84	1.00	0.94	0.97	1.00
clualt3p42888	1.00	1.00	1.00	1.00	1.00	1.00
clualt3p36195	0	1.00	0	0.33	1.00	0
clualt3p25346	0.00	0.00	0.00	0.07	0.00	0.00
clualt3p14196	1.00	1.00	0.30	0.50	1.00	0.25
clualt3p34620	1.00	0.89	1.00	0.93	0.94	1.00
clualt3p19164	0	0	1.00	1.00	0.91	1.00
cluolp2858	0	0	0	0	0.40	0
clualt5p41965	1.00	0	0	1.00	0	0.00
clucontain9744	1.00	0.00	0	0.10	0	0
clualt3p24636	1.00	1.00	1.00	0.53	0.59	0.00
clualt3p37253	0	0	0	0.00	0	0
clualt5p29872	1.00	1.00	1.00	1.00	1.00	1.00
clucontain5805	1.00	0	0	0.00	0	0
clucontain9639	0	0	0	1.00	0	0
cluolp25429	1.00	0	0	0	0	0.00
clualt3p4849	0.00	0.02	0.00	0.02	0.03	0.04
clucontain17373	0	0	1.00	1.00	1.00	0.00
clualt3p5389	1.00	1.00	1.00	0.99	1.00	1.00
clualt5p7462	1.00	1.00	1.00	1.00	1.00	1.00
clualt5p33312	0	0	0	0.24	0	0.00
clucontain27330	0	0	0	1.00	0	0
clualt5p21897	0	0	0.00	0	0.50	0.61
clualt3p47887	0	1.00	0.00	0	0.20	0
clualt3p37035	0.19	0.00	0.00	0.04	0.06	0.00
clualt5p20350	1.00	1.00	1.00	1.00	0.98	1.00
clucontain24913	0	0	0	0	0	0.09
clucontain247	0	0	0	0	0.56	0
clualt5p12644	0	0	0	0.67	0.33	0
clualt5p41733	0	1.00	0	0	0.36	0
cluolp10994	0.00	0	0	0.70	0.00	0.00
clucontain8738	0	0	0	1.00	1.00	0
clualt5p20854	1.00	1.00	1.00	0.97	0.99	1.00
clucontain16534	0	0	0	0.92	0	0
clualt5p13488	0.00	0	0.00	0.04	0.00	0.00
clualt3p4019	0.03	0.09	0.18	0.05	0.03	0.16
clualt5p32421	0	0	0	1.00	0.79	0
clualt5p15593	1.00	0.60	1.00	1.00	0.99	1.00
clualt5p9818	0	0	0	0	0.40	0
clualt5p4854	0.00	0.00	0.11	0.00	0.00	0.00
clucontain24717	0	0	0	0.12	1.00	0
clualt3p40939	0	0	1.00	0.75	0.90	0
clualt5p10100	0.00	0.00	0	0.00	0.03	0.00
cluolp17962	0.00	0	0	0	0	1.00
clucontain18342	0	0	0.00	0	1.00	0.00
clualt3p7027	1.00	0.99	1.00	1.00	1.00	1.00
clucontain14504	1.00	0	0	0	0	0
cluolp12474	1.00	0	0	0	0	0
clualt5p37004	0	0.67	0	0.50	0	0.00
cluolp13613	0	0.00	0	0	1.00	0
clualt5p38742	0	0	0	0	0.59	0.72
clucontain10821	0	0.00	0	0	1.00	0
clucontain12555	0	0	0	0	0	0.50
cluolp18554	0	0	1.00	0	0.00	0
cluolp774	0	0	0	0.00	1.00	0
clucontain21511	0	0	0	0.00	1.00	0
clualt3p51917	0	0	1.00	0	0.64	0
clualt5p41018	1.00	1.00	1.00	1.00	1.00	1.00
clucontain7430	0	0	0.00	1.00	1.00	0
clucontain5890	0	0	0	0.00	0.94	0
clualt3p12276	0.77	0.76	0.56	0.90	0.82	0.82
cluolp13232	0	0	0.86	0	0	0
cluolp20196	0	0	0.00	0	1.00	1.00
clualt3p11264	0.00	0.00	0.48	0.77	0.61	0.00
clucontain11738	0	0	0	0.00	1.00	1.00
cluolp15509	0.00	0	0	0	0	0
clucontain25733	1.00	1.00	1.00	1.00	1.00	1.00
clualt5p17191	0.91	1.00	0	0.85	0.95	1.00
cluolp5949	0	0	0	0.40	0	0
clualt5p23867	0	0.00	0.62	0.00	0	0.00
clualt5p10966	1.00	1.00	1.00	1.00	0.99	1.00
cluolp9059	1.00	0.69	0	0.37	0.83	1.00
clualt3p39002	0.97	0.94	0.65	0.95	0.93	0.96
clucontain4348	0	0	0.00	0	1.00	0
clualt5p29741	0	0.00	0	0.06	0.12	0.00
clucontain17314	0	1.00	0.00	0	0	0
clualt5p154	1.00	0.98	1.00	0.98	1.00	1.00
clualt5p15855	1.00	0.97	1.00	0.95	0.99	0.90
clualt3p37258	0	0	0	0	1.00	0
cluolp19484	0.00	0	0	0	0	1.00
clucontain22458	0	0	0.00	1.00	0	0
clualt3p14622	1.00	1.00	1.00	1.00	1.00	0.75
clualt5p29086	0	0	0	0.80	1.00	0
clualt5p23728	1.00	1.00	0.99	0.98	1.00	1.00
clucontain3901	0.00	0	0	1.00	0	0
clualt3p45953	0.00	0.00	0	0.00	0.00	0.35
cluolp25823	0.00	0	0	1.00	0	1.00
clualt3p8620	1.00	0.95	1.00	1.00	1.00	1.00
clualt3p7545	1.00	0	0	1.00	0.92	1.00
clualt5p6883	0.00	0	0	1.00	0	0
clualt5p31850	0	0	0.00	0	0.55	0
clualt5p41160	0.00	0.00	0.00	0.00	0.00	0.01
clualt5p28385	1.00	1.00	1.00	1.00	0.99	1.00
clualt3p43547	0.05	0.00	0.00	0.02	0.03	0.03
clucontain25726	0	1.00	1.00	0.78	0.39	1.00
cluolp6602	0	1.00	0	0	0.99	0
clualt5p37046	1.00	1.00	1.00	0.91	0.99	1.00
clualt5p34796	1.00	0.94	1.00	0.98	1.00	0.99
clucontain26510	0.00	0	0	1.00	1.00	0
cluolp2740	0	0	0	0	0	0.75
clualt5p42061	1.00	0	0	0.00	0	1.00
clucontain27570	0	0	1.00	0	0	0.00
cluolp271	0	0	0	1.00	0.00	0
clualt3p32579	0	0	1.00	0	0	0.00
cluolp21249	0	0	1.00	0.00	0	0
cluolp10496	0.00	0	0	0	0	0
cluolp7541	0	0	0	0.56	0	0
clualt5p32139	1.00	1.00	1.00	1.00	1.00	1.00
clualt3p41027	0	1.00	0	0.25	0	0
clucontain11664	0	0	0.00	1.00	0	0
clualt5p32270	0	0	0.40	0	0	1.00
clualt3p29737	0	0	0	0	0.29	0
clualt3p1014	0.98	1.00	1.00	1.00	1.00	1.00
clucontain25491	0	0	0	0	0.45	0
clualt5p43930	0	1.00	0	0	0	0
cluolp10684	0	0	1.00	0	0	0
clualt3p23218	1.00	1.00	0.99	1.00	1.00	1.00
clualt5p5702	0.00	0	1.00	0.40	0.59	0.42
clucontain13035	0	0	0	0	1.00	0
clualt3p49692	0	0.00	0	0	0	0
cluolp16956	0	0	0	0	0	0.00
clualt3p45166	0	0.83	0	0	0.11	0
clualt5p14449	1.00	1.00	0	1.00	0.96	1.00
clualt3p29505	0.00	0.12	0.29	0.00	0.07	0.05
clualt3p14284	1.00	0	0	1.00	0.89	1.00
clualt3p38697	0	0	1.00	0.76	0.00	0
clualt3p34633	0	1.00	0.00	0.00	0.00	0.00
cluolp19961	0	0.33	1.00	0	1.00	0
clualt3p45562	0	0.17	0.00	0.18	0.00	0.00
cluolp10042	0	0	0	0	0	1.00
clualt3p19867	0.00	0.16	0.00	0.00	0.03	0.00
clualt5p12693	0	0	0	0.77	1.00	0
clualt5p23970	0	1.00	0	0.00	0.42	1.00
clualt3p33673	0.00	0.00	0.01	0.00	0.00	0.00
clualt3p31753	0	0.00	0	0.78	0.25	1.00
clualt3p6603	1.00	0.79	0.48	0.03	0.42	0.40
clucontain3156	1.00	0	0	0	0	0
cluolp15007	0	0	0	0	0.67	0
cluolp6464	0	0	0	0	0.28	0
clualt5p20956	1.00	0	0	0	0	0.00
cluolp11076	0	0	0.00	1.00	0	0
clualt3p36617	0	0	0	0	0.86	0.00
clualt3p25954	0	0	0	0.00	0	1.00
clualt3p43150	0.75	0.00	0.00	0.00	0.13	0.00
clucontain3483	0	0.00	0	1.00	0	0
cluolp10999	1.00	0	0	0	0.78	1.00
clualt3p48828	0	1.00	0	0	0	0
clualt5p3484	0	0	0	0	0.00	0
clualt5p2564	0	0	0	1.00	0.86	1.00
clualt3p51103	0	0	1.00	0	0	0
cluolp19931	0	0	0	0.76	0	1.00
cluolp28569	0	0	0	0.51	0	0
clualt5p32381	0	0	0	0	0.27	0.00
clualt5p31479	1.00	1.00	0	0.82	1.00	1.00
clucontain18119	0	0	1.00	0	0.00	0
cluolp10013	0.00	0	1.00	0	0	0
clualt5p6502	0	0	0	0	1.00	0
clucontain10216	1.00	0	0	0	0	0
clualt5p33820	0.00	0.00	0.00	0.00	0.00	0.00
clucontain201	0	1.00	0	0	0.00	0.00
clualt3p18341	1.00	1.00	0.97	1.00	1.00	1.00
clualt3p40094	0.64	0.65	0	0.00	0.00	0
clualt3p6413	0.67	0.00	0.00	0.00	0.00	0.00
clualt3p11192	0.71	1.00	1.00	1.00	1.00	1.00
clualt5p13313	1.00	0.96	1.00	0.95	0.99	1.00
clualt5p30934	0.00	0	0.00	0.00	0.06	0.00
clualt5p38070	0.00	0.00	0.00	0.00	0.01	0.02
clualt5p21659	1.00	1.00	1.00	1.00	1.00	1.00
clualt3p69	0	0	0	0.56	0	0
clualt3p2738	0	0	0	1.00	0.55	0
cluolp8449	0.92	0.84	0.85	0.98	1.00	1.00
clualt3p21869	0	1.00	0.90	1.00	0.99	0.70
clualt3p9385	0	0	0	0.64	0.31	1.00
clualt3p4381	0	0	0	0	0.00	0.87
cluolp23759	0.00	0	1.00	0	0	0
clucontain11266	0	0	0	0	0.50	0
clualt5p18809	0.99	1.00	0.99	0.99	1.00	1.00
clualt5p36878	0.00	0.00	0.00	0.00	0.08	0.00
clucontain7962	0	1.00	0	0	0.00	1.00
clucontain28428	0	0	0	1.00	0.00	0
clualt5p34052	1.00	0	0.00	0.00	0	0
clualt5p16021	1.00	1.00	0.18	0.76	1.00	1.00
clualt3p15184	0.76	0.96	1.00	1.00	1.00	1.00
clualt5p10985	0	0	0	0.20	0.00	0.00
clualt3p49463	1.00	1.00	1.00	1.00	0.99	1.00
clualt3p49254	0.00	0.01	0.00	0.00	0.00	0.00
clucontain1963	0	0	0	0	0.67	0
clualt3p30920	0.70	0.05	0.00	0.09	0.22	0.13
clucontain17415	1.00	1.00	1.00	1.00	1.00	1.00
cluolp12657	0	0	0	0	1.00	0.00
clualt3p37031	0	0	0	0	0	0.75
clualt5p25379	1.00	1.00	1.00	1.00	1.00	0.96
clualt3p27561	0.90	0.63	0.54	0.82	0.59	0.84
clucontain155	0	0	1.00	0	0.00	0
cluolp19147	0	0	0	0	0.00	0
clucontain6400	0	0	0	0.78	0	1.00
cluolp6142	0	0	0	0	0.00	0.20
clucontain19937	1.00	1.00	1.00	0.96	1.00	1.00
clucontain1858	1.00	0	0	0	0	0
cluolp12633	0	0	0	0.02	0	0
clucontain22633	0	1.00	0	0.00	0	0
clualt3p9574	0.84	0.91	0.92	0.92	0.97	0.97
clucontain5570	0	0	0	0	0.57	0
clualt3p50393	0	1.00	0.00	0.00	0	1.00
clualt5p39966	1.00	1.00	1.00	1.00	1.00	1.00
cluolp7310	0	0	1.00	0	0	0.00
cluolp10465	0.00	0.00	0.00	0.05	0.00	0.00
clualt5p28806	1.00	1.00	1.00	1.00	1.00	0.96
clualt5p13174	0	0	0	0.00	0	0
clualt3p30049	1.00	1.00	1.00	0.99	1.00	0.99
cluolp4957	0	0.00	0	1.00	1.00	0
clualt3p30044	1.00	1.00	1.00	1.00	0.99	1.00
clualt3p18936	1.00	1.00	1.00	1.00	1.00	0.98
clucontain21545	1.00	1.00	1.00	1.00	0.99	1.00
clucontain10549	0	0	0	0.00	0	1.00
clualt5p21749	0	0.00	1.00	0.14	0.04	0.00
clualt3p986	0.00	0.16	0.65	0.11	0.00	0.13
clucontain5262	0	1.00	0	0	0	0
clualt5p33771	0	0	0	0	0.00	1.00
clualt5p23907	0	1.00	1.00	0.98	0.99	1.00
cluolp26590	0.00	0	0	0	1.00	0
cluolp14391	0	0	0	0.29	0	0
clualt3p34547	1.00	1.00	1.00	1.00	1.00	1.00
clualt3p27861	0.00	0.15	0.00	0.03	0.01	0.00
cluolp7473	0.00	0.00	0.01	0.00	0.00	0.00
clucontain1404	1.00	1.00	0	0.79	1.00	1.00
clualt3p26674	0	0	0	0.40	0.00	0
clualt5p7971	0	0.00	0	0.67	0.67	0
clucontain3322	0	0	0	0.00	0	0
clualt5p42288	0	0	0	0	0.00	1.00
cluolp25633	0	1.00	0	0	0.00	0
clualt3p50661	0.00	0	1.00	0	0.67	0
clualt5p30764	1.00	1.00	1.00	1.00	0.99	1.00
clucontain11510	0	0	0	0	0.64	0
clucontain10338	0.68	0	0	0	0	0
cluolp771	0	0	0	0	0.12	0
clualt3p43599	0	0	0	0.32	0.00	0.00
cluolp27607	0	0	1.00	0	0	0
clualt5p18155	0	1.00	1.00	1.00	0.93	1.00
cluolp513	0	0	1.00	1.00	0.62	0.63
clualt3p14815	0.00	0.00	0.00	0.03	0.00	0.00
clualt3p1697	0.24	0.00	0.00	0.16	0.08	0.00
cluolp26704	0	0	0	0.50	0	0
cluolp7443	1.00	0.00	0	0	1.00	1.00
cluolp19014	0.84	0.71	1.00	0.75	0.71	0.30
clualt5p11416	0	0	0	0.00	0.77	0.00
cluolp28079	0	1.00	0	0	0.00	0
clucontain4901	0	0	0	0	0.28	0
clualt3p46687	0	0	0	1.00	0.80	0
clucontain17256	0	1.00	0	0.56	1.00	0
clualt5p13170	0.00	0.44	0.00	0.38	0.44	0
clualt5p3210	0.00	0.19	0.00	0.07	0.00	0.00
clucontain25932	1.00	1.00	1.00	1.00	1.00	1.00
clualt3p2830	0	0	0	1.00	0	0.00
clualt3p11748	0.00	0.00	0.16	0.14	0.11	0.40
cluolp9564	0.00	0	0	0	1.00	0
clualt5p3442	0	1.00	0.75	0.86	1.00	0.27
cluolp16107	1.00	1.00	1.00	0.97	1.00	1.00
clualt3p45036	1.00	1.00	1.00	1.00	0.98	1.00
clualt5p19156	1.00	0.98	1.00	1.00	1.00	1.00
clualt5p22897	0	0	1.00	0	0	0
clualt5p27578	1.00	1.00	1.00	0.99	1.00	1.00
clualt3p3692	0	1.00	1.00	1.00	0.96	0
clualt5p707	1.00	1.00	1.00	0.81	1.00	0.93
cluolp16049	0	0	0	0.00	0	1.00
cluolp660	1.00	0	0	0	0	0
clualt5p34190	1.00	0.43	0.00	0	0.00	0
clucontain28374	0	1.00	0	0	0	0.00
cluolp15407	0.00	0.00	0.57	0.00	0.00	0.00
clualt3p42877	1.00	1.00	1.00	1.00	1.00	1.00
clualt5p39427	1.00	1.00	1.00	0.95	1.00	1.00
clualt5p30602	1.00	0.85	1.00	0.93	0.96	1.00
clucontain9912	0	0.00	0	0	0	0.73
clucontain8962	0	1.00	0.00	0	0	0
cluolp21902	0	0	0	0	0	0.73
clualt3p40457	0	0	0.00	0	1.00	0
clualt5p12649	0.98	1.00	1.00	1.00	0.98	1.00
clucontain6821	0.00	0	0	0	0	1.00
clualt5p6406	1.00	1.00	1.00	1.00	0.99	1.00
cluolp21318	0.00	0	0	0	0	0
clucontain7151	0	0	0.48	0	0	0
cluolp17403	0	0	0	0	1.00	0.00
cluolp7026	0.55	0	0	0	0	0
clualt3p23733	0.22	0.29	0	0.37	0.19	0.25
clualt5p35970	1.00	1.00	1.00	1.00	0.96	1.00
cluolp27618	0.00	0	0	1.00	0	1.00
clucontain2590	0	0	0	0	0.00	0
clualt3p43033	0	0	0	0.00	0	0
clualt5p20797	0.00	0.00	0.00	0.01	0.01	0.00
clualt3p17776	0	0.00	0.00	0.00	0.53	0.33
clualt5p8952	0.36	0.00	0.00	0.00	0.02	0.00
clualt3p41224	0	0	0	0.00	0.57	0
cluolp14255	0	0	0	0	0.83	0
clualt3p29626	0.98	0.99	0.98	1.00	0.99	0.98
clucontain6282	0	0	0	0	0	0.44
clucontain2286	1.00	1.00	1.00	1.00	1.00	1.00
cluolp2619	0	0	0	0	0.57	0
clualt3p18796	0	0	0	0.20	0.23	0
cluolp22473	0	0	1.00	0	0.00	0
clualt5p17627	1.00	1.00	1.00	0.98	0.98	0.91
cluolp1222	1.00	0.27	1.00	0.56	1.00	1.00
clucontain28433	0	0.00	0	0	1.00	0
clualt5p10437	0.97	0.88	0.91	0.91	0.90	0.92
clucontain24265	0	0	0	1.00	0.00	0
clualt3p36076	0.00	0.00	0.00	0	0.00	0.00
clualt5p672	0	0	0	1.00	1.00	0.64
clucontain18182	1.00	0	0.00	0	0	0
clualt3p49027	1.00	1.00	1.00	1.00	0.97	1.00
clualt3p32297	0	0	0	0	0	0.00
clualt3p39144	0.00	0.00	0.00	0.00	0.00	0.12
clucontain5183	0	0	0	0.00	1.00	0
clualt5p38154	1.00	1.00	1.00	1.00	1.00	1.00
clualt5p17951	0	0.33	0	0.17	0.92	1.00
cluolp21461	1.00	1.00	1.00	0.92	1.00	1.00
clucontain2175	0	0	1.00	0	0	0.00
clucontain889	0	1.00	0	1.00	0.26	0
clucontain2296	1.00	1.00	1.00	1.00	0.97	1.00
clualt3p12654	0.01	0.00	0.00	0.06	0.12	0.04
clualt3p26627	0.00	0	0	0	0	0
clualt5p9573	0	0	0	1.00	0.67	0
clualt5p18452	0.00	0.00	0.00	0.25	0.00	0.00
clualt3p44614	0.35	0.46	0.13	0.27	0.29	0.40
clualt5p5874	0	0	0	0.00	0.85	0
clualt3p908	0	0	0	1.00	0.75	0.00
clualt3p2124	0.90	0.92	0.88	0.97	0.96	0.98
clualt3p40433	0.00	0.00	0.00	0.00	0.00	0.00
clualt5p9674	0	0.88	1.00	1.00	0	0.71
clualt5p10452	0	0.71	0.81	0.77	0.90	1.00
clualt5p27480	1.00	1.00	1.00	1.00	1.00	1.00
clucontain3104	0	0	0	1.00	1.00	0
clualt3p23133	0	0	0	0	0.29	0
clucontain7658	1.00	1.00	0	1.00	1.00	0.00
clualt3p35705	1.00	1.00	1.00	1.00	0.95	1.00
clucontain8421	0	0	0	0	0	1.00
clualt5p11200	0.00	0	0.00	0.00	0.03	0.04
clualt5p12914	0	0	0.00	0	1.00	0
clualt5p14556	0	0	0	0	0.89	0
clualt5p2358	0	0	0	0.55	0.75	0.63
clualt3p25129	1.00	1.00	1.00	1.00	0.99	1.00
clucontain11138	0	0	0	0.00	0	1.00
clucontain28585	0	0	0.11	0	0	0
clualt5p26276	0.00	0.00	0.00	0.04	0.04	0.09
cluolp24306	0	1.00	0	0	0.00	0
clualt5p32518	0.18	0.05	0.11	0.03	0.10	0.00
clualt3p36316	0	0	0	0	1.00	0.00
cluolp1448	0	0	0	0.00	0	0
cluolp25428	0	0	0	0	0	0.62
clucontain9647	0	0	0	0.00	0	0
clualt5p27548	0.83	1.00	0.67	1.00	1.00	1.00
clualt3p35926	0.00	0.00	0.00	0.05	0.00	0.00
clucontain17700	0	0	0	0	0.25	0
clualt3p39549	0	0	0	0	1.00	0
clualt5p30527	0.00	0.00	0.47	0	0.00	0.00
clualt3p5799	0	0	0.00	1.00	1.00	0
clucontain27393	0	1.00	0.00	0	0	0
clucontain13163	1.00	1.00	1.00	1.00	1.00	1.00
clualt3p10741	0.00	0.45	0.00	0.00	0.00	0.00
clualt5p7754	0	1.00	0	0.00	0.00	0
clualt3p44089	0.00	0.02	0.00	0.00	0.00	0.00
clualt3p34269	1.00	1.00	1.00	1.00	1.00	1.00
clualt5p27698	0.35	0.58	0.35	0.53	0.56	0.24
clualt3p50736	0	0	0	0	0	0.00
cluolp20430	0	0.00	0	1.00	0	0
clualt5p21516	0.99	1.00	0.99	1.00	1.00	0.99
clualt3p16660	0	0	0	0	0.22	0
clualt3p4169	1.00	1.00	0.96	1.00	1.00	0.99
clualt3p30952	0.01	0.01	0.01	0.00	0.01	0.02
cluolp12329	0	1.00	0	0	0	0
clualt5p12393	0.00	0.04	0.00	0.00	0.00	0.00
clualt5p19419	1.00	1.00	1.00	1.00	1.00	0.84
cluolp16583	0	0	0	0	0.67	0
clualt5p7292	0.89	0.94	0.93	0.93	0.89	0.93
clualt3p24048	0	0	0	1.00	0	0
clucontain12014	0	1.00	0	0.00	0	0
cluolp22533	0	0	0	0	0.00	1.00
clualt5p2237	0	0	0	0	0.84	0
clualt3p24570	0	0.00	0	0.00	0.04	0.00
clualt5p14399	1.00	1.00	1.00	1.00	0.98	1.00
clualt3p49305	1.00	1.00	1.00	1.00	0.99	0.99
clualt3p25732	0.00	0.00	0.00	0.01	0.03	0.00
clualt3p33719	0.05	0.04	0.05	0.08	0.08	0.08
clualt3p4444	1.00	1.00	1.00	1.00	1.00	1.00
clualt3p38104	1.00	1.00	1.00	0.99	1.00	1.00
cluolp7577	1.00	0	0	0	0	0.00
clualt5p26723	1.00	1.00	1.00	1.00	1.00	1.00
clualt3p7318	1.00	1.00	1.00	0.98	0.98	1.00
clucontain7341	0	0	0	0	0.69	0
clucontain23824	1.00	0	0	0	0	0
clualt3p22992	0	0	0	0	0.00	0
cluolp19750	0	0	0	0	0.74	0
clualt3p40970	1.00	1.00	1.00	1.00	1.00	0.98
clualt3p32943	0.79	0.00	0	0.07	0.00	0.00
clualt3p48183	0.00	0	0	0.27	0.14	0.00
clualt5p26404	0	0.00	0	0	1.00	0
clualt5p38270	0	0	0	1.00	0.75	0
clualt3p20167	0.00	0.04	0.00	0.00	0.01	0.00
clualt3p22817	1.00	1.00	0.96	1.00	1.00	0.98
clualt3p37799	0	0.40	0.00	0.00	0.26	0
clualt3p4179	0	0	0	0	0.00	0
clucontain5929	0.57	0	0	0	0	0
clualt5p23392	0	0	0	0	0.17	0
clualt3p22656	0.12	0.42	0.40	0.20	0.42	0.34
clucontain11946	0	0	0.00	1.00	1.00	0
cluolp20052	1.00	0	0	0.00	0	1.00
clualt5p2842	0.00	0	0	0.48	0.10	0
clualt3p2382	0.00	0.00	0.00	0.00	0.01	0.00
clualt5p42642	0.00	0	0.00	0	0.00	1.00
clualt3p26681	0.00	0.00	0.00	0.09	0.00	0.05
clucontain6358	0	1.00	0	0	0	0.00
cluolp20899	0.00	0	0	0	1.00	0
clucontain4933	0	0	1.00	0	0.00	0
clualt5p12137	0.75	1.00	1.00	0.99	0.93	1.00
clucontain19477	0	0	0	0.40	0	0
clualt3p19796	0.00	0.00	0.00	0.04	0.00	0.00
clualt5p1740	0	0	0	1.00	0.92	0
cluolp29072	0	0	0.00	1.00	0	1.00
cluolp27102	0	1.00	0	0	0	1.00
clucontain18681	1.00	0	0	0	0	0
clucontain553	0	0	0	0	0.00	1.00
cluolp28401	1.00	0	0	0	0	0.00
cluolp3924	0	1.00	1.00	0.75	0.76	0.00
clualt5p41582	0.00	0.19	0.00	0.06	0.00	0.00
clucontain2732	0.00	0.02	0.01	0.01	0.01	0.01
clualt5p33086	0	0	0	0	0.50	0
clualt3p11060	0.00	0.00	0.00	0.07	0.06	0.00
cluolp3571	0	0	0.00	1.00	0	0
clualt3p50942	1.00	0	0.00	1.00	1.00	1.00
cluolp9932	0	1.00	0	0	0	0
clualt3p27999	0.00	0.00	0.00	0.00	0.00	0.01
clualt5p28742	0	0	0	0	0.00	0
cluolp4975	0	0	0	0	0.00	0
clualt5p32466	0	0	1.00	0.00	0.00	0
clualt3p24674	1.00	1.00	1.00	1.00	1.00	1.00
clualt3p51253	1.00	1.00	1.00	1.00	1.00	1.00
clualt3p52077	0	0.46	0	1.00	1.00	0
clualt3p48370	1.00	1.00	0	0.80	1.00	1.00
cluolp25205	1.00	1.00	1.00	1.00	0	0
clualt3p50075	0	0	0	1.00	0	0
clualt5p17768	1.00	1.00	1.00	0.93	1.00	1.00
cluolp25422	0	1.00	0	0	0	0.00
clualt5p25708	0	0	0.00	1.00	0	1.00
cluolp22498	0	0	0	0	0.01	0
clualt5p8388	1.00	1.00	1.00	1.00	1.00	1.00
clualt3p30259	0.00	0.12	0.00	0.00	0.01	0.00
clualt3p31162	0.00	0.00	0.00	0.00	0.00	0.02
clualt3p50212	1.00	0.50	0	1.00	1.00	1.00
clualt5p4088	0	0	0	0	1.00	0
cluolp7843	1.00	0.94	1.00	1.00	1.00	1.00
clucontain22508	0	0	0.00	0	0	0
clucontain18746	0	0.00	1.00	0	0	0
cluolp11029	1.00	0	0	0	0.00	0
clucontain8175	0	0	0	0	0.67	0
clualt3p23065	0.00	0.00	0.00	0.00	0.18	0.00
clualt3p51440	1.00	0.86	0	0.92	0.95	1.00
cluolp8119	1.00	1.00	1.00	1.00	0.88	1.00
clualt3p31271	1.00	0.99	1.00	1.00	0.98	1.00
clualt5p2769	0	0	0	0	0.67	0
clualt5p28746	0.00	0	1.00	1.00	1.00	1.00
clualt5p21454	0.00	0.00	0.00	0.00	0.00	0.03
clualt3p35493	0	1.00	0	1.00	0.85	1.00
clualt5p34056	1.00	0	0	0.00	0	0
clualt3p38982	0	1.00	0	0.72	0.75	1.00
clualt5p31489	0	0.00	1.00	0.74	0.61	0.41
clualt3p41905	0	0	0	0.53	0	0.00
clualt5p6989	1.00	1.00	1.00	1.00	1.00	1.00
clucontain21011	1.00	0	0	0.00	0	0
clualt5p16444	0	1.00	0	1.00	0.67	0.00
clualt3p30473	0.00	0.00	0	0	0.17	0.00
clualt3p20672	0	0	0	0	0.22	0.00
clualt3p18178	0	1.00	0	0.72	0	0
clualt5p40288	1.00	1.00	1.00	1.00	1.00	1.00
clualt3p24760	1.00	0.97	1.00	1.00	1.00	0.98
clualt3p36203	0	0	0	0	0.67	0
cluolp13567	0	0	0	0.20	0.00	0
clucontain18148	0	0	0	1.00	0.00	0
clualt3p45991	0.15	0.52	0.24	0.42	0	0.00
clualt5p17927	1.00	0.00	0	0.57	0.57	1.00
clucontain2643	0	0	0	0.00	0	0
clualt3p17688	1.00	1.00	0.83	1.00	1.00	0.98
clualt3p46174	0	0.00	0.00	0.07	0.00	0.00
cluolp14770	0.99	0.93	0.99	0.99	0.92	0.95
cluolp26088	1.00	1.00	1.00	0.96	0.85	0.88
clualt3p40536	0	0	0.30	0	0	0
clualt5p41249	0	0	0	0.70	0	0
cluolp9700	0	0	0	1.00	0	0.00
cluolp4194	0	0.00	0	1.00	0	0
cluolp21435	0	1.00	0	1.00	1.00	0.00
clualt5p29714	1.00	1.00	1.00	1.00	1.00	1.00
cluolp16324	0	0.00	0	0	0	0
clucontain28621	0	0	1.00	0	0	0.00
clualt3p37832	0	0.00	0.00	0.00	0.16	0.00
clualt3p39090	0	0	1.00	0	0.79	0
clualt3p50152	1.00	0	0	0.75	1.00	1.00
clualt5p42160	0	0	0	0.04	0	0
clualt3p19116	0.00	0	0	0.00	0	1.00
clualt3p13108	1.00	0.91	1.00	0.99	0.99	1.00
clualt5p34123	1.00	0.97	1.00	0.97	0.99	0.99
clualt5p716	0.00	0.00	0.00	0.00	0.01	0.00
clualt5p9628	1.00	0	1.00	0.94	1.00	1.00
clualt5p19188	0.87	0.85	0.81	0.83	0.81	0.83
clucontain19637	0.14	0	0.00	0	0.00	0.00
clualt5p22174	0.50	1.00	0.35	0.32	0.45	0.52
clualt5p5797	0	0	0	0.00	0	0
clualt3p23000	1.00	0.99	1.00	1.00	1.00	1.00
clualt5p5935	0.00	0.00	0.00	0.10	0.00	0.00
clucontain14735	0.57	0	0	0	0	0
clualt3p5965	0.00	0.00	1.00	0	0.07	0.00
clualt5p29613	1.00	0.95	1.00	0.95	0.97	1.00
clualt5p2888	1.00	0.42	1.00	0.69	0.80	0.83
clucontain19420	0	0	1.00	0	0	1.00
clualt5p32706	0.00	0	0	0	1.00	1.00
clucontain16091	0.00	1.00	1.00	0	0	1.00
clualt3p38772	0	0.04	0.00	0.32	0.72	0.71
clualt3p25205	0.00	0.00	0.00	0.00	0.00	0.01
clucontain19182	0	1.00	0.00	0	0	0
clualt3p16837	0.65	0.69	0.00	0.73	0.66	0.62
clualt5p903	0	0.00	0.00	0.00	0.06	0.00
cluolp19471	1.00	1.00	0	0	0	0
clucontain21681	0.00	0.00	0.00	0.00	0.00	0.00
clualt3p26663	0	0	0	0.44	0.69	0.27
cluolp15179	0.00	0	0	0	1.00	0
clualt5p29991	0.68	0.76	0.87	0.44	0.66	0.51
clualt5p42550	0	0	0	1.00	0	0.38
clualt3p8791	1.00	0.97	1.00	0.97	0.99	1.00
clualt5p30625	0	1.00	0.75	1.00	1.00	1.00
clualt5p28721	0	1.00	0.58	0.68	0.88	0.94
cluolp27625	0	0	0	0.00	0	0
clualt5p37758	0.00	0.01	0.03	0.01	0.01	0.00
cluolp20836	1.00	0	0	0	0	0
clualt5p9951	1.00	1.00	0	0	0.67	0
clualt5p32580	0.00	0.03	0.00	0.00	0.00	0.00
clualt5p36254	0	0.56	0	0	0.89	0
cluolp27027	0	0	1.00	0.39	0	0.00
cluolp24627	0	0	0	0	0.00	0
clualt3p34111	0.00	0.00	0.09	0.05	0.02	0.00
cluolp23750	0.00	1.00	0.00	0.00	0.00	0
clualt3p49220	0	0	0	1.00	0.54	0
clucontain15584	0	0	0	0	1.00	0
cluolp2745	0	0.50	0	0	0	0
clucontain7887	0	0	0	1.00	0.58	0
clualt5p8676	0	1.00	0	0	0	0
clualt3p10682	1.00	0	0	0	0	0.00
clualt3p2377	0	1.00	0	0	0.46	1.00
clualt3p10329	1.00	0	0	0.73	0.54	0
clualt5p32916	0	1.00	0	0.94	0.67	1.00
clualt5p40964	0.00	0	0	0.71	0	0
clualt3p37009	0	0.90	0	1.00	1.00	1.00
cluolp16781	0.93	1.00	0	1.00	1.00	0.77
clualt3p24735	0.98	0.98	0.99	1.00	0.99	0.98
clucontain1911	0	0	0	0.00	1.00	0
cluolp8739	0.58	0.46	0.42	0.35	0.41	0.36
cluolp7135	1.00	0	0	0	0.00	0
clucontain3361	0	0	0	0.00	0	1.00
clualt5p33565	0	0.00	0	0.00	0.82	0
clualt3p5144	0	0	0	0	0.62	0
clualt5p40931	0.00	0.00	0.00	0.00	0.00	0.00
cluolp20137	0	0	0	0.00	0	0
clualt5p41152	0.00	0.00	0.00	0.00	0.00	0.00
clucontain1970	0	0	0	0	0.71	0
clucontain19834	0	0	0	0.00	1.00	0
clualt5p5540	0.11	0.00	0.00	0	0.00	0.00
clualt5p9753	0.02	0.00	0.00	0.01	0.02	0.00
clualt3p12578	0.94	1.00	0	0	1.00	0.99
clualt5p6646	1.00	1.00	1.00	1.00	1.00	1.00
clualt3p28036	0	0	0	0	0.00	0
clualt5p11250	0	0	0	0	1.00	0
cluolp24163	0	0	0	0.17	0	0
clucontain25116	0	0	0	0	0.43	0.00
clualt3p41308	0	0	1.00	0	0	0.00
clualt5p19206	0.00	0.03	0.00	0.03	0.02	0.04
clualt5p39892	0.00	0.00	0	0.06	0.00	0.00
clualt5p24189	0	0.00	0.00	0.14	0.30	0.00
clucontain15894	1.00	1.00	1.00	1.00	1.00	1.00
cluolp1403	0	0	1.00	0	0	0
cluolp5932	0	0	0	0	0	0.00
clucontain10185	0.00	0.00	0	0.00	0.47	0.00
cluolp28606	0	0	0	0	0.00	0.07
clualt5p25249	0	0.00	0	0	0.79	0
clualt5p40736	0.00	0.21	0.00	0.00	0.00	0.00
clualt3p12938	0	0	0	0.00	1.00	0
clualt3p47720	0	1.00	0	0	0	0.00
clualt3p42058	1.00	1.00	1.00	0.99	1.00	1.00
clualt5p11623	1.00	1.00	0	0.92	0.95	1.00
clualt3p48863	1.00	1.00	1.00	1.00	1.00	1.00
clualt5p33198	0	0.00	0.70	0.62	0.21	0.00
clucontain7980	0	0	0	0.28	0	0
clualt3p21934	0	0	0	0.80	0	0
clucontain26223	0	0	0	0.29	0	0
clualt5p25274	0.00	0.60	1.00	0.38	0	0
clucontain9376	0.22	0.00	0.00	0.15	0.33	0.00
clucontain6597	0	0	0	0.00	1.00	0
clucontain5702	0	0	0	0	1.00	0.00
clucontain17611	0	1.00	0	0	0	0
clualt3p18225	1.00	0.99	0.98	0.97	0.97	0.99
clualt3p3200	0.03	0.01	0.00	0.00	0.02	0.03
clucontain27899	0	1.00	0	0	0	0.00
clucontain15878	0.00	0	1.00	0	0	0
clucontain27437	0	0	0	0.20	0	0
clualt3p24034	0	1.00	0	0	0	0
clucontain18608	0	0	0.46	0	0	0
clualt3p29889	0	1.00	1.00	0.50	0	1.00
clualt5p24091	0.00	0.00	0.00	0.10	0.08	0.04
clualt3p46532	0.00	0.00	0.00	0.00	0.01	0.00
cluolp21487	0	0	0	1.00	0	0
clualt5p26552	1.00	1.00	1.00	1.00	0.81	1.00
clualt5p17103	0	0.68	0.56	1.00	0.95	1.00
clualt3p12047	0.57	1.00	1.00	1.00	0.95	1.00
clualt3p28870	1.00	1.00	1.00	1.00	0.86	0.89
clualt5p36510	0.00	0.12	0.25	0.11	0.40	0.45
cluolp3524	0	0	0	0.91	0	0
cluolp5679	0	0	0.00	0	0	1.00
cluolp7696	0	0.00	0	0	0	1.00
clualt3p33565	0.00	1.00	1.00	1.00	1.00	0
clucontain12945	0	1.00	1.00	0.57	1.00	1.00
clualt5p34005	0.00	0.00	0	0.00	0	0.22
clualt5p12371	0	0	0	0.18	0	1.00
clualt3p50864	1.00	0.78	1.00	0	0.21	0.59
clualt5p9205	0	0	0	0.60	0.00	0.00
clualt5p14296	0.00	0.00	0.00	0.00	0.00	0.00
clualt5p7836	0.40	0.75	1.00	0.29	0.51	0.22
clualt5p40596	1.00	1.00	1.00	1.00	1.00	1.00
cluolp28709	0	0	0.00	0	0	0
clualt3p16558	1.00	1.00	1.00	0.97	1.00	1.00
clualt5p17905	1.00	1.00	1.00	0.96	1.00	1.00
clualt5p11098	1.00	1.00	0	0.64	0.88	0.68
clucontain16165	0.00	0	0	0	1.00	0
clualt5p35428	1.00	1.00	1.00	0.81	1.00	1.00
clualt5p14960	0.05	0.02	0.03	0.04	0.04	0.03
clualt3p35546	0	0	0	0.00	0	0
clualt5p23322	0.00	0.00	0.00	0.02	0.02	0.01
clualt3p37391	0	0	0	0	0.44	0
clualt3p8340	0	0	1.00	0	0	0
clualt5p18189	1.00	1.00	1.00	0.98	1.00	1.00
cluolp2040	0	0	0	0	0	1.00
clualt3p3076	0.05	0.16	0.13	0.10	0.09	0.16
clualt5p5624	0.00	0.00	0	0.00	0.00	0.10
clualt3p5381	0	0.79	1.00	0.50	0.00	0.54
clualt5p21525	0	0.00	0	0.20	0.00	0.00
clualt5p37323	1.00	0.87	1.00	1.00	1.00	1.00
clualt5p2793	0	0.42	1.00	0.25	0.79	1.00
clucontain13750	0.91	0.92	0.94	0.94	0.95	0.93
clucontain7320	0	0	0	1.00	0.00	0
cluolp15726	0	1.00	0	0	0	0.00
clualt5p23992	0	0.39	1.00	0.39	0.35	0.55
clualt3p21093	1.00	1.00	0.86	1.00	1.00	1.00
clucontain14619	0	0.00	0.00	0.00	0.29	0.00
clualt3p48012	0.11	0.08	0.00	0.00	0.00	0.00
cluolp12665	0	0	0.00	0	0	0.36
clualt3p41745	0.88	1.00	1.00	0.98	1.00	1.00
cluolp17209	0	0	0.00	0	0.68	0.00
clualt3p9189	1.00	1.00	1.00	1.00	1.00	1.00
clualt3p21398	0.43	0.07	0.32	0.27	0.20	0.30
clualt3p5633	1.00	1.00	1.00	1.00	1.00	0.98
clualt3p16319	1.00	1.00	0	0.94	1.00	1.00
clualt3p6474	0.00	0	0	1.00	0	0
clualt3p23523	0.02	0.01	0.00	0.00	0.00	0.00
cluolp13625	0.00	0	0	0	0	1.00
clualt5p33359	0	0	0	0.11	0.00	1.00
cluolp15094	0	0	0	0.67	0	0
clualt3p7190	0.00	0.00	0.00	0.00	0.05	0.11
clualt5p2535	0	0	1.00	0	0.00	0.00
clualt5p37426	1.00	0	1.00	0.57	1.00	0
clualt5p13034	0	0	0	0.83	1.00	1.00
cluolp8390	0	0	0	0.00	0.00	1.00
cluolp12485	0.00	0	1.00	0	0	0
clualt3p31072	0	0.00	0	0	0	0
clualt3p13662	1.00	1.00	0.30	0.66	1.00	1.00
clualt5p1288	1.00	1.00	1.00	1.00	0.99	1.00
cluolp10986	1.00	1.00	1.00	1.00	1.00	1.00
clualt3p8492	0.00	0	1.00	1.00	1.00	0
cluolp1985	1.00	0	1.00	0	0.62	0
clucontain1707	0	0	0	0	0.62	0
cluolp23786	1.00	0	0	0	0.00	0
clualt3p28237	0.00	0.00	0.00	0.17	0.10	0.00
clualt5p29802	1.00	1.00	1.00	1.00	0.96	1.00
cluolp3796	0	0	0	0	0.00	0
clualt5p17634	1.00	1.00	0	1.00	0.71	1.00
cluolp5668	0.00	0	0	0	0	0
clualt3p11850	0.70	1.00	0.00	1.00	0	0
cluolp8024	1.00	0	0	0	0	0
clualt5p3098	1.00	1.00	1.00	1.00	1.00	1.00
clucontain15868	0	0	0	1.00	1.00	0
clualt3p44582	1.00	1.00	1.00	1.00	1.00	0.96
clucontain16997	1.00	1.00	1.00	1.00	1.00	1.00
clualt3p4339	0.09	0.04	0.00	0.07	0.11	0.01
clucontain22754	0	0.05	0	0	0	0
clualt3p43642	1.00	1.00	1.00	1.00	1.00	0.88
clucontain7799	0	0	0	0.44	0	1.00
clualt3p4229	0.00	0.00	0.08	0.00	0.00	0.00
clualt3p34295	1.00	1.00	1.00	0.98	1.00	1.00
clualt5p28537	0	0	0	0	0.88	1.00
cluolp6443	0	0	0	0	1.00	0
clualt3p2372	0	0	0	0	0.00	0.62
clualt5p32414	0.56	0.40	0	0.15	0.00	0
clualt3p44998	0	0.00	0	0	1.00	0
clualt3p19039	0.27	0.29	0.24	0.38	0.38	0.29
clucontain23826	1.00	0	0	0	0	0
clualt5p34454	0	0.33	0.00	0	0.83	0
cluolp12829	0	0.07	0.30	0.00	0.00	0.00
cluolp5152	0	0.48	0	0	0	0
clualt5p24322	0.00	0.00	0.00	0.00	0.00	0.00
clualt5p9277	0	1.00	0	0	0.86	0.71
cluolp4769	0	0	1.00	1.00	0.00	0
clualt5p24983	1.00	1.00	1.00	1.00	1.00	0.98
clucontain26923	0	0	1.00	0	0.00	0
clualt3p32395	0.00	0.16	0.00	0.00	0.03	0.00
clualt5p38976	0.07	0	0	0	0	0
clualt5p40163	0	1.00	0	1.00	0.79	0
clualt5p29954	0.00	1.00	0	0	0	0
clualt3p2867	1.00	1.00	1.00	1.00	1.00	0.07
clualt5p30333	0.00	0.76	0.33	0.81	0.63	0.73
cluolp28660	0.35	0	0	0	0	0
clualt5p22256	0.99	1.00	0.99	1.00	1.00	1.00
clualt5p40492	0.00	0.00	0.00	0.01	0.00	0.00
cluolp18658	0	1.00	0	0	0	0
clualt5p15615	1.00	1.00	0.53	0	0	0
clualt5p4280	0	0	0	1.00	0.73	1.00
cluolp3351	0	0.00	0	0	1.00	0
clualt3p3478	1.00	1.00	0	0.00	0	0
clualt5p24863	0.00	0.00	0.00	0.00	0.11	0.00
clucontain24594	0	0.00	0	0	0	1.00
cluolp19533	0	0.00	0	0	0.60	1.00
clualt5p27059	0	0	0	1.00	0.65	0
clualt5p39215	0.00	1.00	0	0.00	0	0
clualt3p21142	0	0.00	0	0	0	0
clualt3p42124	1.00	0.94	1.00	1.00	0.94	0.94
clualt3p28634	0	0	0	0	0.00	0
clucontain26913	0	0	0	0	0	0.47
clucontain1775	0	0	0	1.00	0	0.20
clualt3p19107	0	0	0	0	0.38	0
clucontain9602	0	0	0	1.00	0	0.00
clualt3p11771	0	0	0	0	0.57	0
clualt5p33983	0.00	0	0	0.12	0.00	0
cluolp9160	0.00	0	0	0	0	1.00
clucontain27024	0	0.00	0.00	0	0.04	0.00
clualt5p14518	1.00	1.00	1.00	1.00	0.75	0.60
clualt5p25131	1.00	0.95	0.61	0.52	0.69	0.93
clucontain7756	0	0	0	0	0.49	0
clucontain10226	0	0	0	0	0.99	0
cluolp99	0	0	0.57	0	0	0
clualt3p41433	0.00	0	0	0.00	1.00	0
clualt5p17087	0.00	0	0	0.00	0.68	0
cluolp736	0	1.00	0	0	0	0
clualt5p39403	0	1.00	1.00	0.36	0.65	0.00
clualt5p1124	0.00	0.00	0.00	0.01	0.00	0.00
cluolp4028	0.00	1.00	0	1.00	0.15	0
cluolp16000	0	0	0	0	0	1.00
clualt5p157	0.00	0	0	1.00	0	0
clucontain24829	1.00	1.00	1.00	1.00	1.00	1.00
clucontain17416	1.00	1.00	1.00	1.00	1.00	1.00
clucontain18890	1.00	1.00	1.00	1.00	1.00	1.00
clualt3p31391	1.00	1.00	0	1.00	0.95	1.00
clualt3p16424	1.00	0.00	0	0.00	0.00	0
clualt3p21922	0.00	0.08	0.00	0.07	0.00	0.00
clualt5p1896	0.00	0	0	0	1.00	0
clualt5p37770	0	0	0	0	0.67	0
clualt3p13275	0.96	0.89	0.50	1.00	1.00	0.54
clualt3p3558	1.00	0.90	0	0.70	0.63	0.79
clualt3p42451	0	0	0	1.00	0	0
clualt3p9716	0	0.33	0	0.32	0	1.00
clualt3p22036	0.00	0	0.56	0	0.00	0
clucontain20323	0	1.00	0.00	0	0	0
clualt3p24225	0.09	0.05	0.01	0.04	0.04	0.03
cluolp24842	1.00	0	0.00	0	0	0
clualt5p40351	0	0	0	0	0.13	0
clualt3p26035	0.00	0.00	0.00	0.00	0.10	0.03
clucontain4248	0.11	0	0.00	0	0.00	0
clualt5p20614	0	0	0.00	0	1.00	0
cluolp14209	0	0.69	1.00	0.41	0.00	0
clualt5p42323	1.00	0	0	1.00	1.00	0.74
clualt5p37226	0.00	1.00	1.00	1.00	1.00	1.00
clucontain7072	1.00	1.00	1.00	0.98	1.00	1.00
clualt3p42157	1.00	1.00	0.00	1.00	1.00	1.00
cluolp28555	0.87	0	0	0	0	0
clualt5p40634	0.00	0.00	0.00	0.07	0.00	0.00
cluolp7801	0	1.00	0	0.13	0	1.00
clualt3p23704	0.90	0.76	1.00	1.00	1.00	1.00
clualt5p10462	0	0.14	1.00	0.00	0	0
clualt5p16217	0.00	0.00	0.00	0.00	0.02	0.00
cluolp22634	0.00	1.00	0	0	0	0
clualt5p21387	1.00	0	0	0.00	0.00	0.44
clualt3p38009	0.00	1.00	0	1.00	1.00	1.00
clualt5p8004	0	0.00	0.00	1.00	0	0.00
clucontain8680	0.00	0	0	0	0.53	0
clualt5p43728	0.00	0.00	0.00	0.00	0.00	0.00
clualt5p38340	0	0.00	0.00	0.11	0.00	0
clualt3p7473	0	0	0	0	0.00	0
clualt5p33178	0	1.00	0	0	0.15	0
clucontain2018	0	0	0	0	0	0.67
clualt5p27896	0.00	0.00	0.00	0.00	0.18	0.00
cluolp23180	0.00	1.00	0	0	0	0
clualt3p3680	0.00	0.00	0.00	0.00	0.00	0.71
clualt5p8213	0	0.39	1.00	0.13	0.09	0.00
clualt3p19859	1.00	1.00	1.00	1.00	1.00	0.99
clualt5p19572	0	0	0	0.00	0.13	0
clualt3p17553	0.00	0.00	0.00	0.04	0.00	0.00
cluolp2777	0.87	0.90	0.88	1.00	0.88	0.91
clualt5p35354	1.00	1.00	1.00	0.89	0.98	0.93
clualt5p16408	0.00	0.00	0.00	0.00	0.00	0.00
clualt3p16904	0.00	0.01	0.00	0.01	0.01	0.00
clualt5p41076	0.00	0.82	0.00	0.00	0.11	0
clualt3p26453	0.04	0.05	0.04	0.02	0.04	0.02
clucontain11958	0	0	0	1.00	0.60	0
cluolp2938	0	0	0	0	0	0.91
clualt3p15165	0	0.00	0.00	0.00	0.00	0.07
cluolp16299	1.00	1.00	1.00	0.67	0.72	1.00
clualt3p11350	0.00	0.77	0.00	0.54	0.74	0.36
clualt3p45535	0.00	0.00	0	0.00	0.12	0.00
clucontain24814	0	0	0	0.36	0.25	0
cluolp6504	0	0	0	0	0.00	0
clucontain15337	0	0	1.00	0	0	0
clualt3p14763	1.00	1.00	1.00	1.00	0.93	1.00
clualt3p24604	1.00	1.00	1.00	1.00	0.72	1.00
clualt5p18053	0	0	0.00	0	0	0.00
clucontain528	0	0.73	0	0	0	0
clucontain22436	0.00	0.00	0.00	0.02	0.00	0.00
clucontain2891	0	1.00	0.42	0	0	0
clualt3p507	0	0	0.00	0	0.33	0
cluolp18896	0.00	0.00	0.43	0.00	0.00	0
cluolp27008	0	0	0	0	0	0.00
clucontain6487	0	0	0	1.00	0.00	0
cluolp17376	0	0	0.00	0	0	0
clualt3p38936	0	0	0	0	0.44	0
cluolp27062	0	0	0	0.27	0	1.00
clualt5p11773	0	0	0	0.56	0	0
clualt3p36081	1.00	1.00	0.81	1.00	1.00	1.00
clucontain9418	0.00	0.00	0.00	0.00	0.03	0.00
clualt5p40661	0.43	0	0	1.00	0.60	0
clualt3p51579	0	0.00	0	0	0.00	0
clualt3p22883	1.00	0.27	1.00	0.82	0.73	1.00
clucontain5691	0	0	0	0	1.00	0.00
clualt5p40148	1.00	0	0	0	0.80	1.00
clucontain872	0	0	1.00	0.00	0	0.00
clucontain8306	0.00	0.00	0.26	0.00	0.00	0.00
cluolp20390	0	0	0	1.00	0.00	1.00
cluolp3800	0.00	0	0	0	0	0
clualt3p4536	0.00	0.00	0.00	0.08	0.04	0.24
clualt3p37770	0	0	1.00	0	0.50	0
clualt5p10230	0	0	0	0	0.00	0
clualt3p29776	1.00	1.00	1.00	1.00	1.00	0.98
clucontain25874	0	0.00	0	1.00	0	0
clualt3p16501	0	1.00	0	1.00	0.33	0
clualt5p175	0	1.00	0	0.90	1.00	0.64
clucontain28401	0	0	0.00	1.00	0	0
cluolp25443	0.00	0	0.00	0.00	0.00	0.00
clualt5p10426	0	0	0	0.00	0.43	0
clucontain12539	0	0	0	0	0	1.00
clualt5p30647	0	0	0	0.00	0.57	0
clucontain24176	0.00	0	0	0	0.20	0
cluolp17885	0	0.00	0	0	0.18	0
clucontain20054	0	0	0	1.00	0	0
clualt3p39098	0	0	0.52	0.00	0.00	0.00
clualt5p8528	0.00	0.08	0.00	0.18	0.00	0.00
clualt3p30061	0	0	0	0	0	0.60
clucontain14479	0	0	1.00	0.00	0	0
clualt3p36538	0.00	0.00	0.00	0.00	0.01	0.00
clucontain28104	0	0	0	1.00	0.00	0
cluolp16765	0	0.00	0	0	0.00	0
cluolp3757	0	0	0	0	0	0.00
clualt3p49804	0.00	0.00	0	0	0	0
cluolp12911	0	0.00	0	0	0	0
clucontain21452	0.00	0	0	1.00	0	0
clualt3p20992	0.00	0.00	0.00	0.00	0.15	0.67
clualt3p27739	0	0	0.00	1.00	0	0
clualt5p35229	1.00	1.00	1.00	1.00	1.00	1.00
cluolp18785	0.60	0	0	0	0	1.00
clualt5p5553	0.01	0.01	0.01	0.02	0.02	0.02
cluolp2791	0	0	0	0	0.50	0
cluolp11631	1.00	0.57	0.42	0.56	0.38	0.48
clualt3p28004	0.82	1.00	1.00	0.99	0.99	0.90
clualt3p11104	0	0	0	0	0.36	0.36
clualt5p40171	0	1.00	0.00	0	0	0
clualt5p37916	0.49	0.92	0	0.57	0.35	1.00
cluolp3401	0	0	0	0.30	0	0
clucontain25042	0	0	0	0.00	0	1.00
clualt3p15063	0	0	0	0	0.93	0
clualt5p14799	0	0.67	0	0	0.00	0
clucontain1765	1.00	0	0	0.76	0	1.00
clualt3p10842	1.00	1.00	0	1.00	0.93	1.00
clucontain1845	0	0.00	0	0	0	0
clualt5p17997	1.00	1.00	0.99	0.99	0.99	1.00
clucontain1944	0	0.00	0	0	0	1.00
clualt3p15607	0.00	0.00	0.00	0.00	0.02	0.10
cluolp113	1.00	0	0.00	1.00	1.00	0
clualt3p36110	1.00	1.00	1.00	1.00	1.00	1.00
cluolp11186	0.10	0.00	0.07	0.05	0.00	0.00
cluolp14230	0.00	0.00	0	1.00	0	0.00
clualt3p35649	0	0	0	0	0.31	0
clualt5p40774	0.78	0.96	1.00	0.82	0.76	0.83
clualt3p35366	0	0	0	0.75	0.55	0
clualt3p43947	1.00	0.78	1.00	0.83	0.80	1.00
clualt5p42582	1.00	0	0	0.97	1.00	1.00
cluolp1083	0	0	0	1.00	0	0
clualt3p33029	1.00	0.98	1.00	1.00	1.00	0.96
cluolp4958	0	0	0	0	0.65	0
clualt3p21616	0	0.75	0	1.00	0.12	0.00
clualt5p42753	0	0	1.00	0	0	0
clualt5p9192	1.00	0	1.00	0.50	0.75	0.56
cluolp5118	0	0	1.00	0.00	0	0
clucontain20112	0.00	0	0	0	0.00	0
clucontain25123	0	1.00	0	0	0	1.00
clucontain1884	0	0.94	0.00	0	0	0
clualt5p3176	0	0.00	0.00	0.18	0.24	0.25
clualt5p30498	0	0	0	0	0.83	0.00
clualt3p45348	1.00	1.00	1.00	0.94	0.99	1.00
clualt5p26114	0	0.75	0.00	0.68	0	0
clualt3p43470	0	0	0	0	0	1.00
cluolp25010	0	0	0.00	0	0	0
clualt3p36133	1.00	1.00	1.00	1.00	1.00	1.00
clualt3p39013	1.00	0	0	0.47	1.00	0
clualt5p5056	0.00	0.21	0.00	0.09	0.05	0.00
cluolp16815	0	0	0.00	0	1.00	0
cluolp11746	0	0	0	1.00	0	0
clualt5p25225	1.00	1.00	1.00	1.00	0.90	1.00
clucontain13712	0	0.00	1.00	1.00	1.00	1.00
clualt5p42553	0	1.00	0	0	0	0.00
clualt3p49478	0.00	0.01	0.00	0.00	0.00	0.00
clucontain20070	0.00	0.00	0.18	0.07	0.03	0.03
clualt5p6339	0	0	1.00	0	0	1.00
clualt5p29717	0	0	0	0	0.56	0
clualt3p23813	0	0.62	0	0	1.00	0
cluolp8460	0.17	0.00	0.92	0.39	0.21	0.17
clualt5p24458	1.00	1.00	1.00	0.99	0.99	1.00
clualt5p25976	0	0.00	0	0.00	0	1.00
clualt3p29910	0	1.00	1.00	1.00	0	0.65
cluolp28615	0	1.00	0	0.00	0.00	0
clualt5p39272	0.59	0.80	0.83	1.00	0.86	0.89
clualt5p24675	1.00	1.00	1.00	1.00	0.99	1.00
clualt5p15268	0.01	0.00	0.00	0.00	0.00	0.00
clualt3p47585	0	0	0	0.00	0.71	0
clualt5p38643	0	0.00	0	0.00	0.08	0.00
clualt5p10916	0	0	0	0	0	0.14
clualt3p31767	0	1.00	0	0	0.14	0
clucontain17130	1.00	0	0	0	0	0.00
clualt5p33564	0.00	0.00	0.00	0.00	0.00	0.00
cluolp10279	0.00	0	0	1.00	0	0
clualt5p32474	0.00	0.18	0.00	0.06	0.00	0.00
cluolp6091	0	0	0	0	0.00	1.00
cluolp8995	0	1.00	0	0.00	0	0
clualt3p25094	1.00	0.99	1.00	1.00	1.00	1.00
clualt3p15860	0.00	0.00	0.00	0.00	0.00	0.00
clualt5p39278	0.85	0.86	0.58	0.79	0.84	0.85
clualt3p51183	1.00	1.00	1.00	0.90	0.98	1.00
cluolp9585	0	0	0	0	0	0.00
clualt5p20991	0	0	0.00	0	0	0
clualt5p25579	0	0	1.00	0	0	0
cluolp9931	0	0	0	0	0.56	1.00
clualt3p43235	1.00	1.00	1.00	1.00	0.99	1.00
clualt3p37568	0	0	0	0	1.00	0
clualt5p23177	0	0	0	0	0.50	0
clualt3p12324	0.00	0	1.00	1.00	0.81	1.00
clualt3p44883	0.02	0.02	0.03	0.02	0.00	0.02
clualt3p11690	1.00	0	0	1.00	0.73	0
clualt5p42795	0	0	1.00	0.00	0	0
clualt3p1836	1.00	0.75	1.00	1.00	0.81	0.92
clucontain925	0	0	0.00	0	0	0
clualt3p4847	1.00	0.43	0	0.00	0.00	0.00
cluolp25615	0	0.00	0	0	0	0
cluolp15351	0	0	0	1.00	0	0.00
clualt5p2314	1.00	0.97	1.00	1.00	0.98	1.00
cluolp5071	0	0	0	0	0.00	0
clualt3p41985	0	1.00	0	0	0	0
clucontain1006	0	0	0.00	0	0	0
clualt5p14437	0	0	0	0.00	0.50	0.43
clualt3p30085	1.00	0.99	1.00	1.00	0.98	1.00
clualt3p19822	1.00	1.00	1.00	1.00	0.87	1.00
cluolp4364	0	1.00	0	0	0	0.00
clualt3p28561	0	0	0	0	0.00	0
clualt5p9218	0	0	1.00	0.25	0.39	1.00
clualt3p30746	0	0.15	1.00	1.00	0.28	0.29
clualt3p15562	0	1.00	0	0	0	0
clucontain26425	0	0.00	0	0	1.00	0
clualt5p25622	0	0	1.00	0	0	0
clualt3p38314	0	1.00	1.00	0.92	1.00	1.00
clualt5p31233	0	0	0	0	0	0.73
clualt3p6755	1.00	1.00	1.00	1.00	0.99	1.00
cluolp1727	0	0	0.00	0	0	0
clualt5p25084	0	1.00	0	0.00	0.42	0
clucontain8748	0	0	0	1.00	1.00	0
clualt3p12334	0	0.96	0.00	0.00	0	0.94
cluolp2415	0	0	0	0.70	0	0
clualt3p32124	1.00	0.97	1.00	0.97	0.99	1.00
clualt5p21071	0	0	0	0.73	0	0.20
clucontain2023	0	1.00	0	0	0.60	0
clualt3p16137	0	0	0	0.00	0	0
clualt3p12842	0	0.32	0.00	0.24	0.32	0.19
clualt5p6004	1.00	1.00	1.00	0.91	0.76	0.83
clucontain22280	0	1.00	0	0	0	0
cluolp14942	0	0.37	0	0	0	0
clucontain4218	1.00	1.00	0	1.00	1.00	0.00
clualt5p11133	0.00	1.00	0	1.00	0.58	0
cluolp10650	0	0.82	0	1.00	1.00	1.00
clualt5p11537	0	0	0	0	0.50	0
cluolp17691	0	0	0	0	0.00	0
clucontain28695	0	0	0.00	0	0	0
clualt5p10147	0.00	0.00	0.00	0.00	0.00	0.00
clualt5p32255	0	0	0.00	0.50	0	0.00
clualt3p38265	0.77	0.47	0.68	1.00	0.86	1.00
clualt3p38427	0	0	0	0	0.87	0.00
clualt3p35464	0	0.00	0.00	0.00	0.11	0.00
clualt5p8949	1.00	0.43	0.56	0.79	0.85	0.80
cluolp6424	0.92	0.69	0.78	0.76	0.71	0.73
clucontain17023	0	0	0	0.00	0	0
clualt5p22391	0.00	0.00	0.00	0.23	0.04	0.00
cluolp11957	0	0	0	0	0.00	0.89
clucontain3580	0	0	0	1.00	0.15	0
clualt5p12845	0.77	0.74	0.82	0.82	0.83	0.84
cluolp7795	0	0	0	0.17	0	0
clualt5p32533	0	0	0	0.00	0.37	0.00
clualt3p20857	0	0	0	0	1.00	1.00
cluolp7087	0	0	0.23	0	0	0
clualt5p39405	1.00	1.00	1.00	0.33	0.27	1.00
clualt3p15998	0	1.00	0	0	0.33	0
clualt5p17772	0	0	0	0	0.75	0
clualt5p33677	1.00	1.00	0.99	1.00	1.00	1.00
clualt3p607	0	0.00	0	0.00	0.00	0.50
clualt5p20138	1.00	1.00	0.80	1.00	1.00	1.00
clualt5p13036	0.00	0	0.00	0.97	1.00	0.67
clualt3p24668	1.00	0.91	1.00	1.00	1.00	1.00
clucontain22116	0	0	0	0.97	0	0
clualt3p28523	0.97	1.00	1.00	0.96	0.98	0.90
clucontain16533	0	1.00	0	0	0	0
cluolp10369	1.00	1.00	1.00	1.00	1.00	1.00
clualt5p21178	0.27	0.03	0.00	0.23	0.24	0.25
clucontain7705	0	0	1.00	0	0.00	0
cluolp18801	0	0	1.00	0	0	0.00
clucontain19491	0	0	0	1.00	0	0
clualt3p46983	0.73	0	0	0.00	0.00	0.00
clualt3p23251	1.00	1.00	1.00	1.00	1.00	0.98
clualt5p31964	0.00	0.00	0	0.00	0.13	0
clualt3p1660	0	0	0	1.00	0.62	0
clucontain18975	0.00	0	0	0.48	0.38	0
clucontain182	0	1.00	0	0	0	0
clucontain2393	0.00	0	0	1.00	0	0
clualt5p15433	0	0	0.45	0.86	0.64	0
clualt5p14034	1.00	1.00	1.00	1.00	0.98	1.00
clucontain5959	1.00	1.00	1.00	1.00	0.97	1.00
clualt3p31491	0	0	0	0.00	1.00	1.00
clualt5p30165	0	0.00	0	0.00	0.10	0.00
clualt3p32264	0	0	0	0	0.18	0.00
clualt5p586	1.00	1.00	1.00	1.00	1.00	1.00
clucontain9879	0	0	0	0	0.38	0
clucontain1271	1.00	1.00	1.00	1.00	1.00	1.00
cluolp26918	0	0	0	1.00	0	0
clualt5p16236	0.00	0	0	0.33	0.00	0.00
clualt3p24658	1.00	1.00	1.00	1.00	1.00	0.95
clualt3p29946	0	0.00	0.00	0.00	0.07	0.00
cluolp3623	0	0	0	0	0.28	0
cluolp2526	0	0	0.00	0	0	0
cluolp13142	0	0	0	0	0.19	0
clucontain22026	0	0	0	0.23	0	0
cluolp12136	0	0	0	0	0	0.00
clucontain8013	1.00	0.99	1.00	1.00	1.00	1.00
clualt5p2337	1.00	1.00	1.00	1.00	0.99	1.00
clualt5p21276	1.00	0.20	1.00	0.46	0.18	0.00
clualt3p21286	0	0	1.00	0	0	0.44
clualt5p19966	0	0.00	1.00	0	0	0
cluolp2792	0	0.00	0	0	0	0
clualt3p50804	0	0	0	0	0	0.31
clualt3p8885	0	0	0	0	0.22	1.00
clualt5p38235	1.00	0.87	1.00	1.00	1.00	1.00
clucontain19140	1.00	0.00	0	1.00	1.00	0
clualt5p26413	0	0	0	0.62	0.63	1.00
cluolp11600	0	0.00	1.00	0	0	1.00
cluolp13570	0	0	0.00	0	0	0
clualt3p15944	0	1.00	0	1.00	0.87	1.00
clualt3p27439	0	0	0	0.00	0	0
clualt3p49601	0.00	0.00	0.00	0.09	0.00	0.00
clualt5p4915	1.00	0.88	0.92	0.97	0.90	0.86
clucontain26599	0	0.00	0	1.00	0	0
clualt5p6909	0.88	0	1.00	0	1.00	0
clualt3p26707	1.00	1.00	1.00	0.89	0.92	0.57
cluolp610	0	0.07	0	0	0	0
clualt5p42344	1.00	0	1.00	0.00	1.00	0
clucontain7782	0	0.00	0	0	0	0.00
clucontain6774	0	0	0	1.00	0	0.00
clucontain25654	0	0	0	0.00	0	0
cluolp12383	0.00	0.00	0	0.00	0.14	0.07
cluolp22429	1.00	0	1.00	0.80	0.90	1.00
clucontain14933	0.17	0.00	0.00	0.00	0.24	0.16
clualt5p37812	0.69	0.45	0.00	0.00	0.00	0
cluolp7349	0	0	0	0	1.00	0.00
clucontain22706	0	0	1.00	0	0	0
clualt3p46778	0	0	0	0.60	0	0
clualt5p650	1.00	1.00	1.00	1.00	0.97	1.00
clualt3p31781	0	0	0	0	0.40	0
clualt5p9684	0.94	0.95	0.95	0.93	0.94	1.00
clualt5p42190	1.00	0	1.00	0.00	0	0
clualt5p18365	0	0	0.81	1.00	0.89	1.00
clualt3p13960	0	1.00	0	1.00	0.80	1.00
cluolp5690	0	0	0	0	0.98	0.00
cluolp4961	0	1.00	0	0	0	0
clucontain5770	1.00	0	0	0	0.00	0
cluolp26881	0	0.00	0	0	0	0
clucontain15864	0	1.00	0	0	0.00	0
clucontain17795	0	0	0	0	0.00	0.01
clualt5p12875	0	0	1.00	0.00	0	0
cluolp1619	0	0	0	1.00	0	0.00
clualt5p11669	0	0.00	0	0	0.00	0
cluolp25549	0.00	0.43	0.00	0.00	0.00	0.00
cluolp3786	0	1.00	1.00	1.00	1.00	0.38
clualt5p14989	0	1.00	0	0.00	0	0
clualt3p34305	0.00	0.01	0.00	0.01	0.01	0.00
clucontain7912	0.00	0	0	1.00	0	0
clualt3p29098	1.00	1.00	1.00	1.00	0.90	1.00
clucontain7964	0	0	0	0	0.23	0
clualt5p28130	0.00	0.05	0.00	0.00	0.01	0.00
clualt3p15241	1.00	0.95	1.00	1.00	1.00	1.00
clualt3p31302	0.48	0.00	0	0.29	0.37	0.34
clucontain23725	1.00	0	0	0	0	0
clucontain4955	0	0	0	0	0.00	0
clualt3p12448	0.95	0.99	1.00	1.00	0.99	1.00
clucontain24654	0	1.00	1.00	1.00	1.00	0.74
cluolp27067	0	0	0	1.00	0	0.00
clualt5p12673	0	1.00	0	0	0	0
clualt3p42887	0	0	0	0.50	0.00	0
clualt5p18672	0.58	0.00	0.00	0.00	0.00	0.00
clualt5p19973	0.00	0	0	0	0.71	0
clucontain10535	1.00	1.00	1.00	1.00	1.00	1.00
clucontain22335	0	0	1.00	0	0.75	0
cluolp13317	1.00	1.00	1.00	1.00	0.93	1.00
clucontain14560	0	0	0	0	0.00	0
clualt5p37661	0.52	0.16	0	0.15	0.41	0.38
cluolp7454	0	0	1.00	0	0	0.44
cluolp13694	0	0	1.00	0	0	0
clualt3p30471	0	0.62	0	0.25	0.00	0.00
clualt5p42886	0.00	1.00	0	0.71	0.22	0.38
clucontain23392	0.00	0	0	0.00	0	0
cluolp25412	1.00	0	0	0	0.00	0
clualt3p11522	0.80	0	1.00	0	0	0
clualt5p11440	0.15	0.00	0.00	0.00	0.00	0.00
clualt5p3533	0	0	0	0	1.00	0
clualt3p45723	0.00	0	0	0	1.00	0
clualt5p14109	1.00	1.00	1.00	1.00	0.95	1.00
clualt3p31509	0.99	1.00	1.00	1.00	1.00	1.00
clualt5p37508	0	0	1.00	1.00	0	0
clualt3p50441	0	0.00	0	0	1.00	0
clucontain8531	0.00	0	0	0	0	0
clucontain27688	1.00	0	1.00	0.00	0	1.00
clualt3p49817	0	0	0	0	0.40	0
clualt5p21113	0.20	0.17	0.07	0.19	0.13	0.10
clucontain17818	0	0	0	0	0.94	0
clualt3p26744	0	0	0	0	0	0.00
clucontain27792	0	1.00	0	0.00	0	0
clualt3p42977	0	0	0	0	0.50	0.00
clualt3p46435	0.00	0.00	0.01	0.00	0.00	0.00
clualt5p9431	1.00	1.00	1.00	1.00	0.90	1.00
clualt5p36420	1.00	0	0.83	0.19	0.96	0
clualt5p39638	1.00	0.00	0	0	0.00	0
clucontain10529	1.00	1.00	0	0	0.00	0
clualt3p2404	0.80	0.98	0.75	0.94	0.99	0.93
clualt3p37652	0	1.00	0	0	0.50	0
clualt5p25965	0.00	0.04	0.00	0.00	0.02	0.01
clualt3p43638	0.00	0.00	0.00	0.00	0.02	0.01
clucontain28527	0.17	0	0	0	0	0
clualt3p31057	0.00	0.00	0.00	0.00	0.00	0.00
clucontain3449	0.00	1.00	0	0	1.00	0
clualt3p48543	1.00	1.00	1.00	1.00	1.00	1.00
clucontain26145	1.00	1.00	1.00	1.00	0.97	1.00
clualt5p29692	1.00	1.00	1.00	1.00	0.96	1.00
cluolp15598	1.00	0.00	0	0	0	0
clualt3p26756	0.00	0.00	0.02	0.00	0.00	0.00
clualt3p32904	1.00	1.00	1.00	0.95	0.93	0.99
clualt5p6923	0.00	0	0	0	1.00	0
clualt3p21980	1.00	1.00	1.00	1.00	0.93	1.00
clualt3p30290	1.00	1.00	1.00	0.91	0.96	0.87
clualt3p12810	0.00	0.00	0.00	0.00	0.00	0.00
cluolp18170	0	0	0	0	0.00	1.00
clualt5p28883	0	0	0	0	0.92	0
cluolp12925	0	1.00	0.00	0	0	0
clucontain1624	0	0	1.00	0.00	0	0
clualt3p19664	0.00	0.19	0	1.00	1.00	0.19
clucontain24570	0	0	0.00	0	0	0
clualt5p5547	0	0	0	1.00	0.00	0
clualt5p13464	0	0	0	1.00	0	0
clualt3p49346	0	0	0	0	0.00	0
cluolp26277	0.00	0	1.00	0	0	0
clualt3p15373	0.00	0.00	0.00	0.00	0.00	0.00
clualt5p24993	0	0	0.00	1.00	0	0
clualt3p4635	1.00	1.00	1.00	1.00	0.99	1.00
clualt5p30978	0	0	0	0	0.00	1.00
clualt5p31983	0.00	0.01	0.00	0.00	0.00	0.00
clucontain1098	0.00	0	1.00	0	0.38	0
clualt3p38392	0	0	0	0.00	1.00	1.00
clualt3p10299	1.00	0.96	0.83	0.98	0.99	1.00
clualt5p43791	0	1.00	0	1.00	0.91	1.00
clualt3p5821	1.00	0.98	1.00	1.00	1.00	1.00
clucontain12968	0	0	0	1.00	0	0
clualt3p50720	0	0	0	1.00	0	0
cluolp6651	0	0.00	0	0	1.00	0
clucontain28012	0	0	1.00	0.00	0	0
cluolp19608	0	0	0	0.00	0	0
clualt5p40447	0.00	0.00	0.00	0.10	0.08	0.01
cluolp18694	0	0	0	0	1.00	0.00
cluolp7851	0	0	0	1.00	0.00	0
cluolp6141	0	0	0	0	0.00	0.00
clualt3p25561	1.00	1.00	1.00	0.99	1.00	1.00
clualt3p17531	0	0	1.00	1.00	0.91	0.86
clucontain17798	0	0	0	0	0.04	0.00
clualt5p18944	1.00	0.98	1.00	1.00	1.00	1.00
clualt3p32620	0.00	0.00	0.01	0.00	0.00	0.00
cluolp26956	0	0	0	0	0	0.85
clualt5p9439	0.80	1.00	1.00	1.00	1.00	1.00
cluolp23376	0.00	0	0	0	0	0
cluolp4022	0	1.00	0	1.00	1.00	0.00
clualt3p31074	0	0	0	0.33	0	0
clucontain15341	0	0	1.00	0	0	0
clualt5p16073	0.74	0.81	0.44	0.86	0.85	0.81
clualt5p43054	0	0.00	0	0	0	1.00
clualt5p31950	0.00	0.00	0.00	0.31	0.21	0
clualt3p8836	0.69	0.71	0.45	0.78	0.57	0.56
cluolp18365	1.00	1.00	1.00	1.00	1.00	1.00
clualt5p9826	1.00	1.00	1.00	0.98	0.97	1.00
clualt3p14474	0.00	0.00	0.00	0.00	0.01	0.01
clualt3p20525	0	0	0	0	0	0.00
cluolp1894	0	0.00	0	0	1.00	0
clualt5p16897	1.00	0.96	0.72	0.97	0.91	1.00
clucontain20019	0	0	0	0	0	0.62
clualt3p28747	0	0.00	0	0	0.00	0.36
clualt5p3251	1.00	1.00	1.00	1.00	0.97	1.00
cluolp12996	0	0	0	1.00	0.00	0
clucontain14883	0.00	1.00	0	0	0	0
clualt3p13758	0.00	0.00	0.00	0.00	0.00	0.05
cluolp20255	0	0	0	0.00	0	1.00
clualt5p11872	0	1.00	0	0	0.40	0
clucontain16769	0	0	0.23	0.00	0.00	0
clualt3p44360	1.00	1.00	0.63	1.00	0.99	0.93
clualt3p5681	0.00	0.00	0.00	0.00	0.00	0.13
clualt3p26938	0.02	0.00	0.00	0.00	0.00	0.00
clualt3p41686	0	0	0	0	0.14	0
cluolp11742	0	0	0	0.50	0	0
clualt3p9756	1.00	1.00	1.00	0.97	1.00	1.00
cluolp21302	1.00	0	0.00	0	0	0
clualt3p21376	1.00	1.00	1.00	0.61	0.81	1.00
clualt5p16618	0	1.00	0	0.42	0.38	0.67
clucontain24702	1.00	1.00	1.00	1.00	1.00	1.00
clualt3p435	0.14	0.17	0.13	0.09	0.22	0.14
clualt3p41789	0.75	1.00	1.00	1.00	0.89	1.00
clualt5p14794	1.00	0.96	1.00	0.99	0.99	0.96
cluolp17493	0	1.00	0	0	0.07	0
clucontain6790	0.00	0	0	0	0	1.00
clualt3p38362	0.00	0.01	0.00	0.00	0.01	0.00
clualt3p45910	0	0	0	0.50	0	0
clucontain19534	0	0	0	0	0.60	0
clualt3p51017	0.00	0.00	0	0.00	0.10	0.18
clualt5p10668	0.00	0.00	0.00	0.00	0.01	0.00
clualt5p33924	0.91	1.00	1.00	1.00	1.00	1.00
cluolp9531	0	1.00	0	0	0.00	0
cluolp23184	1.00	0.00	0	0	0	0
clualt5p22011	0.00	0	0	0.00	0.07	0.35
clualt3p26379	0	0	1.00	0.57	0.83	1.00
clualt5p20964	0	0.64	0	0.33	0	0.00
clualt5p31470	0.00	0.00	0.00	0.00	0.00	0.00
clualt5p10593	0	0	0	0	0.71	0
clualt5p38873	0	1.00	0	0	1.00	0
clualt3p42663	0	0	0	0	0.57	0
clualt3p38834	0	0	0	0	1.00	0
cluolp5069	0	0	0	0	0	0.00
clualt5p21806	1.00	1.00	1.00	1.00	1.00	1.00
clualt5p1888	0.00	0	0	1.00	0	0
clualt3p51094	0	1.00	0	1.00	1.00	0.56
clualt5p19672	0	0	0	0.00	0.50	0
clualt5p34084	0.09	0.00	0.00	0.00	0.00	0.00
clucontain658	0	0.95	0	0	0	0
clucontain14596	0	0.60	0	0	1.00	0
clualt3p32763	0	0	0	0	0.80	0
clualt5p19557	0.73	0.94	0.92	0.97	0.93	1.00
clualt5p43636	0.00	0.00	0.00	0.00	0.00	0.00
clualt5p25881	0.23	0.15	0.02	0.09	0.10	0.11
cluolp6086	0.00	0	0	0	1.00	0
clualt3p27570	0	0.00	0.00	0.21	0.00	0.00
clualt3p16421	0.00	0.20	0.00	0.31	0.23	0.10
clualt3p23843	0.00	0.11	0.00	0.00	0.00	0.00
clualt5p35701	0	0	0	0.50	0	0
cluolp19440	1.00	0	0	0	0	0
clualt3p41060	0.00	0	0	0.00	0.06	0.16
clucontain357	0	0	0	0.99	0.00	0
clucontain28512	1.00	1.00	0	0	0.00	1.00
clualt5p41706	0	0.00	0	0.00	0	1.00
clualt3p32512	1.00	0.97	1.00	1.00	1.00	1.00
clualt3p656	0.00	0.14	0.00	0.00	0.00	0.00
clualt5p3903	0	0	0	0.73	0.87	0.33
clualt3p18486	0	0.00	0	0.00	0.53	0
clualt5p12639	0	0.91	0.00	0.72	0.50	1.00
clualt3p43272	0	0.00	0	0.20	0.00	0.00
cluolp17074	0	0	0	0.84	0	0
clualt3p38702	1.00	0	0.55	0.73	1.00	1.00
clucontain14530	0	0	0.00	0	0	0
cluolp9689	0	0	0	0	0.88	0
clucontain977	0	0	0	0	0.27	1.00
clualt3p5502	0.00	0.00	0.00	0.00	0.06	0.00
clualt3p7464	0.00	0	0	0.25	0.25	0.07
clualt5p35945	0.00	0.00	0.00	0.24	0.21	0.00
clualt3p32095	0.00	0.00	0.00	0.14	0.26	0.00
clucontain81	1.00	0	0	0	0	0
clualt3p30990	0.21	0.30	0.11	0.17	0.25	0.12
clualt3p25156	0.00	0.00	0.00	0.00	0.00	0.00
cluolp21043	0	0	0	0	0.77	0
clualt3p3908	0.00	0.00	0.00	0.00	0.06	0.00
cluolp5797	0	0	0	0	1.00	0
cluolp28683	0	0	0.00	0	0	1.00
clualt3p21814	0	0	0	0	0.53	0
clucontain13801	1.00	1.00	0.86	1.00	1.00	1.00
clualt5p9411	1.00	1.00	1.00	0.99	0.99	1.00
clualt5p32079	0.94	0.85	1.00	1.00	0.90	1.00
clucontain7950	0	0	0	0.50	0	0
clualt5p29675	0	1.00	0	1.00	0.83	0
clualt3p39163	0	1.00	0	0.33	0.81	0.30
clualt3p24430	0	0	0	1.00	1.00	0
clualt5p16884	0.97	0.94	0.96	0.90	0.98	0.96
cluolp18763	0	0	0	0.00	0	0
clualt5p27565	0.00	0.00	0.00	0.05	0.00	0.00
clualt3p29797	0	1.00	1.00	0.13	0.10	0.17
clualt5p19604	0.00	0.00	0.00	0.00	0.00	0.00
clualt3p29787	0.00	0.00	0	0.00	0.00	0.62
cluolp3541	0	0	0.46	0	0	0
cluolp1987	0	0	1.00	0	0.22	0
clualt3p34839	0	0	0	1.00	0.93	0.00
clualt5p14375	1.00	1.00	1.00	1.00	0.95	1.00
clucontain8140	0	0	0.00	0.00	1.00	0
clualt3p28617	0.00	0	0	0	0	0
clualt5p24834	1.00	1.00	1.00	1.00	0.99	1.00
clualt3p34356	0	1.00	0	0.00	0	0
clucontain24015	0	0	0	0	0	0.56
clualt3p13655	0	1.00	0	1.00	0.73	0
clualt3p3002	0	0	0	1.00	0	0
clucontain26804	0	0	0	0	0.00	1.00
clucontain19664	0.00	0	0	0	0	0
clualt5p13733	0	0.00	0	0.00	0.36	0.36
clucontain26148	0	0	0	1.00	1.00	0.00
cluolp28002	0	1.00	0	0.00	0	0
clualt3p52022	0	0	0	0	0.00	1.00
cluolp25393	0	0	0	0	1.00	0.00
clualt3p10948	0	0.00	0	0	0	0
clualt3p21409	0	0	0	1.00	0.43	0.00
clualt3p34412	1.00	1.00	1.00	1.00	0.98	1.00
clualt3p18276	0.02	0.00	0.00	0.00	0.00	0.01
cluolp14059	0	0.00	0	0	0	1.00
clualt5p6914	0	0	0	0	1.00	0.00
cluolp25427	0	0	0.00	0	0	0.88
clualt5p37825	0.00	0.00	0.66	0.42	0.26	0.00
cluolp29158	0	0.00	0	0	0.16	0.00
clualt5p41123	0.98	0.91	0.78	0.91	0.95	0.95
cluolp21091	0	0	0	0	0.59	0
clualt3p34062	0.86	0.92	0.56	0.36	0.24	0.12
clualt5p20722	1.00	1.00	1.00	1.00	1.00	1.00
clualt3p2519	0	0	0	0.27	0	0
clualt5p28147	1.00	0.98	1.00	1.00	1.00	1.00
clualt5p33298	0.00	0.00	0.00	0.06	0.01	0.00
clucontain22681	0	0	0	0	0	0.83
clualt5p19881	0	0	0	0	0	1.00
clualt5p23936	0	1.00	0	1.00	0.69	0.47
clualt5p42452	0	0	0	0.90	1.00	0
clualt5p42810	1.00	0	0	1.00	0.29	1.00
clualt3p5003	0	1.00	0	1.00	0.86	1.00
clualt5p37703	0	0	0.00	0.09	0.09	0
clualt5p109	0	0.00	0.00	0.00	0.00	0.11
clucontain19843	0	0	0	0.00	0	0
clualt3p50571	0	0	1.00	0	0.00	0
clualt5p3055	1.00	0.00	0	0.00	0.34	0.14
clualt5p24473	0	1.00	0	0.75	0.85	1.00
clualt5p43841	0	0	1.00	0.00	0.64	0.67
cluolp11338	0	1.00	1.00	0	0	0.00
clualt5p32837	0.00	0.13	0.00	0.00	0.00	0.00
cluolp17491	0	0.60	0.24	0	0.33	0.00
clualt3p43929	1.00	1.00	1.00	1.00	1.00	1.00
clualt5p24659	0	0	0	0	1.00	0
clualt5p38057	0.18	0.76	0.15	0.00	0.47	0.85
clucontain8084	0	0	0	1.00	0.98	0.00
clucontain23923	0.00	1.00	1.00	1.00	1.00	0
clualt3p8999	0.92	0.92	0.92	0.92	0.93	0.92
clualt3p49774	0	0	0	0	0	0.00
clucontain8359	0	0	0.00	0	0	0
clucontain12060	0	0	0.00	0	0	1.00
clualt3p1010	0.95	0.99	1.00	0.99	0.98	1.00
clualt5p11994	1.00	0	1.00	1.00	0.82	1.00
cluolp25266	0	0	0.00	1.00	0.00	0
clualt3p17447	0.94	1.00	0.77	0.97	0.98	0.93
clualt3p35619	0.00	0.00	0	0.00	0.30	0.00
clualt5p41225	0.07	0.02	0.02	0.01	0.06	0.07
clualt3p5687	1.00	0.00	0.00	0.00	0.00	0.14
cluolp14352	0	0	0	1.00	0	0.00
clualt5p22065	0	1.00	0	1.00	0.64	0
clualt5p2236	0	0	0	0	0.73	1.00
clualt5p13695	0.84	1.00	1.00	1.00	1.00	1.00
clualt5p18628	0	0	0	0	0.62	0
clualt3p39922	0	0	0	0	1.00	0
clualt5p38937	1.00	1.00	1.00	1.00	0.99	1.00
cluolp21547	0	0.21	0	0	0	0
clualt5p13837	1.00	1.00	0	0.15	0.81	0.22
clualt5p5688	0	0.00	0	0.19	0.00	0.00
clucontain14275	1.00	0.97	1.00	0.97	0.99	0.99
clualt5p8834	0	0	0	0.60	0	0
cluolp16906	0	0	0	0	1.00	0
clualt5p41274	1.00	1.00	1.00	1.00	0.97	1.00
clualt3p12875	1.00	0.99	1.00	1.00	1.00	0.97
cluolp20383	1.00	1.00	1.00	1.00	1.00	1.00
clualt3p14054	0	0.00	0.00	0.24	0.33	0.00
clualt3p3873	0	0.00	0	1.00	0.00	0
clualt3p51636	0.01	0.00	0.00	0.01	0.01	0.01
clualt3p40030	0	0	1.00	0.00	0	0
clucontain23567	0.00	0	1.00	0	0	0
clualt5p14273	0.00	0.06	0.00	0.00	0.01	0.00
cluolp13815	0	0.36	0	0	0	0
clucontain6822	0.00	1.00	0	0	0	0
clualt5p6075	0	0.00	0	0.00	0	0.00
clucontain24155	0	0	0	0.51	0	0
cluolp19522	1.00	1.00	1.00	1.00	1.00	1.00
clucontain28421	0	0	0	0.00	0	1.00
cluolp18617	0	0	0	0.19	0.70	0
clucontain28500	1.00	0	0	0	0	0.00
cluolp22596	1.00	0	0	0	0	0.00
clucontain28676	0	0	0	0	0.31	0
cluolp27122	0	0	0	0.00	0	0
clualt3p32356	1.00	1.00	1.00	0.87	1.00	1.00
clucontain4333	0	0	0.00	0	1.00	0
clucontain15984	1.00	1.00	1.00	1.00	1.00	1.00
clualt3p37651	0	0	0	0	0.50	0
cluolp6854	0	0	0	0	1.00	0
clucontain3889	0.58	0	0	0	0	0
clualt5p17527	0.00	0.00	0.00	0.00	0.06	0.22
cluolp10864	0	0	0.86	0	0	0
clualt3p718	1.00	0.90	1.00	1.00	0.85	1.00
clualt3p49128	0.00	1.00	0	0	1.00	0
clucontain17049	0.25	0	0	0.97	0.67	0.00
clualt3p24614	1.00	0	1.00	0.67	0.76	0.84
cluolp28387	0	0	1.00	0	0.00	0
clucontain13029	1.00	1.00	0.92	1.00	1.00	1.00
clucontain5284	0	0	1.00	0	0	0
clualt5p36616	0.00	0.11	0.20	0.18	0.14	0.16
cluolp15033	0	0	1.00	0	0	0
clucontain5276	0	0	1.00	0	0	0
clualt3p10926	0	0	0	0	0.67	0
clualt5p10588	1.00	1.00	1.00	1.00	1.00	1.00
clualt3p39465	0.82	0.97	0.90	0.96	0.96	0.96
clucontain28459	0	0	0	0	0.03	0
clualt3p47812	0.00	0.00	0.00	0.00	0.00	0.00
clualt5p27655	1.00	0	0	0	0	0.00
cluolp16578	0	0	0	0	0.38	0
clualt3p41618	0.00	0.00	0.00	0.00	0.01	0.05
clualt3p2497	0	0.00	0	0	1.00	0
clualt3p5672	0	1.00	1.00	1.00	0.99	0.93
clucontain18737	0	1.00	0.00	0	0	0
clualt5p28588	0	0	0	0	0.69	0
clucontain7703	0	0	0	0	0.89	0
clucontain5579	1.00	0	0	0	0	0
clualt5p14346	0.09	0.10	0.12	0.04	0.04	0.04
clualt3p42842	0	0	1.00	0.00	0	0
cluolp1228	0.00	0.14	0.00	0.00	0.00	0.00
clualt3p28076	1.00	1.00	1.00	1.00	0.99	1.00
clualt3p26083	0	0	0	0.00	0	0
clucontain9664	1.00	1.00	1.00	1.00	0.99	1.00
clualt3p24776	0	0.79	0	1.00	1.00	1.00
clucontain10463	0	0	0.00	0	1.00	0
clualt5p33479	1.00	1.00	0	0.95	0.93	0.73
clualt3p16354	1.00	1.00	1.00	1.00	1.00	1.00
cluolp4928	0	0	0	1.00	0.00	0
clualt3p15715	1.00	1.00	1.00	0.98	1.00	1.00
cluolp17168	0	0	0	0.00	0	0.46
clualt5p25521	0.00	0.00	0.00	0.02	0.01	0.00
clucontain25656	0	0	0	0.47	0	0
clualt3p32707	0	0	0	0	0	0.86
clualt3p25869	0	1.00	0.80	0.60	0.77	1.00
clualt5p19305	0.92	0.96	0.95	0.96	0.95	0.94
cluolp24202	0.00	0	0	0	0	0
clucontain66	1.00	1.00	1.00	0.51	1.00	1.00
clualt5p36018	0	0	0	0	0.60	0
clualt5p37330	0.00	0.08	0.07	0.15	0.06	0.06
cluolp26448	0	0.00	0	0	0	0
clucontain1129	0.00	0.00	0.00	0.00	0.14	0.00
clualt5p26121	0	0	0.00	0.00	0.67	0
clualt5p36493	0	0.00	0	0	1.00	0
cluolp9070	0.00	0.00	0	0.00	0.14	0.00
clualt3p48405	1.00	1.00	1.00	0.96	0.99	1.00
clualt5p41796	0	0	0	0.00	0.27	0
clucontain22312	1.00	1.00	1.00	1.00	1.00	0.99
clualt3p47337	0	0	0	0	0.22	1.00
cluolp21505	0	0	0	0	0.50	0
clucontain28176	0.00	0	0	0	0.00	1.00
cluolp1140	1.00	1.00	1.00	1.00	0.95	1.00
clualt5p11976	1.00	1.00	1.00	1.00	1.00	1.00
clucontain3426	0.00	0	0	1.00	0	0
cluolp4524	1.00	1.00	0	0.07	0	0
clualt3p21082	1.00	0.96	1.00	1.00	0.98	1.00
clucontain57	0	0	0	1.00	0.00	0
clucontain15298	0	1.00	0	0	0	0.00
clucontain13075	0	1.00	0	0	0	0
clualt3p10642	0	0.00	0	0.10	0.09	0.00
[truncated: 173,949 more rows]
