# Supplementary material for: LncRNA TP53TG1 plays an anti-oncogenic role in cervical cancer by synthetically regulating transcriptome profile in HeLa cells
Source: Front Genet. 2022 Oct 4;13:981030. doi: 10.3389/fgene.2022.981030 (PMC9576931; doi:10.3389/fgene.2022.981030)
Supplement: Supplementary file 3 [file DataSheet1.ZIP › figures-中间图形/fig4-AS/BCDE-suva/suva/Analysis/f4_fre_stat/sample_anno.xls]

Gene	type
NC_1	NC_
NC_2	NC_
NC_3	NC_
OE_TP53TG1_1	OE_TP53TG1_
OE_TP53TG1_2	OE_TP53TG1_
OE_TP53TG1_3	OE_TP53TG1_
