# Supplementary material for: LncRNA TP53TG1 plays an anti-oncogenic role in cervical cancer by synthetically regulating transcriptome profile in HeLa cells
Source: Front Genet. 2022 Oct 4;13:981030. doi: 10.3389/fgene.2022.981030 (PMC9576931; doi:10.3389/fgene.2022.981030)
Supplement: Supplementary file 3 [file DataSheet1.ZIP › figures-中间图形/fig4-AS/BCDE-suva/suva/gokegg/cluster_ratio.txt.highfrequency.0-50.re.gene_GO_analysis/cluster_ratio.txt.highfrequency.0-50.re.gene_GO_annotation_C.xls]

Gene	Description	GO term	GO term Description	Type
DVL1	dishevelled segment polarity protein 1	GO:0005737	cytoplasm	C
DVL1	dishevelled segment polarity protein 1	GO:0005829	cytosol	C
DVL1	dishevelled segment polarity protein 1	GO:0005874	microtubule	C
DVL1	dishevelled segment polarity protein 1	GO:0005886	plasma membrane	C
DVL1	dishevelled segment polarity protein 1	GO:0014069	postsynaptic density	C
DVL1	dishevelled segment polarity protein 1	GO:0015630	microtubule cytoskeleton	C
DVL1	dishevelled segment polarity protein 1	GO:0016020	membrane	C
DVL1	dishevelled segment polarity protein 1	GO:0016328	lateral plasma membrane	C
DVL1	dishevelled segment polarity protein 1	GO:0030136	clathrin-coated vesicle	C
DVL1	dishevelled segment polarity protein 1	GO:0030424	axon	C
DVL1	dishevelled segment polarity protein 1	GO:0030425	dendrite	C
DVL1	dishevelled segment polarity protein 1	GO:0030426	growth cone	C
DVL1	dishevelled segment polarity protein 1	GO:0031410	cytoplasmic vesicle	C
DVL1	dishevelled segment polarity protein 1	GO:0043005	neuron projection	C
DVL1	dishevelled segment polarity protein 1	GO:0043025	neuronal cell body	C
DVL1	dishevelled segment polarity protein 1	GO:0043197	dendritic spine	C
DVL1	dishevelled segment polarity protein 1	GO:0045202	synapse	C
DVL1	dishevelled segment polarity protein 1	GO:0098685	Schaffer collateral - CA1 synapse	C
DVL1	dishevelled segment polarity protein 1	GO:0098793	presynapse	C
DVL1	dishevelled segment polarity protein 1	GO:0098978	glutamatergic synapse	C
DVL1	dishevelled segment polarity protein 1	GO:1990909	Wnt signalosome	C
KCNAB2	potassium voltage-gated channel subfamily A regulatory beta subunit 2	GO:0005737	cytoplasm	C
KCNAB2	potassium voltage-gated channel subfamily A regulatory beta subunit 2	GO:0005829	cytosol	C
KCNAB2	potassium voltage-gated channel subfamily A regulatory beta subunit 2	GO:0005856	cytoskeleton	C
KCNAB2	potassium voltage-gated channel subfamily A regulatory beta subunit 2	GO:0005874	microtubule	C
KCNAB2	potassium voltage-gated channel subfamily A regulatory beta subunit 2	GO:0005886	plasma membrane	C
KCNAB2	potassium voltage-gated channel subfamily A regulatory beta subunit 2	GO:0008076	voltage-gated potassium channel complex	C
KCNAB2	potassium voltage-gated channel subfamily A regulatory beta subunit 2	GO:0016020	membrane	C
KCNAB2	potassium voltage-gated channel subfamily A regulatory beta subunit 2	GO:0016021	integral component of membrane	C
KCNAB2	potassium voltage-gated channel subfamily A regulatory beta subunit 2	GO:0030054	cell junction	C
KCNAB2	potassium voltage-gated channel subfamily A regulatory beta subunit 2	GO:0030424	axon	C
KCNAB2	potassium voltage-gated channel subfamily A regulatory beta subunit 2	GO:0031234	extrinsic component of cytoplasmic side of plasma membrane	C
KCNAB2	potassium voltage-gated channel subfamily A regulatory beta subunit 2	GO:0035579	specific granule membrane	C
KCNAB2	potassium voltage-gated channel subfamily A regulatory beta subunit 2	GO:0042995	cell projection	C
KCNAB2	potassium voltage-gated channel subfamily A regulatory beta subunit 2	GO:0043005	neuron projection	C
KCNAB2	potassium voltage-gated channel subfamily A regulatory beta subunit 2	GO:0044224	juxtaparanode region of axon	C
KCNAB2	potassium voltage-gated channel subfamily A regulatory beta subunit 2	GO:0045202	synapse	C
KCNAB2	potassium voltage-gated channel subfamily A regulatory beta subunit 2	GO:0070821	tertiary granule membrane	C
KCNAB2	potassium voltage-gated channel subfamily A regulatory beta subunit 2	GO:1990031	pinceau fiber	C
PEX14	peroxisomal biogenesis factor 14	GO:0001650	fibrillar center	C
PEX14	peroxisomal biogenesis factor 14	GO:0005634	nucleus	C
PEX14	peroxisomal biogenesis factor 14	GO:0005777	peroxisome	C
PEX14	peroxisomal biogenesis factor 14	GO:0005778	peroxisomal membrane	C
PEX14	peroxisomal biogenesis factor 14	GO:0005829	cytosol	C
PEX14	peroxisomal biogenesis factor 14	GO:0016020	membrane	C
PEX14	peroxisomal biogenesis factor 14	GO:0016021	integral component of membrane	C
PEX14	peroxisomal biogenesis factor 14	GO:0032991	protein-containing complex	C
PEX14	peroxisomal biogenesis factor 14	GO:1990429	peroxisomal importomer complex	C
CASP9	caspase 9	GO:0005634	nucleus	C
CASP9	caspase 9	GO:0005737	cytoplasm	C
CASP9	caspase 9	GO:0005739	mitochondrion	C
CASP9	caspase 9	GO:0005829	cytosol	C
CASP9	caspase 9	GO:0032991	protein-containing complex	C
CASP9	caspase 9	GO:0043293	apoptosome	C
ATP13A2	ATPase cation transporting 13A2	GO:0000421	autophagosome membrane	C
ATP13A2	ATPase cation transporting 13A2	GO:0005764	lysosome	C
ATP13A2	ATPase cation transporting 13A2	GO:0005765	lysosomal membrane	C
ATP13A2	ATPase cation transporting 13A2	GO:0005768	endosome	C
ATP13A2	ATPase cation transporting 13A2	GO:0005770	late endosome	C
ATP13A2	ATPase cation transporting 13A2	GO:0005771	multivesicular body	C
ATP13A2	ATPase cation transporting 13A2	GO:0005776	autophagosome	C
ATP13A2	ATPase cation transporting 13A2	GO:0012506	vesicle membrane	C
ATP13A2	ATPase cation transporting 13A2	GO:0016020	membrane	C
ATP13A2	ATPase cation transporting 13A2	GO:0016021	integral component of membrane	C
ATP13A2	ATPase cation transporting 13A2	GO:0030133	transport vesicle	C
ATP13A2	ATPase cation transporting 13A2	GO:0031410	cytoplasmic vesicle	C
ATP13A2	ATPase cation transporting 13A2	GO:0031902	late endosome membrane	C
ATP13A2	ATPase cation transporting 13A2	GO:0031982	vesicle	C
ATP13A2	ATPase cation transporting 13A2	GO:0032585	multivesicular body membrane	C
ATP13A2	ATPase cation transporting 13A2	GO:0043005	neuron projection	C
ATP13A2	ATPase cation transporting 13A2	GO:0043025	neuronal cell body	C
ATP13A2	ATPase cation transporting 13A2	GO:0043202	lysosomal lumen	C
ATP13A2	ATPase cation transporting 13A2	GO:1905103	integral component of lysosomal membrane	C
RCC1	regulator of chromosome condensation 1	GO:0000785	chromatin	C
RCC1	regulator of chromosome condensation 1	GO:0000794	condensed nuclear chromosome	C
RCC1	regulator of chromosome condensation 1	GO:0005634	nucleus	C
RCC1	regulator of chromosome condensation 1	GO:0005654	nucleoplasm	C
RCC1	regulator of chromosome condensation 1	GO:0005694	chromosome	C
RCC1	regulator of chromosome condensation 1	GO:0005737	cytoplasm	C
RCC1	regulator of chromosome condensation 1	GO:0031965	nuclear membrane	C
RCC1	regulator of chromosome condensation 1	GO:0032991	protein-containing complex	C
RBBP4	RB binding protein 4, chromatin remodeling factor	GO:0000785	chromatin	C
RBBP4	RB binding protein 4, chromatin remodeling factor	GO:0005634	nucleus	C
RBBP4	RB binding protein 4, chromatin remodeling factor	GO:0005654	nucleoplasm	C
RBBP4	RB binding protein 4, chromatin remodeling factor	GO:0005829	cytosol	C
RBBP4	RB binding protein 4, chromatin remodeling factor	GO:0016580	Sin3 complex	C
RBBP4	RB binding protein 4, chromatin remodeling factor	GO:0016581	NuRD complex	C
RBBP4	RB binding protein 4, chromatin remodeling factor	GO:0016589	NURF complex	C
RBBP4	RB binding protein 4, chromatin remodeling factor	GO:0032991	protein-containing complex	C
RBBP4	RB binding protein 4, chromatin remodeling factor	GO:0033186	CAF-1 complex	C
RBBP4	RB binding protein 4, chromatin remodeling factor	GO:0035098	ESC/E(Z) complex	C
OSCP1	organic solute carrier partner 1	GO:0005737	cytoplasm	C
OSCP1	organic solute carrier partner 1	GO:0005886	plasma membrane	C
OSCP1	organic solute carrier partner 1	GO:0009925	basal plasma membrane	C
OSCP1	organic solute carrier partner 1	GO:0016020	membrane	C
PPCS	phosphopantothenoylcysteine synthetase	GO:0005634	nucleus	C
PPCS	phosphopantothenoylcysteine synthetase	GO:0005737	cytoplasm	C
PPCS	phosphopantothenoylcysteine synthetase	GO:0005829	cytosol	C
NASP	nuclear autoantigenic sperm protein	GO:0000785	chromatin	C
NASP	nuclear autoantigenic sperm protein	GO:0005634	nucleus	C
NASP	nuclear autoantigenic sperm protein	GO:0005654	nucleoplasm	C
NASP	nuclear autoantigenic sperm protein	GO:0005737	cytoplasm	C
NASP	nuclear autoantigenic sperm protein	GO:0032991	protein-containing complex	C
MAST2	microtubule associated serine/threonine kinase 2	GO:0005737	cytoplasm	C
MAST2	microtubule associated serine/threonine kinase 2	GO:0005856	cytoskeleton	C
MAST2	microtubule associated serine/threonine kinase 2	GO:0005886	plasma membrane	C
MAST2	microtubule associated serine/threonine kinase 2	GO:0015630	microtubule cytoskeleton	C
MAST2	microtubule associated serine/threonine kinase 2	GO:0016020	membrane	C
POMGNT1	protein O-linked mannose N-acetylglucosaminyltransferase 1 (beta 1,2-)	GO:0000139	Golgi membrane	C
POMGNT1	protein O-linked mannose N-acetylglucosaminyltransferase 1 (beta 1,2-)	GO:0005794	Golgi apparatus	C
POMGNT1	protein O-linked mannose N-acetylglucosaminyltransferase 1 (beta 1,2-)	GO:0016020	membrane	C
POMGNT1	protein O-linked mannose N-acetylglucosaminyltransferase 1 (beta 1,2-)	GO:0016021	integral component of membrane	C
POMGNT1	protein O-linked mannose N-acetylglucosaminyltransferase 1 (beta 1,2-)	GO:0030173	integral component of Golgi membrane	C
MKNK1	MAPK interacting serine/threonine kinase 1	GO:0005634	nucleus	C
MKNK1	MAPK interacting serine/threonine kinase 1	GO:0005654	nucleoplasm	C
MKNK1	MAPK interacting serine/threonine kinase 1	GO:0005737	cytoplasm	C
MKNK1	MAPK interacting serine/threonine kinase 1	GO:0005829	cytosol	C
TXNDC12	thioredoxin domain containing 12	GO:0005783	endoplasmic reticulum	C
TXNDC12	thioredoxin domain containing 12	GO:0005788	endoplasmic reticulum lumen	C
GADD45A	growth arrest and DNA damage inducible alpha	GO:0005634	nucleus	C
GADD45A	growth arrest and DNA damage inducible alpha	GO:0005654	nucleoplasm	C
GADD45A	growth arrest and DNA damage inducible alpha	GO:0005737	cytoplasm	C
GADD45A	growth arrest and DNA damage inducible alpha	GO:0016607	nuclear speck	C
WLS	Wnt ligand secretion mediator	GO:0000139	Golgi membrane	C
WLS	Wnt ligand secretion mediator	GO:0005768	endosome	C
WLS	Wnt ligand secretion mediator	GO:0005769	early endosome	C
WLS	Wnt ligand secretion mediator	GO:0005783	endoplasmic reticulum	C
WLS	Wnt ligand secretion mediator	GO:0005789	endoplasmic reticulum membrane	C
WLS	Wnt ligand secretion mediator	GO:0005794	Golgi apparatus	C
WLS	Wnt ligand secretion mediator	GO:0005802	trans-Golgi network	C
WLS	Wnt ligand secretion mediator	GO:0005829	cytosol	C
WLS	Wnt ligand secretion mediator	GO:0005886	plasma membrane	C
WLS	Wnt ligand secretion mediator	GO:0012505	endomembrane system	C
WLS	Wnt ligand secretion mediator	GO:0016020	membrane	C
WLS	Wnt ligand secretion mediator	GO:0016021	integral component of membrane	C
WLS	Wnt ligand secretion mediator	GO:0030659	cytoplasmic vesicle membrane	C
WLS	Wnt ligand secretion mediator	GO:0030666	endocytic vesicle membrane	C
WLS	Wnt ligand secretion mediator	GO:0031301	integral component of organelle membrane	C
WLS	Wnt ligand secretion mediator	GO:0031410	cytoplasmic vesicle	C
WLS	Wnt ligand secretion mediator	GO:0031901	early endosome membrane	C
WLS	Wnt ligand secretion mediator	GO:0032590	dendrite membrane	C
WLS	Wnt ligand secretion mediator	GO:0032839	dendrite cytoplasm	C
WLS	Wnt ligand secretion mediator	GO:0070062	extracellular exosome	C
SELENOF	selenoprotein F	GO:0005783	endoplasmic reticulum	C
SELENOF	selenoprotein F	GO:0005788	endoplasmic reticulum lumen	C
RBM15	RNA binding motif protein 15	GO:0005634	nucleus	C
RBM15	RNA binding motif protein 15	GO:0005635	nuclear envelope	C
RBM15	RNA binding motif protein 15	GO:0005654	nucleoplasm	C
RBM15	RNA binding motif protein 15	GO:0016020	membrane	C
RBM15	RNA binding motif protein 15	GO:0016607	nuclear speck	C
RBM15	RNA binding motif protein 15	GO:0031965	nuclear membrane	C
RBM15	RNA binding motif protein 15	GO:0036396	RNA N6-methyladenosine methyltransferase complex	C
RNF115	ring finger protein 115	GO:0005737	cytoplasm	C
RNF115	ring finger protein 115	GO:0005829	cytosol	C
TARS2	threonyl-tRNA synthetase 2, mitochondrial	GO:0005737	cytoplasm	C
TARS2	threonyl-tRNA synthetase 2, mitochondrial	GO:0005739	mitochondrion	C
TARS2	threonyl-tRNA synthetase 2, mitochondrial	GO:0005759	mitochondrial matrix	C
S100A4	S100 calcium binding protein A4	GO:0005576	extracellular region	C
S100A4	S100 calcium binding protein A4	GO:0005615	extracellular space	C
S100A4	S100 calcium binding protein A4	GO:0005634	nucleus	C
S100A4	S100 calcium binding protein A4	GO:0005737	cytoplasm	C
S100A4	S100 calcium binding protein A4	GO:0043005	neuron projection	C
S100A4	S100 calcium binding protein A4	GO:0048471	perinuclear region of cytoplasm	C
S100A4	S100 calcium binding protein A4	GO:0062023	collagen-containing extracellular matrix	C
S100A4	S100 calcium binding protein A4	GO:0070062	extracellular exosome	C
S100A14	S100 calcium binding protein A14	GO:0005615	extracellular space	C
S100A14	S100 calcium binding protein A14	GO:0005737	cytoplasm	C
S100A14	S100 calcium binding protein A14	GO:0048471	perinuclear region of cytoplasm	C
S100A14	S100 calcium binding protein A14	GO:0070062	extracellular exosome	C
DISP1	dispatched RND transporter family member 1	GO:0016020	membrane	C
DISP1	dispatched RND transporter family member 1	GO:0016021	integral component of membrane	C
DISP1	dispatched RND transporter family member 1	GO:0016323	basolateral plasma membrane	C
C1orf198	chromosome 1 open reading frame 198	GO:0005737	cytoplasm	C
C1orf198	chromosome 1 open reading frame 198	GO:0005829	cytosol	C
SMYD3	SET and MYND domain containing 3	GO:0005634	nucleus	C
SMYD3	SET and MYND domain containing 3	GO:0005654	nucleoplasm	C
SMYD3	SET and MYND domain containing 3	GO:0005737	cytoplasm	C
SMYD3	SET and MYND domain containing 3	GO:0005829	cytosol	C
ADCY3	adenylate cyclase 3	GO:0005737	cytoplasm	C
ADCY3	adenylate cyclase 3	GO:0005794	Golgi apparatus	C
ADCY3	adenylate cyclase 3	GO:0005886	plasma membrane	C
ADCY3	adenylate cyclase 3	GO:0005887	integral component of plasma membrane	C
ADCY3	adenylate cyclase 3	GO:0005929	cilium	C
ADCY3	adenylate cyclase 3	GO:0016020	membrane	C
ADCY3	adenylate cyclase 3	GO:0016021	integral component of membrane	C
ADCY3	adenylate cyclase 3	GO:0042995	cell projection	C
EIF2B4	eukaryotic translation initiation factor 2B subunit delta	GO:0005737	cytoplasm	C
EIF2B4	eukaryotic translation initiation factor 2B subunit delta	GO:0005829	cytosol	C
EIF2B4	eukaryotic translation initiation factor 2B subunit delta	GO:0005851	eukaryotic translation initiation factor 2B complex	C
CEBPZ	CCAAT enhancer binding protein zeta	GO:0005634	nucleus	C
BOLA3	bolA family member 3	GO:0005739	mitochondrion	C
BOLA3	bolA family member 3	GO:0005829	cytosol	C
BOLA3	bolA family member 3	GO:0016604	nuclear body	C
NPAS2	neuronal PAS domain protein 2	GO:0000785	chromatin	C
NPAS2	neuronal PAS domain protein 2	GO:0005634	nucleus	C
NPAS2	neuronal PAS domain protein 2	GO:0005654	nucleoplasm	C
NPAS2	neuronal PAS domain protein 2	GO:0005667	transcription regulator complex	C
NPAS2	neuronal PAS domain protein 2	GO:0005737	cytoplasm	C
NPAS2	neuronal PAS domain protein 2	GO:0005829	cytosol	C
NPAS2	neuronal PAS domain protein 2	GO:1990513	CLOCK-BMAL transcription complex	C
KYNU	kynureninase	GO:0005654	nucleoplasm	C
KYNU	kynureninase	GO:0005737	cytoplasm	C
KYNU	kynureninase	GO:0005739	mitochondrion	C
KYNU	kynureninase	GO:0005829	cytosol	C
SPATS2L	spermatogenesis associated serine rich 2 like	GO:0005634	nucleus	C
SPATS2L	spermatogenesis associated serine rich 2 like	GO:0005654	nucleoplasm	C
SPATS2L	spermatogenesis associated serine rich 2 like	GO:0005730	nucleolus	C
SPATS2L	spermatogenesis associated serine rich 2 like	GO:0005737	cytoplasm	C
SPATS2L	spermatogenesis associated serine rich 2 like	GO:0005829	cytosol	C
SPATS2L	spermatogenesis associated serine rich 2 like	GO:0032991	protein-containing complex	C
CASP8	caspase 8	GO:0005634	nucleus	C
CASP8	caspase 8	GO:0005654	nucleoplasm	C
CASP8	caspase 8	GO:0005737	cytoplasm	C
CASP8	caspase 8	GO:0005739	mitochondrion	C
CASP8	caspase 8	GO:0005741	mitochondrial outer membrane	C
CASP8	caspase 8	GO:0005829	cytosol	C
CASP8	caspase 8	GO:0005856	cytoskeleton	C
CASP8	caspase 8	GO:0031264	death-inducing signaling complex	C
CASP8	caspase 8	GO:0031265	CD95 death-inducing signaling complex	C
CASP8	caspase 8	GO:0032991	protein-containing complex	C
CASP8	caspase 8	GO:0043005	neuron projection	C
CASP8	caspase 8	GO:0044297	cell body	C
CASP8	caspase 8	GO:0045121	membrane raft	C
CASP8	caspase 8	GO:0097342	ripoptosome	C
METTL21A	methyltransferase 21A, HSPA lysine	GO:0005654	nucleoplasm	C
METTL21A	methyltransferase 21A, HSPA lysine	GO:0005737	cytoplasm	C
METTL21A	methyltransferase 21A, HSPA lysine	GO:0005829	cytosol	C
METTL21A	methyltransferase 21A, HSPA lysine	GO:0032991	protein-containing complex	C
DNAJB2	DnaJ heat shock protein family (Hsp40) member B2	GO:0000502	proteasome complex	C
DNAJB2	DnaJ heat shock protein family (Hsp40) member B2	GO:0005634	nucleus	C
DNAJB2	DnaJ heat shock protein family (Hsp40) member B2	GO:0005737	cytoplasm	C
DNAJB2	DnaJ heat shock protein family (Hsp40) member B2	GO:0005783	endoplasmic reticulum	C
DNAJB2	DnaJ heat shock protein family (Hsp40) member B2	GO:0005789	endoplasmic reticulum membrane	C
DNAJB2	DnaJ heat shock protein family (Hsp40) member B2	GO:0005829	cytosol	C
DNAJB2	DnaJ heat shock protein family (Hsp40) member B2	GO:0016020	membrane	C
DNAJB2	DnaJ heat shock protein family (Hsp40) member B2	GO:0016234	inclusion body	C
DNAJB2	DnaJ heat shock protein family (Hsp40) member B2	GO:0031227	intrinsic component of endoplasmic reticulum membrane	C
DNAJB2	DnaJ heat shock protein family (Hsp40) member B2	GO:0031965	nuclear membrane	C
GMPPA	GDP-mannose pyrophosphorylase A	GO:0005737	cytoplasm	C
GMPPA	GDP-mannose pyrophosphorylase A	GO:0070062	extracellular exosome	C
ARMC9	armadillo repeat containing 9	GO:0005737	cytoplasm	C
ARMC9	armadillo repeat containing 9	GO:0005814	centriole	C
ARMC9	armadillo repeat containing 9	GO:0005856	cytoskeleton	C
ARMC9	armadillo repeat containing 9	GO:0005929	cilium	C
ARMC9	armadillo repeat containing 9	GO:0036064	ciliary basal body	C
ARMC9	armadillo repeat containing 9	GO:0042995	cell projection	C
ARMC9	armadillo repeat containing 9	GO:0070062	extracellular exosome	C
ARMC9	armadillo repeat containing 9	GO:0097542	ciliary tip	C
MTMR14	myotubularin related protein 14	GO:0001726	ruffle	C
MTMR14	myotubularin related protein 14	GO:0005737	cytoplasm	C
MTMR14	myotubularin related protein 14	GO:0005829	cytosol	C
MTMR14	myotubularin related protein 14	GO:0048471	perinuclear region of cytoplasm	C
BRPF1	bromodomain and PHD finger containing 1	GO:0000123	histone acetyltransferase complex	C
BRPF1	bromodomain and PHD finger containing 1	GO:0005634	nucleus	C
BRPF1	bromodomain and PHD finger containing 1	GO:0005654	nucleoplasm	C
BRPF1	bromodomain and PHD finger containing 1	GO:0005694	chromosome	C
BRPF1	bromodomain and PHD finger containing 1	GO:0005737	cytoplasm	C
BRPF1	bromodomain and PHD finger containing 1	GO:0005829	cytosol	C
BRPF1	bromodomain and PHD finger containing 1	GO:0005886	plasma membrane	C
BRPF1	bromodomain and PHD finger containing 1	GO:0070776	MOZ/MORF histone acetyltransferase complex	C
CAMK1	calcium/calmodulin dependent protein kinase I	GO:0005634	nucleus	C
CAMK1	calcium/calmodulin dependent protein kinase I	GO:0005737	cytoplasm	C
CAMK1	calcium/calmodulin dependent protein kinase I	GO:0005829	cytosol	C
CAMK1	calcium/calmodulin dependent protein kinase I	GO:0014069	postsynaptic density	C
CAMK1	calcium/calmodulin dependent protein kinase I	GO:0098978	glutamatergic synapse	C
CNOT10	CCR4-NOT transcription complex subunit 10	GO:0005634	nucleus	C
CNOT10	CCR4-NOT transcription complex subunit 10	GO:0005737	cytoplasm	C
CNOT10	CCR4-NOT transcription complex subunit 10	GO:0005829	cytosol	C
CNOT10	CCR4-NOT transcription complex subunit 10	GO:0016020	membrane	C
CNOT10	CCR4-NOT transcription complex subunit 10	GO:0030014	CCR4-NOT complex	C
MLH1	mutL homolog 1	GO:0000793	condensed chromosome	C
MLH1	mutL homolog 1	GO:0000794	condensed nuclear chromosome	C
MLH1	mutL homolog 1	GO:0000795	synaptonemal complex	C
MLH1	mutL homolog 1	GO:0001673	male germ cell nucleus	C
MLH1	mutL homolog 1	GO:0005634	nucleus	C
MLH1	mutL homolog 1	GO:0005654	nucleoplasm	C
MLH1	mutL homolog 1	GO:0005694	chromosome	C
MLH1	mutL homolog 1	GO:0005712	chiasma	C
MLH1	mutL homolog 1	GO:0005715	late recombination nodule	C
MLH1	mutL homolog 1	GO:0016020	membrane	C
MLH1	mutL homolog 1	GO:0032300	mismatch repair complex	C
MLH1	mutL homolog 1	GO:0032389	MutLalpha complex	C
ATRIP	ATR interacting protein	GO:0005634	nucleus	C
ATRIP	ATR interacting protein	GO:0005654	nucleoplasm	C
HYAL3	hyaluronidase 3	GO:0001669	acrosomal vesicle	C
HYAL3	hyaluronidase 3	GO:0002080	acrosomal membrane	C
HYAL3	hyaluronidase 3	GO:0005576	extracellular region	C
HYAL3	hyaluronidase 3	GO:0005764	lysosome	C
HYAL3	hyaluronidase 3	GO:0005768	endosome	C
HYAL3	hyaluronidase 3	GO:0005769	early endosome	C
HYAL3	hyaluronidase 3	GO:0005783	endoplasmic reticulum	C
HYAL3	hyaluronidase 3	GO:0005886	plasma membrane	C
HYAL3	hyaluronidase 3	GO:0016020	membrane	C
HYAL3	hyaluronidase 3	GO:0031410	cytoplasmic vesicle	C
HYAL3	hyaluronidase 3	GO:0097225	sperm midpiece	C
PHLDB2	pleckstrin homology like domain family B member 2	GO:0005737	cytoplasm	C
PHLDB2	pleckstrin homology like domain family B member 2	GO:0005829	cytosol	C
PHLDB2	pleckstrin homology like domain family B member 2	GO:0005886	plasma membrane	C
PHLDB2	pleckstrin homology like domain family B member 2	GO:0005925	focal adhesion	C
PHLDB2	pleckstrin homology like domain family B member 2	GO:0016020	membrane	C
PHLDB2	pleckstrin homology like domain family B member 2	GO:0016021	integral component of membrane	C
PHLDB2	pleckstrin homology like domain family B member 2	GO:0031252	cell leading edge	C
PHLDB2	pleckstrin homology like domain family B member 2	GO:0045111	intermediate filament cytoskeleton	C
PHLDB2	pleckstrin homology like domain family B member 2	GO:0045180	basal cortex	C
CNBP	CCHC-type zinc finger nucleic acid binding protein	GO:0005634	nucleus	C
CNBP	CCHC-type zinc finger nucleic acid binding protein	GO:0005737	cytoplasm	C
CNBP	CCHC-type zinc finger nucleic acid binding protein	GO:0005783	endoplasmic reticulum	C
CNBP	CCHC-type zinc finger nucleic acid binding protein	GO:0005829	cytosol	C
AP2M1	adaptor related protein complex 2 subunit mu 1	GO:0005765	lysosomal membrane	C
AP2M1	adaptor related protein complex 2 subunit mu 1	GO:0005829	cytosol	C
AP2M1	adaptor related protein complex 2 subunit mu 1	GO:0005886	plasma membrane	C
AP2M1	adaptor related protein complex 2 subunit mu 1	GO:0005905	clathrin-coated pit	C
AP2M1	adaptor related protein complex 2 subunit mu 1	GO:0016020	membrane	C
AP2M1	adaptor related protein complex 2 subunit mu 1	GO:0030122	AP-2 adaptor complex	C
AP2M1	adaptor related protein complex 2 subunit mu 1	GO:0030131	clathrin adaptor complex	C
AP2M1	adaptor related protein complex 2 subunit mu 1	GO:0030666	endocytic vesicle membrane	C
AP2M1	adaptor related protein complex 2 subunit mu 1	GO:0030669	clathrin-coated endocytic vesicle membrane	C
AP2M1	adaptor related protein complex 2 subunit mu 1	GO:0031410	cytoplasmic vesicle	C
AP2M1	adaptor related protein complex 2 subunit mu 1	GO:0036020	endolysosome membrane	C
AP2M1	adaptor related protein complex 2 subunit mu 1	GO:0043231	intracellular membrane-bounded organelle	C
AP2M1	adaptor related protein complex 2 subunit mu 1	GO:0045334	clathrin-coated endocytic vesicle	C
AP2M1	adaptor related protein complex 2 subunit mu 1	GO:0070062	extracellular exosome	C
AP2M1	adaptor related protein complex 2 subunit mu 1	GO:0098793	presynapse	C
AP2M1	adaptor related protein complex 2 subunit mu 1	GO:0098794	postsynapse	C
AP2M1	adaptor related protein complex 2 subunit mu 1	GO:0098978	glutamatergic synapse	C
MYL5	myosin light chain 5	GO:0005829	cytosol	C
MYL5	myosin light chain 5	GO:0005859	muscle myosin complex	C
MYL5	myosin light chain 5	GO:0016459	myosin complex	C
NMU	neuromedin U	GO:0005576	extracellular region	C
NMU	neuromedin U	GO:0043195	terminal bouton	C
ANXA3	annexin A3	GO:0005737	cytoplasm	C
ANXA3	annexin A3	GO:0005886	plasma membrane	C
ANXA3	annexin A3	GO:0016020	membrane	C
ANXA3	annexin A3	GO:0030424	axon	C
ANXA3	annexin A3	GO:0030425	dendrite	C
ANXA3	annexin A3	GO:0030670	phagocytic vesicle membrane	C
ANXA3	annexin A3	GO:0042581	specific granule	C
ANXA3	annexin A3	GO:0043025	neuronal cell body	C
ANXA3	annexin A3	GO:0070062	extracellular exosome	C
PDLIM5	PDZ and LIM domain 5	GO:0001725	stress fiber	C
PDLIM5	PDZ and LIM domain 5	GO:0005737	cytoplasm	C
PDLIM5	PDZ and LIM domain 5	GO:0005829	cytosol	C
PDLIM5	PDZ and LIM domain 5	GO:0005912	adherens junction	C
PDLIM5	PDZ and LIM domain 5	GO:0014069	postsynaptic density	C
PDLIM5	PDZ and LIM domain 5	GO:0015629	actin cytoskeleton	C
PDLIM5	PDZ and LIM domain 5	GO:0016020	membrane	C
PDLIM5	PDZ and LIM domain 5	GO:0030018	Z disc	C
PDLIM5	PDZ and LIM domain 5	GO:0030054	cell junction	C
PDLIM5	PDZ and LIM domain 5	GO:0031941	filamentous actin	C
PDLIM5	PDZ and LIM domain 5	GO:0042995	cell projection	C
PDLIM5	PDZ and LIM domain 5	GO:0045202	synapse	C
PDLIM5	PDZ and LIM domain 5	GO:0098793	presynapse	C
PDLIM5	PDZ and LIM domain 5	GO:0098794	postsynapse	C
DNAJC21	DnaJ heat shock protein family (Hsp40) member C21	GO:0005634	nucleus	C
DNAJC21	DnaJ heat shock protein family (Hsp40) member C21	GO:0005730	nucleolus	C
DNAJC21	DnaJ heat shock protein family (Hsp40) member C21	GO:0005737	cytoplasm	C
DNAJC21	DnaJ heat shock protein family (Hsp40) member C21	GO:0005829	cytosol	C
DNAJC21	DnaJ heat shock protein family (Hsp40) member C21	GO:0005840	ribosome	C
OXCT1	3-oxoacid CoA-transferase 1	GO:0005739	mitochondrion	C
OXCT1	3-oxoacid CoA-transferase 1	GO:0005759	mitochondrial matrix	C
MAST4	microtubule associated serine/threonine kinase family member 4	GO:0005737	cytoplasm	C
TAF9	TATA-box binding protein associated factor 9	GO:0000124	SAGA complex	C
TAF9	TATA-box binding protein associated factor 9	GO:0000125	PCAF complex	C
TAF9	TATA-box binding protein associated factor 9	GO:0005634	nucleus	C
TAF9	TATA-box binding protein associated factor 9	GO:0005654	nucleoplasm	C
TAF9	TATA-box binding protein associated factor 9	GO:0005669	transcription factor TFIID complex	C
TAF9	TATA-box binding protein associated factor 9	GO:0030914	STAGA complex	C
TAF9	TATA-box binding protein associated factor 9	GO:0033276	transcription factor TFTC complex	C
TAF9	TATA-box binding protein associated factor 9	GO:0070761	pre-snoRNP complex	C
TAF9	TATA-box binding protein associated factor 9	GO:0071339	MLL1 complex	C
STARD4	StAR related lipid transfer domain containing 4	GO:0005737	cytoplasm	C
STARD4	StAR related lipid transfer domain containing 4	GO:0005783	endoplasmic reticulum	C
STARD4	StAR related lipid transfer domain containing 4	GO:0005829	cytosol	C
STARD4	StAR related lipid transfer domain containing 4	GO:0031410	cytoplasmic vesicle	C
TCF7	transcription factor 7	GO:0005634	nucleus	C
TCF7	transcription factor 7	GO:0005654	nucleoplasm	C
TCF7	transcription factor 7	GO:0016604	nuclear body	C
TCF7	transcription factor 7	GO:1990907	beta-catenin-TCF complex	C
BRD8	bromodomain containing 8	GO:0000812	Swr1 complex	C
BRD8	bromodomain containing 8	GO:0005634	nucleus	C
BRD8	bromodomain containing 8	GO:0005654	nucleoplasm	C
BRD8	bromodomain containing 8	GO:0005739	mitochondrion	C
BRD8	bromodomain containing 8	GO:0035267	NuA4 histone acetyltransferase complex	C
STING1	stimulator of interferon response cGAMP interactor 1	GO:0000421	autophagosome membrane	C
STING1	stimulator of interferon response cGAMP interactor 1	GO:0005654	nucleoplasm	C
STING1	stimulator of interferon response cGAMP interactor 1	GO:0005737	cytoplasm	C
STING1	stimulator of interferon response cGAMP interactor 1	GO:0005739	mitochondrion	C
STING1	stimulator of interferon response cGAMP interactor 1	GO:0005741	mitochondrial outer membrane	C
STING1	stimulator of interferon response cGAMP interactor 1	GO:0005768	endosome	C
STING1	stimulator of interferon response cGAMP interactor 1	GO:0005776	autophagosome	C
STING1	stimulator of interferon response cGAMP interactor 1	GO:0005777	peroxisome	C
STING1	stimulator of interferon response cGAMP interactor 1	GO:0005783	endoplasmic reticulum	C
STING1	stimulator of interferon response cGAMP interactor 1	GO:0005789	endoplasmic reticulum membrane	C
STING1	stimulator of interferon response cGAMP interactor 1	GO:0005794	Golgi apparatus	C
STING1	stimulator of interferon response cGAMP interactor 1	GO:0005829	cytosol	C
STING1	stimulator of interferon response cGAMP interactor 1	GO:0005886	plasma membrane	C
STING1	stimulator of interferon response cGAMP interactor 1	GO:0016020	membrane	C
STING1	stimulator of interferon response cGAMP interactor 1	GO:0016021	integral component of membrane	C
STING1	stimulator of interferon response cGAMP interactor 1	GO:0030176	integral component of endoplasmic reticulum membrane	C
STING1	stimulator of interferon response cGAMP interactor 1	GO:0030659	cytoplasmic vesicle membrane	C
STING1	stimulator of interferon response cGAMP interactor 1	GO:0030667	secretory granule membrane	C
STING1	stimulator of interferon response cGAMP interactor 1	GO:0031410	cytoplasmic vesicle	C
STING1	stimulator of interferon response cGAMP interactor 1	GO:0033116	endoplasmic reticulum-Golgi intermediate compartment membrane	C
STING1	stimulator of interferon response cGAMP interactor 1	GO:0048471	perinuclear region of cytoplasm	C
STING1	stimulator of interferon response cGAMP interactor 1	GO:1990701	integral component of endoplasmic reticulum-Golgi intermediate compartment (ERGIC) membrane	C
TTC1	tetratricopeptide repeat domain 1	GO:0005778	peroxisomal membrane	C
TTC1	tetratricopeptide repeat domain 1	GO:0005829	cytosol	C
HNRNPH1	heterogeneous nuclear ribonucleoprotein H1	GO:0005634	nucleus	C
HNRNPH1	heterogeneous nuclear ribonucleoprotein H1	GO:0005654	nucleoplasm	C
HNRNPH1	heterogeneous nuclear ribonucleoprotein H1	GO:0005681	spliceosomal complex	C
HNRNPH1	heterogeneous nuclear ribonucleoprotein H1	GO:0005829	cytosol	C
HNRNPH1	heterogeneous nuclear ribonucleoprotein H1	GO:0016020	membrane	C
HNRNPH1	heterogeneous nuclear ribonucleoprotein H1	GO:0071013	catalytic step 2 spliceosome	C
HNRNPH1	heterogeneous nuclear ribonucleoprotein H1	GO:1990904	ribonucleoprotein complex	C
GFPT2	glutamine-fructose-6-phosphate transaminase 2	GO:0005829	cytosol	C
SERPINB6	serpin family B member 6	GO:0005576	extracellular region	C
SERPINB6	serpin family B member 6	GO:0005615	extracellular space	C
SERPINB6	serpin family B member 6	GO:0005737	cytoplasm	C
SERPINB6	serpin family B member 6	GO:0005829	cytosol	C
SERPINB6	serpin family B member 6	GO:0005886	plasma membrane	C
SERPINB6	serpin family B member 6	GO:0016020	membrane	C
SERPINB6	serpin family B member 6	GO:0016021	integral component of membrane	C
SERPINB6	serpin family B member 6	GO:0030667	secretory granule membrane	C
SERPINB6	serpin family B member 6	GO:0062023	collagen-containing extracellular matrix	C
SERPINB6	serpin family B member 6	GO:0070062	extracellular exosome	C
SERPINB6	serpin family B member 6	GO:0070821	tertiary granule membrane	C
SERPINB6	serpin family B member 6	GO:0097180	serine protease inhibitor complex	C
SERPINB6	serpin family B member 6	GO:0101003	ficolin-1-rich granule membrane	C
FLOT1	flotillin 1	GO:0001931	uropod	C
FLOT1	flotillin 1	GO:0005765	lysosomal membrane	C
FLOT1	flotillin 1	GO:0005768	endosome	C
FLOT1	flotillin 1	GO:0005769	early endosome	C
FLOT1	flotillin 1	GO:0005815	microtubule organizing center	C
FLOT1	flotillin 1	GO:0005886	plasma membrane	C
FLOT1	flotillin 1	GO:0005901	caveola	C
FLOT1	flotillin 1	GO:0005911	cell-cell junction	C
FLOT1	flotillin 1	GO:0005912	adherens junction	C
FLOT1	flotillin 1	GO:0005925	focal adhesion	C
FLOT1	flotillin 1	GO:0008180	COP9 signalosome	C
FLOT1	flotillin 1	GO:0009897	external side of plasma membrane	C
FLOT1	flotillin 1	GO:0016020	membrane	C
FLOT1	flotillin 1	GO:0016323	basolateral plasma membrane	C
FLOT1	flotillin 1	GO:0016600	flotillin complex	C
FLOT1	flotillin 1	GO:0030027	lamellipodium	C
FLOT1	flotillin 1	GO:0030864	cortical actin cytoskeleton	C
FLOT1	flotillin 1	GO:0031410	cytoplasmic vesicle	C
FLOT1	flotillin 1	GO:0034451	centriolar satellite	C
FLOT1	flotillin 1	GO:0042383	sarcolemma	C
FLOT1	flotillin 1	GO:0042470	melanosome	C
FLOT1	flotillin 1	GO:0044291	cell-cell contact zone	C
FLOT1	flotillin 1	GO:0044853	plasma membrane raft	C
FLOT1	flotillin 1	GO:0045121	membrane raft	C
FLOT1	flotillin 1	GO:0045202	synapse	C
FLOT1	flotillin 1	GO:0048786	presynaptic active zone	C
FLOT1	flotillin 1	GO:0070062	extracellular exosome	C
FLOT1	flotillin 1	GO:0098691	dopaminergic synapse	C
FLOT1	flotillin 1	GO:0098793	presynapse	C
FLOT1	flotillin 1	GO:0098978	glutamatergic synapse	C
FLOT1	flotillin 1	GO:0098982	GABA-ergic synapse	C
DXO	decapping exoribonuclease	GO:0005634	nucleus	C
DXO	decapping exoribonuclease	GO:0005654	nucleoplasm	C
DXO	decapping exoribonuclease	GO:0005829	cytosol	C
DXO	decapping exoribonuclease	GO:0005886	plasma membrane	C
POLR1C	RNA polymerase I and III subunit C	GO:0005634	nucleus	C
POLR1C	RNA polymerase I and III subunit C	GO:0005654	nucleoplasm	C
POLR1C	RNA polymerase I and III subunit C	GO:0005666	RNA polymerase III complex	C
POLR1C	RNA polymerase I and III subunit C	GO:0005736	RNA polymerase I complex	C
POLR1C	RNA polymerase I and III subunit C	GO:0005829	cytosol	C
SMAP1	small ArfGAP 1	GO:0005737	cytoplasm	C
SMAP1	small ArfGAP 1	GO:0005886	plasma membrane	C
SMAP1	small ArfGAP 1	GO:0016020	membrane	C
PREP	prolyl endopeptidase	GO:0005634	nucleus	C
PREP	prolyl endopeptidase	GO:0005737	cytoplasm	C
PREP	prolyl endopeptidase	GO:0005829	cytosol	C
PREP	prolyl endopeptidase	GO:0016020	membrane	C
BCLAF1	BCL2 associated transcription factor 1	GO:0005634	nucleus	C
BCLAF1	BCL2 associated transcription factor 1	GO:0005654	nucleoplasm	C
BCLAF1	BCL2 associated transcription factor 1	GO:0005737	cytoplasm	C
BCLAF1	BCL2 associated transcription factor 1	GO:0016592	mediator complex	C
BCLAF1	BCL2 associated transcription factor 1	GO:0016607	nuclear speck	C
MTHFD1L	methylenetetrahydrofolate dehydrogenase (NADP+ dependent) 1 like	GO:0005739	mitochondrion	C
MTHFD1L	methylenetetrahydrofolate dehydrogenase (NADP+ dependent) 1 like	GO:0005759	mitochondrial matrix	C
MTHFD1L	methylenetetrahydrofolate dehydrogenase (NADP+ dependent) 1 like	GO:0005829	cytosol	C
MTHFD1L	methylenetetrahydrofolate dehydrogenase (NADP+ dependent) 1 like	GO:0016020	membrane	C
PSMG3	proteasome assembly chaperone 3	GO:0032991	protein-containing complex	C
TWIST1	twist family bHLH transcription factor 1	GO:0000785	chromatin	C
TWIST1	twist family bHLH transcription factor 1	GO:0005634	nucleus	C
TWIST1	twist family bHLH transcription factor 1	GO:0005654	nucleoplasm	C
BLVRA	biliverdin reductase A	GO:0005737	cytoplasm	C
BLVRA	biliverdin reductase A	GO:0005829	cytosol	C
BLVRA	biliverdin reductase A	GO:0070062	extracellular exosome	C
TMEM248	transmembrane protein 248	GO:0016020	membrane	C
TMEM248	transmembrane protein 248	GO:0016021	integral component of membrane	C
ABHD11	abhydrolase domain containing 11	GO:0005739	mitochondrion	C
STYXL1	serine/threonine/tyrosine interacting like 1	GO:0005739	mitochondrion	C
STYXL1	serine/threonine/tyrosine interacting like 1	GO:0005759	mitochondrial matrix	C
LRCH4	leucine rich repeats and calponin homology domain containing 4	GO:0016020	membrane	C
LRCH4	leucine rich repeats and calponin homology domain containing 4	GO:0016021	integral component of membrane	C
LRCH4	leucine rich repeats and calponin homology domain containing 4	GO:0016605	PML body	C
LAMB1	laminin subunit beta 1	GO:0005576	extracellular region	C
LAMB1	laminin subunit beta 1	GO:0005604	basement membrane	C
LAMB1	laminin subunit beta 1	GO:0005606	laminin-1 complex	C
LAMB1	laminin subunit beta 1	GO:0005607	laminin-2 complex	C
LAMB1	laminin subunit beta 1	GO:0005615	extracellular space	C
LAMB1	laminin subunit beta 1	GO:0005788	endoplasmic reticulum lumen	C
LAMB1	laminin subunit beta 1	GO:0016020	membrane	C
LAMB1	laminin subunit beta 1	GO:0043256	laminin complex	C
LAMB1	laminin subunit beta 1	GO:0043257	laminin-8 complex	C
LAMB1	laminin subunit beta 1	GO:0043259	laminin-10 complex	C
LAMB1	laminin subunit beta 1	GO:0048471	perinuclear region of cytoplasm	C
LAMB1	laminin subunit beta 1	GO:0062023	collagen-containing extracellular matrix	C
LAMB1	laminin subunit beta 1	GO:0070062	extracellular exosome	C
TSPAN12	tetraspanin 12	GO:0005886	plasma membrane	C
TSPAN12	tetraspanin 12	GO:0005887	integral component of plasma membrane	C
TSPAN12	tetraspanin 12	GO:0016020	membrane	C
TSPAN12	tetraspanin 12	GO:0016021	integral component of membrane	C
METTL2B	methyltransferase 2B, methylcytidine	GO:0016020	membrane	C
METTL2B	methyltransferase 2B, methylcytidine	GO:0016021	integral component of membrane	C
CEP41	centrosomal protein 41	GO:0005737	cytoplasm	C
CEP41	centrosomal protein 41	GO:0005813	centrosome	C
CEP41	centrosomal protein 41	GO:0005814	centriole	C
CEP41	centrosomal protein 41	GO:0005815	microtubule organizing center	C
CEP41	centrosomal protein 41	GO:0005829	cytosol	C
CEP41	centrosomal protein 41	GO:0005856	cytoskeleton	C
CEP41	centrosomal protein 41	GO:0005929	cilium	C
CEP41	centrosomal protein 41	GO:0016020	membrane	C
CEP41	centrosomal protein 41	GO:0036064	ciliary basal body	C
CEP41	centrosomal protein 41	GO:0042995	cell projection	C
TBXAS1	thromboxane A synthase 1	GO:0005783	endoplasmic reticulum	C
TBXAS1	thromboxane A synthase 1	GO:0005789	endoplasmic reticulum membrane	C
TBXAS1	thromboxane A synthase 1	GO:0016020	membrane	C
TBXAS1	thromboxane A synthase 1	GO:0016021	integral component of membrane	C
TUSC3	tumor suppressor candidate 3	GO:0005739	mitochondrion	C
TUSC3	tumor suppressor candidate 3	GO:0005783	endoplasmic reticulum	C
TUSC3	tumor suppressor candidate 3	GO:0005789	endoplasmic reticulum membrane	C
TUSC3	tumor suppressor candidate 3	GO:0005886	plasma membrane	C
TUSC3	tumor suppressor candidate 3	GO:0005887	integral component of plasma membrane	C
TUSC3	tumor suppressor candidate 3	GO:0008250	oligosaccharyltransferase complex	C
TUSC3	tumor suppressor candidate 3	GO:0016020	membrane	C
TUSC3	tumor suppressor candidate 3	GO:0016021	integral component of membrane	C
TTI2	TELO2 interacting protein 2	GO:0005654	nucleoplasm	C
TTI2	TELO2 interacting protein 2	GO:0005813	centrosome	C
TTI2	TELO2 interacting protein 2	GO:0005829	cytosol	C
TTI2	TELO2 interacting protein 2	GO:0070209	ASTRA complex	C
PLPP5	phospholipid phosphatase 5	GO:0005737	cytoplasm	C
PLPP5	phospholipid phosphatase 5	GO:0005886	plasma membrane	C
PLPP5	phospholipid phosphatase 5	GO:0016020	membrane	C
PLPP5	phospholipid phosphatase 5	GO:0016021	integral component of membrane	C
ATP6V1H	ATPase H+ transporting V1 subunit H	GO:0000221	vacuolar proton-transporting V-type ATPase, V1 domain	C
ATP6V1H	ATPase H+ transporting V1 subunit H	GO:0005765	lysosomal membrane	C
ATP6V1H	ATPase H+ transporting V1 subunit H	GO:0005829	cytosol	C
ATP6V1H	ATPase H+ transporting V1 subunit H	GO:0005886	plasma membrane	C
ATP6V1H	ATPase H+ transporting V1 subunit H	GO:0070062	extracellular exosome	C
EIF3E	eukaryotic translation initiation factor 3 subunit E	GO:0000785	chromatin	C
EIF3E	eukaryotic translation initiation factor 3 subunit E	GO:0005634	nucleus	C
EIF3E	eukaryotic translation initiation factor 3 subunit E	GO:0005654	nucleoplasm	C
EIF3E	eukaryotic translation initiation factor 3 subunit E	GO:0005737	cytoplasm	C
EIF3E	eukaryotic translation initiation factor 3 subunit E	GO:0005829	cytosol	C
EIF3E	eukaryotic translation initiation factor 3 subunit E	GO:0005852	eukaryotic translation initiation factor 3 complex	C
EIF3E	eukaryotic translation initiation factor 3 subunit E	GO:0016020	membrane	C
EIF3E	eukaryotic translation initiation factor 3 subunit E	GO:0016282	eukaryotic 43S preinitiation complex	C
EIF3E	eukaryotic translation initiation factor 3 subunit E	GO:0016605	PML body	C
EIF3E	eukaryotic translation initiation factor 3 subunit E	GO:0033290	eukaryotic 48S preinitiation complex	C
EIF3E	eukaryotic translation initiation factor 3 subunit E	GO:0070062	extracellular exosome	C
EIF3E	eukaryotic translation initiation factor 3 subunit E	GO:0071540	eukaryotic translation initiation factor 3 complex, eIF3e	C
PLEC	plectin	GO:0005737	cytoplasm	C
PLEC	plectin	GO:0005829	cytosol	C
PLEC	plectin	GO:0005856	cytoskeleton	C
PLEC	plectin	GO:0005882	intermediate filament	C
PLEC	plectin	GO:0005886	plasma membrane	C
PLEC	plectin	GO:0005903	brush border	C
PLEC	plectin	GO:0005925	focal adhesion	C
PLEC	plectin	GO:0016020	membrane	C
PLEC	plectin	GO:0016528	sarcoplasm	C
PLEC	plectin	GO:0030054	cell junction	C
PLEC	plectin	GO:0030056	hemidesmosome	C
PLEC	plectin	GO:0042383	sarcolemma	C
PLEC	plectin	GO:0043034	costamere	C
PLEC	plectin	GO:0043292	contractile fiber	C
PLEC	plectin	GO:0045111	intermediate filament cytoskeleton	C
PLEC	plectin	GO:0048471	perinuclear region of cytoplasm	C
PLEC	plectin	GO:0070062	extracellular exosome	C
HSF1	heat shock transcription factor 1	GO:0000775	chromosome, centromeric region	C
HSF1	heat shock transcription factor 1	GO:0000776	kinetochore	C
HSF1	heat shock transcription factor 1	GO:0000777	condensed chromosome kinetochore	C
HSF1	heat shock transcription factor 1	GO:0000785	chromatin	C
HSF1	heat shock transcription factor 1	GO:0000791	euchromatin	C
HSF1	heat shock transcription factor 1	GO:0000792	heterochromatin	C
HSF1	heat shock transcription factor 1	GO:0000922	spindle pole	C
HSF1	heat shock transcription factor 1	GO:0005634	nucleus	C
HSF1	heat shock transcription factor 1	GO:0005654	nucleoplasm	C
HSF1	heat shock transcription factor 1	GO:0005694	chromosome	C
HSF1	heat shock transcription factor 1	GO:0005737	cytoplasm	C
HSF1	heat shock transcription factor 1	GO:0005813	centrosome	C
HSF1	heat shock transcription factor 1	GO:0005815	microtubule organizing center	C
HSF1	heat shock transcription factor 1	GO:0005829	cytosol	C
HSF1	heat shock transcription factor 1	GO:0005856	cytoskeleton	C
HSF1	heat shock transcription factor 1	GO:0016605	PML body	C
HSF1	heat shock transcription factor 1	GO:0048471	perinuclear region of cytoplasm	C
HSF1	heat shock transcription factor 1	GO:0097165	nuclear stress granule	C
HSF1	heat shock transcription factor 1	GO:0097431	mitotic spindle pole	C
HSF1	heat shock transcription factor 1	GO:0101031	chaperone complex	C
HSF1	heat shock transcription factor 1	GO:1990904	ribonucleoprotein complex	C
PSIP1	PC4 and SFRS1 interacting protein 1	GO:0000792	heterochromatin	C
PSIP1	PC4 and SFRS1 interacting protein 1	GO:0005634	nucleus	C
PSIP1	PC4 and SFRS1 interacting protein 1	GO:0005654	nucleoplasm	C
PSIP1	PC4 and SFRS1 interacting protein 1	GO:0005829	cytosol	C
PSIP1	PC4 and SFRS1 interacting protein 1	GO:0034399	nuclear periphery	C
PSIP1	PC4 and SFRS1 interacting protein 1	GO:0035327	transcriptionally active chromatin	C
CBWD6	COBW domain containing 6	GO:0005737	cytoplasm	C
CTSL	cathepsin L	GO:0005576	extracellular region	C
CTSL	cathepsin L	GO:0005615	extracellular space	C
CTSL	cathepsin L	GO:0005634	nucleus	C
CTSL	cathepsin L	GO:0005764	lysosome	C
CTSL	cathepsin L	GO:0005771	multivesicular body	C
CTSL	cathepsin L	GO:0005794	Golgi apparatus	C
CTSL	cathepsin L	GO:0005886	plasma membrane	C
CTSL	cathepsin L	GO:0016020	membrane	C
CTSL	cathepsin L	GO:0016324	apical plasma membrane	C
CTSL	cathepsin L	GO:0031410	cytoplasmic vesicle	C
CTSL	cathepsin L	GO:0036021	endolysosome lumen	C
CTSL	cathepsin L	GO:0042583	chromaffin granule	C
CTSL	cathepsin L	GO:0043202	lysosomal lumen	C
CTSL	cathepsin L	GO:0043231	intracellular membrane-bounded organelle	C
CTSL	cathepsin L	GO:0062023	collagen-containing extracellular matrix	C
CTSL	cathepsin L	GO:0070062	extracellular exosome	C
CTSL	cathepsin L	GO:0071682	endocytic vesicle lumen	C
SLC31A1	solute carrier family 31 member 1	GO:0005737	cytoplasm	C
SLC31A1	solute carrier family 31 member 1	GO:0005770	late endosome	C
SLC31A1	solute carrier family 31 member 1	GO:0005886	plasma membrane	C
SLC31A1	solute carrier family 31 member 1	GO:0005887	integral component of plasma membrane	C
SLC31A1	solute carrier family 31 member 1	GO:0016020	membrane	C
SLC31A1	solute carrier family 31 member 1	GO:0016021	integral component of membrane	C
SLC31A1	solute carrier family 31 member 1	GO:0043025	neuronal cell body	C
SLC31A1	solute carrier family 31 member 1	GO:0055037	recycling endosome	C
MAPKAP1	MAPK associated protein 1	GO:0005634	nucleus	C
MAPKAP1	MAPK associated protein 1	GO:0005654	nucleoplasm	C
MAPKAP1	MAPK associated protein 1	GO:0005737	cytoplasm	C
MAPKAP1	MAPK associated protein 1	GO:0005794	Golgi apparatus	C
MAPKAP1	MAPK associated protein 1	GO:0005829	cytosol	C
MAPKAP1	MAPK associated protein 1	GO:0005886	plasma membrane	C
MAPKAP1	MAPK associated protein 1	GO:0016020	membrane	C
MAPKAP1	MAPK associated protein 1	GO:0031410	cytoplasmic vesicle	C
MAPKAP1	MAPK associated protein 1	GO:0031932	TORC2 complex	C
ST6GALNAC6	ST6 N-acetylgalactosaminide alpha-2,6-sialyltransferase 6	GO:0000139	Golgi membrane	C
ST6GALNAC6	ST6 N-acetylgalactosaminide alpha-2,6-sialyltransferase 6	GO:0005737	cytoplasm	C
ST6GALNAC6	ST6 N-acetylgalactosaminide alpha-2,6-sialyltransferase 6	GO:0005794	Golgi apparatus	C
ST6GALNAC6	ST6 N-acetylgalactosaminide alpha-2,6-sialyltransferase 6	GO:0005886	plasma membrane	C
ST6GALNAC6	ST6 N-acetylgalactosaminide alpha-2,6-sialyltransferase 6	GO:0016020	membrane	C
ST6GALNAC6	ST6 N-acetylgalactosaminide alpha-2,6-sialyltransferase 6	GO:0016021	integral component of membrane	C
FIBCD1	fibrinogen C domain containing 1	GO:0005615	extracellular space	C
FIBCD1	fibrinogen C domain containing 1	GO:0016020	membrane	C
FIBCD1	fibrinogen C domain containing 1	GO:0016021	integral component of membrane	C
FIBCD1	fibrinogen C domain containing 1	GO:0062023	collagen-containing extracellular matrix	C
ENTR1	endosome associated trafficking regulator 1	GO:0005737	cytoplasm	C
ENTR1	endosome associated trafficking regulator 1	GO:0005768	endosome	C
ENTR1	endosome associated trafficking regulator 1	GO:0005769	early endosome	C
ENTR1	endosome associated trafficking regulator 1	GO:0005813	centrosome	C
ENTR1	endosome associated trafficking regulator 1	GO:0005815	microtubule organizing center	C
ENTR1	endosome associated trafficking regulator 1	GO:0005856	cytoskeleton	C
ENTR1	endosome associated trafficking regulator 1	GO:0030496	midbody	C
ENTR1	endosome associated trafficking regulator 1	GO:0030904	retromer complex	C
ENTR1	endosome associated trafficking regulator 1	GO:0036064	ciliary basal body	C
ENTR1	endosome associated trafficking regulator 1	GO:0042995	cell projection	C
ENTR1	endosome associated trafficking regulator 1	GO:0055037	recycling endosome	C
DPP7	dipeptidyl peptidase 7	GO:0005576	extracellular region	C
DPP7	dipeptidyl peptidase 7	GO:0005764	lysosome	C
DPP7	dipeptidyl peptidase 7	GO:0005794	Golgi apparatus	C
DPP7	dipeptidyl peptidase 7	GO:0005829	cytosol	C
DPP7	dipeptidyl peptidase 7	GO:0031410	cytoplasmic vesicle	C
DPP7	dipeptidyl peptidase 7	GO:0031982	vesicle	C
DPP7	dipeptidyl peptidase 7	GO:0035578	azurophil granule lumen	C
DPP7	dipeptidyl peptidase 7	GO:0043231	intracellular membrane-bounded organelle	C
DPP7	dipeptidyl peptidase 7	GO:0070062	extracellular exosome	C
UPF2	UPF2 regulator of nonsense mediated mRNA decay	GO:0005634	nucleus	C
UPF2	UPF2 regulator of nonsense mediated mRNA decay	GO:0005737	cytoplasm	C
UPF2	UPF2 regulator of nonsense mediated mRNA decay	GO:0005829	cytosol	C
UPF2	UPF2 regulator of nonsense mediated mRNA decay	GO:0005844	polysome	C
UPF2	UPF2 regulator of nonsense mediated mRNA decay	GO:0035145	exon-exon junction complex	C
UPF2	UPF2 regulator of nonsense mediated mRNA decay	GO:0036464	cytoplasmic ribonucleoprotein granule	C
UPF2	UPF2 regulator of nonsense mediated mRNA decay	GO:0048471	perinuclear region of cytoplasm	C
EPC1	enhancer of polycomb homolog 1	GO:0005634	nucleus	C
EPC1	enhancer of polycomb homolog 1	GO:0005654	nucleoplasm	C
EPC1	enhancer of polycomb homolog 1	GO:0031965	nuclear membrane	C
EPC1	enhancer of polycomb homolog 1	GO:0032777	Piccolo NuA4 histone acetyltransferase complex	C
EPC1	enhancer of polycomb homolog 1	GO:0035267	NuA4 histone acetyltransferase complex	C
EPC1	enhancer of polycomb homolog 1	GO:0043231	intracellular membrane-bounded organelle	C
HNRNPH3	heterogeneous nuclear ribonucleoprotein H3	GO:0005634	nucleus	C
HNRNPH3	heterogeneous nuclear ribonucleoprotein H3	GO:0005654	nucleoplasm	C
HNRNPH3	heterogeneous nuclear ribonucleoprotein H3	GO:0005681	spliceosomal complex	C
HNRNPH3	heterogeneous nuclear ribonucleoprotein H3	GO:1990904	ribonucleoprotein complex	C
ASCC1	activating signal cointegrator 1 complex subunit 1	GO:0005634	nucleus	C
ASCC1	activating signal cointegrator 1 complex subunit 1	GO:0005654	nucleoplasm	C
ASCC1	activating signal cointegrator 1 complex subunit 1	GO:0005667	transcription regulator complex	C
ASCC1	activating signal cointegrator 1 complex subunit 1	GO:0016607	nuclear speck	C
ASCC1	activating signal cointegrator 1 complex subunit 1	GO:0031594	neuromuscular junction	C
ANAPC16	anaphase promoting complex subunit 16	GO:0000775	chromosome, centromeric region	C
ANAPC16	anaphase promoting complex subunit 16	GO:0000776	kinetochore	C
ANAPC16	anaphase promoting complex subunit 16	GO:0000777	condensed chromosome kinetochore	C
ANAPC16	anaphase promoting complex subunit 16	GO:0005634	nucleus	C
ANAPC16	anaphase promoting complex subunit 16	GO:0005654	nucleoplasm	C
ANAPC16	anaphase promoting complex subunit 16	GO:0005680	anaphase-promoting complex	C
ANAPC16	anaphase promoting complex subunit 16	GO:0005694	chromosome	C
ANAPC16	anaphase promoting complex subunit 16	GO:0005737	cytoplasm	C
ANAPC16	anaphase promoting complex subunit 16	GO:0005829	cytosol	C
ZSWIM8	zinc finger SWIM-type containing 8	GO:0005737	cytoplasm	C
ZSWIM8	zinc finger SWIM-type containing 8	GO:0005829	cytosol	C
ZSWIM8	zinc finger SWIM-type containing 8	GO:0031461	cullin-RING ubiquitin ligase complex	C
ZSWIM8	zinc finger SWIM-type containing 8	GO:0031462	Cul2-RING ubiquitin ligase complex	C
ZSWIM8	zinc finger SWIM-type containing 8	GO:0031463	Cul3-RING ubiquitin ligase complex	C
SFXN4	sideroflexin 4	GO:0005739	mitochondrion	C
SFXN4	sideroflexin 4	GO:0005743	mitochondrial inner membrane	C
SFXN4	sideroflexin 4	GO:0016020	membrane	C
SFXN4	sideroflexin 4	GO:0016021	integral component of membrane	C
SFXN4	sideroflexin 4	GO:0031305	integral component of mitochondrial inner membrane	C
TIAL1	TIA1 cytotoxic granule associated RNA binding protein like 1	GO:0005634	nucleus	C
TIAL1	TIA1 cytotoxic granule associated RNA binding protein like 1	GO:0005654	nucleoplasm	C
TIAL1	TIA1 cytotoxic granule associated RNA binding protein like 1	GO:0005737	cytoplasm	C
TIAL1	TIA1 cytotoxic granule associated RNA binding protein like 1	GO:0005764	lysosome	C
TIAL1	TIA1 cytotoxic granule associated RNA binding protein like 1	GO:0010494	cytoplasmic stress granule	C
TIAL1	TIA1 cytotoxic granule associated RNA binding protein like 1	GO:1990904	ribonucleoprotein complex	C
TOLLIP	toll interacting protein	GO:0005576	extracellular region	C
TOLLIP	toll interacting protein	GO:0005737	cytoplasm	C
TOLLIP	toll interacting protein	GO:0005829	cytosol	C
TOLLIP	toll interacting protein	GO:0016604	nuclear body	C
TOLLIP	toll interacting protein	GO:0032991	protein-containing complex	C
TOLLIP	toll interacting protein	GO:0035578	azurophil granule lumen	C
TOLLIP	toll interacting protein	GO:0035580	specific granule lumen	C
TOLLIP	toll interacting protein	GO:0048471	perinuclear region of cytoplasm	C
TOLLIP	toll interacting protein	GO:0070062	extracellular exosome	C
SAA1	serum amyloid A1	GO:0005576	extracellular region	C
SAA1	serum amyloid A1	GO:0005881	cytoplasmic microtubule	C
SAA1	serum amyloid A1	GO:0034364	high-density lipoprotein particle	C
SAA1	serum amyloid A1	GO:0070062	extracellular exosome	C
SAA1	serum amyloid A1	GO:0071682	endocytic vesicle lumen	C
DDB2	damage specific DNA binding protein 2	GO:0005634	nucleus	C
DDB2	damage specific DNA binding protein 2	GO:0005654	nucleoplasm	C
DDB2	damage specific DNA binding protein 2	GO:0030054	cell junction	C
DDB2	damage specific DNA binding protein 2	GO:0031465	Cul4B-RING E3 ubiquitin ligase complex	C
DDB2	damage specific DNA binding protein 2	GO:0032991	protein-containing complex	C
DDB2	damage specific DNA binding protein 2	GO:0080008	Cul4-RING E3 ubiquitin ligase complex	C
CELF1	CUGBP Elav-like family member 1	GO:0005634	nucleus	C
CELF1	CUGBP Elav-like family member 1	GO:0005654	nucleoplasm	C
CELF1	CUGBP Elav-like family member 1	GO:0005737	cytoplasm	C
CELF1	CUGBP Elav-like family member 1	GO:0010494	cytoplasmic stress granule	C
CELF1	CUGBP Elav-like family member 1	GO:0016020	membrane	C
CELF1	CUGBP Elav-like family member 1	GO:0097356	perinucleolar compartment	C
CELF1	CUGBP Elav-like family member 1	GO:1990904	ribonucleoprotein complex	C
FADS2	fatty acid desaturase 2	GO:0005783	endoplasmic reticulum	C
FADS2	fatty acid desaturase 2	GO:0005789	endoplasmic reticulum membrane	C
FADS2	fatty acid desaturase 2	GO:0005887	integral component of plasma membrane	C
FADS2	fatty acid desaturase 2	GO:0016020	membrane	C
FADS2	fatty acid desaturase 2	GO:0016021	integral component of membrane	C
ROM1	retinal outer segment membrane protein 1	GO:0001750	photoreceptor outer segment	C
ROM1	retinal outer segment membrane protein 1	GO:0005887	integral component of plasma membrane	C
ROM1	retinal outer segment membrane protein 1	GO:0016020	membrane	C
ROM1	retinal outer segment membrane protein 1	GO:0016021	integral component of membrane	C
ROM1	retinal outer segment membrane protein 1	GO:0042622	photoreceptor outer segment membrane	C
ROM1	retinal outer segment membrane protein 1	GO:0042995	cell projection	C
SLC3A2	solute carrier family 3 member 2	GO:0005654	nucleoplasm	C
SLC3A2	solute carrier family 3 member 2	GO:0005764	lysosome	C
SLC3A2	solute carrier family 3 member 2	GO:0005765	lysosomal membrane	C
SLC3A2	solute carrier family 3 member 2	GO:0005886	plasma membrane	C
SLC3A2	solute carrier family 3 member 2	GO:0009925	basal plasma membrane	C
SLC3A2	solute carrier family 3 member 2	GO:0009986	cell surface	C
SLC3A2	solute carrier family 3 member 2	GO:0016020	membrane	C
SLC3A2	solute carrier family 3 member 2	GO:0016021	integral component of membrane	C
SLC3A2	solute carrier family 3 member 2	GO:0016323	basolateral plasma membrane	C
SLC3A2	solute carrier family 3 member 2	GO:0016324	apical plasma membrane	C
SLC3A2	solute carrier family 3 member 2	GO:0030054	cell junction	C
SLC3A2	solute carrier family 3 member 2	GO:0042470	melanosome	C
SLC3A2	solute carrier family 3 member 2	GO:0043025	neuronal cell body	C
SLC3A2	solute carrier family 3 member 2	GO:0044225	apical pole of neuron	C
SLC3A2	solute carrier family 3 member 2	GO:0045202	synapse	C
SLC3A2	solute carrier family 3 member 2	GO:0070062	extracellular exosome	C
SLC3A2	solute carrier family 3 member 2	GO:1990184	amino acid transport complex	C
EIF1AD	eukaryotic translation initiation factor 1A domain containing	GO:0005634	nucleus	C
EIF1AD	eukaryotic translation initiation factor 1A domain containing	GO:0005654	nucleoplasm	C
EIF1AD	eukaryotic translation initiation factor 1A domain containing	GO:0043231	intracellular membrane-bounded organelle	C
EIF1AD	eukaryotic translation initiation factor 1A domain containing	GO:0045111	intermediate filament cytoskeleton	C
RBM4	RNA binding motif protein 4	GO:0005634	nucleus	C
RBM4	RNA binding motif protein 4	GO:0005654	nucleoplasm	C
RBM4	RNA binding motif protein 4	GO:0005730	nucleolus	C
RBM4	RNA binding motif protein 4	GO:0005737	cytoplasm	C
RBM4	RNA binding motif protein 4	GO:0005829	cytosol	C
RBM4	RNA binding motif protein 4	GO:0010494	cytoplasmic stress granule	C
RBM4	RNA binding motif protein 4	GO:0016607	nuclear speck	C
CENATAC	centrosomal AT-AC splicing factor	GO:0005737	cytoplasm	C
CENATAC	centrosomal AT-AC splicing factor	GO:0005813	centrosome	C
CENATAC	centrosomal AT-AC splicing factor	GO:0005815	microtubule organizing center	C
CENATAC	centrosomal AT-AC splicing factor	GO:0005856	cytoskeleton	C
LRRC23	leucine rich repeat containing 23	GO:0005737	cytoplasm	C
LRRC23	leucine rich repeat containing 23	GO:0005829	cytosol	C
C1RL	complement C1r subcomponent like	GO:0005576	extracellular region	C
C1RL	complement C1r subcomponent like	GO:0005615	extracellular space	C
C1RL	complement C1r subcomponent like	GO:0070062	extracellular exosome	C
C1RL	complement C1r subcomponent like	GO:0072562	blood microparticle	C
RIMKLB	ribosomal modification protein rimK like family member B	GO:0005737	cytoplasm	C
RIMKLB	ribosomal modification protein rimK like family member B	GO:0005829	cytosol	C
SCAF11	SR-related CTD associated factor 11	GO:0005634	nucleus	C
SCAF11	SR-related CTD associated factor 11	GO:0005654	nucleoplasm	C
SCAF11	SR-related CTD associated factor 11	GO:0005730	nucleolus	C
SCAF11	SR-related CTD associated factor 11	GO:0016604	nuclear body	C
ATF1	activating transcription factor 1	GO:0000785	chromatin	C
ATF1	activating transcription factor 1	GO:0005634	nucleus	C
ATF1	activating transcription factor 1	GO:0005654	nucleoplasm	C
ATF1	activating transcription factor 1	GO:0005667	transcription regulator complex	C
ATF1	activating transcription factor 1	GO:1990589	ATF4-CREB1 transcription factor complex	C
ATF1	activating transcription factor 1	GO:1990590	ATF1-ATF4 transcription factor complex	C
CBX5	chromobox 5	GO:0000118	histone deacetylase complex	C
CBX5	chromobox 5	GO:0000775	chromosome, centromeric region	C
CBX5	chromobox 5	GO:0000781	chromosome, telomeric region	C
CBX5	chromobox 5	GO:0000792	heterochromatin	C
CBX5	chromobox 5	GO:0005634	nucleus	C
CBX5	chromobox 5	GO:0005635	nuclear envelope	C
CBX5	chromobox 5	GO:0005654	nucleoplasm	C
CBX5	chromobox 5	GO:0005694	chromosome	C
CBX5	chromobox 5	GO:0005721	pericentric heterochromatin	C
CBX5	chromobox 5	GO:0005730	nucleolus	C
CBX5	chromobox 5	GO:0016605	PML body	C
CBX5	chromobox 5	GO:0017053	transcription repressor complex	C
CBX5	chromobox 5	GO:0032991	protein-containing complex	C
CBX5	chromobox 5	GO:0035097	histone methyltransferase complex	C
CBX5	chromobox 5	GO:0090734	site of DNA damage	C
CBX5	chromobox 5	GO:1990904	ribonucleoprotein complex	C
RILPL2	Rab interacting lysosomal protein like 2	GO:0005737	cytoplasm	C
RILPL2	Rab interacting lysosomal protein like 2	GO:0005813	centrosome	C
RILPL2	Rab interacting lysosomal protein like 2	GO:0005815	microtubule organizing center	C
RILPL2	Rab interacting lysosomal protein like 2	GO:0005829	cytosol	C
RILPL2	Rab interacting lysosomal protein like 2	GO:0005856	cytoskeleton	C
RILPL2	Rab interacting lysosomal protein like 2	GO:0005929	cilium	C
RILPL2	Rab interacting lysosomal protein like 2	GO:0016020	membrane	C
RILPL2	Rab interacting lysosomal protein like 2	GO:0036064	ciliary basal body	C
RILPL2	Rab interacting lysosomal protein like 2	GO:0042995	cell projection	C
NCOR2	nuclear receptor corepressor 2	GO:0000118	histone deacetylase complex	C
NCOR2	nuclear receptor corepressor 2	GO:0000785	chromatin	C
NCOR2	nuclear receptor corepressor 2	GO:0005634	nucleus	C
NCOR2	nuclear receptor corepressor 2	GO:0005654	nucleoplasm	C
NCOR2	nuclear receptor corepressor 2	GO:0016020	membrane	C
NCOR2	nuclear receptor corepressor 2	GO:0016363	nuclear matrix	C
NCOR2	nuclear receptor corepressor 2	GO:0016604	nuclear body	C
NCOR2	nuclear receptor corepressor 2	GO:0017053	transcription repressor complex	C
ANKLE2	ankyrin repeat and LEM domain containing 2	GO:0005783	endoplasmic reticulum	C
ANKLE2	ankyrin repeat and LEM domain containing 2	GO:0005789	endoplasmic reticulum membrane	C
ANKLE2	ankyrin repeat and LEM domain containing 2	GO:0016020	membrane	C
ANKLE2	ankyrin repeat and LEM domain containing 2	GO:0016021	integral component of membrane	C
ANKLE2	ankyrin repeat and LEM domain containing 2	GO:0030176	integral component of endoplasmic reticulum membrane	C
CDC16	cell division cycle 16	GO:0005634	nucleus	C
CDC16	cell division cycle 16	GO:0005654	nucleoplasm	C
CDC16	cell division cycle 16	GO:0005680	anaphase-promoting complex	C
CDC16	cell division cycle 16	GO:0005737	cytoplasm	C
CDC16	cell division cycle 16	GO:0005813	centrosome	C
CDC16	cell division cycle 16	GO:0005815	microtubule organizing center	C
CDC16	cell division cycle 16	GO:0005819	spindle	C
CDC16	cell division cycle 16	GO:0005829	cytosol	C
CDC16	cell division cycle 16	GO:0005856	cytoskeleton	C
CDC16	cell division cycle 16	GO:0072686	mitotic spindle	C
UPF3A	UPF3A regulator of nonsense mediated mRNA decay	GO:0005634	nucleus	C
UPF3A	UPF3A regulator of nonsense mediated mRNA decay	GO:0005654	nucleoplasm	C
UPF3A	UPF3A regulator of nonsense mediated mRNA decay	GO:0005730	nucleolus	C
UPF3A	UPF3A regulator of nonsense mediated mRNA decay	GO:0005737	cytoplasm	C
UPF3A	UPF3A regulator of nonsense mediated mRNA decay	GO:0005829	cytosol	C
UPF3A	UPF3A regulator of nonsense mediated mRNA decay	GO:0035145	exon-exon junction complex	C
UPF3A	UPF3A regulator of nonsense mediated mRNA decay	GO:0043231	intracellular membrane-bounded organelle	C
AJUBA	ajuba LIM protein	GO:0000932	P-body	C
AJUBA	ajuba LIM protein	GO:0005634	nucleus	C
AJUBA	ajuba LIM protein	GO:0005654	nucleoplasm	C
AJUBA	ajuba LIM protein	GO:0005667	transcription regulator complex	C
AJUBA	ajuba LIM protein	GO:0005737	cytoplasm	C
AJUBA	ajuba LIM protein	GO:0005794	Golgi apparatus	C
AJUBA	ajuba LIM protein	GO:0005815	microtubule organizing center	C
AJUBA	ajuba LIM protein	GO:0005829	cytosol	C
AJUBA	ajuba LIM protein	GO:0005856	cytoskeleton	C
AJUBA	ajuba LIM protein	GO:0005886	plasma membrane	C
AJUBA	ajuba LIM protein	GO:0005911	cell-cell junction	C
AJUBA	ajuba LIM protein	GO:0005912	adherens junction	C
AJUBA	ajuba LIM protein	GO:0005925	focal adhesion	C
AJUBA	ajuba LIM protein	GO:0016020	membrane	C
AJUBA	ajuba LIM protein	GO:0030027	lamellipodium	C
AJUBA	ajuba LIM protein	GO:0030054	cell junction	C
MAX	MYC associated factor X	GO:0000785	chromatin	C
MAX	MYC associated factor X	GO:0005634	nucleus	C
MAX	MYC associated factor X	GO:0005654	nucleoplasm	C
MAX	MYC associated factor X	GO:0005737	cytoplasm	C
MAX	MYC associated factor X	GO:0016605	PML body	C
MAX	MYC associated factor X	GO:0030425	dendrite	C
MAX	MYC associated factor X	GO:0032993	protein-DNA complex	C
MAX	MYC associated factor X	GO:0042995	cell projection	C
MAX	MYC associated factor X	GO:0071339	MLL1 complex	C
MAX	MYC associated factor X	GO:0090575	RNA polymerase II transcription regulator complex	C
SYNJ2BP	synaptojanin 2 binding protein	GO:0005739	mitochondrion	C
SYNJ2BP	synaptojanin 2 binding protein	GO:0005741	mitochondrial outer membrane	C
SYNJ2BP	synaptojanin 2 binding protein	GO:0008328	ionotropic glutamate receptor complex	C
SYNJ2BP	synaptojanin 2 binding protein	GO:0016020	membrane	C
SYNJ2BP	synaptojanin 2 binding protein	GO:0016021	integral component of membrane	C
SYNJ2BP	synaptojanin 2 binding protein	GO:0016323	basolateral plasma membrane	C
SYNJ2BP	synaptojanin 2 binding protein	GO:0030054	cell junction	C
SYNJ2BP	synaptojanin 2 binding protein	GO:0031307	integral component of mitochondrial outer membrane	C
SYNJ2BP	synaptojanin 2 binding protein	GO:0031594	neuromuscular junction	C
SYNJ2BP	synaptojanin 2 binding protein	GO:0043005	neuron projection	C
SYNJ2BP	synaptojanin 2 binding protein	GO:0098839	postsynaptic density membrane	C
WARS1	tryptophanyl-tRNA synthetase 1	GO:0005634	nucleus	C
WARS1	tryptophanyl-tRNA synthetase 1	GO:0005737	cytoplasm	C
WARS1	tryptophanyl-tRNA synthetase 1	GO:0005829	cytosol	C
WARS1	tryptophanyl-tRNA synthetase 1	GO:0032991	protein-containing complex	C
WARS1	tryptophanyl-tRNA synthetase 1	GO:0070062	extracellular exosome	C
MARK3	microtubule affinity regulating kinase 3	GO:0005737	cytoplasm	C
MARK3	microtubule affinity regulating kinase 3	GO:0005829	cytosol	C
MARK3	microtubule affinity regulating kinase 3	GO:0005886	plasma membrane	C
MARK3	microtubule affinity regulating kinase 3	GO:0016020	membrane	C
MARK3	microtubule affinity regulating kinase 3	GO:0030425	dendrite	C
MARK3	microtubule affinity regulating kinase 3	GO:0042995	cell projection	C
MARK3	microtubule affinity regulating kinase 3	GO:0070062	extracellular exosome	C
MTA1	metastasis associated 1	GO:0005634	nucleus	C
MTA1	metastasis associated 1	GO:0005635	nuclear envelope	C
MTA1	metastasis associated 1	GO:0005654	nucleoplasm	C
MTA1	metastasis associated 1	GO:0005737	cytoplasm	C
MTA1	metastasis associated 1	GO:0005829	cytosol	C
MTA1	metastasis associated 1	GO:0005856	cytoskeleton	C
MTA1	metastasis associated 1	GO:0005874	microtubule	C
MTA1	metastasis associated 1	GO:0016581	NuRD complex	C
MTA1	metastasis associated 1	GO:0043231	intracellular membrane-bounded organelle	C
GOLGA8A	golgin A8 family member A	GO:0000137	Golgi cis cisterna	C
GOLGA8A	golgin A8 family member A	GO:0005794	Golgi apparatus	C
GOLGA8A	golgin A8 family member A	GO:0005801	cis-Golgi network	C
GOLGA8A	golgin A8 family member A	GO:0005829	cytosol	C
GOLGA8A	golgin A8 family member A	GO:0016020	membrane	C
GOLGA8A	golgin A8 family member A	GO:0032580	Golgi cisterna membrane	C
SORD	sorbitol dehydrogenase	GO:0005615	extracellular space	C
SORD	sorbitol dehydrogenase	GO:0005739	mitochondrion	C
SORD	sorbitol dehydrogenase	GO:0005829	cytosol	C
SORD	sorbitol dehydrogenase	GO:0005929	cilium	C
SORD	sorbitol dehydrogenase	GO:0016020	membrane	C
SORD	sorbitol dehydrogenase	GO:0031514	motile cilium	C
SORD	sorbitol dehydrogenase	GO:0031966	mitochondrial membrane	C
SORD	sorbitol dehydrogenase	GO:0042995	cell projection	C
SORD	sorbitol dehydrogenase	GO:0070062	extracellular exosome	C
PML	PML nuclear body scaffold	GO:0000781	chromosome, telomeric region	C
PML	PML nuclear body scaffold	GO:0000785	chromatin	C
PML	PML nuclear body scaffold	GO:0000792	heterochromatin	C
PML	PML nuclear body scaffold	GO:0005634	nucleus	C
PML	PML nuclear body scaffold	GO:0005654	nucleoplasm	C
PML	PML nuclear body scaffold	GO:0005730	nucleolus	C
PML	PML nuclear body scaffold	GO:0005737	cytoplasm	C
PML	PML nuclear body scaffold	GO:0005768	endosome	C
PML	PML nuclear body scaffold	GO:0005783	endoplasmic reticulum	C
PML	PML nuclear body scaffold	GO:0005789	endoplasmic reticulum membrane	C
PML	PML nuclear body scaffold	GO:0005829	cytosol	C
PML	PML nuclear body scaffold	GO:0016020	membrane	C
PML	PML nuclear body scaffold	GO:0016363	nuclear matrix	C
PML	PML nuclear body scaffold	GO:0016605	PML body	C
PML	PML nuclear body scaffold	GO:0031901	early endosome membrane	C
PML	PML nuclear body scaffold	GO:0042406	extrinsic component of endoplasmic reticulum membrane	C
MPI	mannose phosphate isomerase	GO:0005737	cytoplasm	C
MPI	mannose phosphate isomerase	GO:0005829	cytosol	C
MPI	mannose phosphate isomerase	GO:0070062	extracellular exosome	C
C15orf39	chromosome 15 open reading frame 39	GO:0005829	cytosol	C
NGRN	neugrin, neurite outgrowth associated	GO:0005576	extracellular region	C
NGRN	neugrin, neurite outgrowth associated	GO:0005634	nucleus	C
NGRN	neugrin, neurite outgrowth associated	GO:0005654	nucleoplasm	C
NGRN	neugrin, neurite outgrowth associated	GO:0005739	mitochondrion	C
NGRN	neugrin, neurite outgrowth associated	GO:0016020	membrane	C
NGRN	neugrin, neurite outgrowth associated	GO:0016604	nuclear body	C
NGRN	neugrin, neurite outgrowth associated	GO:0031966	mitochondrial membrane	C
NGRN	neugrin, neurite outgrowth associated	GO:0045171	intercellular bridge	C
NGRN	neugrin, neurite outgrowth associated	GO:0072686	mitotic spindle	C
SELENOS	selenoprotein S	GO:0005737	cytoplasm	C
SELENOS	selenoprotein S	GO:0005783	endoplasmic reticulum	C
SELENOS	selenoprotein S	GO:0005789	endoplasmic reticulum membrane	C
SELENOS	selenoprotein S	GO:0005881	cytoplasmic microtubule	C
SELENOS	selenoprotein S	GO:0005886	plasma membrane	C
SELENOS	selenoprotein S	GO:0016020	membrane	C
SELENOS	selenoprotein S	GO:0016021	integral component of membrane	C
SELENOS	selenoprotein S	GO:0030176	integral component of endoplasmic reticulum membrane	C
SELENOS	selenoprotein S	GO:0034361	very-low-density lipoprotein particle	C
SELENOS	selenoprotein S	GO:0034362	low-density lipoprotein particle	C
SELENOS	selenoprotein S	GO:0036502	Derlin-1-VIMP complex	C
SELENOS	selenoprotein S	GO:0036513	Derlin-1 retrotranslocation complex	C
NPRL3	NPR3 like, GATOR1 complex subunit	GO:0005764	lysosome	C
NPRL3	NPR3 like, GATOR1 complex subunit	GO:0005765	lysosomal membrane	C
NPRL3	NPR3 like, GATOR1 complex subunit	GO:0016020	membrane	C
NPRL3	NPR3 like, GATOR1 complex subunit	GO:1990130	GATOR1 complex	C
LUC7L	LUC7 like	GO:0005685	U1 snRNP	C
LUC7L	LUC7 like	GO:0071004	U2-type prespliceosome	C
MCRIP2	MAPK regulated corepressor interacting protein 2	GO:0005634	nucleus	C
MCRIP2	MAPK regulated corepressor interacting protein 2	GO:0005737	cytoplasm	C
MCRIP2	MAPK regulated corepressor interacting protein 2	GO:0010494	cytoplasmic stress granule	C
MLST8	MTOR associated protein, LST8 homolog	GO:0005654	nucleoplasm	C
MLST8	MTOR associated protein, LST8 homolog	GO:0005737	cytoplasm	C
MLST8	MTOR associated protein, LST8 homolog	GO:0005829	cytosol	C
MLST8	MTOR associated protein, LST8 homolog	GO:0031931	TORC1 complex	C
MLST8	MTOR associated protein, LST8 homolog	GO:0031932	TORC2 complex	C
ROGDI	rogdi atypical leucine zipper	GO:0005634	nucleus	C
ROGDI	rogdi atypical leucine zipper	GO:0005635	nuclear envelope	C
ROGDI	rogdi atypical leucine zipper	GO:0008021	synaptic vesicle	C
ROGDI	rogdi atypical leucine zipper	GO:0030054	cell junction	C
ROGDI	rogdi atypical leucine zipper	GO:0030424	axon	C
ROGDI	rogdi atypical leucine zipper	GO:0030425	dendrite	C
ROGDI	rogdi atypical leucine zipper	GO:0031410	cytoplasmic vesicle	C
ROGDI	rogdi atypical leucine zipper	GO:0042995	cell projection	C
ROGDI	rogdi atypical leucine zipper	GO:0043204	perikaryon	C
ROGDI	rogdi atypical leucine zipper	GO:0043291	RAVE complex	C
ROGDI	rogdi atypical leucine zipper	GO:0045202	synapse	C
ROGDI	rogdi atypical leucine zipper	GO:0098793	presynapse	C
KAT8	lysine acetyltransferase 8	GO:0000123	histone acetyltransferase complex	C
KAT8	lysine acetyltransferase 8	GO:0000776	kinetochore	C
KAT8	lysine acetyltransferase 8	GO:0005634	nucleus	C
KAT8	lysine acetyltransferase 8	GO:0005654	nucleoplasm	C
KAT8	lysine acetyltransferase 8	GO:0005694	chromosome	C
KAT8	lysine acetyltransferase 8	GO:0016363	nuclear matrix	C
KAT8	lysine acetyltransferase 8	GO:0071339	MLL1 complex	C
KAT8	lysine acetyltransferase 8	GO:0072487	MSL complex	C
LPCAT2	lysophosphatidylcholine acyltransferase 2	GO:0000139	Golgi membrane	C
LPCAT2	lysophosphatidylcholine acyltransferase 2	GO:0005783	endoplasmic reticulum	C
LPCAT2	lysophosphatidylcholine acyltransferase 2	GO:0005789	endoplasmic reticulum membrane	C
LPCAT2	lysophosphatidylcholine acyltransferase 2	GO:0005794	Golgi apparatus	C
LPCAT2	lysophosphatidylcholine acyltransferase 2	GO:0005795	Golgi stack	C
LPCAT2	lysophosphatidylcholine acyltransferase 2	GO:0005811	lipid droplet	C
LPCAT2	lysophosphatidylcholine acyltransferase 2	GO:0005886	plasma membrane	C
LPCAT2	lysophosphatidylcholine acyltransferase 2	GO:0016020	membrane	C
LPCAT2	lysophosphatidylcholine acyltransferase 2	GO:0016021	integral component of membrane	C
BBS2	Bardet-Biedl syndrome 2	GO:0005737	cytoplasm	C
BBS2	Bardet-Biedl syndrome 2	GO:0005815	microtubule organizing center	C
BBS2	Bardet-Biedl syndrome 2	GO:0005829	cytosol	C
BBS2	Bardet-Biedl syndrome 2	GO:0005856	cytoskeleton	C
BBS2	Bardet-Biedl syndrome 2	GO:0005886	plasma membrane	C
BBS2	Bardet-Biedl syndrome 2	GO:0005929	cilium	C
BBS2	Bardet-Biedl syndrome 2	GO:0016020	membrane	C
BBS2	Bardet-Biedl syndrome 2	GO:0031514	motile cilium	C
BBS2	Bardet-Biedl syndrome 2	GO:0034464	BBSome	C
BBS2	Bardet-Biedl syndrome 2	GO:0036064	ciliary basal body	C
BBS2	Bardet-Biedl syndrome 2	GO:0042995	cell projection	C
BBS2	Bardet-Biedl syndrome 2	GO:0043005	neuron projection	C
BBS2	Bardet-Biedl syndrome 2	GO:0060170	ciliary membrane	C
NLRC5	NLR family CARD domain containing 5	GO:0005634	nucleus	C
NLRC5	NLR family CARD domain containing 5	GO:0005737	cytoplasm	C
NLRC5	NLR family CARD domain containing 5	GO:0005813	centrosome	C
NLRC5	NLR family CARD domain containing 5	GO:0005829	cytosol	C
CNOT1	CCR4-NOT transcription complex subunit 1	GO:0000932	P-body	C
CNOT1	CCR4-NOT transcription complex subunit 1	GO:0005615	extracellular space	C
CNOT1	CCR4-NOT transcription complex subunit 1	GO:0005634	nucleus	C
CNOT1	CCR4-NOT transcription complex subunit 1	GO:0005737	cytoplasm	C
CNOT1	CCR4-NOT transcription complex subunit 1	GO:0005778	peroxisomal membrane	C
CNOT1	CCR4-NOT transcription complex subunit 1	GO:0005829	cytosol	C
CNOT1	CCR4-NOT transcription complex subunit 1	GO:0016020	membrane	C
CNOT1	CCR4-NOT transcription complex subunit 1	GO:0030014	CCR4-NOT complex	C
CNOT1	CCR4-NOT transcription complex subunit 1	GO:0030015	CCR4-NOT core complex	C
ENKD1	enkurin domain containing 1	GO:0005881	cytoplasmic microtubule	C
ENKD1	enkurin domain containing 1	GO:0015630	microtubule cytoskeleton	C
ENKD1	enkurin domain containing 1	GO:0097546	ciliary base	C
BCAR1	BCAR1 scaffold protein, Cas family member	GO:0001726	ruffle	C
BCAR1	BCAR1 scaffold protein, Cas family member	GO:0005737	cytoplasm	C
BCAR1	BCAR1 scaffold protein, Cas family member	GO:0005829	cytosol	C
BCAR1	BCAR1 scaffold protein, Cas family member	GO:0005886	plasma membrane	C
BCAR1	BCAR1 scaffold protein, Cas family member	GO:0005925	focal adhesion	C
BCAR1	BCAR1 scaffold protein, Cas family member	GO:0015629	actin cytoskeleton	C
BCAR1	BCAR1 scaffold protein, Cas family member	GO:0016020	membrane	C
BCAR1	BCAR1 scaffold protein, Cas family member	GO:0030027	lamellipodium	C
BCAR1	BCAR1 scaffold protein, Cas family member	GO:0030054	cell junction	C
BCAR1	BCAR1 scaffold protein, Cas family member	GO:0030424	axon	C
BCAR1	BCAR1 scaffold protein, Cas family member	GO:0042995	cell projection	C
KARS1	lysyl-tRNA synthetase 1	GO:0005576	extracellular region	C
KARS1	lysyl-tRNA synthetase 1	GO:0005615	extracellular space	C
KARS1	lysyl-tRNA synthetase 1	GO:0005634	nucleus	C
KARS1	lysyl-tRNA synthetase 1	GO:0005737	cytoplasm	C
KARS1	lysyl-tRNA synthetase 1	GO:0005739	mitochondrion	C
KARS1	lysyl-tRNA synthetase 1	GO:0005759	mitochondrial matrix	C
KARS1	lysyl-tRNA synthetase 1	GO:0005829	cytosol	C
KARS1	lysyl-tRNA synthetase 1	GO:0005886	plasma membrane	C
KARS1	lysyl-tRNA synthetase 1	GO:0016020	membrane	C
KARS1	lysyl-tRNA synthetase 1	GO:0017101	aminoacyl-tRNA synthetase multienzyme complex	C
MVD	mevalonate diphosphate decarboxylase	GO:0005737	cytoplasm	C
MVD	mevalonate diphosphate decarboxylase	GO:0005829	cytosol	C
PIEZO1	piezo type mechanosensitive ion channel component 1	GO:0005783	endoplasmic reticulum	C
PIEZO1	piezo type mechanosensitive ion channel component 1	GO:0005789	endoplasmic reticulum membrane	C
PIEZO1	piezo type mechanosensitive ion channel component 1	GO:0005886	plasma membrane	C
PIEZO1	piezo type mechanosensitive ion channel component 1	GO:0016020	membrane	C
PIEZO1	piezo type mechanosensitive ion channel component 1	GO:0016021	integral component of membrane	C
PIEZO1	piezo type mechanosensitive ion channel component 1	GO:0031258	lamellipodium membrane	C
PIEZO1	piezo type mechanosensitive ion channel component 1	GO:0033116	endoplasmic reticulum-Golgi intermediate compartment membrane	C
PIEZO1	piezo type mechanosensitive ion channel component 1	GO:0042995	cell projection	C
SRR	serine racemase	GO:0005737	cytoplasm	C
SRR	serine racemase	GO:0005829	cytosol	C
SRR	serine racemase	GO:0005886	plasma membrane	C
SRR	serine racemase	GO:0043025	neuronal cell body	C
SRR	serine racemase	GO:0045177	apical part of cell	C
MYBBP1A	MYB binding protein 1a	GO:0005634	nucleus	C
MYBBP1A	MYB binding protein 1a	GO:0005654	nucleoplasm	C
MYBBP1A	MYB binding protein 1a	GO:0005730	nucleolus	C
MYBBP1A	MYB binding protein 1a	GO:0005737	cytoplasm	C
MYBBP1A	MYB binding protein 1a	GO:0016020	membrane	C
MYBBP1A	MYB binding protein 1a	GO:0042564	NLS-dependent protein nuclear import complex	C
MYBBP1A	MYB binding protein 1a	GO:0043231	intracellular membrane-bounded organelle	C
MPRIP	myosin phosphatase Rho interacting protein	GO:0005737	cytoplasm	C
MPRIP	myosin phosphatase Rho interacting protein	GO:0005829	cytosol	C
MPRIP	myosin phosphatase Rho interacting protein	GO:0005856	cytoskeleton	C
MPRIP	myosin phosphatase Rho interacting protein	GO:0005925	focal adhesion	C
MPRIP	myosin phosphatase Rho interacting protein	GO:0015629	actin cytoskeleton	C
DRG2	developmentally regulated GTP binding protein 2	GO:0005634	nucleus	C
DRG2	developmentally regulated GTP binding protein 2	GO:0005654	nucleoplasm	C
DRG2	developmentally regulated GTP binding protein 2	GO:0005737	cytoplasm	C
DRG2	developmentally regulated GTP binding protein 2	GO:0005829	cytosol	C
DRG2	developmentally regulated GTP binding protein 2	GO:0016020	membrane	C
DRG2	developmentally regulated GTP binding protein 2	GO:0043231	intracellular membrane-bounded organelle	C
SHMT1	serine hydroxymethyltransferase 1	GO:0005634	nucleus	C
SHMT1	serine hydroxymethyltransferase 1	GO:0005654	nucleoplasm	C
SHMT1	serine hydroxymethyltransferase 1	GO:0005737	cytoplasm	C
SHMT1	serine hydroxymethyltransferase 1	GO:0005829	cytosol	C
SHMT1	serine hydroxymethyltransferase 1	GO:0070062	extracellular exosome	C
ALDH3A1	aldehyde dehydrogenase 3 family member A1	GO:0005615	extracellular space	C
ALDH3A1	aldehyde dehydrogenase 3 family member A1	GO:0005737	cytoplasm	C
ALDH3A1	aldehyde dehydrogenase 3 family member A1	GO:0005783	endoplasmic reticulum	C
ALDH3A1	aldehyde dehydrogenase 3 family member A1	GO:0005829	cytosol	C
ALDH3A1	aldehyde dehydrogenase 3 family member A1	GO:0005886	plasma membrane	C
ALDH3A1	aldehyde dehydrogenase 3 family member A1	GO:0016021	integral component of membrane	C
TMEM11	transmembrane protein 11	GO:0005739	mitochondrion	C
TMEM11	transmembrane protein 11	GO:0005743	mitochondrial inner membrane	C
TMEM11	transmembrane protein 11	GO:0005887	integral component of plasma membrane	C
TMEM11	transmembrane protein 11	GO:0016020	membrane	C
TMEM11	transmembrane protein 11	GO:0016021	integral component of membrane	C
TMEM11	transmembrane protein 11	GO:0031305	integral component of mitochondrial inner membrane	C
PIP4K2B	phosphatidylinositol-5-phosphate 4-kinase type 2 beta	GO:0005634	nucleus	C
PIP4K2B	phosphatidylinositol-5-phosphate 4-kinase type 2 beta	GO:0005654	nucleoplasm	C
PIP4K2B	phosphatidylinositol-5-phosphate 4-kinase type 2 beta	GO:0005737	cytoplasm	C
PIP4K2B	phosphatidylinositol-5-phosphate 4-kinase type 2 beta	GO:0005776	autophagosome	C
PIP4K2B	phosphatidylinositol-5-phosphate 4-kinase type 2 beta	GO:0005783	endoplasmic reticulum	C
PIP4K2B	phosphatidylinositol-5-phosphate 4-kinase type 2 beta	GO:0005789	endoplasmic reticulum membrane	C
PIP4K2B	phosphatidylinositol-5-phosphate 4-kinase type 2 beta	GO:0005829	cytosol	C
PIP4K2B	phosphatidylinositol-5-phosphate 4-kinase type 2 beta	GO:0005886	plasma membrane	C
PIP4K2B	phosphatidylinositol-5-phosphate 4-kinase type 2 beta	GO:0016020	membrane	C
P3H4	prolyl 3-hydroxylase family member 4 (inactive)	GO:0000794	condensed nuclear chromosome	C
P3H4	prolyl 3-hydroxylase family member 4 (inactive)	GO:0000795	synaptonemal complex	C
P3H4	prolyl 3-hydroxylase family member 4 (inactive)	GO:0005730	nucleolus	C
P3H4	prolyl 3-hydroxylase family member 4 (inactive)	GO:0005783	endoplasmic reticulum	C
P3H4	prolyl 3-hydroxylase family member 4 (inactive)	GO:0043231	intracellular membrane-bounded organelle	C
P3H4	prolyl 3-hydroxylase family member 4 (inactive)	GO:1902494	catalytic complex	C
DHX8	DEAH-box helicase 8	GO:0005634	nucleus	C
DHX8	DEAH-box helicase 8	GO:0005654	nucleoplasm	C
DHX8	DEAH-box helicase 8	GO:0005681	spliceosomal complex	C
DHX8	DEAH-box helicase 8	GO:0005829	cytosol	C
DHX8	DEAH-box helicase 8	GO:0016604	nuclear body	C
DHX8	DEAH-box helicase 8	GO:0071007	U2-type catalytic step 2 spliceosome	C
DHX8	DEAH-box helicase 8	GO:0071013	catalytic step 2 spliceosome	C
POLG2	DNA polymerase gamma 2, accessory subunit	GO:0005737	cytoplasm	C
POLG2	DNA polymerase gamma 2, accessory subunit	GO:0005739	mitochondrion	C
POLG2	DNA polymerase gamma 2, accessory subunit	GO:0005759	mitochondrial matrix	C
POLG2	DNA polymerase gamma 2, accessory subunit	GO:0005760	gamma DNA polymerase complex	C
POLG2	DNA polymerase gamma 2, accessory subunit	GO:0042645	mitochondrial nucleoid	C
MIF4GD	MIF4G domain containing	GO:0005634	nucleus	C
MIF4GD	MIF4G domain containing	GO:0005730	nucleolus	C
MIF4GD	MIF4G domain containing	GO:0005737	cytoplasm	C
MIF4GD	MIF4G domain containing	GO:0005794	Golgi apparatus	C
MIF4GD	MIF4G domain containing	GO:0005829	cytosol	C
PSMG2	proteasome assembly chaperone 2	GO:0005634	nucleus	C
PSMG2	proteasome assembly chaperone 2	GO:0005829	cytosol	C
PSMG2	proteasome assembly chaperone 2	GO:0101031	chaperone complex	C
TPGS2	tubulin polyglutamylase complex subunit 2	GO:0005737	cytoplasm	C
TPGS2	tubulin polyglutamylase complex subunit 2	GO:0005856	cytoskeleton	C
TPGS2	tubulin polyglutamylase complex subunit 2	GO:0005874	microtubule	C
RPL17	ribosomal protein L17	GO:0005634	nucleus	C
RPL17	ribosomal protein L17	GO:0005829	cytosol	C
RPL17	ribosomal protein L17	GO:0005840	ribosome	C
RPL17	ribosomal protein L17	GO:0015934	large ribosomal subunit	C
RPL17	ribosomal protein L17	GO:0022625	cytosolic large ribosomal subunit	C
RPL17	ribosomal protein L17	GO:0022626	cytosolic ribosome	C
MBD1	methyl-CpG binding domain protein 1	GO:0000785	chromatin	C
MBD1	methyl-CpG binding domain protein 1	GO:0005634	nucleus	C
MBD1	methyl-CpG binding domain protein 1	GO:0005654	nucleoplasm	C
MBD1	methyl-CpG binding domain protein 1	GO:0005694	chromosome	C
MBD1	methyl-CpG binding domain protein 1	GO:0005737	cytoplasm	C
MBD1	methyl-CpG binding domain protein 1	GO:0016363	nuclear matrix	C
MBD1	methyl-CpG binding domain protein 1	GO:0016607	nuclear speck	C
PTBP1	polypyrimidine tract binding protein 1	GO:0005634	nucleus	C
PTBP1	polypyrimidine tract binding protein 1	GO:0005654	nucleoplasm	C
PTBP1	polypyrimidine tract binding protein 1	GO:0005730	nucleolus	C
PTBP1	polypyrimidine tract binding protein 1	GO:0016020	membrane	C
PTBP1	polypyrimidine tract binding protein 1	GO:0070062	extracellular exosome	C
CIRBP	cold inducible RNA binding protein	GO:0005634	nucleus	C
CIRBP	cold inducible RNA binding protein	GO:0005654	nucleoplasm	C
CIRBP	cold inducible RNA binding protein	GO:0005681	spliceosomal complex	C
CIRBP	cold inducible RNA binding protein	GO:0005737	cytoplasm	C
CIRBP	cold inducible RNA binding protein	GO:0010494	cytoplasmic stress granule	C
PLEKHJ1	pleckstrin homology domain containing J1	GO:0005769	early endosome	C
PLEKHJ1	pleckstrin homology domain containing J1	GO:0005802	trans-Golgi network	C
PLEKHJ1	pleckstrin homology domain containing J1	GO:0005829	cytosol	C
PLEKHJ1	pleckstrin homology domain containing J1	GO:0055037	recycling endosome	C
HDGFL2	HDGF like 2	GO:0005634	nucleus	C
KHSRP	KH-type splicing regulatory protein	GO:0000178	exosome (RNase complex)	C
KHSRP	KH-type splicing regulatory protein	GO:0005634	nucleus	C
KHSRP	KH-type splicing regulatory protein	GO:0005654	nucleoplasm	C
KHSRP	KH-type splicing regulatory protein	GO:0005737	cytoplasm	C
KHSRP	KH-type splicing regulatory protein	GO:0005829	cytosol	C
KHSRP	KH-type splicing regulatory protein	GO:0010494	cytoplasmic stress granule	C
KHSRP	KH-type splicing regulatory protein	GO:0016020	membrane	C
SLC35E1	solute carrier family 35 member E1	GO:0005794	Golgi apparatus	C
SLC35E1	solute carrier family 35 member E1	GO:0016020	membrane	C
SLC35E1	solute carrier family 35 member E1	GO:0016021	integral component of membrane	C
PGPEP1	pyroglutamyl-peptidase I	GO:0005737	cytoplasm	C
PGPEP1	pyroglutamyl-peptidase I	GO:0005829	cytosol	C
LSM14A	LSM14A mRNA processing body assembly factor	GO:0000932	P-body	C
LSM14A	LSM14A mRNA processing body assembly factor	GO:0005737	cytoplasm	C
LSM14A	LSM14A mRNA processing body assembly factor	GO:0005819	spindle	C
LSM14A	LSM14A mRNA processing body assembly factor	GO:0005829	cytosol	C
LSM14A	LSM14A mRNA processing body assembly factor	GO:0005856	cytoskeleton	C
LSM14A	LSM14A mRNA processing body assembly factor	GO:0010494	cytoplasmic stress granule	C
LSM14A	LSM14A mRNA processing body assembly factor	GO:0036464	cytoplasmic ribonucleoprotein granule	C
LSM14A	LSM14A mRNA processing body assembly factor	GO:0072686	mitotic spindle	C
LSM14A	LSM14A mRNA processing body assembly factor	GO:1990124	messenger ribonucleoprotein complex	C
RELB	RELB proto-oncogene, NF-kB subunit	GO:0000785	chromatin	C
RELB	RELB proto-oncogene, NF-kB subunit	GO:0005634	nucleus	C
RELB	RELB proto-oncogene, NF-kB subunit	GO:0005654	nucleoplasm	C
RELB	RELB proto-oncogene, NF-kB subunit	GO:0005737	cytoplasm	C
RELB	RELB proto-oncogene, NF-kB subunit	GO:0005813	centrosome	C
RELB	RELB proto-oncogene, NF-kB subunit	GO:0005815	microtubule organizing center	C
RELB	RELB proto-oncogene, NF-kB subunit	GO:0005829	cytosol	C
RELB	RELB proto-oncogene, NF-kB subunit	GO:0005856	cytoskeleton	C
RELB	RELB proto-oncogene, NF-kB subunit	GO:0017053	transcription repressor complex	C
RELB	RELB proto-oncogene, NF-kB subunit	GO:0032991	protein-containing complex	C
KLC3	kinesin light chain 3	GO:0005737	cytoplasm	C
KLC3	kinesin light chain 3	GO:0005856	cytoskeleton	C
KLC3	kinesin light chain 3	GO:0005871	kinesin complex	C
KLC3	kinesin light chain 3	GO:0005874	microtubule	C
KLC3	kinesin light chain 3	GO:0031514	motile cilium	C
KLC3	kinesin light chain 3	GO:0035253	ciliary rootlet	C
KLC3	kinesin light chain 3	GO:0043005	neuron projection	C
DBP	D-box binding PAR bZIP transcription factor	GO:0000785	chromatin	C
DBP	D-box binding PAR bZIP transcription factor	GO:0005634	nucleus	C
PPP1R12C	protein phosphatase 1 regulatory subunit 12C	GO:0005737	cytoplasm	C
PPP1R12C	protein phosphatase 1 regulatory subunit 12C	GO:0005856	cytoskeleton	C
RBM39	RNA binding motif protein 39	GO:0005634	nucleus	C
RBM39	RNA binding motif protein 39	GO:0005654	nucleoplasm	C
RBM39	RNA binding motif protein 39	GO:0015630	microtubule cytoskeleton	C
RBM39	RNA binding motif protein 39	GO:0016607	nuclear speck	C
RBM39	RNA binding motif protein 39	GO:0032991	protein-containing complex	C
RBM39	RNA binding motif protein 39	GO:0034451	centriolar satellite	C
RPN2	ribophorin II	GO:0000421	autophagosome membrane	C
RPN2	ribophorin II	GO:0005783	endoplasmic reticulum	C
RPN2	ribophorin II	GO:0005789	endoplasmic reticulum membrane	C
RPN2	ribophorin II	GO:0005791	rough endoplasmic reticulum	C
RPN2	ribophorin II	GO:0008250	oligosaccharyltransferase complex	C
RPN2	ribophorin II	GO:0016020	membrane	C
RPN2	ribophorin II	GO:0016021	integral component of membrane	C
RPN2	ribophorin II	GO:0016604	nuclear body	C
ZGPAT	zinc finger CCCH-type and G-patch domain containing	GO:0000785	chromatin	C
ZGPAT	zinc finger CCCH-type and G-patch domain containing	GO:0005634	nucleus	C
ZGPAT	zinc finger CCCH-type and G-patch domain containing	GO:0005654	nucleoplasm	C
ZGPAT	zinc finger CCCH-type and G-patch domain containing	GO:0005886	plasma membrane	C
AP1B1	adaptor related protein complex 1 subunit beta 1	GO:0000139	Golgi membrane	C
AP1B1	adaptor related protein complex 1 subunit beta 1	GO:0005765	lysosomal membrane	C
AP1B1	adaptor related protein complex 1 subunit beta 1	GO:0005794	Golgi apparatus	C
AP1B1	adaptor related protein complex 1 subunit beta 1	GO:0005829	cytosol	C
AP1B1	adaptor related protein complex 1 subunit beta 1	GO:0016020	membrane	C
AP1B1	adaptor related protein complex 1 subunit beta 1	GO:0030117	membrane coat	C
AP1B1	adaptor related protein complex 1 subunit beta 1	GO:0030131	clathrin adaptor complex	C
AP1B1	adaptor related protein complex 1 subunit beta 1	GO:0030659	cytoplasmic vesicle membrane	C
AP1B1	adaptor related protein complex 1 subunit beta 1	GO:0030665	clathrin-coated vesicle membrane	C
AP1B1	adaptor related protein complex 1 subunit beta 1	GO:0031410	cytoplasmic vesicle	C
AP1B1	adaptor related protein complex 1 subunit beta 1	GO:0032588	trans-Golgi network membrane	C
AP1B1	adaptor related protein complex 1 subunit beta 1	GO:0043231	intracellular membrane-bounded organelle	C
TRIOBP	TRIO and F-actin binding protein	GO:0005634	nucleus	C
TRIOBP	TRIO and F-actin binding protein	GO:0005737	cytoplasm	C
TRIOBP	TRIO and F-actin binding protein	GO:0005815	microtubule organizing center	C
TRIOBP	TRIO and F-actin binding protein	GO:0005856	cytoskeleton	C
TRIOBP	TRIO and F-actin binding protein	GO:0005925	focal adhesion	C
TRIOBP	TRIO and F-actin binding protein	GO:0015629	actin cytoskeleton	C
TRIOBP	TRIO and F-actin binding protein	GO:0030496	midbody	C
TRIOBP	TRIO and F-actin binding protein	GO:0120044	stereocilium base	C
TCF20	transcription factor 20	GO:0005634	nucleus	C
TCF20	transcription factor 20	GO:0005654	nucleoplasm	C
TCF20	transcription factor 20	GO:0016604	nuclear body	C
PPP6R2	protein phosphatase 6 regulatory subunit 2	GO:0005634	nucleus	C
PPP6R2	protein phosphatase 6 regulatory subunit 2	GO:0005737	cytoplasm	C
PPP6R2	protein phosphatase 6 regulatory subunit 2	GO:0005829	cytosol	C
PPP6R2	protein phosphatase 6 regulatory subunit 2	GO:0043231	intracellular membrane-bounded organelle	C
CHKB	choline kinase beta	GO:0005829	cytosol	C
PIR	pirin	GO:0005634	nucleus	C
PIR	pirin	GO:0005654	nucleoplasm	C
PIR	pirin	GO:0005737	cytoplasm	C
PIR	pirin	GO:0005829	cytosol	C
ARAF	A-Raf proto-oncogene, serine/threonine kinase	GO:0005739	mitochondrion	C
ARAF	A-Raf proto-oncogene, serine/threonine kinase	GO:0005829	cytosol	C
WDR13	WD repeat domain 13	GO:0005634	nucleus	C
WDR13	WD repeat domain 13	GO:0005654	nucleoplasm	C
WDR13	WD repeat domain 13	GO:0005886	plasma membrane	C
WDR13	WD repeat domain 13	GO:0034451	centriolar satellite	C
SLC35A2	solute carrier family 35 member A2	GO:0000139	Golgi membrane	C
SLC35A2	solute carrier family 35 member A2	GO:0005654	nucleoplasm	C
SLC35A2	solute carrier family 35 member A2	GO:0005783	endoplasmic reticulum	C
SLC35A2	solute carrier family 35 member A2	GO:0005794	Golgi apparatus	C
SLC35A2	solute carrier family 35 member A2	GO:0016020	membrane	C
SLC35A2	solute carrier family 35 member A2	GO:0016021	integral component of membrane	C
SLC35A2	solute carrier family 35 member A2	GO:0030173	integral component of Golgi membrane	C
HDAC8	histone deacetylase 8	GO:0000118	histone deacetylase complex	C
HDAC8	histone deacetylase 8	GO:0000228	nuclear chromosome	C
HDAC8	histone deacetylase 8	GO:0005634	nucleus	C
HDAC8	histone deacetylase 8	GO:0005654	nucleoplasm	C
HDAC8	histone deacetylase 8	GO:0005737	cytoplasm	C
HDAC8	histone deacetylase 8	GO:0005886	plasma membrane	C
TCEAL1	transcription elongation factor A like 1	GO:0005634	nucleus	C
TCEAL1	transcription elongation factor A like 1	GO:0005654	nucleoplasm	C
MORF4L2	mortality factor 4 like 2	GO:0000123	histone acetyltransferase complex	C
MORF4L2	mortality factor 4 like 2	GO:0005634	nucleus	C
MORF4L2	mortality factor 4 like 2	GO:0005654	nucleoplasm	C
MORF4L2	mortality factor 4 like 2	GO:0005730	nucleolus	C
MORF4L2	mortality factor 4 like 2	GO:0005886	plasma membrane	C
MORF4L2	mortality factor 4 like 2	GO:0035267	NuA4 histone acetyltransferase complex	C
HAUS7	HAUS augmin like complex subunit 7	GO:0005737	cytoplasm	C
HAUS7	HAUS augmin like complex subunit 7	GO:0005813	centrosome	C
HAUS7	HAUS augmin like complex subunit 7	GO:0005815	microtubule organizing center	C
HAUS7	HAUS augmin like complex subunit 7	GO:0005819	spindle	C
HAUS7	HAUS augmin like complex subunit 7	GO:0005829	cytosol	C
HAUS7	HAUS augmin like complex subunit 7	GO:0005856	cytoskeleton	C
HAUS7	HAUS augmin like complex subunit 7	GO:0005874	microtubule	C
HAUS7	HAUS augmin like complex subunit 7	GO:0070652	HAUS complex	C
HAUS7	HAUS augmin like complex subunit 7	GO:1990498	mitotic spindle microtubule	C
FAM3A	FAM3 metabolism regulating signaling molecule A	GO:0005576	extracellular region	C
FAM3A	FAM3 metabolism regulating signaling molecule A	GO:0005615	extracellular space	C
FAM3A	FAM3 metabolism regulating signaling molecule A	GO:0016020	membrane	C
FAM3A	FAM3 metabolism regulating signaling molecule A	GO:0016021	integral component of membrane	C
