# Supplementary material for: LncRNA TP53TG1 plays an anti-oncogenic role in cervical cancer by synthetically regulating transcriptome profile in HeLa cells
Source: Front Genet. 2022 Oct 4;13:981030. doi: 10.3389/fgene.2022.981030 (PMC9576931; doi:10.3389/fgene.2022.981030)
Supplement: Supplementary file 3 [file DataSheet1.ZIP › figures-中间图形/fig4-AS/BCDE-suva/suva/gokegg/cluster_ratio.txt.highfrequency.0-50.re.gene_GO_analysis/cluster_ratio.txt.highfrequency.0-50.re.gene_GO_annotation_F.xls]

Gene	Description	GO term	GO term Description	Type
DVL1	dishevelled segment polarity protein 1	GO:0005109	frizzled binding	F
DVL1	dishevelled segment polarity protein 1	GO:0005515	protein binding	F
DVL1	dishevelled segment polarity protein 1	GO:0008013	beta-catenin binding	F
DVL1	dishevelled segment polarity protein 1	GO:0019899	enzyme binding	F
DVL1	dishevelled segment polarity protein 1	GO:0019901	protein kinase binding	F
DVL1	dishevelled segment polarity protein 1	GO:0031267	small GTPase binding	F
DVL1	dishevelled segment polarity protein 1	GO:0042802	identical protein binding	F
KCNAB2	potassium voltage-gated channel subfamily A regulatory beta subunit 2	GO:0004033	aldo-keto reductase (NADP) activity	F
KCNAB2	potassium voltage-gated channel subfamily A regulatory beta subunit 2	GO:0005244	voltage-gated ion channel activity	F
KCNAB2	potassium voltage-gated channel subfamily A regulatory beta subunit 2	GO:0005249	voltage-gated potassium channel activity	F
KCNAB2	potassium voltage-gated channel subfamily A regulatory beta subunit 2	GO:0005515	protein binding	F
KCNAB2	potassium voltage-gated channel subfamily A regulatory beta subunit 2	GO:0015459	potassium channel regulator activity	F
KCNAB2	potassium voltage-gated channel subfamily A regulatory beta subunit 2	GO:0016491	oxidoreductase activity	F
KCNAB2	potassium voltage-gated channel subfamily A regulatory beta subunit 2	GO:0044325	ion channel binding	F
KCNAB2	potassium voltage-gated channel subfamily A regulatory beta subunit 2	GO:0047834	D-threo-aldose 1-dehydrogenase activity	F
PEX14	peroxisomal biogenesis factor 14	GO:0003714	transcription corepressor activity	F
PEX14	peroxisomal biogenesis factor 14	GO:0005102	signaling receptor binding	F
PEX14	peroxisomal biogenesis factor 14	GO:0005515	protein binding	F
PEX14	peroxisomal biogenesis factor 14	GO:0008017	microtubule binding	F
PEX14	peroxisomal biogenesis factor 14	GO:0042802	identical protein binding	F
PEX14	peroxisomal biogenesis factor 14	GO:0047485	protein N-terminus binding	F
PEX14	peroxisomal biogenesis factor 14	GO:0048487	beta-tubulin binding	F
CASP9	caspase 9	GO:0004197	cysteine-type endopeptidase activity	F
CASP9	caspase 9	GO:0005515	protein binding	F
CASP9	caspase 9	GO:0008047	enzyme activator activity	F
CASP9	caspase 9	GO:0008233	peptidase activity	F
CASP9	caspase 9	GO:0008234	cysteine-type peptidase activity	F
CASP9	caspase 9	GO:0016787	hydrolase activity	F
CASP9	caspase 9	GO:0017124	SH3 domain binding	F
CASP9	caspase 9	GO:0019901	protein kinase binding	F
CASP9	caspase 9	GO:0042802	identical protein binding	F
CASP9	caspase 9	GO:0097153	cysteine-type endopeptidase activity involved in apoptotic process	F
CASP9	caspase 9	GO:0097199	cysteine-type endopeptidase activity involved in apoptotic signaling pathway	F
CASP9	caspase 9	GO:0097200	cysteine-type endopeptidase activity involved in execution phase of apoptosis	F
SZRD1	SUZ RNA binding domain containing 1	GO:0005515	protein binding	F
ATP13A2	ATPase cation transporting 13A2	GO:0000166	nucleotide binding	F
ATP13A2	ATPase cation transporting 13A2	GO:0005515	protein binding	F
ATP13A2	ATPase cation transporting 13A2	GO:0005524	ATP binding	F
ATP13A2	ATPase cation transporting 13A2	GO:0008270	zinc ion binding	F
ATP13A2	ATPase cation transporting 13A2	GO:0008289	lipid binding	F
ATP13A2	ATPase cation transporting 13A2	GO:0015417	ATPase-coupled polyamine transmembrane transporter activity	F
ATP13A2	ATPase cation transporting 13A2	GO:0016887	ATPase activity	F
ATP13A2	ATPase cation transporting 13A2	GO:0019829	ATPase-coupled cation transmembrane transporter activity	F
ATP13A2	ATPase cation transporting 13A2	GO:0030145	manganese ion binding	F
ATP13A2	ATPase cation transporting 13A2	GO:0046872	metal ion binding	F
ATP13A2	ATPase cation transporting 13A2	GO:0070300	phosphatidic acid binding	F
ATP13A2	ATPase cation transporting 13A2	GO:0080025	phosphatidylinositol-3,5-bisphosphate binding	F
ATP13A2	ATPase cation transporting 13A2	GO:1903135	cupric ion binding	F
RCC1	regulator of chromosome condensation 1	GO:0003677	DNA binding	F
RCC1	regulator of chromosome condensation 1	GO:0003682	chromatin binding	F
RCC1	regulator of chromosome condensation 1	GO:0005085	guanyl-nucleotide exchange factor activity	F
RCC1	regulator of chromosome condensation 1	GO:0005515	protein binding	F
RCC1	regulator of chromosome condensation 1	GO:0031267	small GTPase binding	F
RCC1	regulator of chromosome condensation 1	GO:0031491	nucleosome binding	F
RCC1	regulator of chromosome condensation 1	GO:0031492	nucleosomal DNA binding	F
RCC1	regulator of chromosome condensation 1	GO:0042393	histone binding	F
RCC1	regulator of chromosome condensation 1	GO:0043199	sulfate binding	F
RCC1	regulator of chromosome condensation 1	GO:0046982	protein heterodimerization activity	F
RBBP4	RB binding protein 4, chromatin remodeling factor	GO:0000978	RNA polymerase II cis-regulatory region sequence-specific DNA binding	F
RBBP4	RB binding protein 4, chromatin remodeling factor	GO:0005515	protein binding	F
RBBP4	RB binding protein 4, chromatin remodeling factor	GO:0008094	DNA-dependent ATPase activity	F
RBBP4	RB binding protein 4, chromatin remodeling factor	GO:0031492	nucleosomal DNA binding	F
RBBP4	RB binding protein 4, chromatin remodeling factor	GO:0042393	histone binding	F
RBBP4	RB binding protein 4, chromatin remodeling factor	GO:0042826	histone deacetylase binding	F
OSCP1	organic solute carrier partner 1	GO:0022857	transmembrane transporter activity	F
PPCS	phosphopantothenoylcysteine synthetase	GO:0000166	nucleotide binding	F
PPCS	phosphopantothenoylcysteine synthetase	GO:0004632	phosphopantothenate--cysteine ligase activity	F
PPCS	phosphopantothenoylcysteine synthetase	GO:0005524	ATP binding	F
PPCS	phosphopantothenoylcysteine synthetase	GO:0016874	ligase activity	F
PPCS	phosphopantothenoylcysteine synthetase	GO:0042802	identical protein binding	F
PPCS	phosphopantothenoylcysteine synthetase	GO:0042803	protein homodimerization activity	F
NASP	nuclear autoantigenic sperm protein	GO:0005515	protein binding	F
NASP	nuclear autoantigenic sperm protein	GO:0042393	histone binding	F
NASP	nuclear autoantigenic sperm protein	GO:0044877	protein-containing complex binding	F
MAST2	microtubule associated serine/threonine kinase 2	GO:0000166	nucleotide binding	F
MAST2	microtubule associated serine/threonine kinase 2	GO:0000287	magnesium ion binding	F
MAST2	microtubule associated serine/threonine kinase 2	GO:0004672	protein kinase activity	F
MAST2	microtubule associated serine/threonine kinase 2	GO:0004674	protein serine/threonine kinase activity	F
MAST2	microtubule associated serine/threonine kinase 2	GO:0005515	protein binding	F
MAST2	microtubule associated serine/threonine kinase 2	GO:0005524	ATP binding	F
MAST2	microtubule associated serine/threonine kinase 2	GO:0008017	microtubule binding	F
MAST2	microtubule associated serine/threonine kinase 2	GO:0016301	kinase activity	F
MAST2	microtubule associated serine/threonine kinase 2	GO:0016740	transferase activity	F
MAST2	microtubule associated serine/threonine kinase 2	GO:0019902	phosphatase binding	F
MAST2	microtubule associated serine/threonine kinase 2	GO:0046872	metal ion binding	F
MAST2	microtubule associated serine/threonine kinase 2	GO:0106310	protein serine kinase activity	F
MAST2	microtubule associated serine/threonine kinase 2	GO:0106311	protein threonine kinase activity	F
POMGNT1	protein O-linked mannose N-acetylglucosaminyltransferase 1 (beta 1,2-)	GO:0005515	protein binding	F
POMGNT1	protein O-linked mannose N-acetylglucosaminyltransferase 1 (beta 1,2-)	GO:0008375	acetylglucosaminyltransferase activity	F
POMGNT1	protein O-linked mannose N-acetylglucosaminyltransferase 1 (beta 1,2-)	GO:0016740	transferase activity	F
POMGNT1	protein O-linked mannose N-acetylglucosaminyltransferase 1 (beta 1,2-)	GO:0016757	transferase activity, transferring glycosyl groups	F
POMGNT1	protein O-linked mannose N-acetylglucosaminyltransferase 1 (beta 1,2-)	GO:0030145	manganese ion binding	F
POMGNT1	protein O-linked mannose N-acetylglucosaminyltransferase 1 (beta 1,2-)	GO:0046872	metal ion binding	F
POMGNT1	protein O-linked mannose N-acetylglucosaminyltransferase 1 (beta 1,2-)	GO:0047223	beta-1,3-galactosyl-O-glycosyl-glycoprotein beta-1,3-N-acetylglucosaminyltransferase activity	F
MKNK1	MAPK interacting serine/threonine kinase 1	GO:0000166	nucleotide binding	F
MKNK1	MAPK interacting serine/threonine kinase 1	GO:0004672	protein kinase activity	F
MKNK1	MAPK interacting serine/threonine kinase 1	GO:0004674	protein serine/threonine kinase activity	F
MKNK1	MAPK interacting serine/threonine kinase 1	GO:0004683	calmodulin-dependent protein kinase activity	F
MKNK1	MAPK interacting serine/threonine kinase 1	GO:0005515	protein binding	F
MKNK1	MAPK interacting serine/threonine kinase 1	GO:0005516	calmodulin binding	F
MKNK1	MAPK interacting serine/threonine kinase 1	GO:0005524	ATP binding	F
MKNK1	MAPK interacting serine/threonine kinase 1	GO:0009931	calcium-dependent protein serine/threonine kinase activity	F
MKNK1	MAPK interacting serine/threonine kinase 1	GO:0016301	kinase activity	F
MKNK1	MAPK interacting serine/threonine kinase 1	GO:0016740	transferase activity	F
MKNK1	MAPK interacting serine/threonine kinase 1	GO:0046872	metal ion binding	F
MKNK1	MAPK interacting serine/threonine kinase 1	GO:0106310	protein serine kinase activity	F
MKNK1	MAPK interacting serine/threonine kinase 1	GO:0106311	protein threonine kinase activity	F
TXNDC12	thioredoxin domain containing 12	GO:0005515	protein binding	F
TXNDC12	thioredoxin domain containing 12	GO:0015037	peptide disulfide oxidoreductase activity	F
TXNDC12	thioredoxin domain containing 12	GO:0016491	oxidoreductase activity	F
TXNDC12	thioredoxin domain containing 12	GO:0019153	protein-disulfide reductase (glutathione) activity	F
GADD45A	growth arrest and DNA damage inducible alpha	GO:0005515	protein binding	F
GADD45A	growth arrest and DNA damage inducible alpha	GO:0019900	kinase binding	F
GADD45A	growth arrest and DNA damage inducible alpha	GO:0042803	protein homodimerization activity	F
GADD45A	growth arrest and DNA damage inducible alpha	GO:0046982	protein heterodimerization activity	F
GADD45A	growth arrest and DNA damage inducible alpha	GO:0047485	protein N-terminus binding	F
GADD45A	growth arrest and DNA damage inducible alpha	GO:1990841	promoter-specific chromatin binding	F
WLS	Wnt ligand secretion mediator	GO:0005515	protein binding	F
WLS	Wnt ligand secretion mediator	GO:0017147	Wnt-protein binding	F
WLS	Wnt ligand secretion mediator	GO:0031852	mu-type opioid receptor binding	F
WLS	Wnt ligand secretion mediator	GO:0042802	identical protein binding	F
SELENOF	selenoprotein F	GO:0005515	protein binding	F
SELENOF	selenoprotein F	GO:0016491	oxidoreductase activity	F
RBM15	RNA binding motif protein 15	GO:0003676	nucleic acid binding	F
RBM15	RNA binding motif protein 15	GO:0003723	RNA binding	F
RBM15	RNA binding motif protein 15	GO:0003729	mRNA binding	F
RBM15	RNA binding motif protein 15	GO:0005515	protein binding	F
RNF115	ring finger protein 115	GO:0004842	ubiquitin-protein transferase activity	F
RNF115	ring finger protein 115	GO:0005515	protein binding	F
RNF115	ring finger protein 115	GO:0016740	transferase activity	F
RNF115	ring finger protein 115	GO:0046872	metal ion binding	F
RNF115	ring finger protein 115	GO:0061630	ubiquitin protein ligase activity	F
TARS2	threonyl-tRNA synthetase 2, mitochondrial	GO:0000166	nucleotide binding	F
TARS2	threonyl-tRNA synthetase 2, mitochondrial	GO:0002161	aminoacyl-tRNA editing activity	F
TARS2	threonyl-tRNA synthetase 2, mitochondrial	GO:0004812	aminoacyl-tRNA ligase activity	F
TARS2	threonyl-tRNA synthetase 2, mitochondrial	GO:0004829	threonine-tRNA ligase activity	F
TARS2	threonyl-tRNA synthetase 2, mitochondrial	GO:0005515	protein binding	F
TARS2	threonyl-tRNA synthetase 2, mitochondrial	GO:0005524	ATP binding	F
TARS2	threonyl-tRNA synthetase 2, mitochondrial	GO:0016874	ligase activity	F
TARS2	threonyl-tRNA synthetase 2, mitochondrial	GO:0042803	protein homodimerization activity	F
S100A4	S100 calcium binding protein A4	GO:0003723	RNA binding	F
S100A4	S100 calcium binding protein A4	GO:0003779	actin binding	F
S100A4	S100 calcium binding protein A4	GO:0005509	calcium ion binding	F
S100A4	S100 calcium binding protein A4	GO:0005515	protein binding	F
S100A4	S100 calcium binding protein A4	GO:0042802	identical protein binding	F
S100A4	S100 calcium binding protein A4	GO:0046872	metal ion binding	F
S100A4	S100 calcium binding protein A4	GO:0046914	transition metal ion binding	F
S100A4	S100 calcium binding protein A4	GO:0048306	calcium-dependent protein binding	F
S100A4	S100 calcium binding protein A4	GO:0050786	RAGE receptor binding	F
S100A14	S100 calcium binding protein A14	GO:0005509	calcium ion binding	F
S100A14	S100 calcium binding protein A14	GO:0005515	protein binding	F
S100A14	S100 calcium binding protein A14	GO:0042379	chemokine receptor binding	F
S100A14	S100 calcium binding protein A14	GO:0048306	calcium-dependent protein binding	F
DISP1	dispatched RND transporter family member 1	GO:0005515	protein binding	F
DISP1	dispatched RND transporter family member 1	GO:1904680	peptide transmembrane transporter activity	F
SMYD3	SET and MYND domain containing 3	GO:0000978	RNA polymerase II cis-regulatory region sequence-specific DNA binding	F
SMYD3	SET and MYND domain containing 3	GO:0000993	RNA polymerase II complex binding	F
SMYD3	SET and MYND domain containing 3	GO:0001162	RNA polymerase II intronic transcription regulatory region sequence-specific DNA binding	F
SMYD3	SET and MYND domain containing 3	GO:0005515	protein binding	F
SMYD3	SET and MYND domain containing 3	GO:0008168	methyltransferase activity	F
SMYD3	SET and MYND domain containing 3	GO:0016740	transferase activity	F
SMYD3	SET and MYND domain containing 3	GO:0018024	histone-lysine N-methyltransferase activity	F
SMYD3	SET and MYND domain containing 3	GO:0046872	metal ion binding	F
ADCY3	adenylate cyclase 3	GO:0000166	nucleotide binding	F
ADCY3	adenylate cyclase 3	GO:0004016	adenylate cyclase activity	F
ADCY3	adenylate cyclase 3	GO:0005516	calmodulin binding	F
ADCY3	adenylate cyclase 3	GO:0005524	ATP binding	F
ADCY3	adenylate cyclase 3	GO:0016829	lyase activity	F
ADCY3	adenylate cyclase 3	GO:0016849	phosphorus-oxygen lyase activity	F
ADCY3	adenylate cyclase 3	GO:0046872	metal ion binding	F
EIF2B4	eukaryotic translation initiation factor 2B subunit delta	GO:0003743	translation initiation factor activity	F
EIF2B4	eukaryotic translation initiation factor 2B subunit delta	GO:0005085	guanyl-nucleotide exchange factor activity	F
EIF2B4	eukaryotic translation initiation factor 2B subunit delta	GO:0005515	protein binding	F
EIF2B4	eukaryotic translation initiation factor 2B subunit delta	GO:0031369	translation initiation factor binding	F
CEBPZ	CCAAT enhancer binding protein zeta	GO:0003713	transcription coactivator activity	F
CEBPZ	CCAAT enhancer binding protein zeta	GO:0003723	RNA binding	F
BOLA3	bolA family member 3	GO:0005515	protein binding	F
NPAS2	neuronal PAS domain protein 2	GO:0000978	RNA polymerase II cis-regulatory region sequence-specific DNA binding	F
NPAS2	neuronal PAS domain protein 2	GO:0000981	DNA-binding transcription factor activity, RNA polymerase II-specific	F
NPAS2	neuronal PAS domain protein 2	GO:0003677	DNA binding	F
NPAS2	neuronal PAS domain protein 2	GO:0003700	DNA-binding transcription factor activity	F
NPAS2	neuronal PAS domain protein 2	GO:0005515	protein binding	F
NPAS2	neuronal PAS domain protein 2	GO:0046872	metal ion binding	F
NPAS2	neuronal PAS domain protein 2	GO:0046983	protein dimerization activity	F
NPAS2	neuronal PAS domain protein 2	GO:0051879	Hsp90 protein binding	F
NPAS2	neuronal PAS domain protein 2	GO:1990837	sequence-specific double-stranded DNA binding	F
KYNU	kynureninase	GO:0003824	catalytic activity	F
KYNU	kynureninase	GO:0005515	protein binding	F
KYNU	kynureninase	GO:0016787	hydrolase activity	F
KYNU	kynureninase	GO:0030170	pyridoxal phosphate binding	F
KYNU	kynureninase	GO:0030429	kynureninase activity	F
KYNU	kynureninase	GO:0042803	protein homodimerization activity	F
KYNU	kynureninase	GO:0061981	3-hydroxykynureninase activity	F
SPATS2L	spermatogenesis associated serine rich 2 like	GO:0003723	RNA binding	F
SPATS2L	spermatogenesis associated serine rich 2 like	GO:0005515	protein binding	F
CASP8	caspase 8	GO:0004197	cysteine-type endopeptidase activity	F
CASP8	caspase 8	GO:0005123	death receptor binding	F
CASP8	caspase 8	GO:0005164	tumor necrosis factor receptor binding	F
CASP8	caspase 8	GO:0005515	protein binding	F
CASP8	caspase 8	GO:0008233	peptidase activity	F
CASP8	caspase 8	GO:0008234	cysteine-type peptidase activity	F
CASP8	caspase 8	GO:0016787	hydrolase activity	F
CASP8	caspase 8	GO:0031625	ubiquitin protein ligase binding	F
CASP8	caspase 8	GO:0035877	death effector domain binding	F
CASP8	caspase 8	GO:0042802	identical protein binding	F
CASP8	caspase 8	GO:0044877	protein-containing complex binding	F
CASP8	caspase 8	GO:0097110	scaffold protein binding	F
CASP8	caspase 8	GO:0097153	cysteine-type endopeptidase activity involved in apoptotic process	F
CASP8	caspase 8	GO:0097199	cysteine-type endopeptidase activity involved in apoptotic signaling pathway	F
CASP8	caspase 8	GO:0097200	cysteine-type endopeptidase activity involved in execution phase of apoptosis	F
METTL21A	methyltransferase 21A, HSPA lysine	GO:0005515	protein binding	F
METTL21A	methyltransferase 21A, HSPA lysine	GO:0008168	methyltransferase activity	F
METTL21A	methyltransferase 21A, HSPA lysine	GO:0008276	protein methyltransferase activity	F
METTL21A	methyltransferase 21A, HSPA lysine	GO:0016279	protein-lysine N-methyltransferase activity	F
METTL21A	methyltransferase 21A, HSPA lysine	GO:0016740	transferase activity	F
METTL21A	methyltransferase 21A, HSPA lysine	GO:0030544	Hsp70 protein binding	F
METTL21A	methyltransferase 21A, HSPA lysine	GO:0031072	heat shock protein binding	F
METTL21A	methyltransferase 21A, HSPA lysine	GO:0051117	ATPase binding	F
DNAJB2	DnaJ heat shock protein family (Hsp40) member B2	GO:0001671	ATPase activator activity	F
DNAJB2	DnaJ heat shock protein family (Hsp40) member B2	GO:0005515	protein binding	F
DNAJB2	DnaJ heat shock protein family (Hsp40) member B2	GO:0030544	Hsp70 protein binding	F
DNAJB2	DnaJ heat shock protein family (Hsp40) member B2	GO:0031593	polyubiquitin modification-dependent protein binding	F
DNAJB2	DnaJ heat shock protein family (Hsp40) member B2	GO:0031625	ubiquitin protein ligase binding	F
DNAJB2	DnaJ heat shock protein family (Hsp40) member B2	GO:0043130	ubiquitin binding	F
DNAJB2	DnaJ heat shock protein family (Hsp40) member B2	GO:0051082	unfolded protein binding	F
DNAJB2	DnaJ heat shock protein family (Hsp40) member B2	GO:0051087	chaperone binding	F
DNAJB2	DnaJ heat shock protein family (Hsp40) member B2	GO:0070628	proteasome binding	F
DNAJB2	DnaJ heat shock protein family (Hsp40) member B2	GO:0140036	ubiquitin-dependent protein binding	F
GMPPA	GDP-mannose pyrophosphorylase A	GO:0005515	protein binding	F
GMPPA	GDP-mannose pyrophosphorylase A	GO:0016740	transferase activity	F
GMPPA	GDP-mannose pyrophosphorylase A	GO:0016779	nucleotidyltransferase activity	F
ARMC9	armadillo repeat containing 9	GO:0005515	protein binding	F
MTMR14	myotubularin related protein 14	GO:0004438	phosphatidylinositol-3-phosphatase activity	F
MTMR14	myotubularin related protein 14	GO:0004725	protein tyrosine phosphatase activity	F
MTMR14	myotubularin related protein 14	GO:0005515	protein binding	F
MTMR14	myotubularin related protein 14	GO:0016787	hydrolase activity	F
BRPF1	bromodomain and PHD finger containing 1	GO:0003677	DNA binding	F
BRPF1	bromodomain and PHD finger containing 1	GO:0005515	protein binding	F
BRPF1	bromodomain and PHD finger containing 1	GO:0010698	acetyltransferase activator activity	F
BRPF1	bromodomain and PHD finger containing 1	GO:0042393	histone binding	F
BRPF1	bromodomain and PHD finger containing 1	GO:0043994	histone acetyltransferase activity (H3-K23 specific)	F
BRPF1	bromodomain and PHD finger containing 1	GO:0046872	metal ion binding	F
CAMK1	calcium/calmodulin dependent protein kinase I	GO:0000166	nucleotide binding	F
CAMK1	calcium/calmodulin dependent protein kinase I	GO:0003824	catalytic activity	F
CAMK1	calcium/calmodulin dependent protein kinase I	GO:0004672	protein kinase activity	F
CAMK1	calcium/calmodulin dependent protein kinase I	GO:0004674	protein serine/threonine kinase activity	F
CAMK1	calcium/calmodulin dependent protein kinase I	GO:0004683	calmodulin-dependent protein kinase activity	F
CAMK1	calcium/calmodulin dependent protein kinase I	GO:0005515	protein binding	F
CAMK1	calcium/calmodulin dependent protein kinase I	GO:0005516	calmodulin binding	F
CAMK1	calcium/calmodulin dependent protein kinase I	GO:0005524	ATP binding	F
CAMK1	calcium/calmodulin dependent protein kinase I	GO:0016301	kinase activity	F
CAMK1	calcium/calmodulin dependent protein kinase I	GO:0016740	transferase activity	F
CAMK1	calcium/calmodulin dependent protein kinase I	GO:0106310	protein serine kinase activity	F
CAMK1	calcium/calmodulin dependent protein kinase I	GO:0106311	protein threonine kinase activity	F
METTL6	methyltransferase 6, methylcytidine	GO:0005515	protein binding	F
METTL6	methyltransferase 6, methylcytidine	GO:0008168	methyltransferase activity	F
METTL6	methyltransferase 6, methylcytidine	GO:0016740	transferase activity	F
METTL6	methyltransferase 6, methylcytidine	GO:0019899	enzyme binding	F
METTL6	methyltransferase 6, methylcytidine	GO:0052735	tRNA (cytosine-3-)-methyltransferase activity	F
CNOT10	CCR4-NOT transcription complex subunit 10	GO:0005515	protein binding	F
MLH1	mutL homolog 1	GO:0000166	nucleotide binding	F
MLH1	mutL homolog 1	GO:0003682	chromatin binding	F
MLH1	mutL homolog 1	GO:0003697	single-stranded DNA binding	F
MLH1	mutL homolog 1	GO:0005515	protein binding	F
MLH1	mutL homolog 1	GO:0005524	ATP binding	F
MLH1	mutL homolog 1	GO:0016887	ATPase activity	F
MLH1	mutL homolog 1	GO:0019899	enzyme binding	F
MLH1	mutL homolog 1	GO:0030983	mismatched DNA binding	F
MLH1	mutL homolog 1	GO:0032137	guanine/thymine mispair binding	F
MLH1	mutL homolog 1	GO:0032407	MutSalpha complex binding	F
ATRIP	ATR interacting protein	GO:0004527	exonuclease activity	F
ATRIP	ATR interacting protein	GO:0005515	protein binding	F
ATRIP	ATR interacting protein	GO:0070530	K63-linked polyubiquitin modification-dependent protein binding	F
HYAL3	hyaluronidase 3	GO:0003824	catalytic activity	F
HYAL3	hyaluronidase 3	GO:0004415	hyalurononglucosaminidase activity	F
HYAL3	hyaluronidase 3	GO:0005515	protein binding	F
HYAL3	hyaluronidase 3	GO:0016787	hydrolase activity	F
HYAL3	hyaluronidase 3	GO:0016798	hydrolase activity, acting on glycosyl bonds	F
HYAL3	hyaluronidase 3	GO:0033906	hyaluronoglucuronidase activity	F
PHLDB2	pleckstrin homology like domain family B member 2	GO:0005515	protein binding	F
PHLDB2	pleckstrin homology like domain family B member 2	GO:0045296	cadherin binding	F
CNBP	CCHC-type zinc finger nucleic acid binding protein	GO:0003676	nucleic acid binding	F
CNBP	CCHC-type zinc finger nucleic acid binding protein	GO:0003677	DNA binding	F
CNBP	CCHC-type zinc finger nucleic acid binding protein	GO:0003697	single-stranded DNA binding	F
CNBP	CCHC-type zinc finger nucleic acid binding protein	GO:0003723	RNA binding	F
CNBP	CCHC-type zinc finger nucleic acid binding protein	GO:0003727	single-stranded RNA binding	F
CNBP	CCHC-type zinc finger nucleic acid binding protein	GO:0003729	mRNA binding	F
CNBP	CCHC-type zinc finger nucleic acid binding protein	GO:0005515	protein binding	F
CNBP	CCHC-type zinc finger nucleic acid binding protein	GO:0008270	zinc ion binding	F
CNBP	CCHC-type zinc finger nucleic acid binding protein	GO:0045182	translation regulator activity	F
CNBP	CCHC-type zinc finger nucleic acid binding protein	GO:0046872	metal ion binding	F
CNBP	CCHC-type zinc finger nucleic acid binding protein	GO:0051880	G-quadruplex DNA binding	F
AP2M1	adaptor related protein complex 2 subunit mu 1	GO:0005048	signal sequence binding	F
AP2M1	adaptor related protein complex 2 subunit mu 1	GO:0005515	protein binding	F
AP2M1	adaptor related protein complex 2 subunit mu 1	GO:0008289	lipid binding	F
AP2M1	adaptor related protein complex 2 subunit mu 1	GO:0035615	clathrin adaptor activity	F
AP2M1	adaptor related protein complex 2 subunit mu 1	GO:0044325	ion channel binding	F
AP2M1	adaptor related protein complex 2 subunit mu 1	GO:0050750	low-density lipoprotein particle receptor binding	F
AP2M1	adaptor related protein complex 2 subunit mu 1	GO:0097718	disordered domain specific binding	F
MYL5	myosin light chain 5	GO:0005509	calcium ion binding	F
MYL5	myosin light chain 5	GO:0008307	structural constituent of muscle	F
MYL5	myosin light chain 5	GO:0046872	metal ion binding	F
NMU	neuromedin U	GO:0005102	signaling receptor binding	F
NMU	neuromedin U	GO:0005515	protein binding	F
NMU	neuromedin U	GO:0031839	type 1 neuromedin U receptor binding	F
NMU	neuromedin U	GO:0031840	type 2 neuromedin U receptor binding	F
NMU	neuromedin U	GO:0042922	neuromedin U receptor binding	F
ANXA3	annexin A3	GO:0004859	phospholipase inhibitor activity	F
ANXA3	annexin A3	GO:0005509	calcium ion binding	F
ANXA3	annexin A3	GO:0005544	calcium-dependent phospholipid binding	F
ANXA3	annexin A3	GO:0019834	phospholipase A2 inhibitor activity	F
ANXA3	annexin A3	GO:0048306	calcium-dependent protein binding	F
PDLIM5	PDZ and LIM domain 5	GO:0003779	actin binding	F
PDLIM5	PDZ and LIM domain 5	GO:0005080	protein kinase C binding	F
PDLIM5	PDZ and LIM domain 5	GO:0005515	protein binding	F
PDLIM5	PDZ and LIM domain 5	GO:0042805	actinin binding	F
PDLIM5	PDZ and LIM domain 5	GO:0046872	metal ion binding	F
PDLIM5	PDZ and LIM domain 5	GO:0047485	protein N-terminus binding	F
PDLIM5	PDZ and LIM domain 5	GO:0051371	muscle alpha-actinin binding	F
PDLIM5	PDZ and LIM domain 5	GO:0098641	cadherin binding involved in cell-cell adhesion	F
DNAJC21	DnaJ heat shock protein family (Hsp40) member C21	GO:0003676	nucleic acid binding	F
DNAJC21	DnaJ heat shock protein family (Hsp40) member C21	GO:0003723	RNA binding	F
DNAJC21	DnaJ heat shock protein family (Hsp40) member C21	GO:0005515	protein binding	F
DNAJC21	DnaJ heat shock protein family (Hsp40) member C21	GO:0008270	zinc ion binding	F
DNAJC21	DnaJ heat shock protein family (Hsp40) member C21	GO:0046872	metal ion binding	F
OXCT1	3-oxoacid CoA-transferase 1	GO:0008260	3-oxoacid CoA-transferase activity	F
OXCT1	3-oxoacid CoA-transferase 1	GO:0008410	CoA-transferase activity	F
OXCT1	3-oxoacid CoA-transferase 1	GO:0016740	transferase activity	F
OXCT1	3-oxoacid CoA-transferase 1	GO:0042802	identical protein binding	F
MAST4	microtubule associated serine/threonine kinase family member 4	GO:0000166	nucleotide binding	F
MAST4	microtubule associated serine/threonine kinase family member 4	GO:0000287	magnesium ion binding	F
MAST4	microtubule associated serine/threonine kinase family member 4	GO:0004672	protein kinase activity	F
MAST4	microtubule associated serine/threonine kinase family member 4	GO:0004674	protein serine/threonine kinase activity	F
MAST4	microtubule associated serine/threonine kinase family member 4	GO:0005515	protein binding	F
MAST4	microtubule associated serine/threonine kinase family member 4	GO:0005524	ATP binding	F
MAST4	microtubule associated serine/threonine kinase family member 4	GO:0016301	kinase activity	F
MAST4	microtubule associated serine/threonine kinase family member 4	GO:0016740	transferase activity	F
MAST4	microtubule associated serine/threonine kinase family member 4	GO:0046872	metal ion binding	F
MAST4	microtubule associated serine/threonine kinase family member 4	GO:0106310	protein serine kinase activity	F
MAST4	microtubule associated serine/threonine kinase family member 4	GO:0106311	protein threonine kinase activity	F
TAF9	TATA-box binding protein associated factor 9	GO:0000976	transcription regulatory region sequence-specific DNA binding	F
TAF9	TATA-box binding protein associated factor 9	GO:0002039	p53 binding	F
TAF9	TATA-box binding protein associated factor 9	GO:0003677	DNA binding	F
TAF9	TATA-box binding protein associated factor 9	GO:0003713	transcription coactivator activity	F
TAF9	TATA-box binding protein associated factor 9	GO:0004402	histone acetyltransferase activity	F
TAF9	TATA-box binding protein associated factor 9	GO:0005515	protein binding	F
TAF9	TATA-box binding protein associated factor 9	GO:0016251	RNA polymerase II general transcription initiation factor activity	F
TAF9	TATA-box binding protein associated factor 9	GO:0033613	activating transcription factor binding	F
TAF9	TATA-box binding protein associated factor 9	GO:0046982	protein heterodimerization activity	F
TAF9	TATA-box binding protein associated factor 9	GO:0051117	ATPase binding	F
TAF9	TATA-box binding protein associated factor 9	GO:0070742	C2H2 zinc finger domain binding	F
STARD4	StAR related lipid transfer domain containing 4	GO:0005515	protein binding	F
STARD4	StAR related lipid transfer domain containing 4	GO:0008289	lipid binding	F
STARD4	StAR related lipid transfer domain containing 4	GO:0015485	cholesterol binding	F
STARD4	StAR related lipid transfer domain containing 4	GO:0120020	cholesterol transfer activity	F
TCF7	transcription factor 7	GO:0000976	transcription regulatory region sequence-specific DNA binding	F
TCF7	transcription factor 7	GO:0000978	RNA polymerase II cis-regulatory region sequence-specific DNA binding	F
TCF7	transcription factor 7	GO:0000981	DNA-binding transcription factor activity, RNA polymerase II-specific	F
TCF7	transcription factor 7	GO:0001217	DNA-binding transcription repressor activity	F
TCF7	transcription factor 7	GO:0003677	DNA binding	F
TCF7	transcription factor 7	GO:0005515	protein binding	F
TCF7	transcription factor 7	GO:0008013	beta-catenin binding	F
TCF7	transcription factor 7	GO:1990837	sequence-specific double-stranded DNA binding	F
BRD8	bromodomain containing 8	GO:0005515	protein binding	F
BRD8	bromodomain containing 8	GO:0030374	nuclear receptor transcription coactivator activity	F
BRD8	bromodomain containing 8	GO:0046966	thyroid hormone receptor binding	F
STING1	stimulator of interferon response cGAMP interactor 1	GO:0000166	nucleotide binding	F
STING1	stimulator of interferon response cGAMP interactor 1	GO:0005515	protein binding	F
STING1	stimulator of interferon response cGAMP interactor 1	GO:0008134	transcription factor binding	F
STING1	stimulator of interferon response cGAMP interactor 1	GO:0019901	protein kinase binding	F
STING1	stimulator of interferon response cGAMP interactor 1	GO:0031625	ubiquitin protein ligase binding	F
STING1	stimulator of interferon response cGAMP interactor 1	GO:0035438	cyclic-di-GMP binding	F
STING1	stimulator of interferon response cGAMP interactor 1	GO:0042802	identical protein binding	F
STING1	stimulator of interferon response cGAMP interactor 1	GO:0042803	protein homodimerization activity	F
STING1	stimulator of interferon response cGAMP interactor 1	GO:0061507	cyclic-GMP-AMP binding	F
TTC1	tetratricopeptide repeat domain 1	GO:0005515	protein binding	F
TTC1	tetratricopeptide repeat domain 1	GO:0051082	unfolded protein binding	F
HNRNPH1	heterogeneous nuclear ribonucleoprotein H1	GO:0003676	nucleic acid binding	F
HNRNPH1	heterogeneous nuclear ribonucleoprotein H1	GO:0003723	RNA binding	F
HNRNPH1	heterogeneous nuclear ribonucleoprotein H1	GO:0005515	protein binding	F
HNRNPH1	heterogeneous nuclear ribonucleoprotein H1	GO:0008266	poly(U) RNA binding	F
HNRNPH1	heterogeneous nuclear ribonucleoprotein H1	GO:0042802	identical protein binding	F
GFPT2	glutamine-fructose-6-phosphate transaminase 2	GO:0004360	glutamine-fructose-6-phosphate transaminase (isomerizing) activity	F
GFPT2	glutamine-fructose-6-phosphate transaminase 2	GO:0005515	protein binding	F
GFPT2	glutamine-fructose-6-phosphate transaminase 2	GO:0008483	transaminase activity	F
GFPT2	glutamine-fructose-6-phosphate transaminase 2	GO:0016740	transferase activity	F
GFPT2	glutamine-fructose-6-phosphate transaminase 2	GO:0097367	carbohydrate derivative binding	F
SERPINB6	serpin family B member 6	GO:0002020	protease binding	F
SERPINB6	serpin family B member 6	GO:0004867	serine-type endopeptidase inhibitor activity	F
SERPINB6	serpin family B member 6	GO:0030414	peptidase inhibitor activity	F
FLOT1	flotillin 1	GO:0002020	protease binding	F
FLOT1	flotillin 1	GO:0005515	protein binding	F
FLOT1	flotillin 1	GO:0035255	ionotropic glutamate receptor binding	F
DXO	decapping exoribonuclease	GO:0000166	nucleotide binding	F
DXO	decapping exoribonuclease	GO:0000287	magnesium ion binding	F
DXO	decapping exoribonuclease	GO:0003723	RNA binding	F
DXO	decapping exoribonuclease	GO:0003729	mRNA binding	F
DXO	decapping exoribonuclease	GO:0004518	nuclease activity	F
DXO	decapping exoribonuclease	GO:0004527	exonuclease activity	F
DXO	decapping exoribonuclease	GO:0008409	5'-3' exonuclease activity	F
DXO	decapping exoribonuclease	GO:0016787	hydrolase activity	F
DXO	decapping exoribonuclease	GO:0046872	metal ion binding	F
DXO	decapping exoribonuclease	GO:0110152	RNA NAD-cap (NAD-forming) hydrolase activity	F
POLR1C	RNA polymerase I and III subunit C	GO:0001054	RNA polymerase I activity	F
POLR1C	RNA polymerase I and III subunit C	GO:0001056	RNA polymerase III activity	F
POLR1C	RNA polymerase I and III subunit C	GO:0003677	DNA binding	F
POLR1C	RNA polymerase I and III subunit C	GO:0003899	DNA-directed 5'-3' RNA polymerase activity	F
POLR1C	RNA polymerase I and III subunit C	GO:0005515	protein binding	F
POLR1C	RNA polymerase I and III subunit C	GO:0046983	protein dimerization activity	F
SMAP1	small ArfGAP 1	GO:0005096	GTPase activator activity	F
SMAP1	small ArfGAP 1	GO:0005515	protein binding	F
SMAP1	small ArfGAP 1	GO:0030276	clathrin binding	F
SMAP1	small ArfGAP 1	GO:0046872	metal ion binding	F
PREP	prolyl endopeptidase	GO:0004175	endopeptidase activity	F
PREP	prolyl endopeptidase	GO:0004252	serine-type endopeptidase activity	F
PREP	prolyl endopeptidase	GO:0005515	protein binding	F
PREP	prolyl endopeptidase	GO:0008233	peptidase activity	F
PREP	prolyl endopeptidase	GO:0008236	serine-type peptidase activity	F
PREP	prolyl endopeptidase	GO:0016787	hydrolase activity	F
PREP	prolyl endopeptidase	GO:0070012	oligopeptidase activity	F
BCLAF1	BCL2 associated transcription factor 1	GO:0003677	DNA binding	F
BCLAF1	BCL2 associated transcription factor 1	GO:0003712	transcription coregulator activity	F
BCLAF1	BCL2 associated transcription factor 1	GO:0003723	RNA binding	F
BCLAF1	BCL2 associated transcription factor 1	GO:0005515	protein binding	F
MTHFD1L	methylenetetrahydrofolate dehydrogenase (NADP+ dependent) 1 like	GO:0000166	nucleotide binding	F
MTHFD1L	methylenetetrahydrofolate dehydrogenase (NADP+ dependent) 1 like	GO:0004329	formate-tetrahydrofolate ligase activity	F
MTHFD1L	methylenetetrahydrofolate dehydrogenase (NADP+ dependent) 1 like	GO:0004488	methylenetetrahydrofolate dehydrogenase (NADP+) activity	F
MTHFD1L	methylenetetrahydrofolate dehydrogenase (NADP+ dependent) 1 like	GO:0005524	ATP binding	F
MTHFD1L	methylenetetrahydrofolate dehydrogenase (NADP+ dependent) 1 like	GO:0016874	ligase activity	F
MTHFD1L	methylenetetrahydrofolate dehydrogenase (NADP+ dependent) 1 like	GO:0042803	protein homodimerization activity	F
PSMG3	proteasome assembly chaperone 3	GO:0005515	protein binding	F
PSMG3	proteasome assembly chaperone 3	GO:0044877	protein-containing complex binding	F
PSMG3	proteasome assembly chaperone 3	GO:0060090	molecular adaptor activity	F
TWIST1	twist family bHLH transcription factor 1	GO:0000977	RNA polymerase II transcription regulatory region sequence-specific DNA binding	F
TWIST1	twist family bHLH transcription factor 1	GO:0000981	DNA-binding transcription factor activity, RNA polymerase II-specific	F
TWIST1	twist family bHLH transcription factor 1	GO:0003677	DNA binding	F
TWIST1	twist family bHLH transcription factor 1	GO:0003700	DNA-binding transcription factor activity	F
TWIST1	twist family bHLH transcription factor 1	GO:0005515	protein binding	F
TWIST1	twist family bHLH transcription factor 1	GO:0008134	transcription factor binding	F
TWIST1	twist family bHLH transcription factor 1	GO:0019904	protein domain specific binding	F
TWIST1	twist family bHLH transcription factor 1	GO:0042802	identical protein binding	F
TWIST1	twist family bHLH transcription factor 1	GO:0042803	protein homodimerization activity	F
TWIST1	twist family bHLH transcription factor 1	GO:0043425	bHLH transcription factor binding	F
TWIST1	twist family bHLH transcription factor 1	GO:0046983	protein dimerization activity	F
TWIST1	twist family bHLH transcription factor 1	GO:0070888	E-box binding	F
PRR15	proline rich 15	GO:0005515	protein binding	F
BLVRA	biliverdin reductase A	GO:0000166	nucleotide binding	F
BLVRA	biliverdin reductase A	GO:0004074	biliverdin reductase (NAD(P)+) activity	F
BLVRA	biliverdin reductase A	GO:0005515	protein binding	F
BLVRA	biliverdin reductase A	GO:0008270	zinc ion binding	F
BLVRA	biliverdin reductase A	GO:0016491	oxidoreductase activity	F
BLVRA	biliverdin reductase A	GO:0046872	metal ion binding	F
BLVRA	biliverdin reductase A	GO:0106276	biliberdin reductase NAD+ activity	F
BLVRA	biliverdin reductase A	GO:0106277	biliverdin reductase (NADP+) activity	F
TMEM248	transmembrane protein 248	GO:0005515	protein binding	F
ABHD11	abhydrolase domain containing 11	GO:0005515	protein binding	F
ABHD11	abhydrolase domain containing 11	GO:0016787	hydrolase activity	F
STYXL1	serine/threonine/tyrosine interacting like 1	GO:0001691	pseudophosphatase activity	F
STYXL1	serine/threonine/tyrosine interacting like 1	GO:0004864	protein phosphatase inhibitor activity	F
STYXL1	serine/threonine/tyrosine interacting like 1	GO:0005515	protein binding	F
STYXL1	serine/threonine/tyrosine interacting like 1	GO:0008138	protein tyrosine/serine/threonine phosphatase activity	F
STYXL1	serine/threonine/tyrosine interacting like 1	GO:0019903	protein phosphatase binding	F
LRCH4	leucine rich repeats and calponin homology domain containing 4	GO:0005515	protein binding	F
LAMB1	laminin subunit beta 1	GO:0005178	integrin binding	F
LAMB1	laminin subunit beta 1	GO:0005198	structural molecule activity	F
LAMB1	laminin subunit beta 1	GO:0005201	extracellular matrix structural constituent	F
LAMB1	laminin subunit beta 1	GO:0005515	protein binding	F
TSPAN12	tetraspanin 12	GO:0005515	protein binding	F
METTL2B	methyltransferase 2B, methylcytidine	GO:0005515	protein binding	F
METTL2B	methyltransferase 2B, methylcytidine	GO:0008168	methyltransferase activity	F
METTL2B	methyltransferase 2B, methylcytidine	GO:0016427	tRNA (cytosine) methyltransferase activity	F
METTL2B	methyltransferase 2B, methylcytidine	GO:0016740	transferase activity	F
METTL2B	methyltransferase 2B, methylcytidine	GO:0052735	tRNA (cytosine-3-)-methyltransferase activity	F
CEP41	centrosomal protein 41	GO:0005515	protein binding	F
TBXAS1	thromboxane A synthase 1	GO:0004497	monooxygenase activity	F
TBXAS1	thromboxane A synthase 1	GO:0004796	thromboxane-A synthase activity	F
TBXAS1	thromboxane A synthase 1	GO:0005506	iron ion binding	F
TBXAS1	thromboxane A synthase 1	GO:0016491	oxidoreductase activity	F
TBXAS1	thromboxane A synthase 1	GO:0016705	oxidoreductase activity, acting on paired donors, with incorporation or reduction of molecular oxygen	F
TBXAS1	thromboxane A synthase 1	GO:0016829	lyase activity	F
TBXAS1	thromboxane A synthase 1	GO:0016853	isomerase activity	F
TBXAS1	thromboxane A synthase 1	GO:0020037	heme binding	F
TBXAS1	thromboxane A synthase 1	GO:0036134	12-hydroxyheptadecatrienoic acid synthase activity	F
TBXAS1	thromboxane A synthase 1	GO:0046872	metal ion binding	F
TBXAS1	thromboxane A synthase 1	GO:0106256	hydroperoxy icosatetraenoate dehydratase activity	F
TUSC3	tumor suppressor candidate 3	GO:0015095	magnesium ion transmembrane transporter activity	F
PLPP5	phospholipid phosphatase 5	GO:0000810	diacylglycerol diphosphate phosphatase activity	F
PLPP5	phospholipid phosphatase 5	GO:0005515	protein binding	F
PLPP5	phospholipid phosphatase 5	GO:0008195	phosphatidate phosphatase activity	F
PLPP5	phospholipid phosphatase 5	GO:0016787	hydrolase activity	F
PLPP5	phospholipid phosphatase 5	GO:0042577	lipid phosphatase activity	F
ATP6V1H	ATPase H+ transporting V1 subunit H	GO:0005515	protein binding	F
ATP6V1H	ATPase H+ transporting V1 subunit H	GO:0016887	ATPase activity	F
ATP6V1H	ATPase H+ transporting V1 subunit H	GO:0030234	enzyme regulator activity	F
ATP6V1H	ATPase H+ transporting V1 subunit H	GO:0046961	proton-transporting ATPase activity, rotational mechanism	F
EIF3E	eukaryotic translation initiation factor 3 subunit E	GO:0003723	RNA binding	F
EIF3E	eukaryotic translation initiation factor 3 subunit E	GO:0003743	translation initiation factor activity	F
EIF3E	eukaryotic translation initiation factor 3 subunit E	GO:0005515	protein binding	F
EIF3E	eukaryotic translation initiation factor 3 subunit E	GO:0045296	cadherin binding	F
EIF3E	eukaryotic translation initiation factor 3 subunit E	GO:0047485	protein N-terminus binding	F
PLEC	plectin	GO:0003723	RNA binding	F
PLEC	plectin	GO:0003779	actin binding	F
PLEC	plectin	GO:0005198	structural molecule activity	F
PLEC	plectin	GO:0005200	structural constituent of cytoskeleton	F
PLEC	plectin	GO:0005515	protein binding	F
PLEC	plectin	GO:0008092	cytoskeletal protein binding	F
PLEC	plectin	GO:0008307	structural constituent of muscle	F
PLEC	plectin	GO:0030506	ankyrin binding	F
PLEC	plectin	GO:0045296	cadherin binding	F
HSF1	heat shock transcription factor 1	GO:0000976	transcription regulatory region sequence-specific DNA binding	F
HSF1	heat shock transcription factor 1	GO:0000978	RNA polymerase II cis-regulatory region sequence-specific DNA binding	F
HSF1	heat shock transcription factor 1	GO:0000981	DNA-binding transcription factor activity, RNA polymerase II-specific	F
HSF1	heat shock transcription factor 1	GO:0001162	RNA polymerase II intronic transcription regulatory region sequence-specific DNA binding	F
HSF1	heat shock transcription factor 1	GO:0001227	DNA-binding transcription repressor activity, RNA polymerase II-specific	F
HSF1	heat shock transcription factor 1	GO:0003677	DNA binding	F
HSF1	heat shock transcription factor 1	GO:0003700	DNA-binding transcription factor activity	F
HSF1	heat shock transcription factor 1	GO:0005515	protein binding	F
HSF1	heat shock transcription factor 1	GO:0019901	protein kinase binding	F
HSF1	heat shock transcription factor 1	GO:0031072	heat shock protein binding	F
HSF1	heat shock transcription factor 1	GO:0031490	chromatin DNA binding	F
HSF1	heat shock transcription factor 1	GO:0042802	identical protein binding	F
HSF1	heat shock transcription factor 1	GO:0043565	sequence-specific DNA binding	F
HSF1	heat shock transcription factor 1	GO:0043621	protein self-association	F
HSF1	heat shock transcription factor 1	GO:0046982	protein heterodimerization activity	F
HSF1	heat shock transcription factor 1	GO:0051879	Hsp90 protein binding	F
HSF1	heat shock transcription factor 1	GO:0061770	translation elongation factor binding	F
HSF1	heat shock transcription factor 1	GO:0097677	STAT family protein binding	F
HSF1	heat shock transcription factor 1	GO:0098847	sequence-specific single stranded DNA binding	F
HSF1	heat shock transcription factor 1	GO:1990837	sequence-specific double-stranded DNA binding	F
HSF1	heat shock transcription factor 1	GO:1990841	promoter-specific chromatin binding	F
PSIP1	PC4 and SFRS1 interacting protein 1	GO:0003677	DNA binding	F
PSIP1	PC4 and SFRS1 interacting protein 1	GO:0003682	chromatin binding	F
PSIP1	PC4 and SFRS1 interacting protein 1	GO:0003690	double-stranded DNA binding	F
PSIP1	PC4 and SFRS1 interacting protein 1	GO:0003712	transcription coregulator activity	F
PSIP1	PC4 and SFRS1 interacting protein 1	GO:0003713	transcription coactivator activity	F
PSIP1	PC4 and SFRS1 interacting protein 1	GO:0003723	RNA binding	F
PSIP1	PC4 and SFRS1 interacting protein 1	GO:0005515	protein binding	F
PSIP1	PC4 and SFRS1 interacting protein 1	GO:0033613	activating transcription factor binding	F
PSIP1	PC4 and SFRS1 interacting protein 1	GO:0097100	supercoiled DNA binding	F
CBWD6	COBW domain containing 6	GO:0000166	nucleotide binding	F
CBWD6	COBW domain containing 6	GO:0005524	ATP binding	F
CTSL	cathepsin L	GO:0001968	fibronectin binding	F
CTSL	cathepsin L	GO:0004197	cysteine-type endopeptidase activity	F
CTSL	cathepsin L	GO:0005515	protein binding	F
CTSL	cathepsin L	GO:0005518	collagen binding	F
CTSL	cathepsin L	GO:0008233	peptidase activity	F
CTSL	cathepsin L	GO:0008234	cysteine-type peptidase activity	F
CTSL	cathepsin L	GO:0016787	hydrolase activity	F
CTSL	cathepsin L	GO:0042393	histone binding	F
CTSL	cathepsin L	GO:0043394	proteoglycan binding	F
CTSL	cathepsin L	GO:0097655	serpin family protein binding	F
SLC31A1	solute carrier family 31 member 1	GO:0005375	copper ion transmembrane transporter activity	F
SLC31A1	solute carrier family 31 member 1	GO:0042802	identical protein binding	F
MAPKAP1	MAPK associated protein 1	GO:0005515	protein binding	F
MAPKAP1	MAPK associated protein 1	GO:0005546	phosphatidylinositol-4,5-bisphosphate binding	F
MAPKAP1	MAPK associated protein 1	GO:0005547	phosphatidylinositol-3,4,5-trisphosphate binding	F
MAPKAP1	MAPK associated protein 1	GO:0016301	kinase activity	F
MAPKAP1	MAPK associated protein 1	GO:0019901	protein kinase binding	F
MAPKAP1	MAPK associated protein 1	GO:0031267	small GTPase binding	F
MAPKAP1	MAPK associated protein 1	GO:0043325	phosphatidylinositol-3,4-bisphosphate binding	F
MAPKAP1	MAPK associated protein 1	GO:0070300	phosphatidic acid binding	F
MAPKAP1	MAPK associated protein 1	GO:0080025	phosphatidylinositol-3,5-bisphosphate binding	F
ST6GALNAC6	ST6 N-acetylgalactosaminide alpha-2,6-sialyltransferase 6	GO:0001665	alpha-N-acetylgalactosaminide alpha-2,6-sialyltransferase activity	F
ST6GALNAC6	ST6 N-acetylgalactosaminide alpha-2,6-sialyltransferase 6	GO:0005515	protein binding	F
ST6GALNAC6	ST6 N-acetylgalactosaminide alpha-2,6-sialyltransferase 6	GO:0008373	sialyltransferase activity	F
ST6GALNAC6	ST6 N-acetylgalactosaminide alpha-2,6-sialyltransferase 6	GO:0016740	transferase activity	F
ST6GALNAC6	ST6 N-acetylgalactosaminide alpha-2,6-sialyltransferase 6	GO:0016757	transferase activity, transferring glycosyl groups	F
FIBCD1	fibrinogen C domain containing 1	GO:0005102	signaling receptor binding	F
FIBCD1	fibrinogen C domain containing 1	GO:0005515	protein binding	F
FIBCD1	fibrinogen C domain containing 1	GO:0008061	chitin binding	F
FIBCD1	fibrinogen C domain containing 1	GO:0046872	metal ion binding	F
ENTR1	endosome associated trafficking regulator 1	GO:0005515	protein binding	F
DPP7	dipeptidyl peptidase 7	GO:0004177	aminopeptidase activity	F
DPP7	dipeptidyl peptidase 7	GO:0008233	peptidase activity	F
DPP7	dipeptidyl peptidase 7	GO:0008236	serine-type peptidase activity	F
DPP7	dipeptidyl peptidase 7	GO:0008239	dipeptidyl-peptidase activity	F
DPP7	dipeptidyl peptidase 7	GO:0016787	hydrolase activity	F
UPF2	UPF2 regulator of nonsense mediated mRNA decay	GO:0003723	RNA binding	F
UPF2	UPF2 regulator of nonsense mediated mRNA decay	GO:0005515	protein binding	F
UPF2	UPF2 regulator of nonsense mediated mRNA decay	GO:0042162	telomeric DNA binding	F
EPC1	enhancer of polycomb homolog 1	GO:0004402	histone acetyltransferase activity	F
EPC1	enhancer of polycomb homolog 1	GO:0005515	protein binding	F
HNRNPH3	heterogeneous nuclear ribonucleoprotein H3	GO:0003676	nucleic acid binding	F
HNRNPH3	heterogeneous nuclear ribonucleoprotein H3	GO:0003723	RNA binding	F
HNRNPH3	heterogeneous nuclear ribonucleoprotein H3	GO:0005515	protein binding	F
ASCC1	activating signal cointegrator 1 complex subunit 1	GO:0003676	nucleic acid binding	F
ASCC1	activating signal cointegrator 1 complex subunit 1	GO:0003723	RNA binding	F
ASCC1	activating signal cointegrator 1 complex subunit 1	GO:0005515	protein binding	F
ANAPC16	anaphase promoting complex subunit 16	GO:0005515	protein binding	F
ZSWIM8	zinc finger SWIM-type containing 8	GO:0008270	zinc ion binding	F
ZSWIM8	zinc finger SWIM-type containing 8	GO:0046872	metal ion binding	F
ZSWIM8	zinc finger SWIM-type containing 8	GO:1990756	ubiquitin ligase-substrate adaptor activity	F
SFXN4	sideroflexin 4	GO:0015075	ion transmembrane transporter activity	F
SFXN4	sideroflexin 4	GO:0022857	transmembrane transporter activity	F
TIAL1	TIA1 cytotoxic granule associated RNA binding protein like 1	GO:0003676	nucleic acid binding	F
TIAL1	TIA1 cytotoxic granule associated RNA binding protein like 1	GO:0003677	DNA binding	F
TIAL1	TIA1 cytotoxic granule associated RNA binding protein like 1	GO:0003723	RNA binding	F
TIAL1	TIA1 cytotoxic granule associated RNA binding protein like 1	GO:0005515	protein binding	F
TIAL1	TIA1 cytotoxic granule associated RNA binding protein like 1	GO:0035925	mRNA 3'-UTR AU-rich region binding	F
TOLLIP	toll interacting protein	GO:0005150	interleukin-1, type I receptor binding	F
TOLLIP	toll interacting protein	GO:0005515	protein binding	F
TOLLIP	toll interacting protein	GO:0019900	kinase binding	F
TOLLIP	toll interacting protein	GO:0031624	ubiquitin conjugating enzyme binding	F
TOLLIP	toll interacting protein	GO:0031625	ubiquitin protein ligase binding	F
TOLLIP	toll interacting protein	GO:0032183	SUMO binding	F
TOLLIP	toll interacting protein	GO:0035325	Toll-like receptor binding	F
TOLLIP	toll interacting protein	GO:0043130	ubiquitin binding	F
SAA1	serum amyloid A1	GO:0001664	G protein-coupled receptor binding	F
SAA1	serum amyloid A1	GO:0008201	heparin binding	F
C11orf49	chromosome 11 open reading frame 49	GO:0005515	protein binding	F
DDB2	damage specific DNA binding protein 2	GO:0003677	DNA binding	F
DDB2	damage specific DNA binding protein 2	GO:0003684	damaged DNA binding	F
DDB2	damage specific DNA binding protein 2	GO:0004842	ubiquitin-protein transferase activity	F
DDB2	damage specific DNA binding protein 2	GO:0005515	protein binding	F
DDB2	damage specific DNA binding protein 2	GO:0044877	protein-containing complex binding	F
CELF1	CUGBP Elav-like family member 1	GO:0000900	translation repressor activity, mRNA regulatory element binding	F
CELF1	CUGBP Elav-like family member 1	GO:0003676	nucleic acid binding	F
CELF1	CUGBP Elav-like family member 1	GO:0003723	RNA binding	F
CELF1	CUGBP Elav-like family member 1	GO:0003729	mRNA binding	F
CELF1	CUGBP Elav-like family member 1	GO:0003730	mRNA 3'-UTR binding	F
CELF1	CUGBP Elav-like family member 1	GO:0005515	protein binding	F
CELF1	CUGBP Elav-like family member 1	GO:0031369	translation initiation factor binding	F
CELF1	CUGBP Elav-like family member 1	GO:0036002	pre-mRNA binding	F
CELF1	CUGBP Elav-like family member 1	GO:0042835	BRE binding	F
FADS2	fatty acid desaturase 2	GO:0004768	stearoyl-CoA 9-desaturase activity	F
FADS2	fatty acid desaturase 2	GO:0005515	protein binding	F
FADS2	fatty acid desaturase 2	GO:0016213	linoleoyl-CoA desaturase activity	F
FADS2	fatty acid desaturase 2	GO:0016491	oxidoreductase activity	F
ROM1	retinal outer segment membrane protein 1	GO:0005515	protein binding	F
ROM1	retinal outer segment membrane protein 1	GO:0042803	protein homodimerization activity	F
SLC3A2	solute carrier family 3 member 2	GO:0003723	RNA binding	F
SLC3A2	solute carrier family 3 member 2	GO:0003725	double-stranded RNA binding	F
SLC3A2	solute carrier family 3 member 2	GO:0003824	catalytic activity	F
SLC3A2	solute carrier family 3 member 2	GO:0005432	calcium:sodium antiporter activity	F
SLC3A2	solute carrier family 3 member 2	GO:0005515	protein binding	F
SLC3A2	solute carrier family 3 member 2	GO:0015173	aromatic amino acid transmembrane transporter activity	F
SLC3A2	solute carrier family 3 member 2	GO:0015175	neutral amino acid transmembrane transporter activity	F
SLC3A2	solute carrier family 3 member 2	GO:0015180	L-alanine transmembrane transporter activity	F
SLC3A2	solute carrier family 3 member 2	GO:0015190	L-leucine transmembrane transporter activity	F
SLC3A2	solute carrier family 3 member 2	GO:0016787	hydrolase activity	F
SLC3A2	solute carrier family 3 member 2	GO:0045296	cadherin binding	F
EIF1AD	eukaryotic translation initiation factor 1A domain containing	GO:0003723	RNA binding	F
EIF1AD	eukaryotic translation initiation factor 1A domain containing	GO:0003743	translation initiation factor activity	F
EIF1AD	eukaryotic translation initiation factor 1A domain containing	GO:0005515	protein binding	F
RBM4	RNA binding motif protein 4	GO:0003676	nucleic acid binding	F
RBM4	RNA binding motif protein 4	GO:0003723	RNA binding	F
RBM4	RNA binding motif protein 4	GO:0003729	mRNA binding	F
RBM4	RNA binding motif protein 4	GO:0003730	mRNA 3'-UTR binding	F
RBM4	RNA binding motif protein 4	GO:0005515	protein binding	F
RBM4	RNA binding motif protein 4	GO:0008270	zinc ion binding	F
RBM4	RNA binding motif protein 4	GO:0030332	cyclin binding	F
RBM4	RNA binding motif protein 4	GO:0035198	miRNA binding	F
RBM4	RNA binding motif protein 4	GO:0046872	metal ion binding	F
RBM4	RNA binding motif protein 4	GO:0097157	pre-mRNA intronic binding	F
RBM4	RNA binding motif protein 4	GO:0097158	pre-mRNA intronic pyrimidine-rich binding	F
MYEOV	myeloma overexpressed	GO:0005515	protein binding	F
CENATAC	centrosomal AT-AC splicing factor	GO:0005515	protein binding	F
LRRC23	leucine rich repeat containing 23	GO:0005515	protein binding	F
C1RL	complement C1r subcomponent like	GO:0004252	serine-type endopeptidase activity	F
C1RL	complement C1r subcomponent like	GO:0008233	peptidase activity	F
C1RL	complement C1r subcomponent like	GO:0008236	serine-type peptidase activity	F
C1RL	complement C1r subcomponent like	GO:0016787	hydrolase activity	F
RIMKLB	ribosomal modification protein rimK like family member B	GO:0000166	nucleotide binding	F
RIMKLB	ribosomal modification protein rimK like family member B	GO:0005524	ATP binding	F
RIMKLB	ribosomal modification protein rimK like family member B	GO:0016874	ligase activity	F
RIMKLB	ribosomal modification protein rimK like family member B	GO:0016879	ligase activity, forming carbon-nitrogen bonds	F
RIMKLB	ribosomal modification protein rimK like family member B	GO:0046872	metal ion binding	F
RIMKLB	ribosomal modification protein rimK like family member B	GO:0072590	N-acetyl-L-aspartate-L-glutamate ligase activity	F
RIMKLB	ribosomal modification protein rimK like family member B	GO:0072591	citrate-L-glutamate ligase activity	F
SCAF11	SR-related CTD associated factor 11	GO:0003723	RNA binding	F
SCAF11	SR-related CTD associated factor 11	GO:0005515	protein binding	F
SCAF11	SR-related CTD associated factor 11	GO:0046872	metal ion binding	F
ATF1	activating transcription factor 1	GO:0000977	RNA polymerase II transcription regulatory region sequence-specific DNA binding	F
ATF1	activating transcription factor 1	GO:0000978	RNA polymerase II cis-regulatory region sequence-specific DNA binding	F
ATF1	activating transcription factor 1	GO:0000981	DNA-binding transcription factor activity, RNA polymerase II-specific	F
ATF1	activating transcription factor 1	GO:0001228	DNA-binding transcription activator activity, RNA polymerase II-specific	F
ATF1	activating transcription factor 1	GO:0003677	DNA binding	F
ATF1	activating transcription factor 1	GO:0003700	DNA-binding transcription factor activity	F
ATF1	activating transcription factor 1	GO:0005515	protein binding	F
ATF1	activating transcription factor 1	GO:0042802	identical protein binding	F
ATF1	activating transcription factor 1	GO:0043565	sequence-specific DNA binding	F
ATF1	activating transcription factor 1	GO:0044877	protein-containing complex binding	F
ATF1	activating transcription factor 1	GO:0046982	protein heterodimerization activity	F
CBX5	chromobox 5	GO:0005515	protein binding	F
CBX5	chromobox 5	GO:0030674	protein-macromolecule adaptor activity	F
CBX5	chromobox 5	GO:0035064	methylated histone binding	F
CBX5	chromobox 5	GO:0042802	identical protein binding	F
CBX5	chromobox 5	GO:0043021	ribonucleoprotein complex binding	F
CBX5	chromobox 5	GO:0044877	protein-containing complex binding	F
CBX5	chromobox 5	GO:0070491	repressing transcription factor binding	F
RILPL2	Rab interacting lysosomal protein like 2	GO:0005515	protein binding	F
RILPL2	Rab interacting lysosomal protein like 2	GO:0042802	identical protein binding	F
RILPL2	Rab interacting lysosomal protein like 2	GO:0046983	protein dimerization activity	F
NCOR2	nuclear receptor corepressor 2	GO:0003677	DNA binding	F
NCOR2	nuclear receptor corepressor 2	GO:0003682	chromatin binding	F
NCOR2	nuclear receptor corepressor 2	GO:0003714	transcription corepressor activity	F
NCOR2	nuclear receptor corepressor 2	GO:0005112	Notch binding	F
NCOR2	nuclear receptor corepressor 2	GO:0005515	protein binding	F
NCOR2	nuclear receptor corepressor 2	GO:0016922	nuclear receptor binding	F
NCOR2	nuclear receptor corepressor 2	GO:0035257	nuclear hormone receptor binding	F
NCOR2	nuclear receptor corepressor 2	GO:0035259	glucocorticoid receptor binding	F
NCOR2	nuclear receptor corepressor 2	GO:0042826	histone deacetylase binding	F
NCOR2	nuclear receptor corepressor 2	GO:0042974	retinoic acid receptor binding	F
NCOR2	nuclear receptor corepressor 2	GO:0044877	protein-containing complex binding	F
NCOR2	nuclear receptor corepressor 2	GO:0046965	retinoid X receptor binding	F
NCOR2	nuclear receptor corepressor 2	GO:0047485	protein N-terminus binding	F
ANKLE2	ankyrin repeat and LEM domain containing 2	GO:0005515	protein binding	F
ANKLE2	ankyrin repeat and LEM domain containing 2	GO:0019888	protein phosphatase regulator activity	F
ANKLE2	ankyrin repeat and LEM domain containing 2	GO:0051721	protein phosphatase 2A binding	F
SPRYD7	SPRY domain containing 7	GO:0005515	protein binding	F
CDC16	cell division cycle 16	GO:0005515	protein binding	F
UPF3A	UPF3A regulator of nonsense mediated mRNA decay	GO:0003676	nucleic acid binding	F
UPF3A	UPF3A regulator of nonsense mediated mRNA decay	GO:0003723	RNA binding	F
UPF3A	UPF3A regulator of nonsense mediated mRNA decay	GO:0005515	protein binding	F
UPF3A	UPF3A regulator of nonsense mediated mRNA decay	GO:0017056	structural constituent of nuclear pore	F
UPF3A	UPF3A regulator of nonsense mediated mRNA decay	GO:0042162	telomeric DNA binding	F
AJUBA	ajuba LIM protein	GO:0003682	chromatin binding	F
AJUBA	ajuba LIM protein	GO:0003714	transcription corepressor activity	F
AJUBA	ajuba LIM protein	GO:0005515	protein binding	F
AJUBA	ajuba LIM protein	GO:0045294	alpha-catenin binding	F
AJUBA	ajuba LIM protein	GO:0046872	metal ion binding	F
AJUBA	ajuba LIM protein	GO:0051015	actin filament binding	F
MAX	MYC associated factor X	GO:0000977	RNA polymerase II transcription regulatory region sequence-specific DNA binding	F
MAX	MYC associated factor X	GO:0000978	RNA polymerase II cis-regulatory region sequence-specific DNA binding	F
MAX	MYC associated factor X	GO:0000981	DNA-binding transcription factor activity, RNA polymerase II-specific	F
MAX	MYC associated factor X	GO:0001227	DNA-binding transcription repressor activity, RNA polymerase II-specific	F
MAX	MYC associated factor X	GO:0003677	DNA binding	F
MAX	MYC associated factor X	GO:0003700	DNA-binding transcription factor activity	F
MAX	MYC associated factor X	GO:0005515	protein binding	F
MAX	MYC associated factor X	GO:0042802	identical protein binding	F
MAX	MYC associated factor X	GO:0043565	sequence-specific DNA binding	F
MAX	MYC associated factor X	GO:0044877	protein-containing complex binding	F
MAX	MYC associated factor X	GO:0046982	protein heterodimerization activity	F
MAX	MYC associated factor X	GO:0046983	protein dimerization activity	F
MAX	MYC associated factor X	GO:0070888	E-box binding	F
MAX	MYC associated factor X	GO:1990837	sequence-specific double-stranded DNA binding	F
SYNJ2BP	synaptojanin 2 binding protein	GO:0005515	protein binding	F
WARS1	tryptophanyl-tRNA synthetase 1	GO:0000166	nucleotide binding	F
WARS1	tryptophanyl-tRNA synthetase 1	GO:0004812	aminoacyl-tRNA ligase activity	F
WARS1	tryptophanyl-tRNA synthetase 1	GO:0004830	tryptophan-tRNA ligase activity	F
WARS1	tryptophanyl-tRNA synthetase 1	GO:0005515	protein binding	F
WARS1	tryptophanyl-tRNA synthetase 1	GO:0005524	ATP binding	F
WARS1	tryptophanyl-tRNA synthetase 1	GO:0016874	ligase activity	F
WARS1	tryptophanyl-tRNA synthetase 1	GO:0019210	kinase inhibitor activity	F
WARS1	tryptophanyl-tRNA synthetase 1	GO:0019901	protein kinase binding	F
WARS1	tryptophanyl-tRNA synthetase 1	GO:0019904	protein domain specific binding	F
WARS1	tryptophanyl-tRNA synthetase 1	GO:0042803	protein homodimerization activity	F
MARK3	microtubule affinity regulating kinase 3	GO:0000166	nucleotide binding	F
MARK3	microtubule affinity regulating kinase 3	GO:0004672	protein kinase activity	F
MARK3	microtubule affinity regulating kinase 3	GO:0004674	protein serine/threonine kinase activity	F
MARK3	microtubule affinity regulating kinase 3	GO:0005515	protein binding	F
MARK3	microtubule affinity regulating kinase 3	GO:0005524	ATP binding	F
MARK3	microtubule affinity regulating kinase 3	GO:0016301	kinase activity	F
MARK3	microtubule affinity regulating kinase 3	GO:0016740	transferase activity	F
MARK3	microtubule affinity regulating kinase 3	GO:0048156	tau protein binding	F
MARK3	microtubule affinity regulating kinase 3	GO:0050321	tau-protein kinase activity	F
MARK3	microtubule affinity regulating kinase 3	GO:0106310	protein serine kinase activity	F
MARK3	microtubule affinity regulating kinase 3	GO:0106311	protein threonine kinase activity	F
MTA1	metastasis associated 1	GO:0000978	RNA polymerase II cis-regulatory region sequence-specific DNA binding	F
MTA1	metastasis associated 1	GO:0001103	RNA polymerase II repressing transcription factor binding	F
MTA1	metastasis associated 1	GO:0003677	DNA binding	F
MTA1	metastasis associated 1	GO:0003682	chromatin binding	F
MTA1	metastasis associated 1	GO:0003713	transcription coactivator activity	F
MTA1	metastasis associated 1	GO:0003714	transcription corepressor activity	F
MTA1	metastasis associated 1	GO:0005515	protein binding	F
MTA1	metastasis associated 1	GO:0008270	zinc ion binding	F
MTA1	metastasis associated 1	GO:0042826	histone deacetylase binding	F
MTA1	metastasis associated 1	GO:0043565	sequence-specific DNA binding	F
MTA1	metastasis associated 1	GO:0046872	metal ion binding	F
GOLGA8A	golgin A8 family member A	GO:0005515	protein binding	F
SORD	sorbitol dehydrogenase	GO:0000721	(R,R)-butanediol dehydrogenase activity	F
SORD	sorbitol dehydrogenase	GO:0003939	L-iditol 2-dehydrogenase activity	F
SORD	sorbitol dehydrogenase	GO:0008270	zinc ion binding	F
SORD	sorbitol dehydrogenase	GO:0016491	oxidoreductase activity	F
SORD	sorbitol dehydrogenase	GO:0030246	carbohydrate binding	F
SORD	sorbitol dehydrogenase	GO:0042802	identical protein binding	F
SORD	sorbitol dehydrogenase	GO:0046526	D-xylulose reductase activity	F
SORD	sorbitol dehydrogenase	GO:0046872	metal ion binding	F
SORD	sorbitol dehydrogenase	GO:0050255	ribitol 2-dehydrogenase activity	F
SORD	sorbitol dehydrogenase	GO:0051287	NAD binding	F
PML	PML nuclear body scaffold	GO:0003677	DNA binding	F
PML	PML nuclear body scaffold	GO:0003713	transcription coactivator activity	F
PML	PML nuclear body scaffold	GO:0004842	ubiquitin-protein transferase activity	F
PML	PML nuclear body scaffold	GO:0005515	protein binding	F
PML	PML nuclear body scaffold	GO:0008270	zinc ion binding	F
PML	PML nuclear body scaffold	GO:0031625	ubiquitin protein ligase binding	F
PML	PML nuclear body scaffold	GO:0032183	SUMO binding	F
PML	PML nuclear body scaffold	GO:0042802	identical protein binding	F
PML	PML nuclear body scaffold	GO:0042803	protein homodimerization activity	F
PML	PML nuclear body scaffold	GO:0046332	SMAD binding	F
PML	PML nuclear body scaffold	GO:0046872	metal ion binding	F
PML	PML nuclear body scaffold	GO:0050897	cobalt ion binding	F
PML	PML nuclear body scaffold	GO:0140037	sumo-dependent protein binding	F
MPI	mannose phosphate isomerase	GO:0004476	mannose-6-phosphate isomerase activity	F
MPI	mannose phosphate isomerase	GO:0005515	protein binding	F
MPI	mannose phosphate isomerase	GO:0008270	zinc ion binding	F
MPI	mannose phosphate isomerase	GO:0016853	isomerase activity	F
MPI	mannose phosphate isomerase	GO:0046872	metal ion binding	F
NGRN	neugrin, neurite outgrowth associated	GO:0003723	RNA binding	F
NGRN	neugrin, neurite outgrowth associated	GO:0005515	protein binding	F
NGRN	neugrin, neurite outgrowth associated	GO:0019843	rRNA binding	F
SELENOS	selenoprotein S	GO:0005515	protein binding	F
SELENOS	selenoprotein S	GO:0016209	antioxidant activity	F
SELENOS	selenoprotein S	GO:0019899	enzyme binding	F
SELENOS	selenoprotein S	GO:0038023	signaling receptor activity	F
SELENOS	selenoprotein S	GO:0051117	ATPase binding	F
SELENOS	selenoprotein S	GO:1990381	ubiquitin-specific protease binding	F
NPRL3	NPR3 like, GATOR1 complex subunit	GO:0005096	GTPase activator activity	F
NPRL3	NPR3 like, GATOR1 complex subunit	GO:0005515	protein binding	F
LUC7L	LUC7 like	GO:0003729	mRNA binding	F
LUC7L	LUC7 like	GO:0005515	protein binding	F
LUC7L	LUC7 like	GO:0042802	identical protein binding	F
MCRIP2	MAPK regulated corepressor interacting protein 2	GO:0005515	protein binding	F
MLST8	MTOR associated protein, LST8 homolog	GO:0005515	protein binding	F
MLST8	MTOR associated protein, LST8 homolog	GO:0043539	protein serine/threonine kinase activator activity	F
ROGDI	rogdi atypical leucine zipper	GO:0005515	protein binding	F
KAT8	lysine acetyltransferase 8	GO:0003712	transcription coregulator activity	F
KAT8	lysine acetyltransferase 8	GO:0004402	histone acetyltransferase activity	F
KAT8	lysine acetyltransferase 8	GO:0005515	protein binding	F
KAT8	lysine acetyltransferase 8	GO:0008134	transcription factor binding	F
KAT8	lysine acetyltransferase 8	GO:0016407	acetyltransferase activity	F
KAT8	lysine acetyltransferase 8	GO:0016740	transferase activity	F
KAT8	lysine acetyltransferase 8	GO:0016746	transferase activity, transferring acyl groups	F
KAT8	lysine acetyltransferase 8	GO:0019899	enzyme binding	F
KAT8	lysine acetyltransferase 8	GO:0035064	methylated histone binding	F
KAT8	lysine acetyltransferase 8	GO:0042393	histone binding	F
KAT8	lysine acetyltransferase 8	GO:0043995	histone acetyltransferase activity (H4-K5 specific)	F
KAT8	lysine acetyltransferase 8	GO:0043996	histone acetyltransferase activity (H4-K8 specific)	F
KAT8	lysine acetyltransferase 8	GO:0046872	metal ion binding	F
KAT8	lysine acetyltransferase 8	GO:0046972	histone acetyltransferase activity (H4-K16 specific)	F
LPCAT2	lysophosphatidylcholine acyltransferase 2	GO:0003841	1-acylglycerol-3-phosphate O-acyltransferase activity	F
LPCAT2	lysophosphatidylcholine acyltransferase 2	GO:0005509	calcium ion binding	F
LPCAT2	lysophosphatidylcholine acyltransferase 2	GO:0005515	protein binding	F
LPCAT2	lysophosphatidylcholine acyltransferase 2	GO:0016740	transferase activity	F
LPCAT2	lysophosphatidylcholine acyltransferase 2	GO:0016746	transferase activity, transferring acyl groups	F
LPCAT2	lysophosphatidylcholine acyltransferase 2	GO:0046872	metal ion binding	F
LPCAT2	lysophosphatidylcholine acyltransferase 2	GO:0047159	1-alkenylglycerophosphocholine O-acyltransferase activity	F
LPCAT2	lysophosphatidylcholine acyltransferase 2	GO:0047184	1-acylglycerophosphocholine O-acyltransferase activity	F
LPCAT2	lysophosphatidylcholine acyltransferase 2	GO:0047192	1-alkylglycerophosphocholine O-acetyltransferase activity	F
LPCAT2	lysophosphatidylcholine acyltransferase 2	GO:0050200	plasmalogen synthase activity	F
BBS2	Bardet-Biedl syndrome 2	GO:0001103	RNA polymerase II repressing transcription factor binding	F
BBS2	Bardet-Biedl syndrome 2	GO:0005515	protein binding	F
NLRC5	NLR family CARD domain containing 5	GO:0000166	nucleotide binding	F
NLRC5	NLR family CARD domain containing 5	GO:0000978	RNA polymerase II cis-regulatory region sequence-specific DNA binding	F
NLRC5	NLR family CARD domain containing 5	GO:0005515	protein binding	F
NLRC5	NLR family CARD domain containing 5	GO:0005524	ATP binding	F
CNOT1	CCR4-NOT transcription complex subunit 1	GO:0003723	RNA binding	F
CNOT1	CCR4-NOT transcription complex subunit 1	GO:0004535	poly(A)-specific ribonuclease activity	F
CNOT1	CCR4-NOT transcription complex subunit 1	GO:0005515	protein binding	F
CNOT1	CCR4-NOT transcription complex subunit 1	GO:0019904	protein domain specific binding	F
CNOT1	CCR4-NOT transcription complex subunit 1	GO:0030331	estrogen receptor binding	F
CNOT1	CCR4-NOT transcription complex subunit 1	GO:0042974	retinoic acid receptor binding	F
CNOT1	CCR4-NOT transcription complex subunit 1	GO:0060090	molecular adaptor activity	F
CNOT1	CCR4-NOT transcription complex subunit 1	GO:0070016	armadillo repeat domain binding	F
ENKD1	enkurin domain containing 1	GO:0005515	protein binding	F
BCAR1	BCAR1 scaffold protein, Cas family member	GO:0005515	protein binding	F
BCAR1	BCAR1 scaffold protein, Cas family member	GO:0017124	SH3 domain binding	F
BCAR1	BCAR1 scaffold protein, Cas family member	GO:0019901	protein kinase binding	F
KARS1	lysyl-tRNA synthetase 1	GO:0000049	tRNA binding	F
KARS1	lysyl-tRNA synthetase 1	GO:0000166	nucleotide binding	F
KARS1	lysyl-tRNA synthetase 1	GO:0003676	nucleic acid binding	F
KARS1	lysyl-tRNA synthetase 1	GO:0003877	ATP adenylyltransferase activity	F
KARS1	lysyl-tRNA synthetase 1	GO:0004812	aminoacyl-tRNA ligase activity	F
KARS1	lysyl-tRNA synthetase 1	GO:0004824	lysine-tRNA ligase activity	F
KARS1	lysyl-tRNA synthetase 1	GO:0005515	protein binding	F
KARS1	lysyl-tRNA synthetase 1	GO:0005524	ATP binding	F
KARS1	lysyl-tRNA synthetase 1	GO:0016597	amino acid binding	F
KARS1	lysyl-tRNA synthetase 1	GO:0016740	transferase activity	F
KARS1	lysyl-tRNA synthetase 1	GO:0016874	ligase activity	F
KARS1	lysyl-tRNA synthetase 1	GO:0042802	identical protein binding	F
KARS1	lysyl-tRNA synthetase 1	GO:0042803	protein homodimerization activity	F
MVD	mevalonate diphosphate decarboxylase	GO:0000166	nucleotide binding	F
MVD	mevalonate diphosphate decarboxylase	GO:0004163	diphosphomevalonate decarboxylase activity	F
MVD	mevalonate diphosphate decarboxylase	GO:0005524	ATP binding	F
MVD	mevalonate diphosphate decarboxylase	GO:0016829	lyase activity	F
MVD	mevalonate diphosphate decarboxylase	GO:0016831	carboxy-lyase activity	F
MVD	mevalonate diphosphate decarboxylase	GO:0030544	Hsp70 protein binding	F
MVD	mevalonate diphosphate decarboxylase	GO:0042803	protein homodimerization activity	F
PIEZO1	piezo type mechanosensitive ion channel component 1	GO:0005261	cation channel activity	F
PIEZO1	piezo type mechanosensitive ion channel component 1	GO:0005515	protein binding	F
PIEZO1	piezo type mechanosensitive ion channel component 1	GO:0008381	mechanosensitive ion channel activity	F
SRR	serine racemase	GO:0000166	nucleotide binding	F
SRR	serine racemase	GO:0000287	magnesium ion binding	F
SRR	serine racemase	GO:0003824	catalytic activity	F
SRR	serine racemase	GO:0003941	L-serine ammonia-lyase activity	F
SRR	serine racemase	GO:0005509	calcium ion binding	F
SRR	serine racemase	GO:0005515	protein binding	F
SRR	serine racemase	GO:0005524	ATP binding	F
SRR	serine racemase	GO:0008721	D-serine ammonia-lyase activity	F
SRR	serine racemase	GO:0016594	glycine binding	F
SRR	serine racemase	GO:0016829	lyase activity	F
SRR	serine racemase	GO:0016853	isomerase activity	F
SRR	serine racemase	GO:0018114	threonine racemase activity	F
SRR	serine racemase	GO:0030165	PDZ domain binding	F
SRR	serine racemase	GO:0030170	pyridoxal phosphate binding	F
SRR	serine racemase	GO:0030378	serine racemase activity	F
SRR	serine racemase	GO:0042802	identical protein binding	F
SRR	serine racemase	GO:0042803	protein homodimerization activity	F
SRR	serine racemase	GO:0046872	metal ion binding	F
MYBBP1A	MYB binding protein 1a	GO:0003677	DNA binding	F
MYBBP1A	MYB binding protein 1a	GO:0003714	transcription corepressor activity	F
MYBBP1A	MYB binding protein 1a	GO:0003723	RNA binding	F
MYBBP1A	MYB binding protein 1a	GO:0008134	transcription factor binding	F
MYBBP1A	MYB binding protein 1a	GO:0043565	sequence-specific DNA binding	F
MYBBP1A	MYB binding protein 1a	GO:0070888	E-box binding	F
MPRIP	myosin phosphatase Rho interacting protein	GO:0003779	actin binding	F
MPRIP	myosin phosphatase Rho interacting protein	GO:0005515	protein binding	F
MPRIP	myosin phosphatase Rho interacting protein	GO:0045296	cadherin binding	F
MPRIP	myosin phosphatase Rho interacting protein	GO:0051015	actin filament binding	F
DRG2	developmentally regulated GTP binding protein 2	GO:0000166	nucleotide binding	F
DRG2	developmentally regulated GTP binding protein 2	GO:0003723	RNA binding	F
DRG2	developmentally regulated GTP binding protein 2	GO:0003924	GTPase activity	F
DRG2	developmentally regulated GTP binding protein 2	GO:0005515	protein binding	F
DRG2	developmentally regulated GTP binding protein 2	GO:0005525	GTP binding	F
DRG2	developmentally regulated GTP binding protein 2	GO:0016787	hydrolase activity	F
DRG2	developmentally regulated GTP binding protein 2	GO:0046872	metal ion binding	F
SHMT1	serine hydroxymethyltransferase 1	GO:0000900	translation repressor activity, mRNA regulatory element binding	F
SHMT1	serine hydroxymethyltransferase 1	GO:0003824	catalytic activity	F
SHMT1	serine hydroxymethyltransferase 1	GO:0004372	glycine hydroxymethyltransferase activity	F
SHMT1	serine hydroxymethyltransferase 1	GO:0004843	thiol-dependent ubiquitin-specific protease activity	F
SHMT1	serine hydroxymethyltransferase 1	GO:0005515	protein binding	F
SHMT1	serine hydroxymethyltransferase 1	GO:0008233	peptidase activity	F
SHMT1	serine hydroxymethyltransferase 1	GO:0008270	zinc ion binding	F
SHMT1	serine hydroxymethyltransferase 1	GO:0008732	L-allo-threonine aldolase activity	F
SHMT1	serine hydroxymethyltransferase 1	GO:0016597	amino acid binding	F
SHMT1	serine hydroxymethyltransferase 1	GO:0016740	transferase activity	F
SHMT1	serine hydroxymethyltransferase 1	GO:0016787	hydrolase activity	F
SHMT1	serine hydroxymethyltransferase 1	GO:0030170	pyridoxal phosphate binding	F
SHMT1	serine hydroxymethyltransferase 1	GO:0036094	small molecule binding	F
SHMT1	serine hydroxymethyltransferase 1	GO:0042802	identical protein binding	F
SHMT1	serine hydroxymethyltransferase 1	GO:0042803	protein homodimerization activity	F
SHMT1	serine hydroxymethyltransferase 1	GO:0048027	mRNA 5'-UTR binding	F
SHMT1	serine hydroxymethyltransferase 1	GO:0050897	cobalt ion binding	F
SHMT1	serine hydroxymethyltransferase 1	GO:0070905	serine binding	F
ALDH3A1	aldehyde dehydrogenase 3 family member A1	GO:0004028	3-chloroallyl aldehyde dehydrogenase activity	F
ALDH3A1	aldehyde dehydrogenase 3 family member A1	GO:0004029	aldehyde dehydrogenase (NAD+) activity	F
ALDH3A1	aldehyde dehydrogenase 3 family member A1	GO:0004030	aldehyde dehydrogenase [NAD(P)+] activity	F
ALDH3A1	aldehyde dehydrogenase 3 family member A1	GO:0005515	protein binding	F
ALDH3A1	aldehyde dehydrogenase 3 family member A1	GO:0008106	alcohol dehydrogenase (NADP+) activity	F
ALDH3A1	aldehyde dehydrogenase 3 family member A1	GO:0016491	oxidoreductase activity	F
ALDH3A1	aldehyde dehydrogenase 3 family member A1	GO:0016620	oxidoreductase activity, acting on the aldehyde or oxo group of donors, NAD or NADP as acceptor	F
ALDH3A1	aldehyde dehydrogenase 3 family member A1	GO:0018479	benzaldehyde dehydrogenase (NAD+) activity	F
TMEM11	transmembrane protein 11	GO:0005515	protein binding	F
PIP4K2B	phosphatidylinositol-5-phosphate 4-kinase type 2 beta	GO:0000166	nucleotide binding	F
PIP4K2B	phosphatidylinositol-5-phosphate 4-kinase type 2 beta	GO:0005515	protein binding	F
PIP4K2B	phosphatidylinositol-5-phosphate 4-kinase type 2 beta	GO:0005524	ATP binding	F
PIP4K2B	phosphatidylinositol-5-phosphate 4-kinase type 2 beta	GO:0005525	GTP binding	F
PIP4K2B	phosphatidylinositol-5-phosphate 4-kinase type 2 beta	GO:0016301	kinase activity	F
PIP4K2B	phosphatidylinositol-5-phosphate 4-kinase type 2 beta	GO:0016307	phosphatidylinositol phosphate kinase activity	F
PIP4K2B	phosphatidylinositol-5-phosphate 4-kinase type 2 beta	GO:0016308	1-phosphatidylinositol-4-phosphate 5-kinase activity	F
PIP4K2B	phosphatidylinositol-5-phosphate 4-kinase type 2 beta	GO:0016309	1-phosphatidylinositol-5-phosphate 4-kinase activity	F
PIP4K2B	phosphatidylinositol-5-phosphate 4-kinase type 2 beta	GO:0016740	transferase activity	F
PIP4K2B	phosphatidylinositol-5-phosphate 4-kinase type 2 beta	GO:0042803	protein homodimerization activity	F
P3H4	prolyl 3-hydroxylase family member 4 (inactive)	GO:0005518	collagen binding	F
DHX8	DEAH-box helicase 8	GO:0000166	nucleotide binding	F
DHX8	DEAH-box helicase 8	GO:0003676	nucleic acid binding	F
DHX8	DEAH-box helicase 8	GO:0003723	RNA binding	F
DHX8	DEAH-box helicase 8	GO:0003724	RNA helicase activity	F
DHX8	DEAH-box helicase 8	GO:0004386	helicase activity	F
DHX8	DEAH-box helicase 8	GO:0005515	protein binding	F
DHX8	DEAH-box helicase 8	GO:0005524	ATP binding	F
DHX8	DEAH-box helicase 8	GO:0016787	hydrolase activity	F
DHX8	DEAH-box helicase 8	GO:0016887	ATPase activity	F
DHX8	DEAH-box helicase 8	GO:0042802	identical protein binding	F
POLG2	DNA polymerase gamma 2, accessory subunit	GO:0003677	DNA binding	F
POLG2	DNA polymerase gamma 2, accessory subunit	GO:0003690	double-stranded DNA binding	F
POLG2	DNA polymerase gamma 2, accessory subunit	GO:0003887	DNA-directed DNA polymerase activity	F
POLG2	DNA polymerase gamma 2, accessory subunit	GO:0005515	protein binding	F
POLG2	DNA polymerase gamma 2, accessory subunit	GO:0030337	DNA polymerase processivity factor activity	F
POLG2	DNA polymerase gamma 2, accessory subunit	GO:0042802	identical protein binding	F
POLG2	DNA polymerase gamma 2, accessory subunit	GO:0070182	DNA polymerase binding	F
ARMC7	armadillo repeat containing 7	GO:0005515	protein binding	F
MIF4GD	MIF4G domain containing	GO:0003723	RNA binding	F
MIF4GD	MIF4G domain containing	GO:0005515	protein binding	F
MIF4GD	MIF4G domain containing	GO:0008022	protein C-terminus binding	F
MIF4GD	MIF4G domain containing	GO:0008494	translation activator activity	F
MIF4GD	MIF4G domain containing	GO:0042802	identical protein binding	F
PSMG2	proteasome assembly chaperone 2	GO:0005515	protein binding	F
PSMG2	proteasome assembly chaperone 2	GO:0060090	molecular adaptor activity	F
TPGS2	tubulin polyglutamylase complex subunit 2	GO:0005515	protein binding	F
RPL17	ribosomal protein L17	GO:0003723	RNA binding	F
RPL17	ribosomal protein L17	GO:0003735	structural constituent of ribosome	F
RPL17	ribosomal protein L17	GO:0005515	protein binding	F
MBD1	methyl-CpG binding domain protein 1	GO:0003677	DNA binding	F
MBD1	methyl-CpG binding domain protein 1	GO:0003682	chromatin binding	F
MBD1	methyl-CpG binding domain protein 1	GO:0005515	protein binding	F
MBD1	methyl-CpG binding domain protein 1	GO:0008270	zinc ion binding	F
MBD1	methyl-CpG binding domain protein 1	GO:0008327	methyl-CpG binding	F
MBD1	methyl-CpG binding domain protein 1	GO:0010385	double-stranded methylated DNA binding	F
MBD1	methyl-CpG binding domain protein 1	GO:0045322	unmethylated CpG binding	F
MBD1	methyl-CpG binding domain protein 1	GO:0046872	metal ion binding	F
PTBP1	polypyrimidine tract binding protein 1	GO:0003676	nucleic acid binding	F
PTBP1	polypyrimidine tract binding protein 1	GO:0003723	RNA binding	F
PTBP1	polypyrimidine tract binding protein 1	GO:0003729	mRNA binding	F
PTBP1	polypyrimidine tract binding protein 1	GO:0005515	protein binding	F
PTBP1	polypyrimidine tract binding protein 1	GO:0008187	poly-pyrimidine tract binding	F
PTBP1	polypyrimidine tract binding protein 1	GO:0036002	pre-mRNA binding	F
CIRBP	cold inducible RNA binding protein	GO:0003676	nucleic acid binding	F
CIRBP	cold inducible RNA binding protein	GO:0003723	RNA binding	F
CIRBP	cold inducible RNA binding protein	GO:0003730	mRNA 3'-UTR binding	F
CIRBP	cold inducible RNA binding protein	GO:0005515	protein binding	F
CIRBP	cold inducible RNA binding protein	GO:0030371	translation repressor activity	F
CIRBP	cold inducible RNA binding protein	GO:0070181	small ribosomal subunit rRNA binding	F
PLEKHJ1	pleckstrin homology domain containing J1	GO:0005515	protein binding	F
HDGFL2	HDGF like 2	GO:0003690	double-stranded DNA binding	F
HDGFL2	HDGF like 2	GO:0003712	transcription coregulator activity	F
HDGFL2	HDGF like 2	GO:0005515	protein binding	F
KHSRP	KH-type splicing regulatory protein	GO:0003676	nucleic acid binding	F
KHSRP	KH-type splicing regulatory protein	GO:0003677	DNA binding	F
KHSRP	KH-type splicing regulatory protein	GO:0003723	RNA binding	F
KHSRP	KH-type splicing regulatory protein	GO:0003729	mRNA binding	F
KHSRP	KH-type splicing regulatory protein	GO:0005515	protein binding	F
KHSRP	KH-type splicing regulatory protein	GO:0035925	mRNA 3'-UTR AU-rich region binding	F
SLC35E1	solute carrier family 35 member E1	GO:0005515	protein binding	F
SLC35E1	solute carrier family 35 member E1	GO:0015297	antiporter activity	F
PGPEP1	pyroglutamyl-peptidase I	GO:0005515	protein binding	F
PGPEP1	pyroglutamyl-peptidase I	GO:0008233	peptidase activity	F
PGPEP1	pyroglutamyl-peptidase I	GO:0008234	cysteine-type peptidase activity	F
PGPEP1	pyroglutamyl-peptidase I	GO:0016787	hydrolase activity	F
PGPEP1	pyroglutamyl-peptidase I	GO:0016920	pyroglutamyl-peptidase activity	F
LSM14A	LSM14A mRNA processing body assembly factor	GO:0003690	double-stranded DNA binding	F
LSM14A	LSM14A mRNA processing body assembly factor	GO:0003723	RNA binding	F
LSM14A	LSM14A mRNA processing body assembly factor	GO:0003725	double-stranded RNA binding	F
LSM14A	LSM14A mRNA processing body assembly factor	GO:0003727	single-stranded RNA binding	F
LSM14A	LSM14A mRNA processing body assembly factor	GO:0003729	mRNA binding	F
LSM14A	LSM14A mRNA processing body assembly factor	GO:0005515	protein binding	F
RELB	RELB proto-oncogene, NF-kB subunit	GO:0000978	RNA polymerase II cis-regulatory region sequence-specific DNA binding	F
RELB	RELB proto-oncogene, NF-kB subunit	GO:0000981	DNA-binding transcription factor activity, RNA polymerase II-specific	F
RELB	RELB proto-oncogene, NF-kB subunit	GO:0003677	DNA binding	F
RELB	RELB proto-oncogene, NF-kB subunit	GO:0003700	DNA-binding transcription factor activity	F
RELB	RELB proto-oncogene, NF-kB subunit	GO:0005515	protein binding	F
RELB	RELB proto-oncogene, NF-kB subunit	GO:0019901	protein kinase binding	F
RELB	RELB proto-oncogene, NF-kB subunit	GO:0042802	identical protein binding	F
KLC3	kinesin light chain 3	GO:0005515	protein binding	F
KLC3	kinesin light chain 3	GO:0008017	microtubule binding	F
KLC3	kinesin light chain 3	GO:0019894	kinesin binding	F
DBP	D-box binding PAR bZIP transcription factor	GO:0000977	RNA polymerase II transcription regulatory region sequence-specific DNA binding	F
DBP	D-box binding PAR bZIP transcription factor	GO:0000978	RNA polymerase II cis-regulatory region sequence-specific DNA binding	F
DBP	D-box binding PAR bZIP transcription factor	GO:0000981	DNA-binding transcription factor activity, RNA polymerase II-specific	F
DBP	D-box binding PAR bZIP transcription factor	GO:0001228	DNA-binding transcription activator activity, RNA polymerase II-specific	F
DBP	D-box binding PAR bZIP transcription factor	GO:0003677	DNA binding	F
DBP	D-box binding PAR bZIP transcription factor	GO:0003700	DNA-binding transcription factor activity	F
DBP	D-box binding PAR bZIP transcription factor	GO:1990837	sequence-specific double-stranded DNA binding	F
PPP1R12C	protein phosphatase 1 regulatory subunit 12C	GO:0004857	enzyme inhibitor activity	F
PPP1R12C	protein phosphatase 1 regulatory subunit 12C	GO:0005515	protein binding	F
PPP1R12C	protein phosphatase 1 regulatory subunit 12C	GO:0019208	phosphatase regulator activity	F
PPP1R12C	protein phosphatase 1 regulatory subunit 12C	GO:0019901	protein kinase binding	F
RBM39	RNA binding motif protein 39	GO:0003676	nucleic acid binding	F
RBM39	RNA binding motif protein 39	GO:0003723	RNA binding	F
RBM39	RNA binding motif protein 39	GO:0005515	protein binding	F
RBM39	RNA binding motif protein 39	GO:0050733	RS domain binding	F
RPN2	ribophorin II	GO:0004579	dolichyl-diphosphooligosaccharide-protein glycotransferase activity	F
RPN2	ribophorin II	GO:0005515	protein binding	F
RPN2	ribophorin II	GO:0043022	ribosome binding	F
ZGPAT	zinc finger CCCH-type and G-patch domain containing	GO:0000978	RNA polymerase II cis-regulatory region sequence-specific DNA binding	F
ZGPAT	zinc finger CCCH-type and G-patch domain containing	GO:0000981	DNA-binding transcription factor activity, RNA polymerase II-specific	F
ZGPAT	zinc finger CCCH-type and G-patch domain containing	GO:0001227	DNA-binding transcription repressor activity, RNA polymerase II-specific	F
ZGPAT	zinc finger CCCH-type and G-patch domain containing	GO:0003676	nucleic acid binding	F
ZGPAT	zinc finger CCCH-type and G-patch domain containing	GO:0003677	DNA binding	F
ZGPAT	zinc finger CCCH-type and G-patch domain containing	GO:0003700	DNA-binding transcription factor activity	F
ZGPAT	zinc finger CCCH-type and G-patch domain containing	GO:0005515	protein binding	F
ZGPAT	zinc finger CCCH-type and G-patch domain containing	GO:0043565	sequence-specific DNA binding	F
ZGPAT	zinc finger CCCH-type and G-patch domain containing	GO:0046872	metal ion binding	F
AP1B1	adaptor related protein complex 1 subunit beta 1	GO:0005515	protein binding	F
AP1B1	adaptor related protein complex 1 subunit beta 1	GO:0019901	protein kinase binding	F
AP1B1	adaptor related protein complex 1 subunit beta 1	GO:0030276	clathrin binding	F
TRIOBP	TRIO and F-actin binding protein	GO:0003779	actin binding	F
TRIOBP	TRIO and F-actin binding protein	GO:0031267	small GTPase binding	F
TRIOBP	TRIO and F-actin binding protein	GO:0031625	ubiquitin protein ligase binding	F
TRIOBP	TRIO and F-actin binding protein	GO:0045159	myosin II binding	F
TRIOBP	TRIO and F-actin binding protein	GO:0051015	actin filament binding	F
TCF20	transcription factor 20	GO:0003677	DNA binding	F
TCF20	transcription factor 20	GO:0003723	RNA binding	F
TCF20	transcription factor 20	GO:0005515	protein binding	F
TCF20	transcription factor 20	GO:0046872	metal ion binding	F
PPP6R2	protein phosphatase 6 regulatory subunit 2	GO:0005515	protein binding	F
PPP6R2	protein phosphatase 6 regulatory subunit 2	GO:0019888	protein phosphatase regulator activity	F
PPP6R2	protein phosphatase 6 regulatory subunit 2	GO:0019903	protein phosphatase binding	F
CHKB	choline kinase beta	GO:0000166	nucleotide binding	F
CHKB	choline kinase beta	GO:0004103	choline kinase activity	F
CHKB	choline kinase beta	GO:0004305	ethanolamine kinase activity	F
CHKB	choline kinase beta	GO:0005524	ATP binding	F
CHKB	choline kinase beta	GO:0016301	kinase activity	F
CHKB	choline kinase beta	GO:0016740	transferase activity	F
PIR	pirin	GO:0003712	transcription coregulator activity	F
PIR	pirin	GO:0005515	protein binding	F
PIR	pirin	GO:0008127	quercetin 2,3-dioxygenase activity	F
PIR	pirin	GO:0016491	oxidoreductase activity	F
PIR	pirin	GO:0046872	metal ion binding	F
PIR	pirin	GO:0051213	dioxygenase activity	F
ARAF	A-Raf proto-oncogene, serine/threonine kinase	GO:0000166	nucleotide binding	F
ARAF	A-Raf proto-oncogene, serine/threonine kinase	GO:0004672	protein kinase activity	F
ARAF	A-Raf proto-oncogene, serine/threonine kinase	GO:0004674	protein serine/threonine kinase activity	F
ARAF	A-Raf proto-oncogene, serine/threonine kinase	GO:0004709	MAP kinase kinase kinase activity	F
ARAF	A-Raf proto-oncogene, serine/threonine kinase	GO:0005515	protein binding	F
ARAF	A-Raf proto-oncogene, serine/threonine kinase	GO:0005524	ATP binding	F
ARAF	A-Raf proto-oncogene, serine/threonine kinase	GO:0016301	kinase activity	F
ARAF	A-Raf proto-oncogene, serine/threonine kinase	GO:0016740	transferase activity	F
ARAF	A-Raf proto-oncogene, serine/threonine kinase	GO:0046872	metal ion binding	F
ARAF	A-Raf proto-oncogene, serine/threonine kinase	GO:0106310	protein serine kinase activity	F
ARAF	A-Raf proto-oncogene, serine/threonine kinase	GO:0106311	protein threonine kinase activity	F
WDR13	WD repeat domain 13	GO:0005515	protein binding	F
WDR13	WD repeat domain 13	GO:1990841	promoter-specific chromatin binding	F
SLC35A2	solute carrier family 35 member A2	GO:0005459	UDP-galactose transmembrane transporter activity	F
SLC35A2	solute carrier family 35 member A2	GO:0005515	protein binding	F
SLC35A2	solute carrier family 35 member A2	GO:0015165	pyrimidine nucleotide-sugar transmembrane transporter activity	F
FAM104B	family with sequence similarity 104 member B	GO:0005515	protein binding	F
HDAC8	histone deacetylase 8	GO:0004407	histone deacetylase activity	F
HDAC8	histone deacetylase 8	GO:0005515	protein binding	F
HDAC8	histone deacetylase 8	GO:0008134	transcription factor binding	F
HDAC8	histone deacetylase 8	GO:0016787	hydrolase activity	F
HDAC8	histone deacetylase 8	GO:0030544	Hsp70 protein binding	F
HDAC8	histone deacetylase 8	GO:0032041	NAD-dependent histone deacetylase activity (H3-K14 specific)	F
HDAC8	histone deacetylase 8	GO:0046872	metal ion binding	F
HDAC8	histone deacetylase 8	GO:0051879	Hsp90 protein binding	F
TCEAL1	transcription elongation factor A like 1	GO:0005515	protein binding	F
TCEAL1	transcription elongation factor A like 1	GO:0050699	WW domain binding	F
MORF4L2	mortality factor 4 like 2	GO:0005515	protein binding	F
HAUS7	HAUS augmin like complex subunit 7	GO:0005515	protein binding	F
HAUS7	HAUS augmin like complex subunit 7	GO:0008408	3'-5' exonuclease activity	F
HAUS7	HAUS augmin like complex subunit 7	GO:0031996	thioesterase binding	F
HAUS7	HAUS augmin like complex subunit 7	GO:0051011	microtubule minus-end binding	F
FAM3A	FAM3 metabolism regulating signaling molecule A	GO:0005515	protein binding	F
