# Supplementary material for: LncRNA TP53TG1 plays an anti-oncogenic role in cervical cancer by synthetically regulating transcriptome profile in HeLa cells
Source: Front Genet. 2022 Oct 4;13:981030. doi: 10.3389/fgene.2022.981030 (PMC9576931; doi:10.3389/fgene.2022.981030)
Supplement: Supplementary file 3 [file DataSheet1.ZIP › figures-中间图形/fig4-AS/BCDE-suva/suva/gokegg/cluster_ratio.txt.highfrequency.0-50.re.gene_GO_analysis/cluster_ratio.txt.highfrequency.0-50.re.gene_GO_annotation_P.xls]

Gene	Description	GO term	GO term Description	Type
DVL1	dishevelled segment polarity protein 1	GO:0001505	regulation of neurotransmitter levels	P
DVL1	dishevelled segment polarity protein 1	GO:0001932	regulation of protein phosphorylation	P
DVL1	dishevelled segment polarity protein 1	GO:0001933	negative regulation of protein phosphorylation	P
DVL1	dishevelled segment polarity protein 1	GO:0001934	positive regulation of protein phosphorylation	P
DVL1	dishevelled segment polarity protein 1	GO:0006355	regulation of transcription, DNA-templated	P
DVL1	dishevelled segment polarity protein 1	GO:0006469	negative regulation of protein kinase activity	P
DVL1	dishevelled segment polarity protein 1	GO:0007269	neurotransmitter secretion	P
DVL1	dishevelled segment polarity protein 1	GO:0007275	multicellular organism development	P
DVL1	dishevelled segment polarity protein 1	GO:0007409	axonogenesis	P
DVL1	dishevelled segment polarity protein 1	GO:0007411	axon guidance	P
DVL1	dishevelled segment polarity protein 1	GO:0007528	neuromuscular junction development	P
DVL1	dishevelled segment polarity protein 1	GO:0010976	positive regulation of neuron projection development	P
DVL1	dishevelled segment polarity protein 1	GO:0016055	Wnt signaling pathway	P
DVL1	dishevelled segment polarity protein 1	GO:0021915	neural tube development	P
DVL1	dishevelled segment polarity protein 1	GO:0022007	convergent extension involved in neural plate elongation	P
DVL1	dishevelled segment polarity protein 1	GO:0031122	cytoplasmic microtubule organization	P
DVL1	dishevelled segment polarity protein 1	GO:0032091	negative regulation of protein binding	P
DVL1	dishevelled segment polarity protein 1	GO:0032436	positive regulation of proteasomal ubiquitin-dependent protein catabolic process	P
DVL1	dishevelled segment polarity protein 1	GO:0034504	protein localization to nucleus	P
DVL1	dishevelled segment polarity protein 1	GO:0035176	social behavior	P
DVL1	dishevelled segment polarity protein 1	GO:0035372	protein localization to microtubule	P
DVL1	dishevelled segment polarity protein 1	GO:0035556	intracellular signal transduction	P
DVL1	dishevelled segment polarity protein 1	GO:0035567	non-canonical Wnt signaling pathway	P
DVL1	dishevelled segment polarity protein 1	GO:0043113	receptor clustering	P
DVL1	dishevelled segment polarity protein 1	GO:0045944	positive regulation of transcription by RNA polymerase II	P
DVL1	dishevelled segment polarity protein 1	GO:0048668	collateral sprouting	P
DVL1	dishevelled segment polarity protein 1	GO:0048675	axon extension	P
DVL1	dishevelled segment polarity protein 1	GO:0048813	dendrite morphogenesis	P
DVL1	dishevelled segment polarity protein 1	GO:0050808	synapse organization	P
DVL1	dishevelled segment polarity protein 1	GO:0050821	protein stabilization	P
DVL1	dishevelled segment polarity protein 1	GO:0060029	convergent extension involved in organogenesis	P
DVL1	dishevelled segment polarity protein 1	GO:0060070	canonical Wnt signaling pathway	P
DVL1	dishevelled segment polarity protein 1	GO:0060071	Wnt signaling pathway, planar cell polarity pathway	P
DVL1	dishevelled segment polarity protein 1	GO:0060134	prepulse inhibition	P
DVL1	dishevelled segment polarity protein 1	GO:0060997	dendritic spine morphogenesis	P
DVL1	dishevelled segment polarity protein 1	GO:0071340	skeletal muscle acetylcholine-gated channel clustering	P
DVL1	dishevelled segment polarity protein 1	GO:0090090	negative regulation of canonical Wnt signaling pathway	P
DVL1	dishevelled segment polarity protein 1	GO:0090103	cochlea morphogenesis	P
DVL1	dishevelled segment polarity protein 1	GO:0090179	planar cell polarity pathway involved in neural tube closure	P
DVL1	dishevelled segment polarity protein 1	GO:0099054	presynapse assembly	P
DVL1	dishevelled segment polarity protein 1	GO:0099173	postsynapse organization	P
DVL1	dishevelled segment polarity protein 1	GO:0150012	positive regulation of neuron projection arborization	P
DVL1	dishevelled segment polarity protein 1	GO:1903827	regulation of cellular protein localization	P
DVL1	dishevelled segment polarity protein 1	GO:1904886	beta-catenin destruction complex disassembly	P
DVL1	dishevelled segment polarity protein 1	GO:1905386	positive regulation of protein localization to presynapse	P
DVL1	dishevelled segment polarity protein 1	GO:2000300	regulation of synaptic vesicle exocytosis	P
DVL1	dishevelled segment polarity protein 1	GO:2000463	positive regulation of excitatory postsynaptic potential	P
KCNAB2	potassium voltage-gated channel subfamily A regulatory beta subunit 2	GO:0006811	ion transport	P
KCNAB2	potassium voltage-gated channel subfamily A regulatory beta subunit 2	GO:0006813	potassium ion transport	P
KCNAB2	potassium voltage-gated channel subfamily A regulatory beta subunit 2	GO:0034220	ion transmembrane transport	P
KCNAB2	potassium voltage-gated channel subfamily A regulatory beta subunit 2	GO:0034765	regulation of ion transmembrane transport	P
KCNAB2	potassium voltage-gated channel subfamily A regulatory beta subunit 2	GO:0043312	neutrophil degranulation	P
KCNAB2	potassium voltage-gated channel subfamily A regulatory beta subunit 2	GO:0055085	transmembrane transport	P
KCNAB2	potassium voltage-gated channel subfamily A regulatory beta subunit 2	GO:0070995	NADPH oxidation	P
KCNAB2	potassium voltage-gated channel subfamily A regulatory beta subunit 2	GO:0071805	potassium ion transmembrane transport	P
KCNAB2	potassium voltage-gated channel subfamily A regulatory beta subunit 2	GO:0098900	regulation of action potential	P
KCNAB2	potassium voltage-gated channel subfamily A regulatory beta subunit 2	GO:1901379	regulation of potassium ion transmembrane transport	P
KCNAB2	potassium voltage-gated channel subfamily A regulatory beta subunit 2	GO:2000008	regulation of protein localization to cell surface	P
PEX14	peroxisomal biogenesis factor 14	GO:0007031	peroxisome organization	P
PEX14	peroxisomal biogenesis factor 14	GO:0008104	protein localization	P
PEX14	peroxisomal biogenesis factor 14	GO:0015031	protein transport	P
PEX14	peroxisomal biogenesis factor 14	GO:0016558	protein import into peroxisome matrix	P
PEX14	peroxisomal biogenesis factor 14	GO:0016560	protein import into peroxisome matrix, docking	P
PEX14	peroxisomal biogenesis factor 14	GO:0016561	protein import into peroxisome matrix, translocation	P
PEX14	peroxisomal biogenesis factor 14	GO:0016567	protein ubiquitination	P
PEX14	peroxisomal biogenesis factor 14	GO:0032091	negative regulation of protein binding	P
PEX14	peroxisomal biogenesis factor 14	GO:0034453	microtubule anchoring	P
PEX14	peroxisomal biogenesis factor 14	GO:0036250	peroxisome transport along microtubule	P
PEX14	peroxisomal biogenesis factor 14	GO:0043433	negative regulation of DNA-binding transcription factor activity	P
PEX14	peroxisomal biogenesis factor 14	GO:0044721	protein import into peroxisome matrix, substrate release	P
PEX14	peroxisomal biogenesis factor 14	GO:0045046	protein import into peroxisome membrane	P
PEX14	peroxisomal biogenesis factor 14	GO:0045892	negative regulation of transcription, DNA-templated	P
PEX14	peroxisomal biogenesis factor 14	GO:0065003	protein-containing complex assembly	P
CASP9	caspase 9	GO:0001822	kidney development	P
CASP9	caspase 9	GO:0002931	response to ischemia	P
CASP9	caspase 9	GO:0006508	proteolysis	P
CASP9	caspase 9	GO:0006915	apoptotic process	P
CASP9	caspase 9	GO:0006919	activation of cysteine-type endopeptidase activity involved in apoptotic process	P
CASP9	caspase 9	GO:0006974	cellular response to DNA damage stimulus	P
CASP9	caspase 9	GO:0007568	aging	P
CASP9	caspase 9	GO:0008630	intrinsic apoptotic signaling pathway in response to DNA damage	P
CASP9	caspase 9	GO:0008635	activation of cysteine-type endopeptidase activity involved in apoptotic process by cytochrome c	P
CASP9	caspase 9	GO:0009411	response to UV	P
CASP9	caspase 9	GO:0014070	response to organic cyclic compound	P
CASP9	caspase 9	GO:0030220	platelet formation	P
CASP9	caspase 9	GO:0032025	response to cobalt ion	P
CASP9	caspase 9	GO:0032355	response to estradiol	P
CASP9	caspase 9	GO:0032496	response to lipopolysaccharide	P
CASP9	caspase 9	GO:0034349	glial cell apoptotic process	P
CASP9	caspase 9	GO:0034644	cellular response to UV	P
CASP9	caspase 9	GO:0042770	signal transduction in response to DNA damage	P
CASP9	caspase 9	GO:0042981	regulation of apoptotic process	P
CASP9	caspase 9	GO:0043065	positive regulation of apoptotic process	P
CASP9	caspase 9	GO:0043525	positive regulation of neuron apoptotic process	P
CASP9	caspase 9	GO:0046677	response to antibiotic	P
CASP9	caspase 9	GO:0071407	cellular response to organic cyclic compound	P
CASP9	caspase 9	GO:0071549	cellular response to dexamethasone stimulus	P
CASP9	caspase 9	GO:0071887	leukocyte apoptotic process	P
CASP9	caspase 9	GO:0097192	extrinsic apoptotic signaling pathway in absence of ligand	P
CASP9	caspase 9	GO:0097194	execution phase of apoptosis	P
CASP9	caspase 9	GO:2001020	regulation of response to DNA damage stimulus	P
ATP13A2	ATPase cation transporting 13A2	GO:0006812	cation transport	P
ATP13A2	ATPase cation transporting 13A2	GO:0006874	cellular calcium ion homeostasis	P
ATP13A2	ATPase cation transporting 13A2	GO:0006879	cellular iron ion homeostasis	P
ATP13A2	ATPase cation transporting 13A2	GO:0006882	cellular zinc ion homeostasis	P
ATP13A2	ATPase cation transporting 13A2	GO:0006914	autophagy	P
ATP13A2	ATPase cation transporting 13A2	GO:0007041	lysosomal transport	P
ATP13A2	ATPase cation transporting 13A2	GO:0010628	positive regulation of gene expression	P
ATP13A2	ATPase cation transporting 13A2	GO:0010821	regulation of mitochondrion organization	P
ATP13A2	ATPase cation transporting 13A2	GO:0016241	regulation of macroautophagy	P
ATP13A2	ATPase cation transporting 13A2	GO:0016243	regulation of autophagosome size	P
ATP13A2	ATPase cation transporting 13A2	GO:0030003	cellular cation homeostasis	P
ATP13A2	ATPase cation transporting 13A2	GO:0033157	regulation of intracellular protein transport	P
ATP13A2	ATPase cation transporting 13A2	GO:0034220	ion transmembrane transport	P
ATP13A2	ATPase cation transporting 13A2	GO:0034599	cellular response to oxidative stress	P
ATP13A2	ATPase cation transporting 13A2	GO:0046777	protein autophosphorylation	P
ATP13A2	ATPase cation transporting 13A2	GO:0050714	positive regulation of protein secretion	P
ATP13A2	ATPase cation transporting 13A2	GO:0052548	regulation of endopeptidase activity	P
ATP13A2	ATPase cation transporting 13A2	GO:0055069	zinc ion homeostasis	P
ATP13A2	ATPase cation transporting 13A2	GO:0055088	lipid homeostasis	P
ATP13A2	ATPase cation transporting 13A2	GO:0061462	protein localization to lysosome	P
ATP13A2	ATPase cation transporting 13A2	GO:0061909	autophagosome-lysosome fusion	P
ATP13A2	ATPase cation transporting 13A2	GO:0071287	cellular response to manganese ion	P
ATP13A2	ATPase cation transporting 13A2	GO:0071294	cellular response to zinc ion	P
ATP13A2	ATPase cation transporting 13A2	GO:0097734	extracellular exosome biogenesis	P
ATP13A2	ATPase cation transporting 13A2	GO:0098655	cation transmembrane transport	P
ATP13A2	ATPase cation transporting 13A2	GO:1900180	regulation of protein localization to nucleus	P
ATP13A2	ATPase cation transporting 13A2	GO:1901215	negative regulation of neuron death	P
ATP13A2	ATPase cation transporting 13A2	GO:1902047	polyamine transmembrane transport	P
ATP13A2	ATPase cation transporting 13A2	GO:1903146	regulation of autophagy of mitochondrion	P
ATP13A2	ATPase cation transporting 13A2	GO:1903543	positive regulation of exosomal secretion	P
ATP13A2	ATPase cation transporting 13A2	GO:1903710	spermine transmembrane transport	P
ATP13A2	ATPase cation transporting 13A2	GO:1904714	regulation of chaperone-mediated autophagy	P
ATP13A2	ATPase cation transporting 13A2	GO:1905037	autophagosome organization	P
ATP13A2	ATPase cation transporting 13A2	GO:1905123	regulation of glucosylceramidase activity	P
ATP13A2	ATPase cation transporting 13A2	GO:1905165	regulation of lysosomal protein catabolic process	P
ATP13A2	ATPase cation transporting 13A2	GO:1905166	negative regulation of lysosomal protein catabolic process	P
ATP13A2	ATPase cation transporting 13A2	GO:1990938	peptidyl-aspartic acid autophosphorylation	P
ATP13A2	ATPase cation transporting 13A2	GO:2000152	regulation of ubiquitin-specific protease activity	P
RCC1	regulator of chromosome condensation 1	GO:0000082	G1/S transition of mitotic cell cycle	P
RCC1	regulator of chromosome condensation 1	GO:0007049	cell cycle	P
RCC1	regulator of chromosome condensation 1	GO:0007052	mitotic spindle organization	P
RCC1	regulator of chromosome condensation 1	GO:0007059	chromosome segregation	P
RCC1	regulator of chromosome condensation 1	GO:0007084	mitotic nuclear envelope reassembly	P
RCC1	regulator of chromosome condensation 1	GO:0007088	regulation of mitotic nuclear division	P
RCC1	regulator of chromosome condensation 1	GO:0016032	viral process	P
RCC1	regulator of chromosome condensation 1	GO:0031291	Ran protein signal transduction	P
RCC1	regulator of chromosome condensation 1	GO:0050790	regulation of catalytic activity	P
RCC1	regulator of chromosome condensation 1	GO:0051225	spindle assembly	P
RCC1	regulator of chromosome condensation 1	GO:0051301	cell division	P
RCC1	regulator of chromosome condensation 1	GO:1901673	regulation of mitotic spindle assembly	P
RBBP4	RB binding protein 4, chromatin remodeling factor	GO:0006260	DNA replication	P
RBBP4	RB binding protein 4, chromatin remodeling factor	GO:0006325	chromatin organization	P
RBBP4	RB binding protein 4, chromatin remodeling factor	GO:0006335	DNA replication-dependent nucleosome assembly	P
RBBP4	RB binding protein 4, chromatin remodeling factor	GO:0006336	DNA replication-independent nucleosome assembly	P
RBBP4	RB binding protein 4, chromatin remodeling factor	GO:0006338	chromatin remodeling	P
RBBP4	RB binding protein 4, chromatin remodeling factor	GO:0007049	cell cycle	P
RBBP4	RB binding protein 4, chromatin remodeling factor	GO:0008285	negative regulation of cell population proliferation	P
RBBP4	RB binding protein 4, chromatin remodeling factor	GO:0019058	viral life cycle	P
RBBP4	RB binding protein 4, chromatin remodeling factor	GO:0031497	chromatin assembly	P
RBBP4	RB binding protein 4, chromatin remodeling factor	GO:0034080	CENP-A containing nucleosome assembly	P
RBBP4	RB binding protein 4, chromatin remodeling factor	GO:0043044	ATP-dependent chromatin remodeling	P
RBBP4	RB binding protein 4, chromatin remodeling factor	GO:0045814	negative regulation of gene expression, epigenetic	P
RBBP4	RB binding protein 4, chromatin remodeling factor	GO:0051726	regulation of cell cycle	P
RBBP4	RB binding protein 4, chromatin remodeling factor	GO:0070317	negative regulation of G0 to G1 transition	P
RBBP4	RB binding protein 4, chromatin remodeling factor	GO:1901796	regulation of signal transduction by p53 class mediator	P
OSCP1	organic solute carrier partner 1	GO:1990961	xenobiotic detoxification by transmembrane export across the plasma membrane	P
PPCS	phosphopantothenoylcysteine synthetase	GO:0003015	heart process	P
PPCS	phosphopantothenoylcysteine synthetase	GO:0006085	acetyl-CoA biosynthetic process	P
PPCS	phosphopantothenoylcysteine synthetase	GO:0015937	coenzyme A biosynthetic process	P
NASP	nuclear autoantigenic sperm protein	GO:0000082	G1/S transition of mitotic cell cycle	P
NASP	nuclear autoantigenic sperm protein	GO:0001824	blastocyst development	P
NASP	nuclear autoantigenic sperm protein	GO:0006260	DNA replication	P
NASP	nuclear autoantigenic sperm protein	GO:0006334	nucleosome assembly	P
NASP	nuclear autoantigenic sperm protein	GO:0006335	DNA replication-dependent nucleosome assembly	P
NASP	nuclear autoantigenic sperm protein	GO:0006336	DNA replication-independent nucleosome assembly	P
NASP	nuclear autoantigenic sperm protein	GO:0007049	cell cycle	P
NASP	nuclear autoantigenic sperm protein	GO:0008584	male gonad development	P
NASP	nuclear autoantigenic sperm protein	GO:0015031	protein transport	P
NASP	nuclear autoantigenic sperm protein	GO:0033574	response to testosterone	P
NASP	nuclear autoantigenic sperm protein	GO:0034080	CENP-A containing nucleosome assembly	P
NASP	nuclear autoantigenic sperm protein	GO:0043486	histone exchange	P
MAST2	microtubule associated serine/threonine kinase 2	GO:0006468	protein phosphorylation	P
MAST2	microtubule associated serine/threonine kinase 2	GO:0007010	cytoskeleton organization	P
MAST2	microtubule associated serine/threonine kinase 2	GO:0016310	phosphorylation	P
MAST2	microtubule associated serine/threonine kinase 2	GO:0018105	peptidyl-serine phosphorylation	P
MAST2	microtubule associated serine/threonine kinase 2	GO:0032655	regulation of interleukin-12 production	P
MAST2	microtubule associated serine/threonine kinase 2	GO:0035556	intracellular signal transduction	P
MAST2	microtubule associated serine/threonine kinase 2	GO:0048515	spermatid differentiation	P
POMGNT1	protein O-linked mannose N-acetylglucosaminyltransferase 1 (beta 1,2-)	GO:0006486	protein glycosylation	P
POMGNT1	protein O-linked mannose N-acetylglucosaminyltransferase 1 (beta 1,2-)	GO:0006493	protein O-linked glycosylation	P
POMGNT1	protein O-linked mannose N-acetylglucosaminyltransferase 1 (beta 1,2-)	GO:0016266	O-glycan processing	P
POMGNT1	protein O-linked mannose N-acetylglucosaminyltransferase 1 (beta 1,2-)	GO:0018215	protein phosphopantetheinylation	P
MKNK1	MAPK interacting serine/threonine kinase 1	GO:0006417	regulation of translation	P
MKNK1	MAPK interacting serine/threonine kinase 1	GO:0006468	protein phosphorylation	P
MKNK1	MAPK interacting serine/threonine kinase 1	GO:0016310	phosphorylation	P
MKNK1	MAPK interacting serine/threonine kinase 1	GO:0018105	peptidyl-serine phosphorylation	P
MKNK1	MAPK interacting serine/threonine kinase 1	GO:0035556	intracellular signal transduction	P
MKNK1	MAPK interacting serine/threonine kinase 1	GO:0046777	protein autophosphorylation	P
TXNDC12	thioredoxin domain containing 12	GO:0060548	negative regulation of cell death	P
TXNDC12	thioredoxin domain containing 12	GO:1902236	negative regulation of endoplasmic reticulum stress-induced intrinsic apoptotic signaling pathway	P
GADD45A	growth arrest and DNA damage inducible alpha	GO:0000079	regulation of cyclin-dependent protein serine/threonine kinase activity	P
GADD45A	growth arrest and DNA damage inducible alpha	GO:0000122	negative regulation of transcription by RNA polymerase II	P
GADD45A	growth arrest and DNA damage inducible alpha	GO:0000185	activation of MAPKKK activity	P
GADD45A	growth arrest and DNA damage inducible alpha	GO:0006281	DNA repair	P
GADD45A	growth arrest and DNA damage inducible alpha	GO:0006469	negative regulation of protein kinase activity	P
GADD45A	growth arrest and DNA damage inducible alpha	GO:0006915	apoptotic process	P
GADD45A	growth arrest and DNA damage inducible alpha	GO:0006974	cellular response to DNA damage stimulus	P
GADD45A	growth arrest and DNA damage inducible alpha	GO:0006977	DNA damage response, signal transduction by p53 class mediator resulting in cell cycle arrest	P
GADD45A	growth arrest and DNA damage inducible alpha	GO:0007049	cell cycle	P
GADD45A	growth arrest and DNA damage inducible alpha	GO:0007050	cell cycle arrest	P
GADD45A	growth arrest and DNA damage inducible alpha	GO:0007098	centrosome cycle	P
GADD45A	growth arrest and DNA damage inducible alpha	GO:0016525	negative regulation of angiogenesis	P
GADD45A	growth arrest and DNA damage inducible alpha	GO:0033140	negative regulation of peptidyl-serine phosphorylation of STAT protein	P
GADD45A	growth arrest and DNA damage inducible alpha	GO:0042770	signal transduction in response to DNA damage	P
GADD45A	growth arrest and DNA damage inducible alpha	GO:0043065	positive regulation of apoptotic process	P
GADD45A	growth arrest and DNA damage inducible alpha	GO:0043537	negative regulation of blood vessel endothelial cell migration	P
GADD45A	growth arrest and DNA damage inducible alpha	GO:0046330	positive regulation of JNK cascade	P
GADD45A	growth arrest and DNA damage inducible alpha	GO:0051726	regulation of cell cycle	P
GADD45A	growth arrest and DNA damage inducible alpha	GO:0071260	cellular response to mechanical stimulus	P
GADD45A	growth arrest and DNA damage inducible alpha	GO:0071479	cellular response to ionizing radiation	P
GADD45A	growth arrest and DNA damage inducible alpha	GO:0071850	mitotic cell cycle arrest	P
GADD45A	growth arrest and DNA damage inducible alpha	GO:0071901	negative regulation of protein serine/threonine kinase activity	P
GADD45A	growth arrest and DNA damage inducible alpha	GO:1900745	positive regulation of p38MAPK cascade	P
GADD45A	growth arrest and DNA damage inducible alpha	GO:2000379	positive regulation of reactive oxygen species metabolic process	P
WLS	Wnt ligand secretion mediator	GO:0001707	mesoderm formation	P
WLS	Wnt ligand secretion mediator	GO:0006886	intracellular protein transport	P
WLS	Wnt ligand secretion mediator	GO:0007275	multicellular organism development	P
WLS	Wnt ligand secretion mediator	GO:0009948	anterior/posterior axis specification	P
WLS	Wnt ligand secretion mediator	GO:0016055	Wnt signaling pathway	P
WLS	Wnt ligand secretion mediator	GO:0030177	positive regulation of Wnt signaling pathway	P
WLS	Wnt ligand secretion mediator	GO:0030901	midbrain development	P
WLS	Wnt ligand secretion mediator	GO:0030902	hindbrain development	P
WLS	Wnt ligand secretion mediator	GO:0031017	exocrine pancreas development	P
WLS	Wnt ligand secretion mediator	GO:0043123	positive regulation of I-kappaB kinase/NF-kappaB signaling	P
WLS	Wnt ligand secretion mediator	GO:0061355	Wnt protein secretion	P
WLS	Wnt ligand secretion mediator	GO:0061357	positive regulation of Wnt protein secretion	P
WLS	Wnt ligand secretion mediator	GO:0090263	positive regulation of canonical Wnt signaling pathway	P
SELENOF	selenoprotein F	GO:0051084	'de novo' posttranslational protein folding	P
RBM15	RNA binding motif protein 15	GO:0000381	regulation of alternative mRNA splicing, via spliceosome	P
RBM15	RNA binding motif protein 15	GO:0000398	mRNA splicing, via spliceosome	P
RBM15	RNA binding motif protein 15	GO:0001510	RNA methylation	P
RBM15	RNA binding motif protein 15	GO:0001569	branching involved in blood vessel morphogenesis	P
RBM15	RNA binding motif protein 15	GO:0007221	positive regulation of transcription of Notch receptor target	P
RBM15	RNA binding motif protein 15	GO:0009048	dosage compensation by inactivation of X chromosome	P
RBM15	RNA binding motif protein 15	GO:0016032	viral process	P
RBM15	RNA binding motif protein 15	GO:0038163	thrombopoietin-mediated signaling pathway	P
RBM15	RNA binding motif protein 15	GO:0045638	negative regulation of myeloid cell differentiation	P
RBM15	RNA binding motif protein 15	GO:0045652	regulation of megakaryocyte differentiation	P
RBM15	RNA binding motif protein 15	GO:0048536	spleen development	P
RBM15	RNA binding motif protein 15	GO:0060412	ventricular septum morphogenesis	P
RBM15	RNA binding motif protein 15	GO:0060674	placenta blood vessel development	P
RNF115	ring finger protein 115	GO:0000209	protein polyubiquitination	P
RNF115	ring finger protein 115	GO:0016567	protein ubiquitination	P
RNF115	ring finger protein 115	GO:0042059	negative regulation of epidermal growth factor receptor signaling pathway	P
RNF115	ring finger protein 115	GO:0043162	ubiquitin-dependent protein catabolic process via the multivesicular body sorting pathway	P
RNF115	ring finger protein 115	GO:0051865	protein autoubiquitination	P
RNF115	ring finger protein 115	GO:0070534	protein K63-linked ubiquitination	P
RNF115	ring finger protein 115	GO:0070936	protein K48-linked ubiquitination	P
TARS2	threonyl-tRNA synthetase 2, mitochondrial	GO:0006412	translation	P
TARS2	threonyl-tRNA synthetase 2, mitochondrial	GO:0006418	tRNA aminoacylation for protein translation	P
TARS2	threonyl-tRNA synthetase 2, mitochondrial	GO:0006435	threonyl-tRNA aminoacylation	P
TARS2	threonyl-tRNA synthetase 2, mitochondrial	GO:0043039	tRNA aminoacylation	P
TARS2	threonyl-tRNA synthetase 2, mitochondrial	GO:0070159	mitochondrial threonyl-tRNA aminoacylation	P
TARS2	threonyl-tRNA synthetase 2, mitochondrial	GO:0106074	aminoacyl-tRNA metabolism involved in translational fidelity	P
S100A4	S100 calcium binding protein A4	GO:0001837	epithelial to mesenchymal transition	P
S100A4	S100 calcium binding protein A4	GO:0043123	positive regulation of I-kappaB kinase/NF-kappaB signaling	P
S100A14	S100 calcium binding protein A14	GO:0006915	apoptotic process	P
S100A14	S100 calcium binding protein A14	GO:0032496	response to lipopolysaccharide	P
S100A14	S100 calcium binding protein A14	GO:0034142	toll-like receptor 4 signaling pathway	P
S100A14	S100 calcium binding protein A14	GO:0042742	defense response to bacterium	P
S100A14	S100 calcium binding protein A14	GO:0055074	calcium ion homeostasis	P
S100A14	S100 calcium binding protein A14	GO:0071624	positive regulation of granulocyte chemotaxis	P
S100A14	S100 calcium binding protein A14	GO:0090026	positive regulation of monocyte chemotaxis	P
DISP1	dispatched RND transporter family member 1	GO:0007225	patched ligand maturation	P
DISP1	dispatched RND transporter family member 1	GO:0007275	multicellular organism development	P
DISP1	dispatched RND transporter family member 1	GO:0007368	determination of left/right symmetry	P
DISP1	dispatched RND transporter family member 1	GO:0009880	embryonic pattern specification	P
DISP1	dispatched RND transporter family member 1	GO:0009953	dorsal/ventral pattern formation	P
DISP1	dispatched RND transporter family member 1	GO:0015833	peptide transport	P
DISP1	dispatched RND transporter family member 1	GO:0050708	regulation of protein secretion	P
DISP1	dispatched RND transporter family member 1	GO:0060539	diaphragm development	P
DISP1	dispatched RND transporter family member 1	GO:0070207	protein homotrimerization	P
DISP1	dispatched RND transporter family member 1	GO:0098656	anion transmembrane transport	P
SMYD3	SET and MYND domain containing 3	GO:0006325	chromatin organization	P
SMYD3	SET and MYND domain containing 3	GO:0006334	nucleosome assembly	P
SMYD3	SET and MYND domain containing 3	GO:0006469	negative regulation of protein kinase activity	P
SMYD3	SET and MYND domain containing 3	GO:0014904	myotube cell development	P
SMYD3	SET and MYND domain containing 3	GO:0032259	methylation	P
SMYD3	SET and MYND domain containing 3	GO:0033138	positive regulation of peptidyl-serine phosphorylation	P
SMYD3	SET and MYND domain containing 3	GO:0034968	histone lysine methylation	P
SMYD3	SET and MYND domain containing 3	GO:0045184	establishment of protein localization	P
SMYD3	SET and MYND domain containing 3	GO:0045944	positive regulation of transcription by RNA polymerase II	P
SMYD3	SET and MYND domain containing 3	GO:0071549	cellular response to dexamethasone stimulus	P
ADCY3	adenylate cyclase 3	GO:0002862	negative regulation of inflammatory response to antigenic stimulus	P
ADCY3	adenylate cyclase 3	GO:0003091	renal water homeostasis	P
ADCY3	adenylate cyclase 3	GO:0006171	cAMP biosynthetic process	P
ADCY3	adenylate cyclase 3	GO:0007165	signal transduction	P
ADCY3	adenylate cyclase 3	GO:0007186	G protein-coupled receptor signaling pathway	P
ADCY3	adenylate cyclase 3	GO:0007189	adenylate cyclase-activating G protein-coupled receptor signaling pathway	P
ADCY3	adenylate cyclase 3	GO:0007190	activation of adenylate cyclase activity	P
ADCY3	adenylate cyclase 3	GO:0007193	adenylate cyclase-inhibiting G protein-coupled receptor signaling pathway	P
ADCY3	adenylate cyclase 3	GO:0007338	single fertilization	P
ADCY3	adenylate cyclase 3	GO:0007340	acrosome reaction	P
ADCY3	adenylate cyclase 3	GO:0007608	sensory perception of smell	P
ADCY3	adenylate cyclase 3	GO:0008355	olfactory learning	P
ADCY3	adenylate cyclase 3	GO:0009190	cyclic nucleotide biosynthetic process	P
ADCY3	adenylate cyclase 3	GO:0030317	flagellated sperm motility	P
ADCY3	adenylate cyclase 3	GO:0034199	activation of protein kinase A activity	P
ADCY3	adenylate cyclase 3	GO:0035556	intracellular signal transduction	P
ADCY3	adenylate cyclase 3	GO:0050896	response to stimulus	P
ADCY3	adenylate cyclase 3	GO:0071377	cellular response to glucagon stimulus	P
ADCY3	adenylate cyclase 3	GO:1904322	cellular response to forskolin	P
EIF2B4	eukaryotic translation initiation factor 2B subunit delta	GO:0001541	ovarian follicle development	P
EIF2B4	eukaryotic translation initiation factor 2B subunit delta	GO:0006412	translation	P
EIF2B4	eukaryotic translation initiation factor 2B subunit delta	GO:0006413	translational initiation	P
EIF2B4	eukaryotic translation initiation factor 2B subunit delta	GO:0006417	regulation of translation	P
EIF2B4	eukaryotic translation initiation factor 2B subunit delta	GO:0009408	response to heat	P
EIF2B4	eukaryotic translation initiation factor 2B subunit delta	GO:0009749	response to glucose	P
EIF2B4	eukaryotic translation initiation factor 2B subunit delta	GO:0014003	oligodendrocyte development	P
EIF2B4	eukaryotic translation initiation factor 2B subunit delta	GO:0042552	myelination	P
EIF2B4	eukaryotic translation initiation factor 2B subunit delta	GO:0043434	response to peptide hormone	P
EIF2B4	eukaryotic translation initiation factor 2B subunit delta	GO:0044237	cellular metabolic process	P
EIF2B4	eukaryotic translation initiation factor 2B subunit delta	GO:0050790	regulation of catalytic activity	P
EIF2B4	eukaryotic translation initiation factor 2B subunit delta	GO:0050852	T cell receptor signaling pathway	P
CEBPZ	CCAAT enhancer binding protein zeta	GO:0045944	positive regulation of transcription by RNA polymerase II	P
NPAS2	neuronal PAS domain protein 2	GO:0006355	regulation of transcription, DNA-templated	P
NPAS2	neuronal PAS domain protein 2	GO:0006357	regulation of transcription by RNA polymerase II	P
NPAS2	neuronal PAS domain protein 2	GO:0006974	cellular response to DNA damage stimulus	P
NPAS2	neuronal PAS domain protein 2	GO:0007417	central nervous system development	P
NPAS2	neuronal PAS domain protein 2	GO:0007623	circadian rhythm	P
NPAS2	neuronal PAS domain protein 2	GO:0032922	circadian regulation of gene expression	P
NPAS2	neuronal PAS domain protein 2	GO:0042493	response to drug	P
NPAS2	neuronal PAS domain protein 2	GO:0045739	positive regulation of DNA repair	P
NPAS2	neuronal PAS domain protein 2	GO:0045893	positive regulation of transcription, DNA-templated	P
NPAS2	neuronal PAS domain protein 2	GO:0045944	positive regulation of transcription by RNA polymerase II	P
NPAS2	neuronal PAS domain protein 2	GO:0048511	rhythmic process	P
NPAS2	neuronal PAS domain protein 2	GO:0051775	response to redox state	P
NPAS2	neuronal PAS domain protein 2	GO:0060548	negative regulation of cell death	P
NPAS2	neuronal PAS domain protein 2	GO:2000987	positive regulation of behavioral fear response	P
NPAS2	neuronal PAS domain protein 2	GO:2001020	regulation of response to DNA damage stimulus	P
KYNU	kynureninase	GO:0006569	tryptophan catabolic process	P
KYNU	kynureninase	GO:0007568	aging	P
KYNU	kynureninase	GO:0009435	NAD biosynthetic process	P
KYNU	kynureninase	GO:0019363	pyridine nucleotide biosynthetic process	P
KYNU	kynureninase	GO:0019441	tryptophan catabolic process to kynurenine	P
KYNU	kynureninase	GO:0019442	tryptophan catabolic process to acetyl-CoA	P
KYNU	kynureninase	GO:0019805	quinolinate biosynthetic process	P
KYNU	kynureninase	GO:0034341	response to interferon-gamma	P
KYNU	kynureninase	GO:0034354	'de novo' NAD biosynthetic process from tryptophan	P
KYNU	kynureninase	GO:0034516	response to vitamin B6	P
KYNU	kynureninase	GO:0043420	anthranilate metabolic process	P
KYNU	kynureninase	GO:0097053	L-kynurenine catabolic process	P
CASP8	caspase 8	GO:0001525	angiogenesis	P
CASP8	caspase 8	GO:0001817	regulation of cytokine production	P
CASP8	caspase 8	GO:0006508	proteolysis	P
CASP8	caspase 8	GO:0006915	apoptotic process	P
CASP8	caspase 8	GO:0006919	activation of cysteine-type endopeptidase activity involved in apoptotic process	P
CASP8	caspase 8	GO:0007166	cell surface receptor signaling pathway	P
CASP8	caspase 8	GO:0007507	heart development	P
CASP8	caspase 8	GO:0008625	extrinsic apoptotic signaling pathway via death domain receptors	P
CASP8	caspase 8	GO:0009409	response to cold	P
CASP8	caspase 8	GO:0010803	regulation of tumor necrosis factor-mediated signaling pathway	P
CASP8	caspase 8	GO:0016032	viral process	P
CASP8	caspase 8	GO:0019054	modulation by virus of host cellular process	P
CASP8	caspase 8	GO:0030101	natural killer cell activation	P
CASP8	caspase 8	GO:0030225	macrophage differentiation	P
CASP8	caspase 8	GO:0032025	response to cobalt ion	P
CASP8	caspase 8	GO:0032355	response to estradiol	P
CASP8	caspase 8	GO:0032496	response to lipopolysaccharide	P
CASP8	caspase 8	GO:0032731	positive regulation of interleukin-1 beta production	P
CASP8	caspase 8	GO:0034138	toll-like receptor 3 signaling pathway	P
CASP8	caspase 8	GO:0034612	response to tumor necrosis factor	P
CASP8	caspase 8	GO:0035666	TRIF-dependent toll-like receptor signaling pathway	P
CASP8	caspase 8	GO:0036462	TRAIL-activated apoptotic signaling pathway	P
CASP8	caspase 8	GO:0039650	suppression by virus of host cysteine-type endopeptidase activity involved in apoptotic process	P
CASP8	caspase 8	GO:0042110	T cell activation	P
CASP8	caspase 8	GO:0042113	B cell activation	P
CASP8	caspase 8	GO:0042981	regulation of apoptotic process	P
CASP8	caspase 8	GO:0043065	positive regulation of apoptotic process	P
CASP8	caspase 8	GO:0043123	positive regulation of I-kappaB kinase/NF-kappaB signaling	P
CASP8	caspase 8	GO:0043124	negative regulation of I-kappaB kinase/NF-kappaB signaling	P
CASP8	caspase 8	GO:0045088	regulation of innate immune response	P
CASP8	caspase 8	GO:0045471	response to ethanol	P
CASP8	caspase 8	GO:0045651	positive regulation of macrophage differentiation	P
CASP8	caspase 8	GO:0045862	positive regulation of proteolysis	P
CASP8	caspase 8	GO:0046677	response to antibiotic	P
CASP8	caspase 8	GO:0051603	proteolysis involved in cellular protein catabolic process	P
CASP8	caspase 8	GO:0060544	regulation of necroptotic process	P
CASP8	caspase 8	GO:0060546	negative regulation of necroptotic process	P
CASP8	caspase 8	GO:0060715	syncytiotrophoblast cell differentiation involved in labyrinthine layer development	P
CASP8	caspase 8	GO:0070269	pyroptosis	P
CASP8	caspase 8	GO:0070423	nucleotide-binding oligomerization domain containing signaling pathway	P
CASP8	caspase 8	GO:0071260	cellular response to mechanical stimulus	P
CASP8	caspase 8	GO:0071407	cellular response to organic cyclic compound	P
CASP8	caspase 8	GO:0071550	death-inducing signaling complex assembly	P
CASP8	caspase 8	GO:0097190	apoptotic signaling pathway	P
CASP8	caspase 8	GO:0097191	extrinsic apoptotic signaling pathway	P
CASP8	caspase 8	GO:0097194	execution phase of apoptosis	P
CASP8	caspase 8	GO:0097202	activation of cysteine-type endopeptidase activity	P
CASP8	caspase 8	GO:0097264	self proteolysis	P
CASP8	caspase 8	GO:0097296	activation of cysteine-type endopeptidase activity involved in apoptotic signaling pathway	P
CASP8	caspase 8	GO:1900740	positive regulation of protein insertion into mitochondrial membrane involved in apoptotic signaling pathway	P
CASP8	caspase 8	GO:1901216	positive regulation of neuron death	P
CASP8	caspase 8	GO:1902041	regulation of extrinsic apoptotic signaling pathway via death domain receptors	P
CASP8	caspase 8	GO:1902042	negative regulation of extrinsic apoptotic signaling pathway via death domain receptors	P
METTL21A	methyltransferase 21A, HSPA lysine	GO:0006479	protein methylation	P
METTL21A	methyltransferase 21A, HSPA lysine	GO:0018022	peptidyl-lysine methylation	P
METTL21A	methyltransferase 21A, HSPA lysine	GO:0032259	methylation	P
DNAJB2	DnaJ heat shock protein family (Hsp40) member B2	GO:0006986	response to unfolded protein	P
DNAJB2	DnaJ heat shock protein family (Hsp40) member B2	GO:0008285	negative regulation of cell population proliferation	P
DNAJB2	DnaJ heat shock protein family (Hsp40) member B2	GO:0030308	negative regulation of cell growth	P
DNAJB2	DnaJ heat shock protein family (Hsp40) member B2	GO:0030433	ubiquitin-dependent ERAD pathway	P
DNAJB2	DnaJ heat shock protein family (Hsp40) member B2	GO:0031396	regulation of protein ubiquitination	P
DNAJB2	DnaJ heat shock protein family (Hsp40) member B2	GO:0031398	positive regulation of protein ubiquitination	P
DNAJB2	DnaJ heat shock protein family (Hsp40) member B2	GO:0032091	negative regulation of protein binding	P
DNAJB2	DnaJ heat shock protein family (Hsp40) member B2	GO:0032436	positive regulation of proteasomal ubiquitin-dependent protein catabolic process	P
DNAJB2	DnaJ heat shock protein family (Hsp40) member B2	GO:0032781	positive regulation of ATPase activity	P
DNAJB2	DnaJ heat shock protein family (Hsp40) member B2	GO:0032880	regulation of protein localization	P
DNAJB2	DnaJ heat shock protein family (Hsp40) member B2	GO:0042026	protein refolding	P
DNAJB2	DnaJ heat shock protein family (Hsp40) member B2	GO:0043161	proteasome-mediated ubiquitin-dependent protein catabolic process	P
DNAJB2	DnaJ heat shock protein family (Hsp40) member B2	GO:0061077	chaperone-mediated protein folding	P
DNAJB2	DnaJ heat shock protein family (Hsp40) member B2	GO:0070050	neuron cellular homeostasis	P
DNAJB2	DnaJ heat shock protein family (Hsp40) member B2	GO:0090084	negative regulation of inclusion body assembly	P
DNAJB2	DnaJ heat shock protein family (Hsp40) member B2	GO:0090086	negative regulation of protein deubiquitination	P
DNAJB2	DnaJ heat shock protein family (Hsp40) member B2	GO:1903644	regulation of chaperone-mediated protein folding	P
GMPPA	GDP-mannose pyrophosphorylase A	GO:0009058	biosynthetic process	P
ARMC9	armadillo repeat containing 9	GO:0030030	cell projection organization	P
ARMC9	armadillo repeat containing 9	GO:0045880	positive regulation of smoothened signaling pathway	P
ARMC9	armadillo repeat containing 9	GO:0060271	cilium assembly	P
MTMR14	myotubularin related protein 14	GO:0006661	phosphatidylinositol biosynthetic process	P
MTMR14	myotubularin related protein 14	GO:0016236	macroautophagy	P
MTMR14	myotubularin related protein 14	GO:0016311	dephosphorylation	P
MTMR14	myotubularin related protein 14	GO:0035335	peptidyl-tyrosine dephosphorylation	P
BRPF1	bromodomain and PHD finger containing 1	GO:0006325	chromatin organization	P
BRPF1	bromodomain and PHD finger containing 1	GO:0043966	histone H3 acetylation	P
BRPF1	bromodomain and PHD finger containing 1	GO:0043972	histone H3-K23 acetylation	P
BRPF1	bromodomain and PHD finger containing 1	GO:0044154	histone H3-K14 acetylation	P
BRPF1	bromodomain and PHD finger containing 1	GO:0045893	positive regulation of transcription, DNA-templated	P
BRPF1	bromodomain and PHD finger containing 1	GO:1901796	regulation of signal transduction by p53 class mediator	P
CAMK1	calcium/calmodulin dependent protein kinase I	GO:0006468	protein phosphorylation	P
CAMK1	calcium/calmodulin dependent protein kinase I	GO:0006913	nucleocytoplasmic transport	P
CAMK1	calcium/calmodulin dependent protein kinase I	GO:0007049	cell cycle	P
CAMK1	calcium/calmodulin dependent protein kinase I	GO:0007165	signal transduction	P
CAMK1	calcium/calmodulin dependent protein kinase I	GO:0007268	chemical synaptic transmission	P
CAMK1	calcium/calmodulin dependent protein kinase I	GO:0007275	multicellular organism development	P
CAMK1	calcium/calmodulin dependent protein kinase I	GO:0007399	nervous system development	P
CAMK1	calcium/calmodulin dependent protein kinase I	GO:0008152	metabolic process	P
CAMK1	calcium/calmodulin dependent protein kinase I	GO:0010976	positive regulation of neuron projection development	P
CAMK1	calcium/calmodulin dependent protein kinase I	GO:0016310	phosphorylation	P
CAMK1	calcium/calmodulin dependent protein kinase I	GO:0018105	peptidyl-serine phosphorylation	P
CAMK1	calcium/calmodulin dependent protein kinase I	GO:0030154	cell differentiation	P
CAMK1	calcium/calmodulin dependent protein kinase I	GO:0032091	negative regulation of protein binding	P
CAMK1	calcium/calmodulin dependent protein kinase I	GO:0032880	regulation of protein localization	P
CAMK1	calcium/calmodulin dependent protein kinase I	GO:0033138	positive regulation of peptidyl-serine phosphorylation	P
CAMK1	calcium/calmodulin dependent protein kinase I	GO:0043393	regulation of protein binding	P
CAMK1	calcium/calmodulin dependent protein kinase I	GO:0045944	positive regulation of transcription by RNA polymerase II	P
CAMK1	calcium/calmodulin dependent protein kinase I	GO:0046827	positive regulation of protein export from nucleus	P
CAMK1	calcium/calmodulin dependent protein kinase I	GO:0050807	regulation of synapse organization	P
CAMK1	calcium/calmodulin dependent protein kinase I	GO:0051147	regulation of muscle cell differentiation	P
CAMK1	calcium/calmodulin dependent protein kinase I	GO:0051149	positive regulation of muscle cell differentiation	P
CAMK1	calcium/calmodulin dependent protein kinase I	GO:0051835	positive regulation of synapse structural plasticity	P
CAMK1	calcium/calmodulin dependent protein kinase I	GO:0060143	positive regulation of syncytium formation by plasma membrane fusion	P
CAMK1	calcium/calmodulin dependent protein kinase I	GO:0060999	positive regulation of dendritic spine development	P
CAMK1	calcium/calmodulin dependent protein kinase I	GO:0071902	positive regulation of protein serine/threonine kinase activity	P
CAMK1	calcium/calmodulin dependent protein kinase I	GO:1901985	positive regulation of protein acetylation	P
METTL6	methyltransferase 6, methylcytidine	GO:0008033	tRNA processing	P
METTL6	methyltransferase 6, methylcytidine	GO:0030488	tRNA methylation	P
METTL6	methyltransferase 6, methylcytidine	GO:0032259	methylation	P
CNOT10	CCR4-NOT transcription complex subunit 10	GO:0000289	nuclear-transcribed mRNA poly(A) tail shortening	P
CNOT10	CCR4-NOT transcription complex subunit 10	GO:0006402	mRNA catabolic process	P
CNOT10	CCR4-NOT transcription complex subunit 10	GO:0006417	regulation of translation	P
CNOT10	CCR4-NOT transcription complex subunit 10	GO:0006977	DNA damage response, signal transduction by p53 class mediator resulting in cell cycle arrest	P
CNOT10	CCR4-NOT transcription complex subunit 10	GO:0017148	negative regulation of translation	P
CNOT10	CCR4-NOT transcription complex subunit 10	GO:0031047	gene silencing by RNA	P
MLH1	mutL homolog 1	GO:0000289	nuclear-transcribed mRNA poly(A) tail shortening	P
MLH1	mutL homolog 1	GO:0000712	resolution of meiotic recombination intermediates	P
MLH1	mutL homolog 1	GO:0002204	somatic recombination of immunoglobulin genes involved in immune response	P
MLH1	mutL homolog 1	GO:0006281	DNA repair	P
MLH1	mutL homolog 1	GO:0006298	mismatch repair	P
MLH1	mutL homolog 1	GO:0006303	double-strand break repair via nonhomologous end joining	P
MLH1	mutL homolog 1	GO:0006974	cellular response to DNA damage stimulus	P
MLH1	mutL homolog 1	GO:0007049	cell cycle	P
MLH1	mutL homolog 1	GO:0007060	male meiosis chromosome segregation	P
MLH1	mutL homolog 1	GO:0007129	homologous chromosome pairing at meiosis	P
MLH1	mutL homolog 1	GO:0007131	reciprocal meiotic recombination	P
MLH1	mutL homolog 1	GO:0007140	male meiotic nuclear division	P
MLH1	mutL homolog 1	GO:0007283	spermatogenesis	P
MLH1	mutL homolog 1	GO:0008630	intrinsic apoptotic signaling pathway in response to DNA damage	P
MLH1	mutL homolog 1	GO:0009617	response to bacterium	P
MLH1	mutL homolog 1	GO:0016321	female meiosis chromosome segregation	P
MLH1	mutL homolog 1	GO:0016446	somatic hypermutation of immunoglobulin genes	P
MLH1	mutL homolog 1	GO:0016447	somatic recombination of immunoglobulin gene segments	P
MLH1	mutL homolog 1	GO:0043060	meiotic metaphase I plate congression	P
MLH1	mutL homolog 1	GO:0045132	meiotic chromosome segregation	P
MLH1	mutL homolog 1	GO:0045141	meiotic telomere clustering	P
MLH1	mutL homolog 1	GO:0045143	homologous chromosome segregation	P
MLH1	mutL homolog 1	GO:0045190	isotype switching	P
MLH1	mutL homolog 1	GO:0045950	negative regulation of mitotic recombination	P
MLH1	mutL homolog 1	GO:0048298	positive regulation of isotype switching to IgA isotypes	P
MLH1	mutL homolog 1	GO:0048304	positive regulation of isotype switching to IgG isotypes	P
MLH1	mutL homolog 1	GO:0048477	oogenesis	P
MLH1	mutL homolog 1	GO:0051257	meiotic spindle midzone assembly	P
MLH1	mutL homolog 1	GO:0051321	meiotic cell cycle	P
ATRIP	ATR interacting protein	GO:0000077	DNA damage checkpoint	P
ATRIP	ATR interacting protein	GO:0006260	DNA replication	P
ATRIP	ATR interacting protein	GO:0006281	DNA repair	P
ATRIP	ATR interacting protein	GO:0006974	cellular response to DNA damage stimulus	P
ATRIP	ATR interacting protein	GO:0036297	interstrand cross-link repair	P
ATRIP	ATR interacting protein	GO:0090305	nucleic acid phosphodiester bond hydrolysis	P
ATRIP	ATR interacting protein	GO:1901796	regulation of signal transduction by p53 class mediator	P
HYAL3	hyaluronidase 3	GO:0001552	ovarian follicle atresia	P
HYAL3	hyaluronidase 3	GO:0005975	carbohydrate metabolic process	P
HYAL3	hyaluronidase 3	GO:0006954	inflammatory response	P
HYAL3	hyaluronidase 3	GO:0007338	single fertilization	P
HYAL3	hyaluronidase 3	GO:0007341	penetration of zona pellucida	P
HYAL3	hyaluronidase 3	GO:0008152	metabolic process	P
HYAL3	hyaluronidase 3	GO:0009615	response to virus	P
HYAL3	hyaluronidase 3	GO:0030214	hyaluronan catabolic process	P
HYAL3	hyaluronidase 3	GO:0046677	response to antibiotic	P
HYAL3	hyaluronidase 3	GO:0046718	viral entry into host cell	P
HYAL3	hyaluronidase 3	GO:0051216	cartilage development	P
HYAL3	hyaluronidase 3	GO:0071347	cellular response to interleukin-1	P
HYAL3	hyaluronidase 3	GO:0071356	cellular response to tumor necrosis factor	P
HYAL3	hyaluronidase 3	GO:0071493	cellular response to UV-B	P
HYAL3	hyaluronidase 3	GO:2000355	negative regulation of ovarian follicle development	P
HYAL3	hyaluronidase 3	GO:2000368	positive regulation of acrosomal vesicle exocytosis	P
PHLDB2	pleckstrin homology like domain family B member 2	GO:0000226	microtubule cytoskeleton organization	P
PHLDB2	pleckstrin homology like domain family B member 2	GO:0010470	regulation of gastrulation	P
PHLDB2	pleckstrin homology like domain family B member 2	GO:0010717	regulation of epithelial to mesenchymal transition	P
PHLDB2	pleckstrin homology like domain family B member 2	GO:0045184	establishment of protein localization	P
PHLDB2	pleckstrin homology like domain family B member 2	GO:0051497	negative regulation of stress fiber assembly	P
PHLDB2	pleckstrin homology like domain family B member 2	GO:0051895	negative regulation of focal adhesion assembly	P
PHLDB2	pleckstrin homology like domain family B member 2	GO:0070507	regulation of microtubule cytoskeleton organization	P
PHLDB2	pleckstrin homology like domain family B member 2	GO:1903690	negative regulation of wound healing, spreading of epidermal cells	P
PHLDB2	pleckstrin homology like domain family B member 2	GO:1904261	positive regulation of basement membrane assembly involved in embryonic body morphogenesis	P
CNBP	CCHC-type zinc finger nucleic acid binding protein	GO:0000122	negative regulation of transcription by RNA polymerase II	P
CNBP	CCHC-type zinc finger nucleic acid binding protein	GO:0006355	regulation of transcription, DNA-templated	P
CNBP	CCHC-type zinc finger nucleic acid binding protein	GO:0008284	positive regulation of cell population proliferation	P
CNBP	CCHC-type zinc finger nucleic acid binding protein	GO:0042632	cholesterol homeostasis	P
CNBP	CCHC-type zinc finger nucleic acid binding protein	GO:0045893	positive regulation of transcription, DNA-templated	P
CNBP	CCHC-type zinc finger nucleic acid binding protein	GO:0045944	positive regulation of transcription by RNA polymerase II	P
CNBP	CCHC-type zinc finger nucleic acid binding protein	GO:0071919	G-quadruplex DNA formation	P
CNBP	CCHC-type zinc finger nucleic acid binding protein	GO:2000767	positive regulation of cytoplasmic translation	P
AP2M1	adaptor related protein complex 2 subunit mu 1	GO:0002092	positive regulation of receptor internalization	P
AP2M1	adaptor related protein complex 2 subunit mu 1	GO:0006886	intracellular protein transport	P
AP2M1	adaptor related protein complex 2 subunit mu 1	GO:0006897	endocytosis	P
AP2M1	adaptor related protein complex 2 subunit mu 1	GO:0006900	vesicle budding from membrane	P
AP2M1	adaptor related protein complex 2 subunit mu 1	GO:0015031	protein transport	P
AP2M1	adaptor related protein complex 2 subunit mu 1	GO:0016192	vesicle-mediated transport	P
AP2M1	adaptor related protein complex 2 subunit mu 1	GO:0019886	antigen processing and presentation of exogenous peptide antigen via MHC class II	P
AP2M1	adaptor related protein complex 2 subunit mu 1	GO:0031623	receptor internalization	P
AP2M1	adaptor related protein complex 2 subunit mu 1	GO:0032802	low-density lipoprotein particle receptor catabolic process	P
AP2M1	adaptor related protein complex 2 subunit mu 1	GO:0034383	low-density lipoprotein particle clearance	P
AP2M1	adaptor related protein complex 2 subunit mu 1	GO:0034622	cellular protein-containing complex assembly	P
AP2M1	adaptor related protein complex 2 subunit mu 1	GO:0048013	ephrin receptor signaling pathway	P
AP2M1	adaptor related protein complex 2 subunit mu 1	GO:0048488	synaptic vesicle endocytosis	P
AP2M1	adaptor related protein complex 2 subunit mu 1	GO:0050690	regulation of defense response to virus by virus	P
AP2M1	adaptor related protein complex 2 subunit mu 1	GO:0060071	Wnt signaling pathway, planar cell polarity pathway	P
AP2M1	adaptor related protein complex 2 subunit mu 1	GO:0061024	membrane organization	P
AP2M1	adaptor related protein complex 2 subunit mu 1	GO:0065003	protein-containing complex assembly	P
AP2M1	adaptor related protein complex 2 subunit mu 1	GO:0072583	clathrin-dependent endocytosis	P
AP2M1	adaptor related protein complex 2 subunit mu 1	GO:0097494	regulation of vesicle size	P
AP2M1	adaptor related protein complex 2 subunit mu 1	GO:0098884	postsynaptic neurotransmitter receptor internalization	P
AP2M1	adaptor related protein complex 2 subunit mu 1	GO:1900244	positive regulation of synaptic vesicle endocytosis	P
AP2M1	adaptor related protein complex 2 subunit mu 1	GO:1903077	negative regulation of protein localization to plasma membrane	P
MYL5	myosin light chain 5	GO:0006936	muscle contraction	P
MYL5	myosin light chain 5	GO:0006937	regulation of muscle contraction	P
NMU	neuromedin U	GO:0001659	temperature homeostasis	P
NMU	neuromedin U	GO:0001696	gastric acid secretion	P
NMU	neuromedin U	GO:0003084	positive regulation of systemic arterial blood pressure	P
NMU	neuromedin U	GO:0006940	regulation of smooth muscle contraction	P
NMU	neuromedin U	GO:0007186	G protein-coupled receptor signaling pathway	P
NMU	neuromedin U	GO:0007204	positive regulation of cytosolic calcium ion concentration	P
NMU	neuromedin U	GO:0007218	neuropeptide signaling pathway	P
NMU	neuromedin U	GO:0009648	photoperiodism	P
NMU	neuromedin U	GO:0010460	positive regulation of heart rate	P
NMU	neuromedin U	GO:0019233	sensory perception of pain	P
NMU	neuromedin U	GO:0031652	positive regulation of heat generation	P
NMU	neuromedin U	GO:0042755	eating behavior	P
NMU	neuromedin U	GO:0045187	regulation of circadian sleep/wake cycle, sleep	P
NMU	neuromedin U	GO:0045987	positive regulation of smooth muscle contraction	P
NMU	neuromedin U	GO:0046887	positive regulation of hormone secretion	P
NMU	neuromedin U	GO:0050806	positive regulation of synaptic transmission	P
NMU	neuromedin U	GO:0060259	regulation of feeding behavior	P
NMU	neuromedin U	GO:0060455	negative regulation of gastric acid secretion	P
NMU	neuromedin U	GO:0097009	energy homeostasis	P
NMU	neuromedin U	GO:0120061	negative regulation of gastric emptying	P
NMU	neuromedin U	GO:0120069	positive regulation of stomach fundus smooth muscle contraction	P
NMU	neuromedin U	GO:1902722	positive regulation of prolactin secretion	P
NMU	neuromedin U	GO:1903999	negative regulation of eating behavior	P
NMU	neuromedin U	GO:1904058	positive regulation of sensory perception of pain	P
NMU	neuromedin U	GO:2000252	negative regulation of feeding behavior	P
NMU	neuromedin U	GO:2000821	regulation of grooming behavior	P
ANXA3	annexin A3	GO:0006909	phagocytosis	P
ANXA3	annexin A3	GO:0010595	positive regulation of endothelial cell migration	P
ANXA3	annexin A3	GO:0021766	hippocampus development	P
ANXA3	annexin A3	GO:0031100	animal organ regeneration	P
ANXA3	annexin A3	GO:0042742	defense response to bacterium	P
ANXA3	annexin A3	GO:0043086	negative regulation of catalytic activity	P
ANXA3	annexin A3	GO:0043312	neutrophil degranulation	P
ANXA3	annexin A3	GO:0045766	positive regulation of angiogenesis	P
ANXA3	annexin A3	GO:0051054	positive regulation of DNA metabolic process	P
ANXA3	annexin A3	GO:0051091	positive regulation of DNA-binding transcription factor activity	P
ANXA3	annexin A3	GO:0051384	response to glucocorticoid	P
ANXA3	annexin A3	GO:0070848	response to growth factor	P
PDLIM5	PDZ and LIM domain 5	GO:0007507	heart development	P
PDLIM5	PDZ and LIM domain 5	GO:0030036	actin cytoskeleton organization	P
PDLIM5	PDZ and LIM domain 5	GO:0051963	regulation of synapse assembly	P
PDLIM5	PDZ and LIM domain 5	GO:0061001	regulation of dendritic spine morphogenesis	P
PDLIM5	PDZ and LIM domain 5	GO:0061049	cell growth involved in cardiac muscle cell development	P
PDLIM5	PDZ and LIM domain 5	GO:0061061	muscle structure development	P
PDLIM5	PDZ and LIM domain 5	GO:0098609	cell-cell adhesion	P
DNAJC21	DnaJ heat shock protein family (Hsp40) member C21	GO:0006457	protein folding	P
OXCT1	3-oxoacid CoA-transferase 1	GO:0007420	brain development	P
OXCT1	3-oxoacid CoA-transferase 1	GO:0007507	heart development	P
OXCT1	3-oxoacid CoA-transferase 1	GO:0007584	response to nutrient	P
OXCT1	3-oxoacid CoA-transferase 1	GO:0009725	response to hormone	P
OXCT1	3-oxoacid CoA-transferase 1	GO:0014823	response to activity	P
OXCT1	3-oxoacid CoA-transferase 1	GO:0035774	positive regulation of insulin secretion involved in cellular response to glucose stimulus	P
OXCT1	3-oxoacid CoA-transferase 1	GO:0042182	ketone catabolic process	P
OXCT1	3-oxoacid CoA-transferase 1	GO:0042493	response to drug	P
OXCT1	3-oxoacid CoA-transferase 1	GO:0042594	response to starvation	P
OXCT1	3-oxoacid CoA-transferase 1	GO:0045471	response to ethanol	P
OXCT1	3-oxoacid CoA-transferase 1	GO:0046950	cellular ketone body metabolic process	P
OXCT1	3-oxoacid CoA-transferase 1	GO:0046952	ketone body catabolic process	P
OXCT1	3-oxoacid CoA-transferase 1	GO:0060612	adipose tissue development	P
MAST4	microtubule associated serine/threonine kinase family member 4	GO:0006468	protein phosphorylation	P
MAST4	microtubule associated serine/threonine kinase family member 4	GO:0007010	cytoskeleton organization	P
MAST4	microtubule associated serine/threonine kinase family member 4	GO:0016310	phosphorylation	P
MAST4	microtubule associated serine/threonine kinase family member 4	GO:0018105	peptidyl-serine phosphorylation	P
MAST4	microtubule associated serine/threonine kinase family member 4	GO:0035556	intracellular signal transduction	P
TAF9	TATA-box binding protein associated factor 9	GO:0000492	box C/D snoRNP assembly	P
TAF9	TATA-box binding protein associated factor 9	GO:0006352	DNA-templated transcription, initiation	P
TAF9	TATA-box binding protein associated factor 9	GO:0006366	transcription by RNA polymerase II	P
TAF9	TATA-box binding protein associated factor 9	GO:0006367	transcription initiation from RNA polymerase II promoter	P
TAF9	TATA-box binding protein associated factor 9	GO:0006974	cellular response to DNA damage stimulus	P
TAF9	TATA-box binding protein associated factor 9	GO:0032435	negative regulation of proteasomal ubiquitin-dependent protein catabolic process	P
TAF9	TATA-box binding protein associated factor 9	GO:0042795	snRNA transcription by RNA polymerase II	P
TAF9	TATA-box binding protein associated factor 9	GO:0043066	negative regulation of apoptotic process	P
TAF9	TATA-box binding protein associated factor 9	GO:0043966	histone H3 acetylation	P
TAF9	TATA-box binding protein associated factor 9	GO:0045944	positive regulation of transcription by RNA polymerase II	P
TAF9	TATA-box binding protein associated factor 9	GO:0050821	protein stabilization	P
TAF9	TATA-box binding protein associated factor 9	GO:0060760	positive regulation of response to cytokine stimulus	P
TAF9	TATA-box binding protein associated factor 9	GO:0070555	response to interleukin-1	P
TAF9	TATA-box binding protein associated factor 9	GO:1901796	regulation of signal transduction by p53 class mediator	P
TAF9	TATA-box binding protein associated factor 9	GO:1902166	negative regulation of intrinsic apoptotic signaling pathway in response to DNA damage by p53 class mediator	P
STARD4	StAR related lipid transfer domain containing 4	GO:0006869	lipid transport	P
STARD4	StAR related lipid transfer domain containing 4	GO:0010873	positive regulation of cholesterol esterification	P
STARD4	StAR related lipid transfer domain containing 4	GO:0010879	cholesterol transport involved in cholesterol storage	P
STARD4	StAR related lipid transfer domain containing 4	GO:0032367	intracellular cholesterol transport	P
STARD4	StAR related lipid transfer domain containing 4	GO:0070508	cholesterol import	P
STARD4	StAR related lipid transfer domain containing 4	GO:0070859	positive regulation of bile acid biosynthetic process	P
STARD4	StAR related lipid transfer domain containing 4	GO:0120009	intermembrane lipid transfer	P
TCF7	transcription factor 7	GO:0006355	regulation of transcription, DNA-templated	P
TCF7	transcription factor 7	GO:0006357	regulation of transcription by RNA polymerase II	P
TCF7	transcription factor 7	GO:0006955	immune response	P
TCF7	transcription factor 7	GO:0016055	Wnt signaling pathway	P
TCF7	transcription factor 7	GO:0033153	T cell receptor V(D)J recombination	P
TCF7	transcription factor 7	GO:0042492	gamma-delta T cell differentiation	P
TCF7	transcription factor 7	GO:0045586	regulation of gamma-delta T cell differentiation	P
TCF7	transcription factor 7	GO:0045892	negative regulation of transcription, DNA-templated	P
TCF7	transcription factor 7	GO:0060070	canonical Wnt signaling pathway	P
TCF7	transcription factor 7	GO:0071353	cellular response to interleukin-4	P
TCF7	transcription factor 7	GO:1904837	beta-catenin-TCF complex assembly	P
BRD8	bromodomain containing 8	GO:0006325	chromatin organization	P
BRD8	bromodomain containing 8	GO:0007166	cell surface receptor signaling pathway	P
BRD8	bromodomain containing 8	GO:0016573	histone acetylation	P
BRD8	bromodomain containing 8	GO:0040008	regulation of growth	P
BRD8	bromodomain containing 8	GO:0043967	histone H4 acetylation	P
BRD8	bromodomain containing 8	GO:0043968	histone H2A acetylation	P
BRD8	bromodomain containing 8	GO:0045944	positive regulation of transcription by RNA polymerase II	P
BRD8	bromodomain containing 8	GO:0097067	cellular response to thyroid hormone stimulus	P
STING1	stimulator of interferon response cGAMP interactor 1	GO:0000045	autophagosome assembly	P
STING1	stimulator of interferon response cGAMP interactor 1	GO:0002218	activation of innate immune response	P
STING1	stimulator of interferon response cGAMP interactor 1	GO:0002230	positive regulation of defense response to virus by host	P
STING1	stimulator of interferon response cGAMP interactor 1	GO:0002376	immune system process	P
STING1	stimulator of interferon response cGAMP interactor 1	GO:0006914	autophagy	P
STING1	stimulator of interferon response cGAMP interactor 1	GO:0010468	regulation of gene expression	P
STING1	stimulator of interferon response cGAMP interactor 1	GO:0016032	viral process	P
STING1	stimulator of interferon response cGAMP interactor 1	GO:0016239	positive regulation of macroautophagy	P
STING1	stimulator of interferon response cGAMP interactor 1	GO:0031323	regulation of cellular metabolic process	P
STING1	stimulator of interferon response cGAMP interactor 1	GO:0032092	positive regulation of protein binding	P
STING1	stimulator of interferon response cGAMP interactor 1	GO:0032479	regulation of type I interferon production	P
STING1	stimulator of interferon response cGAMP interactor 1	GO:0032481	positive regulation of type I interferon production	P
STING1	stimulator of interferon response cGAMP interactor 1	GO:0032728	positive regulation of interferon-beta production	P
STING1	stimulator of interferon response cGAMP interactor 1	GO:0035458	cellular response to interferon-beta	P
STING1	stimulator of interferon response cGAMP interactor 1	GO:0043312	neutrophil degranulation	P
STING1	stimulator of interferon response cGAMP interactor 1	GO:0045087	innate immune response	P
STING1	stimulator of interferon response cGAMP interactor 1	GO:0045944	positive regulation of transcription by RNA polymerase II	P
STING1	stimulator of interferon response cGAMP interactor 1	GO:0050727	regulation of inflammatory response	P
STING1	stimulator of interferon response cGAMP interactor 1	GO:0051091	positive regulation of DNA-binding transcription factor activity	P
STING1	stimulator of interferon response cGAMP interactor 1	GO:0051259	protein complex oligomerization	P
STING1	stimulator of interferon response cGAMP interactor 1	GO:0051607	defense response to virus	P
STING1	stimulator of interferon response cGAMP interactor 1	GO:0061709	reticulophagy	P
STING1	stimulator of interferon response cGAMP interactor 1	GO:0071360	cellular response to exogenous dsRNA	P
STING1	stimulator of interferon response cGAMP interactor 1	GO:0071407	cellular response to organic cyclic compound	P
TTC1	tetratricopeptide repeat domain 1	GO:0006457	protein folding	P
HNRNPH1	heterogeneous nuclear ribonucleoprotein H1	GO:0000398	mRNA splicing, via spliceosome	P
HNRNPH1	heterogeneous nuclear ribonucleoprotein H1	GO:0006396	RNA processing	P
HNRNPH1	heterogeneous nuclear ribonucleoprotein H1	GO:0006397	mRNA processing	P
HNRNPH1	heterogeneous nuclear ribonucleoprotein H1	GO:0008380	RNA splicing	P
HNRNPH1	heterogeneous nuclear ribonucleoprotein H1	GO:0008543	fibroblast growth factor receptor signaling pathway	P
HNRNPH1	heterogeneous nuclear ribonucleoprotein H1	GO:0016070	RNA metabolic process	P
HNRNPH1	heterogeneous nuclear ribonucleoprotein H1	GO:0043484	regulation of RNA splicing	P
GFPT2	glutamine-fructose-6-phosphate transaminase 2	GO:0006002	fructose 6-phosphate metabolic process	P
GFPT2	glutamine-fructose-6-phosphate transaminase 2	GO:0006047	UDP-N-acetylglucosamine metabolic process	P
GFPT2	glutamine-fructose-6-phosphate transaminase 2	GO:0006048	UDP-N-acetylglucosamine biosynthetic process	P
GFPT2	glutamine-fructose-6-phosphate transaminase 2	GO:0006112	energy reserve metabolic process	P
GFPT2	glutamine-fructose-6-phosphate transaminase 2	GO:0006487	protein N-linked glycosylation	P
GFPT2	glutamine-fructose-6-phosphate transaminase 2	GO:0006541	glutamine metabolic process	P
GFPT2	glutamine-fructose-6-phosphate transaminase 2	GO:1901135	carbohydrate derivative metabolic process	P
GFPT2	glutamine-fructose-6-phosphate transaminase 2	GO:1901137	carbohydrate derivative biosynthetic process	P
GFPT2	glutamine-fructose-6-phosphate transaminase 2	GO:1990830	cellular response to leukemia inhibitory factor	P
SERPINB6	serpin family B member 6	GO:0007605	sensory perception of sound	P
SERPINB6	serpin family B member 6	GO:0010466	negative regulation of peptidase activity	P
SERPINB6	serpin family B member 6	GO:0010951	negative regulation of endopeptidase activity	P
SERPINB6	serpin family B member 6	GO:0043312	neutrophil degranulation	P
SERPINB6	serpin family B member 6	GO:0071470	cellular response to osmotic stress	P
FLOT1	flotillin 1	GO:0001765	membrane raft assembly	P
FLOT1	flotillin 1	GO:0001819	positive regulation of cytokine production	P
FLOT1	flotillin 1	GO:0001934	positive regulation of protein phosphorylation	P
FLOT1	flotillin 1	GO:0002090	regulation of receptor internalization	P
FLOT1	flotillin 1	GO:0007409	axonogenesis	P
FLOT1	flotillin 1	GO:0022617	extracellular matrix disassembly	P
FLOT1	flotillin 1	GO:0032092	positive regulation of protein binding	P
FLOT1	flotillin 1	GO:0032226	positive regulation of synaptic transmission, dopaminergic	P
FLOT1	flotillin 1	GO:0032728	positive regulation of interferon-beta production	P
FLOT1	flotillin 1	GO:0033227	dsRNA transport	P
FLOT1	flotillin 1	GO:0034116	positive regulation of heterotypic cell-cell adhesion	P
FLOT1	flotillin 1	GO:0034141	positive regulation of toll-like receptor 3 signaling pathway	P
FLOT1	flotillin 1	GO:0034976	response to endoplasmic reticulum stress	P
FLOT1	flotillin 1	GO:0035023	regulation of Rho protein signal transduction	P
FLOT1	flotillin 1	GO:0044854	plasma membrane raft assembly	P
FLOT1	flotillin 1	GO:0045807	positive regulation of endocytosis	P
FLOT1	flotillin 1	GO:0048643	positive regulation of skeletal muscle tissue development	P
FLOT1	flotillin 1	GO:0050821	protein stabilization	P
FLOT1	flotillin 1	GO:0051092	positive regulation of NF-kappaB transcription factor activity	P
FLOT1	flotillin 1	GO:0051580	regulation of neurotransmitter uptake	P
FLOT1	flotillin 1	GO:0060355	positive regulation of cell adhesion molecule production	P
FLOT1	flotillin 1	GO:0060544	regulation of necroptotic process	P
FLOT1	flotillin 1	GO:0070528	protein kinase C signaling	P
FLOT1	flotillin 1	GO:0071360	cellular response to exogenous dsRNA	P
FLOT1	flotillin 1	GO:0072659	protein localization to plasma membrane	P
FLOT1	flotillin 1	GO:1901741	positive regulation of myoblast fusion	P
FLOT1	flotillin 1	GO:1901890	positive regulation of cell junction assembly	P
FLOT1	flotillin 1	GO:1903044	protein localization to membrane raft	P
FLOT1	flotillin 1	GO:2000049	positive regulation of cell-cell adhesion mediated by cadherin	P
DXO	decapping exoribonuclease	GO:0000956	nuclear-transcribed mRNA catabolic process	P
DXO	decapping exoribonuclease	GO:0006402	mRNA catabolic process	P
DXO	decapping exoribonuclease	GO:0050779	RNA destabilization	P
DXO	decapping exoribonuclease	GO:0071028	nuclear mRNA surveillance	P
DXO	decapping exoribonuclease	GO:0090305	nucleic acid phosphodiester bond hydrolysis	P
DXO	decapping exoribonuclease	GO:0110155	NAD-cap decapping	P
POLR1C	RNA polymerase I and III subunit C	GO:0006351	transcription, DNA-templated	P
POLR1C	RNA polymerase I and III subunit C	GO:0006360	transcription by RNA polymerase I	P
POLR1C	RNA polymerase I and III subunit C	GO:0006361	transcription initiation from RNA polymerase I promoter	P
POLR1C	RNA polymerase I and III subunit C	GO:0006363	termination of RNA polymerase I transcription	P
POLR1C	RNA polymerase I and III subunit C	GO:0006383	transcription by RNA polymerase III	P
POLR1C	RNA polymerase I and III subunit C	GO:0032481	positive regulation of type I interferon production	P
POLR1C	RNA polymerase I and III subunit C	GO:0045815	positive regulation of gene expression, epigenetic	P
SMAP1	small ArfGAP 1	GO:0043547	positive regulation of GTPase activity	P
SMAP1	small ArfGAP 1	GO:0045648	positive regulation of erythrocyte differentiation	P
SMAP1	small ArfGAP 1	GO:2000369	regulation of clathrin-dependent endocytosis	P
PREP	prolyl endopeptidase	GO:0006508	proteolysis	P
BCLAF1	BCL2 associated transcription factor 1	GO:0000184	nuclear-transcribed mRNA catabolic process, nonsense-mediated decay	P
BCLAF1	BCL2 associated transcription factor 1	GO:0006397	mRNA processing	P
BCLAF1	BCL2 associated transcription factor 1	GO:0006417	regulation of translation	P
BCLAF1	BCL2 associated transcription factor 1	GO:0006915	apoptotic process	P
BCLAF1	BCL2 associated transcription factor 1	GO:0008380	RNA splicing	P
BCLAF1	BCL2 associated transcription factor 1	GO:0043065	positive regulation of apoptotic process	P
BCLAF1	BCL2 associated transcription factor 1	GO:0043620	regulation of DNA-templated transcription in response to stress	P
BCLAF1	BCL2 associated transcription factor 1	GO:0045892	negative regulation of transcription, DNA-templated	P
BCLAF1	BCL2 associated transcription factor 1	GO:0045944	positive regulation of transcription by RNA polymerase II	P
BCLAF1	BCL2 associated transcription factor 1	GO:0051028	mRNA transport	P
BCLAF1	BCL2 associated transcription factor 1	GO:2000144	positive regulation of DNA-templated transcription, initiation	P
BCLAF1	BCL2 associated transcription factor 1	GO:2001022	positive regulation of response to DNA damage stimulus	P
BCLAF1	BCL2 associated transcription factor 1	GO:2001244	positive regulation of intrinsic apoptotic signaling pathway	P
MTHFD1L	methylenetetrahydrofolate dehydrogenase (NADP+ dependent) 1 like	GO:0001843	neural tube closure	P
MTHFD1L	methylenetetrahydrofolate dehydrogenase (NADP+ dependent) 1 like	GO:0006730	one-carbon metabolic process	P
MTHFD1L	methylenetetrahydrofolate dehydrogenase (NADP+ dependent) 1 like	GO:0006760	folic acid-containing compound metabolic process	P
MTHFD1L	methylenetetrahydrofolate dehydrogenase (NADP+ dependent) 1 like	GO:0009257	10-formyltetrahydrofolate biosynthetic process	P
MTHFD1L	methylenetetrahydrofolate dehydrogenase (NADP+ dependent) 1 like	GO:0015942	formate metabolic process	P
MTHFD1L	methylenetetrahydrofolate dehydrogenase (NADP+ dependent) 1 like	GO:0035999	tetrahydrofolate interconversion	P
MTHFD1L	methylenetetrahydrofolate dehydrogenase (NADP+ dependent) 1 like	GO:0046655	folic acid metabolic process	P
MTHFD1L	methylenetetrahydrofolate dehydrogenase (NADP+ dependent) 1 like	GO:0048702	embryonic neurocranium morphogenesis	P
MTHFD1L	methylenetetrahydrofolate dehydrogenase (NADP+ dependent) 1 like	GO:0048703	embryonic viscerocranium morphogenesis	P
MTHFD1L	methylenetetrahydrofolate dehydrogenase (NADP+ dependent) 1 like	GO:0055114	oxidation-reduction process	P
PSMG3	proteasome assembly chaperone 3	GO:0051131	chaperone-mediated protein complex assembly	P
TWIST1	twist family bHLH transcription factor 1	GO:0000122	negative regulation of transcription by RNA polymerase II	P
TWIST1	twist family bHLH transcription factor 1	GO:0001503	ossification	P
TWIST1	twist family bHLH transcription factor 1	GO:0001649	osteoblast differentiation	P
TWIST1	twist family bHLH transcription factor 1	GO:0001701	in utero embryonic development	P
TWIST1	twist family bHLH transcription factor 1	GO:0001764	neuron migration	P
TWIST1	twist family bHLH transcription factor 1	GO:0001843	neural tube closure	P
TWIST1	twist family bHLH transcription factor 1	GO:0003180	aortic valve morphogenesis	P
TWIST1	twist family bHLH transcription factor 1	GO:0003183	mitral valve morphogenesis	P
TWIST1	twist family bHLH transcription factor 1	GO:0003203	endocardial cushion morphogenesis	P
TWIST1	twist family bHLH transcription factor 1	GO:0003253	cardiac neural crest cell migration involved in outflow tract morphogenesis	P
TWIST1	twist family bHLH transcription factor 1	GO:0006357	regulation of transcription by RNA polymerase II	P
TWIST1	twist family bHLH transcription factor 1	GO:0007275	multicellular organism development	P
TWIST1	twist family bHLH transcription factor 1	GO:0007517	muscle organ development	P
TWIST1	twist family bHLH transcription factor 1	GO:0010628	positive regulation of gene expression	P
TWIST1	twist family bHLH transcription factor 1	GO:0010718	positive regulation of epithelial to mesenchymal transition	P
TWIST1	twist family bHLH transcription factor 1	GO:0014067	negative regulation of phosphatidylinositol 3-kinase signaling	P
TWIST1	twist family bHLH transcription factor 1	GO:0019221	cytokine-mediated signaling pathway	P
TWIST1	twist family bHLH transcription factor 1	GO:0030154	cell differentiation	P
TWIST1	twist family bHLH transcription factor 1	GO:0030326	embryonic limb morphogenesis	P
TWIST1	twist family bHLH transcription factor 1	GO:0030500	regulation of bone mineralization	P
TWIST1	twist family bHLH transcription factor 1	GO:0032000	positive regulation of fatty acid beta-oxidation	P
TWIST1	twist family bHLH transcription factor 1	GO:0032502	developmental process	P
TWIST1	twist family bHLH transcription factor 1	GO:0032720	negative regulation of tumor necrosis factor production	P
TWIST1	twist family bHLH transcription factor 1	GO:0032755	positive regulation of interleukin-6 production	P
TWIST1	twist family bHLH transcription factor 1	GO:0032760	positive regulation of tumor necrosis factor production	P
TWIST1	twist family bHLH transcription factor 1	GO:0033128	negative regulation of histone phosphorylation	P
TWIST1	twist family bHLH transcription factor 1	GO:0035067	negative regulation of histone acetylation	P
TWIST1	twist family bHLH transcription factor 1	GO:0035115	embryonic forelimb morphogenesis	P
TWIST1	twist family bHLH transcription factor 1	GO:0035116	embryonic hindlimb morphogenesis	P
TWIST1	twist family bHLH transcription factor 1	GO:0035137	hindlimb morphogenesis	P
TWIST1	twist family bHLH transcription factor 1	GO:0035359	negative regulation of peroxisome proliferator activated receptor signaling pathway	P
TWIST1	twist family bHLH transcription factor 1	GO:0042473	outer ear morphogenesis	P
TWIST1	twist family bHLH transcription factor 1	GO:0042476	odontogenesis	P
TWIST1	twist family bHLH transcription factor 1	GO:0042733	embryonic digit morphogenesis	P
TWIST1	twist family bHLH transcription factor 1	GO:0043066	negative regulation of apoptotic process	P
TWIST1	twist family bHLH transcription factor 1	GO:0043433	negative regulation of DNA-binding transcription factor activity	P
TWIST1	twist family bHLH transcription factor 1	GO:0043518	negative regulation of DNA damage response, signal transduction by p53 class mediator	P
TWIST1	twist family bHLH transcription factor 1	GO:0044092	negative regulation of molecular function	P
TWIST1	twist family bHLH transcription factor 1	GO:0045596	negative regulation of cell differentiation	P
TWIST1	twist family bHLH transcription factor 1	GO:0045668	negative regulation of osteoblast differentiation	P
TWIST1	twist family bHLH transcription factor 1	GO:0045766	positive regulation of angiogenesis	P
TWIST1	twist family bHLH transcription factor 1	GO:0045843	negative regulation of striated muscle tissue development	P
TWIST1	twist family bHLH transcription factor 1	GO:0045892	negative regulation of transcription, DNA-templated	P
TWIST1	twist family bHLH transcription factor 1	GO:0045944	positive regulation of transcription by RNA polymerase II	P
TWIST1	twist family bHLH transcription factor 1	GO:0048511	rhythmic process	P
TWIST1	twist family bHLH transcription factor 1	GO:0048642	negative regulation of skeletal muscle tissue development	P
TWIST1	twist family bHLH transcription factor 1	GO:0048701	embryonic cranial skeleton morphogenesis	P
TWIST1	twist family bHLH transcription factor 1	GO:0048704	embryonic skeletal system morphogenesis	P
TWIST1	twist family bHLH transcription factor 1	GO:0050679	positive regulation of epithelial cell proliferation	P
TWIST1	twist family bHLH transcription factor 1	GO:0060021	roof of mouth development	P
TWIST1	twist family bHLH transcription factor 1	GO:0060348	bone development	P
TWIST1	twist family bHLH transcription factor 1	GO:0060363	cranial suture morphogenesis	P
TWIST1	twist family bHLH transcription factor 1	GO:0060900	embryonic camera-type eye formation	P
TWIST1	twist family bHLH transcription factor 1	GO:0061029	eyelid development in camera-type eye	P
TWIST1	twist family bHLH transcription factor 1	GO:0061309	cardiac neural crest cell development involved in outflow tract morphogenesis	P
TWIST1	twist family bHLH transcription factor 1	GO:0071363	cellular response to growth factor stimulus	P
TWIST1	twist family bHLH transcription factor 1	GO:0071456	cellular response to hypoxia	P
TWIST1	twist family bHLH transcription factor 1	GO:0071639	positive regulation of monocyte chemotactic protein-1 production	P
TWIST1	twist family bHLH transcription factor 1	GO:2000144	positive regulation of DNA-templated transcription, initiation	P
TWIST1	twist family bHLH transcription factor 1	GO:2000147	positive regulation of cell motility	P
TWIST1	twist family bHLH transcription factor 1	GO:2000276	negative regulation of oxidative phosphorylation uncoupler activity	P
TWIST1	twist family bHLH transcription factor 1	GO:2000679	positive regulation of transcription regulatory region DNA binding	P
TWIST1	twist family bHLH transcription factor 1	GO:2000773	negative regulation of cellular senescence	P
TWIST1	twist family bHLH transcription factor 1	GO:2000780	negative regulation of double-strand break repair	P
TWIST1	twist family bHLH transcription factor 1	GO:2000793	cell proliferation involved in heart valve development	P
TWIST1	twist family bHLH transcription factor 1	GO:2000802	positive regulation of endocardial cushion to mesenchymal transition involved in heart valve formation	P
PRR15	proline rich 15	GO:0007275	multicellular organism development	P
BLVRA	biliverdin reductase A	GO:0042167	heme catabolic process	P
BLVRA	biliverdin reductase A	GO:0055114	oxidation-reduction process	P
STYXL1	serine/threonine/tyrosine interacting like 1	GO:0006470	protein dephosphorylation	P
STYXL1	serine/threonine/tyrosine interacting like 1	GO:0010976	positive regulation of neuron projection development	P
STYXL1	serine/threonine/tyrosine interacting like 1	GO:0032515	negative regulation of phosphoprotein phosphatase activity	P
STYXL1	serine/threonine/tyrosine interacting like 1	GO:0035556	intracellular signal transduction	P
STYXL1	serine/threonine/tyrosine interacting like 1	GO:0062030	negative regulation of stress granule assembly	P
STYXL1	serine/threonine/tyrosine interacting like 1	GO:2001242	regulation of intrinsic apoptotic signaling pathway	P
STYXL1	serine/threonine/tyrosine interacting like 1	GO:2001244	positive regulation of intrinsic apoptotic signaling pathway	P
LRCH4	leucine rich repeats and calponin homology domain containing 4	GO:0007399	nervous system development	P
LAMB1	laminin subunit beta 1	GO:0007155	cell adhesion	P
LAMB1	laminin subunit beta 1	GO:0009887	animal organ morphogenesis	P
LAMB1	laminin subunit beta 1	GO:0009888	tissue development	P
LAMB1	laminin subunit beta 1	GO:0016477	cell migration	P
LAMB1	laminin subunit beta 1	GO:0021812	neuronal-glial interaction involved in cerebral cortex radial glia guided migration	P
LAMB1	laminin subunit beta 1	GO:0030198	extracellular matrix organization	P
LAMB1	laminin subunit beta 1	GO:0030335	positive regulation of cell migration	P
LAMB1	laminin subunit beta 1	GO:0031175	neuron projection development	P
LAMB1	laminin subunit beta 1	GO:0034446	substrate adhesion-dependent cell spreading	P
LAMB1	laminin subunit beta 1	GO:0035987	endodermal cell differentiation	P
LAMB1	laminin subunit beta 1	GO:0042476	odontogenesis	P
LAMB1	laminin subunit beta 1	GO:0043687	post-translational protein modification	P
LAMB1	laminin subunit beta 1	GO:0044267	cellular protein metabolic process	P
LAMB1	laminin subunit beta 1	GO:0050679	positive regulation of epithelial cell proliferation	P
LAMB1	laminin subunit beta 1	GO:0070831	basement membrane assembly	P
TSPAN12	tetraspanin 12	GO:0001525	angiogenesis	P
TSPAN12	tetraspanin 12	GO:0007166	cell surface receptor signaling pathway	P
TSPAN12	tetraspanin 12	GO:0010842	retina layer formation	P
TSPAN12	tetraspanin 12	GO:0016055	Wnt signaling pathway	P
TSPAN12	tetraspanin 12	GO:0045765	regulation of angiogenesis	P
TSPAN12	tetraspanin 12	GO:1900746	regulation of vascular endothelial growth factor signaling pathway	P
METTL2B	methyltransferase 2B, methylcytidine	GO:0008033	tRNA processing	P
METTL2B	methyltransferase 2B, methylcytidine	GO:0030488	tRNA methylation	P
METTL2B	methyltransferase 2B, methylcytidine	GO:0032259	methylation	P
CEP41	centrosomal protein 41	GO:0000086	G2/M transition of mitotic cell cycle	P
CEP41	centrosomal protein 41	GO:0010389	regulation of G2/M transition of mitotic cell cycle	P
CEP41	centrosomal protein 41	GO:0015031	protein transport	P
CEP41	centrosomal protein 41	GO:0018095	protein polyglutamylation	P
CEP41	centrosomal protein 41	GO:0030030	cell projection organization	P
CEP41	centrosomal protein 41	GO:0060271	cilium assembly	P
CEP41	centrosomal protein 41	GO:0097711	ciliary basal body-plasma membrane docking	P
TBXAS1	thromboxane A synthase 1	GO:0001516	prostaglandin biosynthetic process	P
TBXAS1	thromboxane A synthase 1	GO:0006629	lipid metabolic process	P
TBXAS1	thromboxane A synthase 1	GO:0006631	fatty acid metabolic process	P
TBXAS1	thromboxane A synthase 1	GO:0006633	fatty acid biosynthetic process	P
TBXAS1	thromboxane A synthase 1	GO:0006690	icosanoid metabolic process	P
TBXAS1	thromboxane A synthase 1	GO:0006693	prostaglandin metabolic process	P
TBXAS1	thromboxane A synthase 1	GO:0019371	cyclooxygenase pathway	P
TBXAS1	thromboxane A synthase 1	GO:0030644	cellular chloride ion homeostasis	P
TBXAS1	thromboxane A synthase 1	GO:0045471	response to ethanol	P
TBXAS1	thromboxane A synthase 1	GO:0045907	positive regulation of vasoconstriction	P
TBXAS1	thromboxane A synthase 1	GO:0055114	oxidation-reduction process	P
TBXAS1	thromboxane A synthase 1	GO:0070542	response to fatty acid	P
TUSC3	tumor suppressor candidate 3	GO:0006486	protein glycosylation	P
TUSC3	tumor suppressor candidate 3	GO:0006487	protein N-linked glycosylation	P
TUSC3	tumor suppressor candidate 3	GO:0015693	magnesium ion transport	P
TUSC3	tumor suppressor candidate 3	GO:0018279	protein N-linked glycosylation via asparagine	P
TUSC3	tumor suppressor candidate 3	GO:0019082	viral protein processing	P
TUSC3	tumor suppressor candidate 3	GO:0050890	cognition	P
TUSC3	tumor suppressor candidate 3	GO:0055085	transmembrane transport	P
TUSC3	tumor suppressor candidate 3	GO:1903830	magnesium ion transmembrane transport	P
PLPP5	phospholipid phosphatase 5	GO:0006629	lipid metabolic process	P
PLPP5	phospholipid phosphatase 5	GO:0006644	phospholipid metabolic process	P
PLPP5	phospholipid phosphatase 5	GO:0046839	phospholipid dephosphorylation	P
ATP6V1H	ATPase H+ transporting V1 subunit H	GO:0006811	ion transport	P
ATP6V1H	ATPase H+ transporting V1 subunit H	GO:0006897	endocytosis	P
ATP6V1H	ATPase H+ transporting V1 subunit H	GO:0007035	vacuolar acidification	P
ATP6V1H	ATPase H+ transporting V1 subunit H	GO:0008286	insulin receptor signaling pathway	P
ATP6V1H	ATPase H+ transporting V1 subunit H	GO:0016032	viral process	P
ATP6V1H	ATPase H+ transporting V1 subunit H	GO:0016241	regulation of macroautophagy	P
ATP6V1H	ATPase H+ transporting V1 subunit H	GO:0033572	transferrin transport	P
ATP6V1H	ATPase H+ transporting V1 subunit H	GO:0034198	cellular response to amino acid starvation	P
ATP6V1H	ATPase H+ transporting V1 subunit H	GO:0034220	ion transmembrane transport	P
ATP6V1H	ATPase H+ transporting V1 subunit H	GO:0050690	regulation of defense response to virus by virus	P
ATP6V1H	ATPase H+ transporting V1 subunit H	GO:0050790	regulation of catalytic activity	P
ATP6V1H	ATPase H+ transporting V1 subunit H	GO:0090383	phagosome acidification	P
ATP6V1H	ATPase H+ transporting V1 subunit H	GO:1902600	proton transmembrane transport	P
EIF3E	eukaryotic translation initiation factor 3 subunit E	GO:0000184	nuclear-transcribed mRNA catabolic process, nonsense-mediated decay	P
EIF3E	eukaryotic translation initiation factor 3 subunit E	GO:0001732	formation of cytoplasmic translation initiation complex	P
EIF3E	eukaryotic translation initiation factor 3 subunit E	GO:0002183	cytoplasmic translational initiation	P
EIF3E	eukaryotic translation initiation factor 3 subunit E	GO:0006412	translation	P
EIF3E	eukaryotic translation initiation factor 3 subunit E	GO:0006413	translational initiation	P
EIF3E	eukaryotic translation initiation factor 3 subunit E	GO:0006446	regulation of translational initiation	P
EIF3E	eukaryotic translation initiation factor 3 subunit E	GO:0045727	positive regulation of translation	P
EIF3E	eukaryotic translation initiation factor 3 subunit E	GO:0045947	negative regulation of translational initiation	P
EIF3E	eukaryotic translation initiation factor 3 subunit E	GO:1902416	positive regulation of mRNA binding	P
PLEC	plectin	GO:0030199	collagen fibril organization	P
PLEC	plectin	GO:0031581	hemidesmosome assembly	P
PLEC	plectin	GO:0042060	wound healing	P
PLEC	plectin	GO:0045104	intermediate filament cytoskeleton organization	P
HSF1	heat shock transcription factor 1	GO:0000122	negative regulation of transcription by RNA polymerase II	P
HSF1	heat shock transcription factor 1	GO:0000165	MAPK cascade	P
HSF1	heat shock transcription factor 1	GO:0006281	DNA repair	P
HSF1	heat shock transcription factor 1	GO:0006355	regulation of transcription, DNA-templated	P
HSF1	heat shock transcription factor 1	GO:0006357	regulation of transcription by RNA polymerase II	P
HSF1	heat shock transcription factor 1	GO:0006397	mRNA processing	P
HSF1	heat shock transcription factor 1	GO:0006952	defense response	P
HSF1	heat shock transcription factor 1	GO:0006974	cellular response to DNA damage stimulus	P
HSF1	heat shock transcription factor 1	GO:0007584	response to nutrient	P
HSF1	heat shock transcription factor 1	GO:0008284	positive regulation of cell population proliferation	P
HSF1	heat shock transcription factor 1	GO:0009299	mRNA transcription	P
HSF1	heat shock transcription factor 1	GO:0009408	response to heat	P
HSF1	heat shock transcription factor 1	GO:0010243	response to organonitrogen compound	P
HSF1	heat shock transcription factor 1	GO:0010628	positive regulation of gene expression	P
HSF1	heat shock transcription factor 1	GO:0010629	negative regulation of gene expression	P
HSF1	heat shock transcription factor 1	GO:0010667	negative regulation of cardiac muscle cell apoptotic process	P
HSF1	heat shock transcription factor 1	GO:0014070	response to organic cyclic compound	P
HSF1	heat shock transcription factor 1	GO:0014823	response to activity	P
HSF1	heat shock transcription factor 1	GO:0016032	viral process	P
HSF1	heat shock transcription factor 1	GO:0031333	negative regulation of protein-containing complex assembly	P
HSF1	heat shock transcription factor 1	GO:0032355	response to estradiol	P
HSF1	heat shock transcription factor 1	GO:0033574	response to testosterone	P
HSF1	heat shock transcription factor 1	GO:0034605	cellular response to heat	P
HSF1	heat shock transcription factor 1	GO:0034620	cellular response to unfolded protein	P
HSF1	heat shock transcription factor 1	GO:0034622	cellular protein-containing complex assembly	P
HSF1	heat shock transcription factor 1	GO:0035690	cellular response to drug	P
HSF1	heat shock transcription factor 1	GO:0035865	cellular response to potassium ion	P
HSF1	heat shock transcription factor 1	GO:0042531	positive regulation of tyrosine phosphorylation of STAT protein	P
HSF1	heat shock transcription factor 1	GO:0043200	response to amino acid	P
HSF1	heat shock transcription factor 1	GO:0043280	positive regulation of cysteine-type endopeptidase activity involved in apoptotic process	P
HSF1	heat shock transcription factor 1	GO:0045651	positive regulation of macrophage differentiation	P
HSF1	heat shock transcription factor 1	GO:0045931	positive regulation of mitotic cell cycle	P
HSF1	heat shock transcription factor 1	GO:0045944	positive regulation of transcription by RNA polymerase II	P
HSF1	heat shock transcription factor 1	GO:0051028	mRNA transport	P
HSF1	heat shock transcription factor 1	GO:0051091	positive regulation of DNA-binding transcription factor activity	P
HSF1	heat shock transcription factor 1	GO:0061408	positive regulation of transcription from RNA polymerase II promoter in response to heat stress	P
HSF1	heat shock transcription factor 1	GO:0070301	cellular response to hydrogen peroxide	P
HSF1	heat shock transcription factor 1	GO:0071222	cellular response to lipopolysaccharide	P
HSF1	heat shock transcription factor 1	GO:0071230	cellular response to amino acid stimulus	P
HSF1	heat shock transcription factor 1	GO:0071276	cellular response to cadmium ion	P
HSF1	heat shock transcription factor 1	GO:0071280	cellular response to copper ion	P
HSF1	heat shock transcription factor 1	GO:0071392	cellular response to estradiol stimulus	P
HSF1	heat shock transcription factor 1	GO:0071407	cellular response to organic cyclic compound	P
HSF1	heat shock transcription factor 1	GO:0071478	cellular response to radiation	P
HSF1	heat shock transcription factor 1	GO:0071480	cellular response to gamma radiation	P
HSF1	heat shock transcription factor 1	GO:0072738	cellular response to diamide	P
HSF1	heat shock transcription factor 1	GO:0090084	negative regulation of inclusion body assembly	P
HSF1	heat shock transcription factor 1	GO:0090261	positive regulation of inclusion body assembly	P
HSF1	heat shock transcription factor 1	GO:0120162	positive regulation of cold-induced thermogenesis	P
HSF1	heat shock transcription factor 1	GO:1900034	regulation of cellular response to heat	P
HSF1	heat shock transcription factor 1	GO:1900365	positive regulation of mRNA polyadenylation	P
HSF1	heat shock transcription factor 1	GO:1901215	negative regulation of neuron death	P
HSF1	heat shock transcription factor 1	GO:1901652	response to peptide	P
HSF1	heat shock transcription factor 1	GO:1902512	positive regulation of apoptotic DNA fragmentation	P
HSF1	heat shock transcription factor 1	GO:1903936	cellular response to sodium arsenite	P
HSF1	heat shock transcription factor 1	GO:1904385	cellular response to angiotensin	P
HSF1	heat shock transcription factor 1	GO:1904528	positive regulation of microtubule binding	P
HSF1	heat shock transcription factor 1	GO:1904843	cellular response to nitroglycerin	P
HSF1	heat shock transcription factor 1	GO:1904845	cellular response to L-glutamine	P
HSF1	heat shock transcription factor 1	GO:1990910	response to hypobaric hypoxia	P
HSF1	heat shock transcription factor 1	GO:1990911	response to psychosocial stress	P
HSF1	heat shock transcription factor 1	GO:2001033	negative regulation of double-strand break repair via nonhomologous end joining	P
PSIP1	PC4 and SFRS1 interacting protein 1	GO:0000395	mRNA 5'-splice site recognition	P
PSIP1	PC4 and SFRS1 interacting protein 1	GO:0006357	regulation of transcription by RNA polymerase II	P
PSIP1	PC4 and SFRS1 interacting protein 1	GO:0006979	response to oxidative stress	P
PSIP1	PC4 and SFRS1 interacting protein 1	GO:0009408	response to heat	P
PSIP1	PC4 and SFRS1 interacting protein 1	GO:0016032	viral process	P
PSIP1	PC4 and SFRS1 interacting protein 1	GO:0045944	positive regulation of transcription by RNA polymerase II	P
PSIP1	PC4 and SFRS1 interacting protein 1	GO:0051169	nuclear transport	P
PSIP1	PC4 and SFRS1 interacting protein 1	GO:0075713	establishment of integrated proviral latency	P
CTSL	cathepsin L	GO:0002224	toll-like receptor signaling pathway	P
CTSL	cathepsin L	GO:0002250	adaptive immune response	P
CTSL	cathepsin L	GO:0006508	proteolysis	P
CTSL	cathepsin L	GO:0006955	immune response	P
CTSL	cathepsin L	GO:0016540	protein autoprocessing	P
CTSL	cathepsin L	GO:0019064	fusion of virus membrane with host plasma membrane	P
CTSL	cathepsin L	GO:0019065	receptor-mediated endocytosis of virus by host cell	P
CTSL	cathepsin L	GO:0019882	antigen processing and presentation	P
CTSL	cathepsin L	GO:0019886	antigen processing and presentation of exogenous peptide antigen via MHC class II	P
CTSL	cathepsin L	GO:0022617	extracellular matrix disassembly	P
CTSL	cathepsin L	GO:0030574	collagen catabolic process	P
CTSL	cathepsin L	GO:0031638	zymogen activation	P
CTSL	cathepsin L	GO:0034230	enkephalin processing	P
CTSL	cathepsin L	GO:0039654	fusion of virus membrane with host endosome membrane	P
CTSL	cathepsin L	GO:0043373	CD4-positive, alpha-beta T cell lineage commitment	P
CTSL	cathepsin L	GO:0045616	regulation of keratinocyte differentiation	P
CTSL	cathepsin L	GO:0046718	viral entry into host cell	P
CTSL	cathepsin L	GO:0048002	antigen processing and presentation of peptide antigen	P
CTSL	cathepsin L	GO:0051603	proteolysis involved in cellular protein catabolic process	P
CTSL	cathepsin L	GO:0060309	elastin catabolic process	P
CTSL	cathepsin L	GO:0071888	macrophage apoptotic process	P
CTSL	cathepsin L	GO:0097067	cellular response to thyroid hormone stimulus	P
SLC31A1	solute carrier family 31 member 1	GO:0006811	ion transport	P
SLC31A1	solute carrier family 31 member 1	GO:0006825	copper ion transport	P
SLC31A1	solute carrier family 31 member 1	GO:0006878	cellular copper ion homeostasis	P
SLC31A1	solute carrier family 31 member 1	GO:0015677	copper ion import	P
SLC31A1	solute carrier family 31 member 1	GO:0035434	copper ion transmembrane transport	P
SLC31A1	solute carrier family 31 member 1	GO:0055085	transmembrane transport	P
SLC31A1	solute carrier family 31 member 1	GO:0072719	cellular response to cisplatin	P
SLC31A1	solute carrier family 31 member 1	GO:0098705	copper ion import across plasma membrane	P
MAPKAP1	MAPK associated protein 1	GO:0016310	phosphorylation	P
MAPKAP1	MAPK associated protein 1	GO:0021762	substantia nigra development	P
MAPKAP1	MAPK associated protein 1	GO:0030950	establishment or maintenance of actin cytoskeleton polarity	P
MAPKAP1	MAPK associated protein 1	GO:0032148	activation of protein kinase B activity	P
MAPKAP1	MAPK associated protein 1	GO:0033138	positive regulation of peptidyl-serine phosphorylation	P
MAPKAP1	MAPK associated protein 1	GO:0038203	TORC2 signaling	P
MAPKAP1	MAPK associated protein 1	GO:0046580	negative regulation of Ras protein signal transduction	P
MAPKAP1	MAPK associated protein 1	GO:1900407	regulation of cellular response to oxidative stress	P
MAPKAP1	MAPK associated protein 1	GO:1901796	regulation of signal transduction by p53 class mediator	P
ST6GALNAC6	ST6 N-acetylgalactosaminide alpha-2,6-sialyltransferase 6	GO:0001574	ganglioside biosynthetic process	P
ST6GALNAC6	ST6 N-acetylgalactosaminide alpha-2,6-sialyltransferase 6	GO:0006486	protein glycosylation	P
ST6GALNAC6	ST6 N-acetylgalactosaminide alpha-2,6-sialyltransferase 6	GO:0006677	glycosylceramide metabolic process	P
ST6GALNAC6	ST6 N-acetylgalactosaminide alpha-2,6-sialyltransferase 6	GO:0006687	glycosphingolipid metabolic process	P
ST6GALNAC6	ST6 N-acetylgalactosaminide alpha-2,6-sialyltransferase 6	GO:0009100	glycoprotein metabolic process	P
ST6GALNAC6	ST6 N-acetylgalactosaminide alpha-2,6-sialyltransferase 6	GO:0009311	oligosaccharide metabolic process	P
ST6GALNAC6	ST6 N-acetylgalactosaminide alpha-2,6-sialyltransferase 6	GO:0009312	oligosaccharide biosynthetic process	P
ST6GALNAC6	ST6 N-acetylgalactosaminide alpha-2,6-sialyltransferase 6	GO:0009988	cell-cell recognition	P
ST6GALNAC6	ST6 N-acetylgalactosaminide alpha-2,6-sialyltransferase 6	GO:0097503	sialylation	P
FIBCD1	fibrinogen C domain containing 1	GO:0007155	cell adhesion	P
ENTR1	endosome associated trafficking regulator 1	GO:0007049	cell cycle	P
ENTR1	endosome associated trafficking regulator 1	GO:0015031	protein transport	P
ENTR1	endosome associated trafficking regulator 1	GO:0030030	cell projection organization	P
ENTR1	endosome associated trafficking regulator 1	GO:0032456	endocytic recycling	P
ENTR1	endosome associated trafficking regulator 1	GO:0032465	regulation of cytokinesis	P
ENTR1	endosome associated trafficking regulator 1	GO:0045724	positive regulation of cilium assembly	P
ENTR1	endosome associated trafficking regulator 1	GO:0051301	cell division	P
ENTR1	endosome associated trafficking regulator 1	GO:1903566	positive regulation of protein localization to cilium	P
DPP7	dipeptidyl peptidase 7	GO:0006508	proteolysis	P
DPP7	dipeptidyl peptidase 7	GO:0043312	neutrophil degranulation	P
UPF2	UPF2 regulator of nonsense mediated mRNA decay	GO:0000184	nuclear-transcribed mRNA catabolic process, nonsense-mediated decay	P
UPF2	UPF2 regulator of nonsense mediated mRNA decay	GO:0001889	liver development	P
UPF2	UPF2 regulator of nonsense mediated mRNA decay	GO:0006406	mRNA export from nucleus	P
UPF2	UPF2 regulator of nonsense mediated mRNA decay	GO:0031100	animal organ regeneration	P
EPC1	enhancer of polycomb homolog 1	GO:0000122	negative regulation of transcription by RNA polymerase II	P
EPC1	enhancer of polycomb homolog 1	GO:0006325	chromatin organization	P
EPC1	enhancer of polycomb homolog 1	GO:0006351	transcription, DNA-templated	P
EPC1	enhancer of polycomb homolog 1	GO:0006357	regulation of transcription by RNA polymerase II	P
EPC1	enhancer of polycomb homolog 1	GO:0035886	vascular associated smooth muscle cell differentiation	P
EPC1	enhancer of polycomb homolog 1	GO:0040008	regulation of growth	P
EPC1	enhancer of polycomb homolog 1	GO:0043967	histone H4 acetylation	P
EPC1	enhancer of polycomb homolog 1	GO:0043968	histone H2A acetylation	P
EPC1	enhancer of polycomb homolog 1	GO:0045814	negative regulation of gene expression, epigenetic	P
EPC1	enhancer of polycomb homolog 1	GO:0045892	negative regulation of transcription, DNA-templated	P
EPC1	enhancer of polycomb homolog 1	GO:0045893	positive regulation of transcription, DNA-templated	P
EPC1	enhancer of polycomb homolog 1	GO:0045944	positive regulation of transcription by RNA polymerase II	P
EPC1	enhancer of polycomb homolog 1	GO:0070317	negative regulation of G0 to G1 transition	P
HNRNPH3	heterogeneous nuclear ribonucleoprotein H3	GO:0000398	mRNA splicing, via spliceosome	P
HNRNPH3	heterogeneous nuclear ribonucleoprotein H3	GO:0006396	RNA processing	P
HNRNPH3	heterogeneous nuclear ribonucleoprotein H3	GO:0006397	mRNA processing	P
HNRNPH3	heterogeneous nuclear ribonucleoprotein H3	GO:0008380	RNA splicing	P
HNRNPH3	heterogeneous nuclear ribonucleoprotein H3	GO:0030855	epithelial cell differentiation	P
HNRNPH3	heterogeneous nuclear ribonucleoprotein H3	GO:0043484	regulation of RNA splicing	P
ASCC1	activating signal cointegrator 1 complex subunit 1	GO:0006281	DNA repair	P
ASCC1	activating signal cointegrator 1 complex subunit 1	GO:0006307	DNA dealkylation involved in DNA repair	P
ASCC1	activating signal cointegrator 1 complex subunit 1	GO:0006355	regulation of transcription, DNA-templated	P
ASCC1	activating signal cointegrator 1 complex subunit 1	GO:0006974	cellular response to DNA damage stimulus	P
ANAPC16	anaphase promoting complex subunit 16	GO:0006511	ubiquitin-dependent protein catabolic process	P
ANAPC16	anaphase promoting complex subunit 16	GO:0007049	cell cycle	P
ANAPC16	anaphase promoting complex subunit 16	GO:0007096	regulation of exit from mitosis	P
ANAPC16	anaphase promoting complex subunit 16	GO:0016567	protein ubiquitination	P
ANAPC16	anaphase promoting complex subunit 16	GO:0031145	anaphase-promoting complex-dependent catabolic process	P
ANAPC16	anaphase promoting complex subunit 16	GO:0051301	cell division	P
ANAPC16	anaphase promoting complex subunit 16	GO:1901990	regulation of mitotic cell cycle phase transition	P
ZSWIM8	zinc finger SWIM-type containing 8	GO:0016567	protein ubiquitination	P
ZSWIM8	zinc finger SWIM-type containing 8	GO:0043161	proteasome-mediated ubiquitin-dependent protein catabolic process	P
ZSWIM8	zinc finger SWIM-type containing 8	GO:1902667	regulation of axon guidance	P
ZSWIM8	zinc finger SWIM-type containing 8	GO:2000627	positive regulation of miRNA catabolic process	P
SFXN4	sideroflexin 4	GO:0006811	ion transport	P
SFXN4	sideroflexin 4	GO:0006865	amino acid transport	P
SFXN4	sideroflexin 4	GO:0034220	ion transmembrane transport	P
SFXN4	sideroflexin 4	GO:0055085	transmembrane transport	P
SFXN4	sideroflexin 4	GO:1990542	mitochondrial transmembrane transport	P
TIAL1	TIA1 cytotoxic granule associated RNA binding protein like 1	GO:0006357	regulation of transcription by RNA polymerase II	P
TIAL1	TIA1 cytotoxic granule associated RNA binding protein like 1	GO:0006915	apoptotic process	P
TIAL1	TIA1 cytotoxic granule associated RNA binding protein like 1	GO:0006952	defense response	P
TIAL1	TIA1 cytotoxic granule associated RNA binding protein like 1	GO:0007281	germ cell development	P
TIAL1	TIA1 cytotoxic granule associated RNA binding protein like 1	GO:0008284	positive regulation of cell population proliferation	P
TIAL1	TIA1 cytotoxic granule associated RNA binding protein like 1	GO:0008543	fibroblast growth factor receptor signaling pathway	P
TIAL1	TIA1 cytotoxic granule associated RNA binding protein like 1	GO:0017145	stem cell division	P
TOLLIP	toll interacting protein	GO:0002376	immune system process	P
TOLLIP	toll interacting protein	GO:0006511	ubiquitin-dependent protein catabolic process	P
TOLLIP	toll interacting protein	GO:0006914	autophagy	P
TOLLIP	toll interacting protein	GO:0006954	inflammatory response	P
TOLLIP	toll interacting protein	GO:0007165	signal transduction	P
TOLLIP	toll interacting protein	GO:0016310	phosphorylation	P
TOLLIP	toll interacting protein	GO:0030855	epithelial cell differentiation	P
TOLLIP	toll interacting protein	GO:0033235	positive regulation of protein sumoylation	P
TOLLIP	toll interacting protein	GO:0036010	protein localization to endosome	P
TOLLIP	toll interacting protein	GO:0043312	neutrophil degranulation	P
TOLLIP	toll interacting protein	GO:0045087	innate immune response	P
TOLLIP	toll interacting protein	GO:0045321	leukocyte activation	P
TOLLIP	toll interacting protein	GO:0070498	interleukin-1-mediated signaling pathway	P
SAA1	serum amyloid A1	GO:0000187	activation of MAPK activity	P
SAA1	serum amyloid A1	GO:0001819	positive regulation of cytokine production	P
SAA1	serum amyloid A1	GO:0006898	receptor-mediated endocytosis	P
SAA1	serum amyloid A1	GO:0006953	acute-phase response	P
SAA1	serum amyloid A1	GO:0007186	G protein-coupled receptor signaling pathway	P
SAA1	serum amyloid A1	GO:0007204	positive regulation of cytosolic calcium ion concentration	P
SAA1	serum amyloid A1	GO:0019221	cytokine-mediated signaling pathway	P
SAA1	serum amyloid A1	GO:0030168	platelet activation	P
SAA1	serum amyloid A1	GO:0030593	neutrophil chemotaxis	P
SAA1	serum amyloid A1	GO:0032732	positive regulation of interleukin-1 production	P
SAA1	serum amyloid A1	GO:0045087	innate immune response	P
SAA1	serum amyloid A1	GO:0045785	positive regulation of cell adhesion	P
SAA1	serum amyloid A1	GO:0048246	macrophage chemotaxis	P
SAA1	serum amyloid A1	GO:0048247	lymphocyte chemotaxis	P
SAA1	serum amyloid A1	GO:0050708	regulation of protein secretion	P
SAA1	serum amyloid A1	GO:0050728	negative regulation of inflammatory response	P
SAA1	serum amyloid A1	GO:1990000	amyloid fibril formation	P
DDB2	damage specific DNA binding protein 2	GO:0000209	protein polyubiquitination	P
DDB2	damage specific DNA binding protein 2	GO:0000715	nucleotide-excision repair, DNA damage recognition	P
DDB2	damage specific DNA binding protein 2	GO:0000717	nucleotide-excision repair, DNA duplex unwinding	P
DDB2	damage specific DNA binding protein 2	GO:0006281	DNA repair	P
DDB2	damage specific DNA binding protein 2	GO:0006289	nucleotide-excision repair	P
DDB2	damage specific DNA binding protein 2	GO:0006290	pyrimidine dimer repair	P
DDB2	damage specific DNA binding protein 2	GO:0006293	nucleotide-excision repair, preincision complex stabilization	P
DDB2	damage specific DNA binding protein 2	GO:0006294	nucleotide-excision repair, preincision complex assembly	P
DDB2	damage specific DNA binding protein 2	GO:0006295	nucleotide-excision repair, DNA incision, 3'-to lesion	P
DDB2	damage specific DNA binding protein 2	GO:0006296	nucleotide-excision repair, DNA incision, 5'-to lesion	P
DDB2	damage specific DNA binding protein 2	GO:0006974	cellular response to DNA damage stimulus	P
DDB2	damage specific DNA binding protein 2	GO:0009411	response to UV	P
DDB2	damage specific DNA binding protein 2	GO:0016567	protein ubiquitination	P
DDB2	damage specific DNA binding protein 2	GO:0016579	protein deubiquitination	P
DDB2	damage specific DNA binding protein 2	GO:0033683	nucleotide-excision repair, DNA incision	P
DDB2	damage specific DNA binding protein 2	GO:0035518	histone H2A monoubiquitination	P
DDB2	damage specific DNA binding protein 2	GO:0043687	post-translational protein modification	P
DDB2	damage specific DNA binding protein 2	GO:0051865	protein autoubiquitination	P
DDB2	damage specific DNA binding protein 2	GO:0070911	global genome nucleotide-excision repair	P
DDB2	damage specific DNA binding protein 2	GO:0070914	UV-damage excision repair	P
CELF1	CUGBP Elav-like family member 1	GO:0000381	regulation of alternative mRNA splicing, via spliceosome	P
CELF1	CUGBP Elav-like family member 1	GO:0006376	mRNA splice site selection	P
CELF1	CUGBP Elav-like family member 1	GO:0006397	mRNA processing	P
CELF1	CUGBP Elav-like family member 1	GO:0007281	germ cell development	P
CELF1	CUGBP Elav-like family member 1	GO:0007286	spermatid development	P
CELF1	CUGBP Elav-like family member 1	GO:0008285	negative regulation of cell population proliferation	P
CELF1	CUGBP Elav-like family member 1	GO:0008380	RNA splicing	P
CELF1	CUGBP Elav-like family member 1	GO:0009792	embryo development ending in birth or egg hatching	P
CELF1	CUGBP Elav-like family member 1	GO:0010628	positive regulation of gene expression	P
CELF1	CUGBP Elav-like family member 1	GO:0010629	negative regulation of gene expression	P
CELF1	CUGBP Elav-like family member 1	GO:0010942	positive regulation of cell death	P
CELF1	CUGBP Elav-like family member 1	GO:0016246	RNA interference	P
CELF1	CUGBP Elav-like family member 1	GO:0016441	posttranscriptional gene silencing	P
CELF1	CUGBP Elav-like family member 1	GO:0021987	cerebral cortex development	P
CELF1	CUGBP Elav-like family member 1	GO:0040018	positive regulation of multicellular organism growth	P
CELF1	CUGBP Elav-like family member 1	GO:0043484	regulation of RNA splicing	P
CELF1	CUGBP Elav-like family member 1	GO:0050727	regulation of inflammatory response	P
CELF1	CUGBP Elav-like family member 1	GO:0061157	mRNA destabilization	P
CELF1	CUGBP Elav-like family member 1	GO:0071158	positive regulation of cell cycle arrest	P
FADS2	fatty acid desaturase 2	GO:0006629	lipid metabolic process	P
FADS2	fatty acid desaturase 2	GO:0006631	fatty acid metabolic process	P
FADS2	fatty acid desaturase 2	GO:0006633	fatty acid biosynthetic process	P
FADS2	fatty acid desaturase 2	GO:0006636	unsaturated fatty acid biosynthetic process	P
FADS2	fatty acid desaturase 2	GO:0036109	alpha-linolenic acid metabolic process	P
FADS2	fatty acid desaturase 2	GO:0043651	linoleic acid metabolic process	P
ROM1	retinal outer segment membrane protein 1	GO:0007155	cell adhesion	P
ROM1	retinal outer segment membrane protein 1	GO:0007601	visual perception	P
ROM1	retinal outer segment membrane protein 1	GO:0010468	regulation of gene expression	P
ROM1	retinal outer segment membrane protein 1	GO:0035845	photoreceptor cell outer segment organization	P
ROM1	retinal outer segment membrane protein 1	GO:0050896	response to stimulus	P
ROM1	retinal outer segment membrane protein 1	GO:0050908	detection of light stimulus involved in visual perception	P
ROM1	retinal outer segment membrane protein 1	GO:0051260	protein homooligomerization	P
ROM1	retinal outer segment membrane protein 1	GO:0051291	protein heterooligomerization	P
ROM1	retinal outer segment membrane protein 1	GO:0060041	retina development in camera-type eye	P
ROM1	retinal outer segment membrane protein 1	GO:0060042	retina morphogenesis in camera-type eye	P
ROM1	retinal outer segment membrane protein 1	GO:0060219	camera-type eye photoreceptor cell differentiation	P
ROM1	retinal outer segment membrane protein 1	GO:0061298	retina vasculature development in camera-type eye	P
ROM1	retinal outer segment membrane protein 1	GO:1903546	protein localization to photoreceptor outer segment	P
SLC3A2	solute carrier family 3 member 2	GO:0005975	carbohydrate metabolic process	P
SLC3A2	solute carrier family 3 member 2	GO:0006816	calcium ion transport	P
SLC3A2	solute carrier family 3 member 2	GO:0006865	amino acid transport	P
SLC3A2	solute carrier family 3 member 2	GO:0015823	phenylalanine transport	P
SLC3A2	solute carrier family 3 member 2	GO:0015827	tryptophan transport	P
SLC3A2	solute carrier family 3 member 2	GO:0035725	sodium ion transmembrane transport	P
SLC3A2	solute carrier family 3 member 2	GO:0043330	response to exogenous dsRNA	P
SLC3A2	solute carrier family 3 member 2	GO:0050900	leukocyte migration	P
SLC3A2	solute carrier family 3 member 2	GO:0098713	leucine import across plasma membrane	P
SLC3A2	solute carrier family 3 member 2	GO:1902475	L-alpha-amino acid transmembrane transport	P
SLC3A2	solute carrier family 3 member 2	GO:1903801	L-leucine import across plasma membrane	P
SLC3A2	solute carrier family 3 member 2	GO:1904273	L-alanine import across plasma membrane	P
EIF1AD	eukaryotic translation initiation factor 1A domain containing	GO:0006412	translation	P
EIF1AD	eukaryotic translation initiation factor 1A domain containing	GO:0006413	translational initiation	P
RBM4	RNA binding motif protein 4	GO:0000381	regulation of alternative mRNA splicing, via spliceosome	P
RBM4	RNA binding motif protein 4	GO:0000398	mRNA splicing, via spliceosome	P
RBM4	RNA binding motif protein 4	GO:0002190	cap-independent translational initiation	P
RBM4	RNA binding motif protein 4	GO:0002192	IRES-dependent translational initiation of linear mRNA	P
RBM4	RNA binding motif protein 4	GO:0006396	RNA processing	P
RBM4	RNA binding motif protein 4	GO:0006397	mRNA processing	P
RBM4	RNA binding motif protein 4	GO:0008380	RNA splicing	P
RBM4	RNA binding motif protein 4	GO:0017148	negative regulation of translation	P
RBM4	RNA binding motif protein 4	GO:0030154	cell differentiation	P
RBM4	RNA binding motif protein 4	GO:0031047	gene silencing by RNA	P
RBM4	RNA binding motif protein 4	GO:0032055	negative regulation of translation in response to stress	P
RBM4	RNA binding motif protein 4	GO:0035278	miRNA mediated inhibition of translation	P
RBM4	RNA binding motif protein 4	GO:0043153	entrainment of circadian clock by photoperiod	P
RBM4	RNA binding motif protein 4	GO:0045947	negative regulation of translational initiation	P
RBM4	RNA binding motif protein 4	GO:0046685	response to arsenic-containing substance	P
RBM4	RNA binding motif protein 4	GO:0046822	regulation of nucleocytoplasmic transport	P
RBM4	RNA binding motif protein 4	GO:0051149	positive regulation of muscle cell differentiation	P
RBM4	RNA binding motif protein 4	GO:0097167	circadian regulation of translation	P
CENATAC	centrosomal AT-AC splicing factor	GO:0010826	negative regulation of centrosome duplication	P
CENATAC	centrosomal AT-AC splicing factor	GO:0042176	regulation of protein catabolic process	P
C1RL	complement C1r subcomponent like	GO:0002376	immune system process	P
C1RL	complement C1r subcomponent like	GO:0006508	proteolysis	P
C1RL	complement C1r subcomponent like	GO:0006958	complement activation, classical pathway	P
C1RL	complement C1r subcomponent like	GO:0031638	zymogen activation	P
C1RL	complement C1r subcomponent like	GO:0045087	innate immune response	P
RIMKLB	ribosomal modification protein rimK like family member B	GO:0006464	cellular protein modification process	P
RIMKLB	ribosomal modification protein rimK like family member B	GO:0009064	glutamine family amino acid metabolic process	P
SCAF11	SR-related CTD associated factor 11	GO:0000245	spliceosomal complex assembly	P
SCAF11	SR-related CTD associated factor 11	GO:0000375	RNA splicing, via transesterification reactions	P
SCAF11	SR-related CTD associated factor 11	GO:0006397	mRNA processing	P
SCAF11	SR-related CTD associated factor 11	GO:0008380	RNA splicing	P
ATF1	activating transcription factor 1	GO:0006355	regulation of transcription, DNA-templated	P
ATF1	activating transcription factor 1	GO:0006357	regulation of transcription by RNA polymerase II	P
ATF1	activating transcription factor 1	GO:0010976	positive regulation of neuron projection development	P
ATF1	activating transcription factor 1	GO:0014070	response to organic cyclic compound	P
ATF1	activating transcription factor 1	GO:0032025	response to cobalt ion	P
ATF1	activating transcription factor 1	GO:0034622	cellular protein-containing complex assembly	P
ATF1	activating transcription factor 1	GO:0045740	positive regulation of DNA replication	P
ATF1	activating transcription factor 1	GO:0045944	positive regulation of transcription by RNA polymerase II	P
CBX5	chromobox 5	GO:0000122	negative regulation of transcription by RNA polymerase II	P
CBX5	chromobox 5	GO:0006974	cellular response to DNA damage stimulus	P
CBX5	chromobox 5	GO:0007596	blood coagulation	P
CBX5	chromobox 5	GO:0016032	viral process	P
CBX5	chromobox 5	GO:0045892	negative regulation of transcription, DNA-templated	P
CBX5	chromobox 5	GO:0070317	negative regulation of G0 to G1 transition	P
RILPL2	Rab interacting lysosomal protein like 2	GO:0003382	epithelial cell morphogenesis	P
RILPL2	Rab interacting lysosomal protein like 2	GO:0015031	protein transport	P
RILPL2	Rab interacting lysosomal protein like 2	GO:0060271	cilium assembly	P
RILPL2	Rab interacting lysosomal protein like 2	GO:1903445	protein transport from ciliary membrane to plasma membrane	P
NCOR2	nuclear receptor corepressor 2	GO:0000122	negative regulation of transcription by RNA polymerase II	P
NCOR2	nuclear receptor corepressor 2	GO:0006367	transcription initiation from RNA polymerase II promoter	P
NCOR2	nuclear receptor corepressor 2	GO:0007595	lactation	P
NCOR2	nuclear receptor corepressor 2	GO:0010243	response to organonitrogen compound	P
NCOR2	nuclear receptor corepressor 2	GO:0010565	regulation of cellular ketone metabolic process	P
NCOR2	nuclear receptor corepressor 2	GO:0019216	regulation of lipid metabolic process	P
NCOR2	nuclear receptor corepressor 2	GO:0030522	intracellular receptor signaling pathway	P
NCOR2	nuclear receptor corepressor 2	GO:0032355	response to estradiol	P
NCOR2	nuclear receptor corepressor 2	GO:0044849	estrous cycle	P
NCOR2	nuclear receptor corepressor 2	GO:0045892	negative regulation of transcription, DNA-templated	P
NCOR2	nuclear receptor corepressor 2	GO:0060766	negative regulation of androgen receptor signaling pathway	P
NCOR2	nuclear receptor corepressor 2	GO:1903799	negative regulation of production of miRNAs involved in gene silencing by miRNA	P
ANKLE2	ankyrin repeat and LEM domain containing 2	GO:0007049	cell cycle	P
ANKLE2	ankyrin repeat and LEM domain containing 2	GO:0007084	mitotic nuclear envelope reassembly	P
ANKLE2	ankyrin repeat and LEM domain containing 2	GO:0007417	central nervous system development	P
ANKLE2	ankyrin repeat and LEM domain containing 2	GO:0035307	positive regulation of protein dephosphorylation	P
ANKLE2	ankyrin repeat and LEM domain containing 2	GO:0042326	negative regulation of phosphorylation	P
ANKLE2	ankyrin repeat and LEM domain containing 2	GO:0043066	negative regulation of apoptotic process	P
ANKLE2	ankyrin repeat and LEM domain containing 2	GO:0043666	regulation of phosphoprotein phosphatase activity	P
ANKLE2	ankyrin repeat and LEM domain containing 2	GO:0050790	regulation of catalytic activity	P
ANKLE2	ankyrin repeat and LEM domain containing 2	GO:0051301	cell division	P
CDC16	cell division cycle 16	GO:0006511	ubiquitin-dependent protein catabolic process	P
CDC16	cell division cycle 16	GO:0007049	cell cycle	P
CDC16	cell division cycle 16	GO:0007091	metaphase/anaphase transition of mitotic cell cycle	P
CDC16	cell division cycle 16	GO:0007096	regulation of exit from mitosis	P
CDC16	cell division cycle 16	GO:0016567	protein ubiquitination	P
CDC16	cell division cycle 16	GO:0031145	anaphase-promoting complex-dependent catabolic process	P
CDC16	cell division cycle 16	GO:0045842	positive regulation of mitotic metaphase/anaphase transition	P
CDC16	cell division cycle 16	GO:0051301	cell division	P
CDC16	cell division cycle 16	GO:0070979	protein K11-linked ubiquitination	P
CDC16	cell division cycle 16	GO:1901990	regulation of mitotic cell cycle phase transition	P
UPF3A	UPF3A regulator of nonsense mediated mRNA decay	GO:0000184	nuclear-transcribed mRNA catabolic process, nonsense-mediated decay	P
UPF3A	UPF3A regulator of nonsense mediated mRNA decay	GO:0006913	nucleocytoplasmic transport	P
UPF3A	UPF3A regulator of nonsense mediated mRNA decay	GO:0045727	positive regulation of translation	P
UPF3A	UPF3A regulator of nonsense mediated mRNA decay	GO:0051028	mRNA transport	P
AJUBA	ajuba LIM protein	GO:0000086	G2/M transition of mitotic cell cycle	P
AJUBA	ajuba LIM protein	GO:0000122	negative regulation of transcription by RNA polymerase II	P
AJUBA	ajuba LIM protein	GO:0001666	response to hypoxia	P
AJUBA	ajuba LIM protein	GO:0006355	regulation of transcription, DNA-templated	P
AJUBA	ajuba LIM protein	GO:0007010	cytoskeleton organization	P
AJUBA	ajuba LIM protein	GO:0007049	cell cycle	P
AJUBA	ajuba LIM protein	GO:0007155	cell adhesion	P
AJUBA	ajuba LIM protein	GO:0016339	calcium-dependent cell-cell adhesion via plasma membrane cell adhesion molecules	P
AJUBA	ajuba LIM protein	GO:0030032	lamellipodium assembly	P
AJUBA	ajuba LIM protein	GO:0030334	regulation of cell migration	P
AJUBA	ajuba LIM protein	GO:0031047	gene silencing by RNA	P
AJUBA	ajuba LIM protein	GO:0031328	positive regulation of cellular biosynthetic process	P
AJUBA	ajuba LIM protein	GO:0031334	positive regulation of protein-containing complex assembly	P
AJUBA	ajuba LIM protein	GO:0033673	negative regulation of kinase activity	P
AJUBA	ajuba LIM protein	GO:0033674	positive regulation of kinase activity	P
AJUBA	ajuba LIM protein	GO:0034613	cellular protein localization	P
AJUBA	ajuba LIM protein	GO:0035195	gene silencing by miRNA	P
AJUBA	ajuba LIM protein	GO:0035313	wound healing, spreading of epidermal cells	P
AJUBA	ajuba LIM protein	GO:0035331	negative regulation of hippo signaling	P
AJUBA	ajuba LIM protein	GO:0043087	regulation of GTPase activity	P
AJUBA	ajuba LIM protein	GO:0043123	positive regulation of I-kappaB kinase/NF-kappaB signaling	P
AJUBA	ajuba LIM protein	GO:0043406	positive regulation of MAP kinase activity	P
AJUBA	ajuba LIM protein	GO:0046474	glycerophospholipid biosynthetic process	P
AJUBA	ajuba LIM protein	GO:0048041	focal adhesion assembly	P
AJUBA	ajuba LIM protein	GO:1900037	regulation of cellular response to hypoxia	P
AJUBA	ajuba LIM protein	GO:2000637	positive regulation of gene silencing by miRNA	P
MAX	MYC associated factor X	GO:0000082	G1/S transition of mitotic cell cycle	P
MAX	MYC associated factor X	GO:0000122	negative regulation of transcription by RNA polymerase II	P
MAX	MYC associated factor X	GO:0006355	regulation of transcription, DNA-templated	P
MAX	MYC associated factor X	GO:0006357	regulation of transcription by RNA polymerase II	P
MAX	MYC associated factor X	GO:0009267	cellular response to starvation	P
MAX	MYC associated factor X	GO:0010243	response to organonitrogen compound	P
MAX	MYC associated factor X	GO:0010629	negative regulation of gene expression	P
MAX	MYC associated factor X	GO:0032868	response to insulin	P
MAX	MYC associated factor X	GO:0045944	positive regulation of transcription by RNA polymerase II	P
MAX	MYC associated factor X	GO:0048678	response to axon injury	P
MAX	MYC associated factor X	GO:0051402	neuron apoptotic process	P
MAX	MYC associated factor X	GO:0060041	retina development in camera-type eye	P
MAX	MYC associated factor X	GO:0065003	protein-containing complex assembly	P
MAX	MYC associated factor X	GO:0070317	negative regulation of G0 to G1 transition	P
MAX	MYC associated factor X	GO:0071375	cellular response to peptide hormone stimulus	P
SYNJ2BP	synaptojanin 2 binding protein	GO:0001937	negative regulation of endothelial cell proliferation	P
SYNJ2BP	synaptojanin 2 binding protein	GO:0007268	chemical synaptic transmission	P
SYNJ2BP	synaptojanin 2 binding protein	GO:0008593	regulation of Notch signaling pathway	P
SYNJ2BP	synaptojanin 2 binding protein	GO:0010596	negative regulation of endothelial cell migration	P
SYNJ2BP	synaptojanin 2 binding protein	GO:0016525	negative regulation of angiogenesis	P
SYNJ2BP	synaptojanin 2 binding protein	GO:0043113	receptor clustering	P
SYNJ2BP	synaptojanin 2 binding protein	GO:0045197	establishment or maintenance of epithelial cell apical/basal polarity	P
SYNJ2BP	synaptojanin 2 binding protein	GO:0070373	negative regulation of ERK1 and ERK2 cascade	P
SYNJ2BP	synaptojanin 2 binding protein	GO:0097120	receptor localization to synapse	P
SYNJ2BP	synaptojanin 2 binding protein	GO:0098609	cell-cell adhesion	P
SYNJ2BP	synaptojanin 2 binding protein	GO:1903671	negative regulation of sprouting angiogenesis	P
WARS1	tryptophanyl-tRNA synthetase 1	GO:0001525	angiogenesis	P
WARS1	tryptophanyl-tRNA synthetase 1	GO:0001933	negative regulation of protein phosphorylation	P
WARS1	tryptophanyl-tRNA synthetase 1	GO:0006412	translation	P
WARS1	tryptophanyl-tRNA synthetase 1	GO:0006418	tRNA aminoacylation for protein translation	P
WARS1	tryptophanyl-tRNA synthetase 1	GO:0006436	tryptophanyl-tRNA aminoacylation	P
WARS1	tryptophanyl-tRNA synthetase 1	GO:0006469	negative regulation of protein kinase activity	P
WARS1	tryptophanyl-tRNA synthetase 1	GO:0008285	negative regulation of cell population proliferation	P
WARS1	tryptophanyl-tRNA synthetase 1	GO:0010628	positive regulation of gene expression	P
WARS1	tryptophanyl-tRNA synthetase 1	GO:0010835	regulation of protein ADP-ribosylation	P
WARS1	tryptophanyl-tRNA synthetase 1	GO:0031334	positive regulation of protein-containing complex assembly	P
WARS1	tryptophanyl-tRNA synthetase 1	GO:0045765	regulation of angiogenesis	P
MARK3	microtubule affinity regulating kinase 3	GO:0000165	MAPK cascade	P
MARK3	microtubule affinity regulating kinase 3	GO:0000226	microtubule cytoskeleton organization	P
MARK3	microtubule affinity regulating kinase 3	GO:0006468	protein phosphorylation	P
MARK3	microtubule affinity regulating kinase 3	GO:0016310	phosphorylation	P
MARK3	microtubule affinity regulating kinase 3	GO:0018105	peptidyl-serine phosphorylation	P
MARK3	microtubule affinity regulating kinase 3	GO:0032092	positive regulation of protein binding	P
MARK3	microtubule affinity regulating kinase 3	GO:0035331	negative regulation of hippo signaling	P
MARK3	microtubule affinity regulating kinase 3	GO:0035556	intracellular signal transduction	P
MARK3	microtubule affinity regulating kinase 3	GO:0036289	peptidyl-serine autophosphorylation	P
MTA1	metastasis associated 1	GO:0000122	negative regulation of transcription by RNA polymerase II	P
MTA1	metastasis associated 1	GO:0006302	double-strand break repair	P
MTA1	metastasis associated 1	GO:0006355	regulation of transcription, DNA-templated	P
MTA1	metastasis associated 1	GO:0007165	signal transduction	P
MTA1	metastasis associated 1	GO:0010212	response to ionizing radiation	P
MTA1	metastasis associated 1	GO:0016575	histone deacetylation	P
MTA1	metastasis associated 1	GO:0032922	circadian regulation of gene expression	P
MTA1	metastasis associated 1	GO:0040029	regulation of gene expression, epigenetic	P
MTA1	metastasis associated 1	GO:0043153	entrainment of circadian clock by photoperiod	P
MTA1	metastasis associated 1	GO:0043161	proteasome-mediated ubiquitin-dependent protein catabolic process	P
MTA1	metastasis associated 1	GO:0045475	locomotor rhythm	P
MTA1	metastasis associated 1	GO:0045893	positive regulation of transcription, DNA-templated	P
MTA1	metastasis associated 1	GO:0048511	rhythmic process	P
MTA1	metastasis associated 1	GO:1902499	positive regulation of protein autoubiquitination	P
GOLGA8A	golgin A8 family member A	GO:0007030	Golgi organization	P
SORD	sorbitol dehydrogenase	GO:0006006	glucose metabolic process	P
SORD	sorbitol dehydrogenase	GO:0006060	sorbitol metabolic process	P
SORD	sorbitol dehydrogenase	GO:0006062	sorbitol catabolic process	P
SORD	sorbitol dehydrogenase	GO:0006970	response to osmotic stress	P
SORD	sorbitol dehydrogenase	GO:0009725	response to hormone	P
SORD	sorbitol dehydrogenase	GO:0019640	glucuronate catabolic process to xylulose 5-phosphate	P
SORD	sorbitol dehydrogenase	GO:0030317	flagellated sperm motility	P
SORD	sorbitol dehydrogenase	GO:0031667	response to nutrient levels	P
SORD	sorbitol dehydrogenase	GO:0042493	response to drug	P
SORD	sorbitol dehydrogenase	GO:0046370	fructose biosynthetic process	P
SORD	sorbitol dehydrogenase	GO:0046686	response to cadmium ion	P
SORD	sorbitol dehydrogenase	GO:0046688	response to copper ion	P
SORD	sorbitol dehydrogenase	GO:0051160	L-xylitol catabolic process	P
SORD	sorbitol dehydrogenase	GO:0051164	L-xylitol metabolic process	P
SORD	sorbitol dehydrogenase	GO:0055114	oxidation-reduction process	P
PML	PML nuclear body scaffold	GO:0001666	response to hypoxia	P
PML	PML nuclear body scaffold	GO:0001932	regulation of protein phosphorylation	P
PML	PML nuclear body scaffold	GO:0002230	positive regulation of defense response to virus by host	P
PML	PML nuclear body scaffold	GO:0002376	immune system process	P
PML	PML nuclear body scaffold	GO:0006355	regulation of transcription, DNA-templated	P
PML	PML nuclear body scaffold	GO:0006605	protein targeting	P
PML	PML nuclear body scaffold	GO:0006606	protein import into nucleus	P
PML	PML nuclear body scaffold	GO:0006915	apoptotic process	P
PML	PML nuclear body scaffold	GO:0006919	activation of cysteine-type endopeptidase activity involved in apoptotic process	P
PML	PML nuclear body scaffold	GO:0006977	DNA damage response, signal transduction by p53 class mediator resulting in cell cycle arrest	P
PML	PML nuclear body scaffold	GO:0007050	cell cycle arrest	P
PML	PML nuclear body scaffold	GO:0007179	transforming growth factor beta receptor signaling pathway	P
PML	PML nuclear body scaffold	GO:0007182	common-partner SMAD protein phosphorylation	P
PML	PML nuclear body scaffold	GO:0007569	cell aging	P
PML	PML nuclear body scaffold	GO:0008285	negative regulation of cell population proliferation	P
PML	PML nuclear body scaffold	GO:0008630	intrinsic apoptotic signaling pathway in response to DNA damage	P
PML	PML nuclear body scaffold	GO:0008631	intrinsic apoptotic signaling pathway in response to oxidative stress	P
PML	PML nuclear body scaffold	GO:0009411	response to UV	P
PML	PML nuclear body scaffold	GO:0010332	response to gamma radiation	P
PML	PML nuclear body scaffold	GO:0010522	regulation of calcium ion transport into cytosol	P
PML	PML nuclear body scaffold	GO:0010761	fibroblast migration	P
PML	PML nuclear body scaffold	GO:0016032	viral process	P
PML	PML nuclear body scaffold	GO:0016525	negative regulation of angiogenesis	P
PML	PML nuclear body scaffold	GO:0016567	protein ubiquitination	P
PML	PML nuclear body scaffold	GO:0019058	viral life cycle	P
PML	PML nuclear body scaffold	GO:0030099	myeloid cell differentiation	P
PML	PML nuclear body scaffold	GO:0030155	regulation of cell adhesion	P
PML	PML nuclear body scaffold	GO:0030308	negative regulation of cell growth	P
PML	PML nuclear body scaffold	GO:0030578	PML body organization	P
PML	PML nuclear body scaffold	GO:0030851	granulocyte differentiation	P
PML	PML nuclear body scaffold	GO:0031065	positive regulation of histone deacetylation	P
PML	PML nuclear body scaffold	GO:0032206	positive regulation of telomere maintenance	P
PML	PML nuclear body scaffold	GO:0032211	negative regulation of telomere maintenance via telomerase	P
PML	PML nuclear body scaffold	GO:0032469	endoplasmic reticulum calcium ion homeostasis	P
PML	PML nuclear body scaffold	GO:0032691	negative regulation of interleukin-1 beta production	P
PML	PML nuclear body scaffold	GO:0032692	negative regulation of interleukin-1 production	P
PML	PML nuclear body scaffold	GO:0032922	circadian regulation of gene expression	P
PML	PML nuclear body scaffold	GO:0032938	negative regulation of translation in response to oxidative stress	P
PML	PML nuclear body scaffold	GO:0034097	response to cytokine	P
PML	PML nuclear body scaffold	GO:0042752	regulation of circadian rhythm	P
PML	PML nuclear body scaffold	GO:0042771	intrinsic apoptotic signaling pathway in response to DNA damage by p53 class mediator	P
PML	PML nuclear body scaffold	GO:0043153	entrainment of circadian clock by photoperiod	P
PML	PML nuclear body scaffold	GO:0043161	proteasome-mediated ubiquitin-dependent protein catabolic process	P
PML	PML nuclear body scaffold	GO:0045087	innate immune response	P
PML	PML nuclear body scaffold	GO:0045165	cell fate commitment	P
PML	PML nuclear body scaffold	GO:0045892	negative regulation of transcription, DNA-templated	P
PML	PML nuclear body scaffold	GO:0045893	positive regulation of transcription, DNA-templated	P
PML	PML nuclear body scaffold	GO:0048146	positive regulation of fibroblast proliferation	P
PML	PML nuclear body scaffold	GO:0048384	retinoic acid receptor signaling pathway	P
PML	PML nuclear body scaffold	GO:0048511	rhythmic process	P
PML	PML nuclear body scaffold	GO:0050821	protein stabilization	P
PML	PML nuclear body scaffold	GO:0051457	maintenance of protein location in nucleus	P
PML	PML nuclear body scaffold	GO:0051607	defense response to virus	P
PML	PML nuclear body scaffold	GO:0051974	negative regulation of telomerase activity	P
PML	PML nuclear body scaffold	GO:0060058	positive regulation of apoptotic process involved in mammary gland involution	P
PML	PML nuclear body scaffold	GO:0060333	interferon-gamma-mediated signaling pathway	P
PML	PML nuclear body scaffold	GO:0060444	branching involved in mammary gland duct morphogenesis	P
PML	PML nuclear body scaffold	GO:0065003	protein-containing complex assembly	P
PML	PML nuclear body scaffold	GO:0070059	intrinsic apoptotic signaling pathway in response to endoplasmic reticulum stress	P
PML	PML nuclear body scaffold	GO:0071353	cellular response to interleukin-4	P
PML	PML nuclear body scaffold	GO:0072332	intrinsic apoptotic signaling pathway by p53 class mediator	P
PML	PML nuclear body scaffold	GO:0090398	cellular senescence	P
PML	PML nuclear body scaffold	GO:0097191	extrinsic apoptotic signaling pathway	P
PML	PML nuclear body scaffold	GO:1901796	regulation of signal transduction by p53 class mediator	P
PML	PML nuclear body scaffold	GO:1902187	negative regulation of viral release from host cell	P
PML	PML nuclear body scaffold	GO:1904816	positive regulation of protein localization to chromosome, telomeric region	P
PML	PML nuclear body scaffold	GO:1990830	cellular response to leukemia inhibitory factor	P
PML	PML nuclear body scaffold	GO:2000059	negative regulation of ubiquitin-dependent protein catabolic process	P
PML	PML nuclear body scaffold	GO:2000779	regulation of double-strand break repair	P
PML	PML nuclear body scaffold	GO:2001235	positive regulation of apoptotic signaling pathway	P
PML	PML nuclear body scaffold	GO:2001238	positive regulation of extrinsic apoptotic signaling pathway	P
MPI	mannose phosphate isomerase	GO:0000032	cell wall mannoprotein biosynthetic process	P
MPI	mannose phosphate isomerase	GO:0005975	carbohydrate metabolic process	P
MPI	mannose phosphate isomerase	GO:0006486	protein glycosylation	P
MPI	mannose phosphate isomerase	GO:0009298	GDP-mannose biosynthetic process	P
MPI	mannose phosphate isomerase	GO:0061611	mannose to fructose-6-phosphate metabolic process	P
NGRN	neugrin, neurite outgrowth associated	GO:0007275	multicellular organism development	P
NGRN	neugrin, neurite outgrowth associated	GO:0030154	cell differentiation	P
NGRN	neugrin, neurite outgrowth associated	GO:0030182	neuron differentiation	P
NGRN	neugrin, neurite outgrowth associated	GO:0070131	positive regulation of mitochondrial translation	P
SELENOS	selenoprotein S	GO:0002865	negative regulation of acute inflammatory response to antigenic stimulus	P
SELENOS	selenoprotein S	GO:0006111	regulation of gluconeogenesis	P
SELENOS	selenoprotein S	GO:0006886	intracellular protein transport	P
SELENOS	selenoprotein S	GO:0006983	ER overload response	P
SELENOS	selenoprotein S	GO:0009749	response to glucose	P
SELENOS	selenoprotein S	GO:0016567	protein ubiquitination	P
SELENOS	selenoprotein S	GO:0030433	ubiquitin-dependent ERAD pathway	P
SELENOS	selenoprotein S	GO:0030968	endoplasmic reticulum unfolded protein response	P
SELENOS	selenoprotein S	GO:0030970	retrograde protein transport, ER to cytosol	P
SELENOS	selenoprotein S	GO:0032715	negative regulation of interleukin-6 production	P
SELENOS	selenoprotein S	GO:0032720	negative regulation of tumor necrosis factor production	P
SELENOS	selenoprotein S	GO:0032869	cellular response to insulin stimulus	P
SELENOS	selenoprotein S	GO:0034599	cellular response to oxidative stress	P
SELENOS	selenoprotein S	GO:0045184	establishment of protein localization	P
SELENOS	selenoprotein S	GO:0045454	cell redox homeostasis	P
SELENOS	selenoprotein S	GO:0045719	negative regulation of glycogen biosynthetic process	P
SELENOS	selenoprotein S	GO:0046325	negative regulation of glucose import	P
SELENOS	selenoprotein S	GO:0050728	negative regulation of inflammatory response	P
SELENOS	selenoprotein S	GO:0051771	negative regulation of nitric-oxide synthase biosynthetic process	P
SELENOS	selenoprotein S	GO:0051775	response to redox state	P
SELENOS	selenoprotein S	GO:0071222	cellular response to lipopolysaccharide	P
SELENOS	selenoprotein S	GO:0080164	regulation of nitric oxide metabolic process	P
SELENOS	selenoprotein S	GO:0098869	cellular oxidant detoxification	P
SELENOS	selenoprotein S	GO:1902236	negative regulation of endoplasmic reticulum stress-induced intrinsic apoptotic signaling pathway	P
SELENOS	selenoprotein S	GO:2000110	negative regulation of macrophage apoptotic process	P
NPRL3	NPR3 like, GATOR1 complex subunit	GO:0003281	ventricular septum development	P
NPRL3	NPR3 like, GATOR1 complex subunit	GO:0032007	negative regulation of TOR signaling	P
NPRL3	NPR3 like, GATOR1 complex subunit	GO:0034198	cellular response to amino acid starvation	P
NPRL3	NPR3 like, GATOR1 complex subunit	GO:0035909	aorta morphogenesis	P
NPRL3	NPR3 like, GATOR1 complex subunit	GO:0038202	TORC1 signaling	P
NPRL3	NPR3 like, GATOR1 complex subunit	GO:0043547	positive regulation of GTPase activity	P
NPRL3	NPR3 like, GATOR1 complex subunit	GO:0048738	cardiac muscle tissue development	P
NPRL3	NPR3 like, GATOR1 complex subunit	GO:0060021	roof of mouth development	P
NPRL3	NPR3 like, GATOR1 complex subunit	GO:2000785	regulation of autophagosome assembly	P
LUC7L	LUC7 like	GO:0006376	mRNA splice site selection	P
MLST8	MTOR associated protein, LST8 homolog	GO:0007050	cell cycle arrest	P
MLST8	MTOR associated protein, LST8 homolog	GO:0016241	regulation of macroautophagy	P
MLST8	MTOR associated protein, LST8 homolog	GO:0030838	positive regulation of actin filament polymerization	P
MLST8	MTOR associated protein, LST8 homolog	GO:0031929	TOR signaling	P
MLST8	MTOR associated protein, LST8 homolog	GO:0032008	positive regulation of TOR signaling	P
MLST8	MTOR associated protein, LST8 homolog	GO:0032148	activation of protein kinase B activity	P
MLST8	MTOR associated protein, LST8 homolog	GO:0032956	regulation of actin cytoskeleton organization	P
MLST8	MTOR associated protein, LST8 homolog	GO:0034198	cellular response to amino acid starvation	P
MLST8	MTOR associated protein, LST8 homolog	GO:0038202	TORC1 signaling	P
MLST8	MTOR associated protein, LST8 homolog	GO:0043087	regulation of GTPase activity	P
MLST8	MTOR associated protein, LST8 homolog	GO:0050731	positive regulation of peptidyl-tyrosine phosphorylation	P
MLST8	MTOR associated protein, LST8 homolog	GO:0071902	positive regulation of protein serine/threonine kinase activity	P
MLST8	MTOR associated protein, LST8 homolog	GO:1900034	regulation of cellular response to heat	P
MLST8	MTOR associated protein, LST8 homolog	GO:1901796	regulation of signal transduction by p53 class mediator	P
ROGDI	rogdi atypical leucine zipper	GO:0007420	brain development	P
ROGDI	rogdi atypical leucine zipper	GO:0008284	positive regulation of cell population proliferation	P
ROGDI	rogdi atypical leucine zipper	GO:0022008	neurogenesis	P
ROGDI	rogdi atypical leucine zipper	GO:0030097	hemopoiesis	P
ROGDI	rogdi atypical leucine zipper	GO:0042475	odontogenesis of dentin-containing tooth	P
KAT8	lysine acetyltransferase 8	GO:0006325	chromatin organization	P
KAT8	lysine acetyltransferase 8	GO:0006355	regulation of transcription, DNA-templated	P
KAT8	lysine acetyltransferase 8	GO:0010506	regulation of autophagy	P
KAT8	lysine acetyltransferase 8	GO:0016573	histone acetylation	P
KAT8	lysine acetyltransferase 8	GO:0030099	myeloid cell differentiation	P
KAT8	lysine acetyltransferase 8	GO:0043981	histone H4-K5 acetylation	P
KAT8	lysine acetyltransferase 8	GO:0043982	histone H4-K8 acetylation	P
KAT8	lysine acetyltransferase 8	GO:0043984	histone H4-K16 acetylation	P
KAT8	lysine acetyltransferase 8	GO:0045892	negative regulation of transcription, DNA-templated	P
KAT8	lysine acetyltransferase 8	GO:0045893	positive regulation of transcription, DNA-templated	P
KAT8	lysine acetyltransferase 8	GO:0045944	positive regulation of transcription by RNA polymerase II	P
LPCAT2	lysophosphatidylcholine acyltransferase 2	GO:0006629	lipid metabolic process	P
LPCAT2	lysophosphatidylcholine acyltransferase 2	GO:0006644	phospholipid metabolic process	P
LPCAT2	lysophosphatidylcholine acyltransferase 2	GO:0006663	platelet activating factor biosynthetic process	P
LPCAT2	lysophosphatidylcholine acyltransferase 2	GO:0008654	phospholipid biosynthetic process	P
LPCAT2	lysophosphatidylcholine acyltransferase 2	GO:0036151	phosphatidylcholine acyl-chain remodeling	P
LPCAT2	lysophosphatidylcholine acyltransferase 2	GO:0061024	membrane organization	P
BBS2	Bardet-Biedl syndrome 2	GO:0007288	sperm axoneme assembly	P
BBS2	Bardet-Biedl syndrome 2	GO:0007601	visual perception	P
BBS2	Bardet-Biedl syndrome 2	GO:0008104	protein localization	P
BBS2	Bardet-Biedl syndrome 2	GO:0015031	protein transport	P
BBS2	Bardet-Biedl syndrome 2	GO:0021756	striatum development	P
BBS2	Bardet-Biedl syndrome 2	GO:0021766	hippocampus development	P
BBS2	Bardet-Biedl syndrome 2	GO:0021987	cerebral cortex development	P
BBS2	Bardet-Biedl syndrome 2	GO:0030030	cell projection organization	P
BBS2	Bardet-Biedl syndrome 2	GO:0030534	adult behavior	P
BBS2	Bardet-Biedl syndrome 2	GO:0032402	melanosome transport	P
BBS2	Bardet-Biedl syndrome 2	GO:0033365	protein localization to organelle	P
BBS2	Bardet-Biedl syndrome 2	GO:0038108	negative regulation of appetite by leptin-mediated signaling pathway	P
BBS2	Bardet-Biedl syndrome 2	GO:0040015	negative regulation of multicellular organism growth	P
BBS2	Bardet-Biedl syndrome 2	GO:0043001	Golgi to plasma membrane protein transport	P
BBS2	Bardet-Biedl syndrome 2	GO:0045444	fat cell differentiation	P
BBS2	Bardet-Biedl syndrome 2	GO:0045494	photoreceptor cell maintenance	P
BBS2	Bardet-Biedl syndrome 2	GO:0048854	brain morphogenesis	P
BBS2	Bardet-Biedl syndrome 2	GO:0050896	response to stimulus	P
BBS2	Bardet-Biedl syndrome 2	GO:0060271	cilium assembly	P
BBS2	Bardet-Biedl syndrome 2	GO:0060296	regulation of cilium beat frequency involved in ciliary motility	P
BBS2	Bardet-Biedl syndrome 2	GO:1905515	non-motile cilium assembly	P
NLRC5	NLR family CARD domain containing 5	GO:0002376	immune system process	P
NLRC5	NLR family CARD domain containing 5	GO:0009617	response to bacterium	P
NLRC5	NLR family CARD domain containing 5	GO:0032088	negative regulation of NF-kappaB transcription factor activity	P
NLRC5	NLR family CARD domain containing 5	GO:0032480	negative regulation of type I interferon production	P
NLRC5	NLR family CARD domain containing 5	GO:0035556	intracellular signal transduction	P
NLRC5	NLR family CARD domain containing 5	GO:0043549	regulation of kinase activity	P
NLRC5	NLR family CARD domain containing 5	GO:0045087	innate immune response	P
NLRC5	NLR family CARD domain containing 5	GO:0045345	positive regulation of MHC class I biosynthetic process	P
NLRC5	NLR family CARD domain containing 5	GO:0045944	positive regulation of transcription by RNA polymerase II	P
NLRC5	NLR family CARD domain containing 5	GO:0051607	defense response to virus	P
NLRC5	NLR family CARD domain containing 5	GO:0060335	positive regulation of interferon-gamma-mediated signaling pathway	P
NLRC5	NLR family CARD domain containing 5	GO:0060339	negative regulation of type I interferon-mediated signaling pathway	P
NLRC5	NLR family CARD domain containing 5	GO:0060340	positive regulation of type I interferon-mediated signaling pathway	P
CNOT1	CCR4-NOT transcription complex subunit 1	GO:0000122	negative regulation of transcription by RNA polymerase II	P
CNOT1	CCR4-NOT transcription complex subunit 1	GO:0000288	nuclear-transcribed mRNA catabolic process, deadenylation-dependent decay	P
CNOT1	CCR4-NOT transcription complex subunit 1	GO:0000289	nuclear-transcribed mRNA poly(A) tail shortening	P
CNOT1	CCR4-NOT transcription complex subunit 1	GO:0001829	trophectodermal cell differentiation	P
CNOT1	CCR4-NOT transcription complex subunit 1	GO:0006417	regulation of translation	P
CNOT1	CCR4-NOT transcription complex subunit 1	GO:0006977	DNA damage response, signal transduction by p53 class mediator resulting in cell cycle arrest	P
CNOT1	CCR4-NOT transcription complex subunit 1	GO:0007275	multicellular organism development	P
CNOT1	CCR4-NOT transcription complex subunit 1	GO:0010606	positive regulation of cytoplasmic mRNA processing body assembly	P
CNOT1	CCR4-NOT transcription complex subunit 1	GO:0017148	negative regulation of translation	P
CNOT1	CCR4-NOT transcription complex subunit 1	GO:0031047	gene silencing by RNA	P
CNOT1	CCR4-NOT transcription complex subunit 1	GO:0033147	negative regulation of intracellular estrogen receptor signaling pathway	P
CNOT1	CCR4-NOT transcription complex subunit 1	GO:0035195	gene silencing by miRNA	P
CNOT1	CCR4-NOT transcription complex subunit 1	GO:0048387	negative regulation of retinoic acid receptor signaling pathway	P
CNOT1	CCR4-NOT transcription complex subunit 1	GO:0060213	positive regulation of nuclear-transcribed mRNA poly(A) tail shortening	P
CNOT1	CCR4-NOT transcription complex subunit 1	GO:0061014	positive regulation of mRNA catabolic process	P
CNOT1	CCR4-NOT transcription complex subunit 1	GO:0090503	RNA phosphodiester bond hydrolysis, exonucleolytic	P
CNOT1	CCR4-NOT transcription complex subunit 1	GO:1900153	positive regulation of nuclear-transcribed mRNA catabolic process, deadenylation-dependent decay	P
CNOT1	CCR4-NOT transcription complex subunit 1	GO:2000036	regulation of stem cell population maintenance	P
BCAR1	BCAR1 scaffold protein, Cas family member	GO:0001558	regulation of cell growth	P
BCAR1	BCAR1 scaffold protein, Cas family member	GO:0007015	actin filament organization	P
BCAR1	BCAR1 scaffold protein, Cas family member	GO:0007155	cell adhesion	P
BCAR1	BCAR1 scaffold protein, Cas family member	GO:0007165	signal transduction	P
BCAR1	BCAR1 scaffold protein, Cas family member	GO:0007169	transmembrane receptor protein tyrosine kinase signaling pathway	P
BCAR1	BCAR1 scaffold protein, Cas family member	GO:0007173	epidermal growth factor receptor signaling pathway	P
BCAR1	BCAR1 scaffold protein, Cas family member	GO:0007186	G protein-coupled receptor signaling pathway	P
BCAR1	BCAR1 scaffold protein, Cas family member	GO:0007229	integrin-mediated signaling pathway	P
BCAR1	BCAR1 scaffold protein, Cas family member	GO:0008286	insulin receptor signaling pathway	P
BCAR1	BCAR1 scaffold protein, Cas family member	GO:0010595	positive regulation of endothelial cell migration	P
BCAR1	BCAR1 scaffold protein, Cas family member	GO:0016477	cell migration	P
BCAR1	BCAR1 scaffold protein, Cas family member	GO:0030335	positive regulation of cell migration	P
BCAR1	BCAR1 scaffold protein, Cas family member	GO:0035729	cellular response to hepatocyte growth factor stimulus	P
BCAR1	BCAR1 scaffold protein, Cas family member	GO:0042981	regulation of apoptotic process	P
BCAR1	BCAR1 scaffold protein, Cas family member	GO:0048008	platelet-derived growth factor receptor signaling pathway	P
BCAR1	BCAR1 scaffold protein, Cas family member	GO:0048010	vascular endothelial growth factor receptor signaling pathway	P
BCAR1	BCAR1 scaffold protein, Cas family member	GO:0048011	neurotrophin TRK receptor signaling pathway	P
BCAR1	BCAR1 scaffold protein, Cas family member	GO:0048012	hepatocyte growth factor receptor signaling pathway	P
BCAR1	BCAR1 scaffold protein, Cas family member	GO:0050851	antigen receptor-mediated signaling pathway	P
BCAR1	BCAR1 scaffold protein, Cas family member	GO:0050852	T cell receptor signaling pathway	P
BCAR1	BCAR1 scaffold protein, Cas family member	GO:0050853	B cell receptor signaling pathway	P
BCAR1	BCAR1 scaffold protein, Cas family member	GO:0051301	cell division	P
BCAR1	BCAR1 scaffold protein, Cas family member	GO:0060326	cell chemotaxis	P
BCAR1	BCAR1 scaffold protein, Cas family member	GO:0086100	endothelin receptor signaling pathway	P
BCAR1	BCAR1 scaffold protein, Cas family member	GO:0090527	actin filament reorganization	P
KARS1	lysyl-tRNA synthetase 1	GO:0002276	basophil activation involved in immune response	P
KARS1	lysyl-tRNA synthetase 1	GO:0002863	positive regulation of inflammatory response to antigenic stimulus	P
KARS1	lysyl-tRNA synthetase 1	GO:0006412	translation	P
KARS1	lysyl-tRNA synthetase 1	GO:0006418	tRNA aminoacylation for protein translation	P
KARS1	lysyl-tRNA synthetase 1	GO:0006430	lysyl-tRNA aminoacylation	P
KARS1	lysyl-tRNA synthetase 1	GO:0008033	tRNA processing	P
KARS1	lysyl-tRNA synthetase 1	GO:0010165	response to X-ray	P
KARS1	lysyl-tRNA synthetase 1	GO:0015966	diadenosine tetraphosphate biosynthetic process	P
KARS1	lysyl-tRNA synthetase 1	GO:0016032	viral process	P
KARS1	lysyl-tRNA synthetase 1	GO:0043032	positive regulation of macrophage activation	P
KARS1	lysyl-tRNA synthetase 1	GO:0045893	positive regulation of transcription, DNA-templated	P
KARS1	lysyl-tRNA synthetase 1	GO:0070371	ERK1 and ERK2 cascade	P
MVD	mevalonate diphosphate decarboxylase	GO:0006489	dolichyl diphosphate biosynthetic process	P
MVD	mevalonate diphosphate decarboxylase	GO:0006629	lipid metabolic process	P
MVD	mevalonate diphosphate decarboxylase	GO:0006694	steroid biosynthetic process	P
MVD	mevalonate diphosphate decarboxylase	GO:0006695	cholesterol biosynthetic process	P
MVD	mevalonate diphosphate decarboxylase	GO:0008202	steroid metabolic process	P
MVD	mevalonate diphosphate decarboxylase	GO:0008203	cholesterol metabolic process	P
MVD	mevalonate diphosphate decarboxylase	GO:0008284	positive regulation of cell population proliferation	P
MVD	mevalonate diphosphate decarboxylase	GO:0008299	isoprenoid biosynthetic process	P
MVD	mevalonate diphosphate decarboxylase	GO:0016126	sterol biosynthetic process	P
MVD	mevalonate diphosphate decarboxylase	GO:0019216	regulation of lipid metabolic process	P
MVD	mevalonate diphosphate decarboxylase	GO:0019287	isopentenyl diphosphate biosynthetic process, mevalonate pathway	P
PIEZO1	piezo type mechanosensitive ion channel component 1	GO:0006811	ion transport	P
PIEZO1	piezo type mechanosensitive ion channel component 1	GO:0006812	cation transport	P
PIEZO1	piezo type mechanosensitive ion channel component 1	GO:0010831	positive regulation of myotube differentiation	P
PIEZO1	piezo type mechanosensitive ion channel component 1	GO:0033625	positive regulation of integrin activation	P
PIEZO1	piezo type mechanosensitive ion channel component 1	GO:0033634	positive regulation of cell-cell adhesion mediated by integrin	P
PIEZO1	piezo type mechanosensitive ion channel component 1	GO:0034220	ion transmembrane transport	P
PIEZO1	piezo type mechanosensitive ion channel component 1	GO:0042391	regulation of membrane potential	P
PIEZO1	piezo type mechanosensitive ion channel component 1	GO:0050982	detection of mechanical stimulus	P
PIEZO1	piezo type mechanosensitive ion channel component 1	GO:0071260	cellular response to mechanical stimulus	P
PIEZO1	piezo type mechanosensitive ion channel component 1	GO:0098655	cation transmembrane transport	P
SRR	serine racemase	GO:0006520	cellular amino acid metabolic process	P
SRR	serine racemase	GO:0006563	L-serine metabolic process	P
SRR	serine racemase	GO:0006564	L-serine biosynthetic process	P
SRR	serine racemase	GO:0007420	brain development	P
SRR	serine racemase	GO:0007568	aging	P
SRR	serine racemase	GO:0008152	metabolic process	P
SRR	serine racemase	GO:0009069	serine family amino acid metabolic process	P
SRR	serine racemase	GO:0014070	response to organic cyclic compound	P
SRR	serine racemase	GO:0032496	response to lipopolysaccharide	P
SRR	serine racemase	GO:0042493	response to drug	P
SRR	serine racemase	GO:0042866	pyruvate biosynthetic process	P
SRR	serine racemase	GO:0043278	response to morphine	P
SRR	serine racemase	GO:0070178	D-serine metabolic process	P
SRR	serine racemase	GO:0070179	D-serine biosynthetic process	P
MYBBP1A	MYB binding protein 1a	GO:0001649	osteoblast differentiation	P
MYBBP1A	MYB binding protein 1a	GO:0006355	regulation of transcription, DNA-templated	P
MYBBP1A	MYB binding protein 1a	GO:0022904	respiratory electron transport chain	P
MYBBP1A	MYB binding protein 1a	GO:0032922	circadian regulation of gene expression	P
MYBBP1A	MYB binding protein 1a	GO:0042149	cellular response to glucose starvation	P
MYBBP1A	MYB binding protein 1a	GO:0042254	ribosome biogenesis	P
MYBBP1A	MYB binding protein 1a	GO:0045815	positive regulation of gene expression, epigenetic	P
MYBBP1A	MYB binding protein 1a	GO:0045892	negative regulation of transcription, DNA-templated	P
MYBBP1A	MYB binding protein 1a	GO:0048511	rhythmic process	P
MYBBP1A	MYB binding protein 1a	GO:0071158	positive regulation of cell cycle arrest	P
MYBBP1A	MYB binding protein 1a	GO:0072332	intrinsic apoptotic signaling pathway by p53 class mediator	P
MYBBP1A	MYB binding protein 1a	GO:2000210	positive regulation of anoikis	P
MPRIP	myosin phosphatase Rho interacting protein	GO:0007015	actin filament organization	P
DRG2	developmentally regulated GTP binding protein 2	GO:0002181	cytoplasmic translation	P
DRG2	developmentally regulated GTP binding protein 2	GO:0007165	signal transduction	P
SHMT1	serine hydroxymethyltransferase 1	GO:0006508	proteolysis	P
SHMT1	serine hydroxymethyltransferase 1	GO:0006544	glycine metabolic process	P
SHMT1	serine hydroxymethyltransferase 1	GO:0006545	glycine biosynthetic process	P
SHMT1	serine hydroxymethyltransferase 1	GO:0006563	L-serine metabolic process	P
SHMT1	serine hydroxymethyltransferase 1	GO:0006565	L-serine catabolic process	P
SHMT1	serine hydroxymethyltransferase 1	GO:0006730	one-carbon metabolic process	P
SHMT1	serine hydroxymethyltransferase 1	GO:0009113	purine nucleobase biosynthetic process	P
SHMT1	serine hydroxymethyltransferase 1	GO:0016579	protein deubiquitination	P
SHMT1	serine hydroxymethyltransferase 1	GO:0017148	negative regulation of translation	P
SHMT1	serine hydroxymethyltransferase 1	GO:0019264	glycine biosynthetic process from serine	P
SHMT1	serine hydroxymethyltransferase 1	GO:0035999	tetrahydrofolate interconversion	P
SHMT1	serine hydroxymethyltransferase 1	GO:0045329	carnitine biosynthetic process	P
SHMT1	serine hydroxymethyltransferase 1	GO:0046653	tetrahydrofolate metabolic process	P
SHMT1	serine hydroxymethyltransferase 1	GO:0046655	folic acid metabolic process	P
SHMT1	serine hydroxymethyltransferase 1	GO:0051289	protein homotetramerization	P
SHMT1	serine hydroxymethyltransferase 1	GO:1904482	cellular response to tetrahydrofolate	P
SHMT1	serine hydroxymethyltransferase 1	GO:1990830	cellular response to leukemia inhibitory factor	P
ALDH3A1	aldehyde dehydrogenase 3 family member A1	GO:0001666	response to hypoxia	P
ALDH3A1	aldehyde dehydrogenase 3 family member A1	GO:0006081	cellular aldehyde metabolic process	P
ALDH3A1	aldehyde dehydrogenase 3 family member A1	GO:0006805	xenobiotic metabolic process	P
ALDH3A1	aldehyde dehydrogenase 3 family member A1	GO:0007568	aging	P
ALDH3A1	aldehyde dehydrogenase 3 family member A1	GO:0007584	response to nutrient	P
ALDH3A1	aldehyde dehydrogenase 3 family member A1	GO:0008284	positive regulation of cell population proliferation	P
ALDH3A1	aldehyde dehydrogenase 3 family member A1	GO:0014070	response to organic cyclic compound	P
ALDH3A1	aldehyde dehydrogenase 3 family member A1	GO:0042493	response to drug	P
ALDH3A1	aldehyde dehydrogenase 3 family member A1	GO:0051384	response to glucocorticoid	P
ALDH3A1	aldehyde dehydrogenase 3 family member A1	GO:0051591	response to cAMP	P
ALDH3A1	aldehyde dehydrogenase 3 family member A1	GO:0055114	oxidation-reduction process	P
TMEM11	transmembrane protein 11	GO:0007005	mitochondrion organization	P
TMEM11	transmembrane protein 11	GO:0007007	inner mitochondrial membrane organization	P
PIP4K2B	phosphatidylinositol-5-phosphate 4-kinase type 2 beta	GO:0006644	phospholipid metabolic process	P
PIP4K2B	phosphatidylinositol-5-phosphate 4-kinase type 2 beta	GO:0006661	phosphatidylinositol biosynthetic process	P
PIP4K2B	phosphatidylinositol-5-phosphate 4-kinase type 2 beta	GO:0007166	cell surface receptor signaling pathway	P
PIP4K2B	phosphatidylinositol-5-phosphate 4-kinase type 2 beta	GO:0010506	regulation of autophagy	P
PIP4K2B	phosphatidylinositol-5-phosphate 4-kinase type 2 beta	GO:0014066	regulation of phosphatidylinositol 3-kinase signaling	P
PIP4K2B	phosphatidylinositol-5-phosphate 4-kinase type 2 beta	GO:0016310	phosphorylation	P
PIP4K2B	phosphatidylinositol-5-phosphate 4-kinase type 2 beta	GO:0046488	phosphatidylinositol metabolic process	P
PIP4K2B	phosphatidylinositol-5-phosphate 4-kinase type 2 beta	GO:0046627	negative regulation of insulin receptor signaling pathway	P
PIP4K2B	phosphatidylinositol-5-phosphate 4-kinase type 2 beta	GO:0046854	phosphatidylinositol phosphorylation	P
PIP4K2B	phosphatidylinositol-5-phosphate 4-kinase type 2 beta	GO:0061909	autophagosome-lysosome fusion	P
PIP4K2B	phosphatidylinositol-5-phosphate 4-kinase type 2 beta	GO:0090217	negative regulation of 1-phosphatidylinositol-4-phosphate 5-kinase activity	P
PIP4K2B	phosphatidylinositol-5-phosphate 4-kinase type 2 beta	GO:1901796	regulation of signal transduction by p53 class mediator	P
PIP4K2B	phosphatidylinositol-5-phosphate 4-kinase type 2 beta	GO:1902635	1-phosphatidyl-1D-myo-inositol 4,5-bisphosphate biosynthetic process	P
PIP4K2B	phosphatidylinositol-5-phosphate 4-kinase type 2 beta	GO:2000786	positive regulation of autophagosome assembly	P
P3H4	prolyl 3-hydroxylase family member 4 (inactive)	GO:0007130	synaptonemal complex assembly	P
P3H4	prolyl 3-hydroxylase family member 4 (inactive)	GO:0017185	peptidyl-lysine hydroxylation	P
P3H4	prolyl 3-hydroxylase family member 4 (inactive)	GO:0030199	collagen fibril organization	P
P3H4	prolyl 3-hydroxylase family member 4 (inactive)	GO:0032964	collagen biosynthetic process	P
P3H4	prolyl 3-hydroxylase family member 4 (inactive)	GO:0046849	bone remodeling	P
DHX8	DEAH-box helicase 8	GO:0000390	spliceosomal complex disassembly	P
DHX8	DEAH-box helicase 8	GO:0000398	mRNA splicing, via spliceosome	P
DHX8	DEAH-box helicase 8	GO:0006396	RNA processing	P
DHX8	DEAH-box helicase 8	GO:0006397	mRNA processing	P
DHX8	DEAH-box helicase 8	GO:0008380	RNA splicing	P
POLG2	DNA polymerase gamma 2, accessory subunit	GO:0001701	in utero embryonic development	P
POLG2	DNA polymerase gamma 2, accessory subunit	GO:0006260	DNA replication	P
POLG2	DNA polymerase gamma 2, accessory subunit	GO:0006261	DNA-dependent DNA replication	P
POLG2	DNA polymerase gamma 2, accessory subunit	GO:0006264	mitochondrial DNA replication	P
POLG2	DNA polymerase gamma 2, accessory subunit	GO:0006281	DNA repair	P
POLG2	DNA polymerase gamma 2, accessory subunit	GO:0007005	mitochondrion organization	P
POLG2	DNA polymerase gamma 2, accessory subunit	GO:0022904	respiratory electron transport chain	P
POLG2	DNA polymerase gamma 2, accessory subunit	GO:0032042	mitochondrial DNA metabolic process	P
POLG2	DNA polymerase gamma 2, accessory subunit	GO:0070584	mitochondrion morphogenesis	P
POLG2	DNA polymerase gamma 2, accessory subunit	GO:0071897	DNA biosynthetic process	P
POLG2	DNA polymerase gamma 2, accessory subunit	GO:1900264	positive regulation of DNA-directed DNA polymerase activity	P
MIF4GD	MIF4G domain containing	GO:0006417	regulation of translation	P
MIF4GD	MIF4G domain containing	GO:0006446	regulation of translational initiation	P
MIF4GD	MIF4G domain containing	GO:0045727	positive regulation of translation	P
PSMG2	proteasome assembly chaperone 2	GO:0007094	mitotic spindle assembly checkpoint	P
PSMG2	proteasome assembly chaperone 2	GO:0043066	negative regulation of apoptotic process	P
PSMG2	proteasome assembly chaperone 2	GO:0043248	proteasome assembly	P
PSMG2	proteasome assembly chaperone 2	GO:0051131	chaperone-mediated protein complex assembly	P
PSMG2	proteasome assembly chaperone 2	GO:0051726	regulation of cell cycle	P
TPGS2	tubulin polyglutamylase complex subunit 2	GO:0018095	protein polyglutamylation	P
RPL17	ribosomal protein L17	GO:0000184	nuclear-transcribed mRNA catabolic process, nonsense-mediated decay	P
RPL17	ribosomal protein L17	GO:0002181	cytoplasmic translation	P
RPL17	ribosomal protein L17	GO:0006364	rRNA processing	P
RPL17	ribosomal protein L17	GO:0006412	translation	P
RPL17	ribosomal protein L17	GO:0006413	translational initiation	P
RPL17	ribosomal protein L17	GO:0006614	SRP-dependent cotranslational protein targeting to membrane	P
RPL17	ribosomal protein L17	GO:0019083	viral transcription	P
MBD1	methyl-CpG binding domain protein 1	GO:0006366	transcription by RNA polymerase II	P
MBD1	methyl-CpG binding domain protein 1	GO:0007507	heart development	P
MBD1	methyl-CpG binding domain protein 1	GO:0007568	aging	P
MBD1	methyl-CpG binding domain protein 1	GO:0010629	negative regulation of gene expression	P
MBD1	methyl-CpG binding domain protein 1	GO:0014070	response to organic cyclic compound	P
MBD1	methyl-CpG binding domain protein 1	GO:0030182	neuron differentiation	P
MBD1	methyl-CpG binding domain protein 1	GO:0031667	response to nutrient levels	P
MBD1	methyl-CpG binding domain protein 1	GO:0032355	response to estradiol	P
MBD1	methyl-CpG binding domain protein 1	GO:0042220	response to cocaine	P
MBD1	methyl-CpG binding domain protein 1	GO:0042493	response to drug	P
MBD1	methyl-CpG binding domain protein 1	GO:0044030	regulation of DNA methylation	P
MBD1	methyl-CpG binding domain protein 1	GO:0045892	negative regulation of transcription, DNA-templated	P
MBD1	methyl-CpG binding domain protein 1	GO:0048712	negative regulation of astrocyte differentiation	P
PTBP1	polypyrimidine tract binding protein 1	GO:0000381	regulation of alternative mRNA splicing, via spliceosome	P
PTBP1	polypyrimidine tract binding protein 1	GO:0000398	mRNA splicing, via spliceosome	P
PTBP1	polypyrimidine tract binding protein 1	GO:0006397	mRNA processing	P
PTBP1	polypyrimidine tract binding protein 1	GO:0008380	RNA splicing	P
PTBP1	polypyrimidine tract binding protein 1	GO:0008543	fibroblast growth factor receptor signaling pathway	P
PTBP1	polypyrimidine tract binding protein 1	GO:0016070	RNA metabolic process	P
PTBP1	polypyrimidine tract binding protein 1	GO:0033119	negative regulation of RNA splicing	P
PTBP1	polypyrimidine tract binding protein 1	GO:0035307	positive regulation of protein dephosphorylation	P
PTBP1	polypyrimidine tract binding protein 1	GO:0043484	regulation of RNA splicing	P
PTBP1	polypyrimidine tract binding protein 1	GO:0045595	regulation of cell differentiation	P
PTBP1	polypyrimidine tract binding protein 1	GO:0048025	negative regulation of mRNA splicing, via spliceosome	P
PTBP1	polypyrimidine tract binding protein 1	GO:0051148	negative regulation of muscle cell differentiation	P
PTBP1	polypyrimidine tract binding protein 1	GO:0070886	positive regulation of calcineurin-NFAT signaling cascade	P
PTBP1	polypyrimidine tract binding protein 1	GO:0075522	IRES-dependent viral translational initiation	P
CIRBP	cold inducible RNA binding protein	GO:0009409	response to cold	P
CIRBP	cold inducible RNA binding protein	GO:0009411	response to UV	P
CIRBP	cold inducible RNA binding protein	GO:0017148	negative regulation of translation	P
CIRBP	cold inducible RNA binding protein	GO:0034063	stress granule assembly	P
CIRBP	cold inducible RNA binding protein	GO:0045727	positive regulation of translation	P
CIRBP	cold inducible RNA binding protein	GO:0048026	positive regulation of mRNA splicing, via spliceosome	P
CIRBP	cold inducible RNA binding protein	GO:0048255	mRNA stabilization	P
PLEKHJ1	pleckstrin homology domain containing J1	GO:0001881	receptor recycling	P
PLEKHJ1	pleckstrin homology domain containing J1	GO:0007032	endosome organization	P
PLEKHJ1	pleckstrin homology domain containing J1	GO:0042147	retrograde transport, endosome to Golgi	P
HDGFL2	HDGF like 2	GO:0006357	regulation of transcription by RNA polymerase II	P
HDGFL2	HDGF like 2	GO:0030307	positive regulation of cell growth	P
KHSRP	KH-type splicing regulatory protein	GO:0000375	RNA splicing, via transesterification reactions	P
KHSRP	KH-type splicing regulatory protein	GO:0006355	regulation of transcription, DNA-templated	P
KHSRP	KH-type splicing regulatory protein	GO:0006397	mRNA processing	P
KHSRP	KH-type splicing regulatory protein	GO:0006402	mRNA catabolic process	P
KHSRP	KH-type splicing regulatory protein	GO:0008380	RNA splicing	P
KHSRP	KH-type splicing regulatory protein	GO:0010468	regulation of gene expression	P
KHSRP	KH-type splicing regulatory protein	GO:0010586	miRNA metabolic process	P
KHSRP	KH-type splicing regulatory protein	GO:0010989	negative regulation of low-density lipoprotein particle clearance	P
KHSRP	KH-type splicing regulatory protein	GO:0043488	regulation of mRNA stability	P
KHSRP	KH-type splicing regulatory protein	GO:0045019	negative regulation of nitric oxide biosynthetic process	P
KHSRP	KH-type splicing regulatory protein	GO:0051028	mRNA transport	P
KHSRP	KH-type splicing regulatory protein	GO:0061014	positive regulation of mRNA catabolic process	P
KHSRP	KH-type splicing regulatory protein	GO:0061158	3'-UTR-mediated mRNA destabilization	P
KHSRP	KH-type splicing regulatory protein	GO:0071345	cellular response to cytokine stimulus	P
KHSRP	KH-type splicing regulatory protein	GO:2000628	regulation of miRNA metabolic process	P
SLC35E1	solute carrier family 35 member E1	GO:0055085	transmembrane transport	P
PGPEP1	pyroglutamyl-peptidase I	GO:0006508	proteolysis	P
LSM14A	LSM14A mRNA processing body assembly factor	GO:0006417	regulation of translation	P
LSM14A	LSM14A mRNA processing body assembly factor	GO:0007275	multicellular organism development	P
LSM14A	LSM14A mRNA processing body assembly factor	GO:0017148	negative regulation of translation	P
LSM14A	LSM14A mRNA processing body assembly factor	GO:0033962	P-body assembly	P
LSM14A	LSM14A mRNA processing body assembly factor	GO:0034063	stress granule assembly	P
LSM14A	LSM14A mRNA processing body assembly factor	GO:0039529	RIG-I signaling pathway	P
LSM14A	LSM14A mRNA processing body assembly factor	GO:0051607	defense response to virus	P
LSM14A	LSM14A mRNA processing body assembly factor	GO:0060340	positive regulation of type I interferon-mediated signaling pathway	P
LSM14A	LSM14A mRNA processing body assembly factor	GO:0090307	mitotic spindle assembly	P
RELB	RELB proto-oncogene, NF-kB subunit	GO:0002223	stimulatory C-type lectin receptor signaling pathway	P
RELB	RELB proto-oncogene, NF-kB subunit	GO:0006355	regulation of transcription, DNA-templated	P
RELB	RELB proto-oncogene, NF-kB subunit	GO:0006357	regulation of transcription by RNA polymerase II	P
RELB	RELB proto-oncogene, NF-kB subunit	GO:0006954	inflammatory response	P
RELB	RELB proto-oncogene, NF-kB subunit	GO:0007249	I-kappaB kinase/NF-kappaB signaling	P
RELB	RELB proto-oncogene, NF-kB subunit	GO:0010628	positive regulation of gene expression	P
RELB	RELB proto-oncogene, NF-kB subunit	GO:0019882	antigen processing and presentation	P
RELB	RELB proto-oncogene, NF-kB subunit	GO:0030098	lymphocyte differentiation	P
RELB	RELB proto-oncogene, NF-kB subunit	GO:0032688	negative regulation of interferon-beta production	P
RELB	RELB proto-oncogene, NF-kB subunit	GO:0032922	circadian regulation of gene expression	P
RELB	RELB proto-oncogene, NF-kB subunit	GO:0034097	response to cytokine	P
RELB	RELB proto-oncogene, NF-kB subunit	GO:0038061	NIK/NF-kappaB signaling	P
RELB	RELB proto-oncogene, NF-kB subunit	GO:0042088	T-helper 1 type immune response	P
RELB	RELB proto-oncogene, NF-kB subunit	GO:0043011	myeloid dendritic cell differentiation	P
RELB	RELB proto-oncogene, NF-kB subunit	GO:0045063	T-helper 1 cell differentiation	P
RELB	RELB proto-oncogene, NF-kB subunit	GO:0045087	innate immune response	P
RELB	RELB proto-oncogene, NF-kB subunit	GO:0045892	negative regulation of transcription, DNA-templated	P
RELB	RELB proto-oncogene, NF-kB subunit	GO:0048511	rhythmic process	P
RELB	RELB proto-oncogene, NF-kB subunit	GO:0071470	cellular response to osmotic stress	P
KLC3	kinesin light chain 3	GO:0008088	axo-dendritic transport	P
DBP	D-box binding PAR bZIP transcription factor	GO:0001889	liver development	P
DBP	D-box binding PAR bZIP transcription factor	GO:0006355	regulation of transcription, DNA-templated	P
DBP	D-box binding PAR bZIP transcription factor	GO:0006357	regulation of transcription by RNA polymerase II	P
DBP	D-box binding PAR bZIP transcription factor	GO:0007623	circadian rhythm	P
DBP	D-box binding PAR bZIP transcription factor	GO:0045944	positive regulation of transcription by RNA polymerase II	P
DBP	D-box binding PAR bZIP transcription factor	GO:0048511	rhythmic process	P
PPP1R12C	protein phosphatase 1 regulatory subunit 12C	GO:0007165	signal transduction	P
PPP1R12C	protein phosphatase 1 regulatory subunit 12C	GO:0043086	negative regulation of catalytic activity	P
PPP1R12C	protein phosphatase 1 regulatory subunit 12C	GO:0050790	regulation of catalytic activity	P
RBM39	RNA binding motif protein 39	GO:0006396	RNA processing	P
RBM39	RNA binding motif protein 39	GO:0006397	mRNA processing	P
RBM39	RNA binding motif protein 39	GO:0008380	RNA splicing	P
RBM39	RNA binding motif protein 39	GO:0048024	regulation of mRNA splicing, via spliceosome	P
RPN2	ribophorin II	GO:0006464	cellular protein modification process	P
RPN2	ribophorin II	GO:0006486	protein glycosylation	P
RPN2	ribophorin II	GO:0006487	protein N-linked glycosylation	P
RPN2	ribophorin II	GO:0007568	aging	P
RPN2	ribophorin II	GO:0018279	protein N-linked glycosylation via asparagine	P
RPN2	ribophorin II	GO:0019082	viral protein processing	P
RPN2	ribophorin II	GO:0042493	response to drug	P
ZGPAT	zinc finger CCCH-type and G-patch domain containing	GO:0000122	negative regulation of transcription by RNA polymerase II	P
ZGPAT	zinc finger CCCH-type and G-patch domain containing	GO:0006357	regulation of transcription by RNA polymerase II	P
ZGPAT	zinc finger CCCH-type and G-patch domain containing	GO:0007175	negative regulation of epidermal growth factor-activated receptor activity	P
ZGPAT	zinc finger CCCH-type and G-patch domain containing	GO:0045892	negative regulation of transcription, DNA-templated	P
AP1B1	adaptor related protein complex 1 subunit beta 1	GO:0001822	kidney development	P
AP1B1	adaptor related protein complex 1 subunit beta 1	GO:0006886	intracellular protein transport	P
AP1B1	adaptor related protein complex 1 subunit beta 1	GO:0006892	post-Golgi vesicle-mediated transport	P
AP1B1	adaptor related protein complex 1 subunit beta 1	GO:0007368	determination of left/right symmetry	P
AP1B1	adaptor related protein complex 1 subunit beta 1	GO:0007507	heart development	P
AP1B1	adaptor related protein complex 1 subunit beta 1	GO:0015031	protein transport	P
AP1B1	adaptor related protein complex 1 subunit beta 1	GO:0016192	vesicle-mediated transport	P
AP1B1	adaptor related protein complex 1 subunit beta 1	GO:0019886	antigen processing and presentation of exogenous peptide antigen via MHC class II	P
AP1B1	adaptor related protein complex 1 subunit beta 1	GO:0050690	regulation of defense response to virus by virus	P
TRIOBP	TRIO and F-actin binding protein	GO:0007015	actin filament organization	P
TRIOBP	TRIO and F-actin binding protein	GO:0007049	cell cycle	P
TRIOBP	TRIO and F-actin binding protein	GO:0007605	sensory perception of sound	P
TRIOBP	TRIO and F-actin binding protein	GO:0030047	actin modification	P
TRIOBP	TRIO and F-actin binding protein	GO:0051016	barbed-end actin filament capping	P
TRIOBP	TRIO and F-actin binding protein	GO:0051301	cell division	P
TRIOBP	TRIO and F-actin binding protein	GO:0060088	auditory receptor cell stereocilium organization	P
TRIOBP	TRIO and F-actin binding protein	GO:1900026	positive regulation of substrate adhesion-dependent cell spreading	P
TCF20	transcription factor 20	GO:0006357	regulation of transcription by RNA polymerase II	P
TCF20	transcription factor 20	GO:0045944	positive regulation of transcription by RNA polymerase II	P
PPP6R2	protein phosphatase 6 regulatory subunit 2	GO:0043666	regulation of phosphoprotein phosphatase activity	P
CHKB	choline kinase beta	GO:0006629	lipid metabolic process	P
CHKB	choline kinase beta	GO:0006646	phosphatidylethanolamine biosynthetic process	P
CHKB	choline kinase beta	GO:0006656	phosphatidylcholine biosynthetic process	P
CHKB	choline kinase beta	GO:0006657	CDP-choline pathway	P
CHKB	choline kinase beta	GO:0008654	phospholipid biosynthetic process	P
CHKB	choline kinase beta	GO:0016310	phosphorylation	P
CHKB	choline kinase beta	GO:0046474	glycerophospholipid biosynthetic process	P
PIR	pirin	GO:0006366	transcription by RNA polymerase II	P
PIR	pirin	GO:0007586	digestion	P
PIR	pirin	GO:0030099	myeloid cell differentiation	P
PIR	pirin	GO:0030224	monocyte differentiation	P
ARAF	A-Raf proto-oncogene, serine/threonine kinase	GO:0000165	MAPK cascade	P
ARAF	A-Raf proto-oncogene, serine/threonine kinase	GO:0000186	activation of MAPKK activity	P
ARAF	A-Raf proto-oncogene, serine/threonine kinase	GO:0006464	cellular protein modification process	P
ARAF	A-Raf proto-oncogene, serine/threonine kinase	GO:0006468	protein phosphorylation	P
ARAF	A-Raf proto-oncogene, serine/threonine kinase	GO:0007165	signal transduction	P
ARAF	A-Raf proto-oncogene, serine/threonine kinase	GO:0016310	phosphorylation	P
ARAF	A-Raf proto-oncogene, serine/threonine kinase	GO:0032006	regulation of TOR signaling	P
ARAF	A-Raf proto-oncogene, serine/threonine kinase	GO:0032434	regulation of proteasomal ubiquitin-dependent protein catabolic process	P
ARAF	A-Raf proto-oncogene, serine/threonine kinase	GO:0033138	positive regulation of peptidyl-serine phosphorylation	P
ARAF	A-Raf proto-oncogene, serine/threonine kinase	GO:0035556	intracellular signal transduction	P
ARAF	A-Raf proto-oncogene, serine/threonine kinase	GO:0043066	negative regulation of apoptotic process	P
WDR13	WD repeat domain 13	GO:1904691	negative regulation of type B pancreatic cell proliferation	P
SLC35A2	solute carrier family 35 member A2	GO:0006012	galactose metabolic process	P
SLC35A2	solute carrier family 35 member A2	GO:0008643	carbohydrate transport	P
SLC35A2	solute carrier family 35 member A2	GO:0072334	UDP-galactose transmembrane transport	P
SLC35A2	solute carrier family 35 member A2	GO:0090481	pyrimidine nucleotide-sugar transmembrane transport	P
HDAC8	histone deacetylase 8	GO:0000122	negative regulation of transcription by RNA polymerase II	P
HDAC8	histone deacetylase 8	GO:0006325	chromatin organization	P
HDAC8	histone deacetylase 8	GO:0006333	chromatin assembly or disassembly	P
HDAC8	histone deacetylase 8	GO:0007062	sister chromatid cohesion	P
HDAC8	histone deacetylase 8	GO:0016575	histone deacetylation	P
HDAC8	histone deacetylase 8	GO:0031397	negative regulation of protein ubiquitination	P
HDAC8	histone deacetylase 8	GO:0031647	regulation of protein stability	P
HDAC8	histone deacetylase 8	GO:0032204	regulation of telomere maintenance	P
HDAC8	histone deacetylase 8	GO:0045944	positive regulation of transcription by RNA polymerase II	P
HDAC8	histone deacetylase 8	GO:0070932	histone H3 deacetylation	P
HDAC8	histone deacetylase 8	GO:0070933	histone H4 deacetylation	P
HDAC8	histone deacetylase 8	GO:0071922	regulation of cohesin loading	P
MORF4L2	mortality factor 4 like 2	GO:0006281	DNA repair	P
MORF4L2	mortality factor 4 like 2	GO:0006325	chromatin organization	P
MORF4L2	mortality factor 4 like 2	GO:0006342	chromatin silencing	P
MORF4L2	mortality factor 4 like 2	GO:0006355	regulation of transcription, DNA-templated	P
MORF4L2	mortality factor 4 like 2	GO:0006974	cellular response to DNA damage stimulus	P
MORF4L2	mortality factor 4 like 2	GO:0016573	histone acetylation	P
MORF4L2	mortality factor 4 like 2	GO:0016575	histone deacetylation	P
MORF4L2	mortality factor 4 like 2	GO:0040008	regulation of growth	P
MORF4L2	mortality factor 4 like 2	GO:0043967	histone H4 acetylation	P
MORF4L2	mortality factor 4 like 2	GO:0043968	histone H2A acetylation	P
MORF4L2	mortality factor 4 like 2	GO:0045944	positive regulation of transcription by RNA polymerase II	P
MORF4L2	mortality factor 4 like 2	GO:0051155	positive regulation of striated muscle cell differentiation	P
HAUS7	HAUS augmin like complex subunit 7	GO:0000086	G2/M transition of mitotic cell cycle	P
HAUS7	HAUS augmin like complex subunit 7	GO:0006259	DNA metabolic process	P
HAUS7	HAUS augmin like complex subunit 7	GO:0006281	DNA repair	P
HAUS7	HAUS augmin like complex subunit 7	GO:0007049	cell cycle	P
HAUS7	HAUS augmin like complex subunit 7	GO:0007098	centrosome cycle	P
HAUS7	HAUS augmin like complex subunit 7	GO:0010389	regulation of G2/M transition of mitotic cell cycle	P
HAUS7	HAUS augmin like complex subunit 7	GO:0051225	spindle assembly	P
HAUS7	HAUS augmin like complex subunit 7	GO:0051301	cell division	P
HAUS7	HAUS augmin like complex subunit 7	GO:0090305	nucleic acid phosphodiester bond hydrolysis	P
HAUS7	HAUS augmin like complex subunit 7	GO:0097711	ciliary basal body-plasma membrane docking	P
FAM3A	FAM3 metabolism regulating signaling molecule A	GO:0019732	antifungal humoral response	P
FAM3A	FAM3 metabolism regulating signaling molecule A	GO:0045721	negative regulation of gluconeogenesis	P
FAM3A	FAM3 metabolism regulating signaling molecule A	GO:0046890	regulation of lipid biosynthetic process	P
FAM3A	FAM3 metabolism regulating signaling molecule A	GO:0061844	antimicrobial humoral immune response mediated by antimicrobial peptide	P
FAM3A	FAM3 metabolism regulating signaling molecule A	GO:1905035	negative regulation of antifungal innate immune response	P
