# Supplementary material for: LncRNA TP53TG1 plays an anti-oncogenic role in cervical cancer by synthetically regulating transcriptome profile in HeLa cells
Source: Front Genet. 2022 Oct 4;13:981030. doi: 10.3389/fgene.2022.981030 (PMC9576931; doi:10.3389/fgene.2022.981030)
Supplement: Supplementary file 3 [file DataSheet1.ZIP › figures-中间图形/fig4-AS/BCDE-suva/suva/gokegg/cluster_ratio.txt.highfrequency.0-50.re.gene_GO_analysis/cluster_ratio.txt.highfrequency.0-50.re.gene_GO_enrichment_C.xls]

#fg	198
#bg	18569
##Statistical test method: hypergeometric test
##FDR correction method: Benjamini and Hochberg

#Term	Database	ID	Input number	Background number	P-Value	Corrected P-Value	Input	Hyperlink

--------------------

#Term	Database	ID	Input number	Background number	P-Value	Corrected P-Value	Input	Hyperlink

--------------------

#Term	Database	ID	Input number	Background number	P-Value	Corrected P-Value	Input	Hyperlink
cytosol	Gene Ontology	GO:0005829	96	5296	1.90904103636e-09	9.35430107818e-08	HSF1|WLS|MYL5|ARAF|CAMK1|ANAPC16|EIF3E|RNF115|RELB|PIR|ZSWIM8|PIP4K2B|DHX8|KCNAB2|RPL17|CNOT1|SHMT1|SERPINB6|TTI2|MIF4GD|RBBP4|GOLGA8A|STARD4|LSM14A|ALDH3A1|ATP6V1H|DNAJC21|POLR1C|CHKB|CDC16|PLEKHJ1|HAUS7|KHSRP|PSMG2|PDLIM5|TTC1|CNOT10|RIMKLB|PLEC|SMYD3|PHLDB2|BCAR1|PSIP1|TOLLIP|MTHFD1L|MPI|STING1|GFPT2|EIF2B4|MKNK1|C15orf39|CNBP|HNRNPH1|UPF2|BLVRA|DNAJB2|AP2M1|MARK3|PML|MTMR14|SPATS2L|CEP41|SRR|MVD|MLST8|PGPEP1|RILPL2|PREP|RBM4|MPRIP|LRRC23|NLRC5|PEX14|DRG2|KYNU|NPAS2|WARS1|MAPKAP1|BRPF1|DVL1|AP1B1|AJUBA|MTA1|DPP7|C1orf198|PPP6R2|METTL21A|SORD|BBS2|CASP8|CASP9|DXO|UPF3A|BOLA3|KARS1|PPCS	http://amigo.geneontology.org/amigo/term/GO:0005829
nucleoplasm	Gene Ontology	GO:0005654	71	3824	4.34812387651e-07	1.06529034974e-05	HSF1|RBM4|TIAL1|CIRBP|MKNK1|TAF9|CELF1|NPAS2|POLR1C|HNRNPH1|MORF4L2|HNRNPH3|CBX5|RBBP4|MAX|NCOR2|DRG2|KYNU|CDC16|DXO|TWIST1|GADD45A|BCLAF1|ANAPC16|EIF3E|MLH1|EIF1AD|ATRIP|BRPF1|RBM39|NGRN|SLC35A2|HDAC8|PML|RELB|PTBP1|AJUBA|MTA1|PIP4K2B|DHX8|TCF7|SPATS2L|RBM15|SCAF11|DDB2|TCEAL1|MAPKAP1|BRD8|METTL21A|SMYD3|MLST8|PIR|SHMT1|TTI2|KAT8|RCC1|NASP|PSIP1|KHSRP|SLC3A2|TCF20|CASP8|EPC1|WDR13|ZGPAT|UPF3A|MBD1|STING1|MYBBP1A|ASCC1|ATF1	http://amigo.geneontology.org/amigo/term/GO:0005654
cytoplasm	Gene Ontology	GO:0005737	105	6872	2.87418099743e-06	4.69449562913e-05	HSF1|POLG2|S100A14|SMAP1|CAMK1|GADD45A|ANAPC16|BCLAF1|ENTR1|RNF115|HDAC8|TPGS2|PIR|ZSWIM8|PIP4K2B|KCNAB2|SHMT1|SERPINB6|MIF4GD|MAX|ADCY3|MCRIP2|TIAL1|KLC3|STARD4|LSM14A|ALDH3A1|CELF1|SLC31A1|CDC16|HAUS7|KHSRP|PDLIM5|TARS2|CNOT10|RIMKLB|PLEC|SMYD3|PHLDB2|BCAR1|NASP|TOLLIP|MPI|STING1|MYBBP1A|CIRBP|EIF2B4|MKNK1|EIF3E|CNBP|UPF2|PLPP5|BLVRA|DNAJB2|CENATAC|PPP1R12C|PML|S100A4|MTMR14|SPATS2L|OSCP1|MARK3|CEP41|SRR|MAST2|MVD|DNAJC21|RELB|MLST8|TRIOBP|PGPEP1|RILPL2|PREP|RBM4|MPRIP|LRRC23|NLRC5|DRG2|KYNU|SELENOS|NPAS2|WARS1|MAPKAP1|BRPF1|DVL1|CNOT1|AJUBA|MTA1|CBWD6|ANXA3|GMPPA|C1orf198|PPP6R2|METTL21A|ARMC9|ST6GALNAC6|RCC1|BBS2|CASP8|CASP9|UPF3A|MBD1|MAST4|KARS1|PPCS	http://amigo.geneontology.org/amigo/term/GO:0005737
cytoplasmic stress granule	Gene Ontology	GO:0010494	7	77	1.80366243077e-05	0.000220948647769	RBM4|CIRBP|LSM14A|KHSRP|CELF1|MCRIP2|TIAL1	http://amigo.geneontology.org/amigo/term/GO:0010494
PML body	Gene Ontology	GO:0016605	6	102	0.000785271058223	0.00769565637059	HSF1|MAX|EIF3E|LRCH4|PML|CBX5	http://amigo.geneontology.org/amigo/term/GO:0016605
microtubule organizing center	Gene Ontology	GO:0005815	12	408	0.00148570549061	0.0121332615066	HSF1|CDC16|TRIOBP|HAUS7|CENATAC|BBS2|CEP41|ENTR1|FLOT1|RELB|RILPL2|AJUBA	http://amigo.geneontology.org/amigo/term/GO:0005815
nucleus	Gene Ontology	GO:0005634	90	6548	0.00187195762624	0.0131037033837	HSF1|CAMK1|GADD45A|ANAPC16|BCLAF1|EIF1AD|HDAC8|RELB|PTBP1|PIP4K2B|DHX8|CTSL|RPL17|BRD8|SHMT1|KAT8|MIF4GD|MAX|RBBP4|ZGPAT|TIAL1|DBP|DNAJC21|POLR1C|MCRIP2|CDC16|KHSRP|ATRIP|NGRN|PSMG2|RBM39|TCF7|CNOT10|SMYD3|NASP|PSIP1|HDGFL2|TAF9|MYBBP1A|ASCC1|CIRBP|MKNK1|EIF3E|CNBP|HNRNPH1|HNRNPH3|UPF2|CBX5|NCOR2|DNAJB2|RBM15|DDB2|S100A4|TCF20|MORF4L2|SPATS2L|PML|TCEAL1|CELF1|PIR|TRIOBP|WDR13|PREP|RBM4|ROGDI|NLRC5|EPC1|PEX14|DRG2|TWIST1|NPAS2|MLH1|WARS1|MAPKAP1|BRPF1|CEBPZ|CNOT1|AJUBA|MTA1|SCAF11|PPP6R2|RCC1|CASP8|CASP9|DXO|UPF3A|MBD1|KARS1|ATF1|PPCS	http://amigo.geneontology.org/amigo/term/GO:0005634
ribonucleoprotein complex	Gene Ontology	GO:1990904	6	160	0.0074517535674	0.0456419906003	HSF1|HNRNPH3|CELF1|HNRNPH1|TIAL1|CBX5	http://amigo.geneontology.org/amigo/term/GO:1990904
nuclear body	Gene Ontology	GO:0016604	9	333	0.00964266948103	0.0524989782856	DHX8|TCF7|TOLLIP|SCAF11|RPN2|NGRN|BOLA3|TCF20|NCOR2	http://amigo.geneontology.org/amigo/term/GO:0016604
protein-containing complex	Gene Ontology	GO:0032991	15	740	0.0131483598115	0.0644269630764	RCC1|NASP|SPATS2L|WARS1|TOLLIP|CASP8|RBBP4|METTL21A|PSMG3|DDB2|RELB|CBX5|CASP9|RBM39|PEX14	http://amigo.geneontology.org/amigo/term/GO:0032991
ciliary basal body	Gene Ontology	GO:0036064	5	161	0.0292606763297	0.12507722362	ENTR1|BBS2|CEP41|RILPL2|ARMC9	http://amigo.geneontology.org/amigo/term/GO:0036064
presynapse	Gene Ontology	GO:0098793	5	163	0.0306311568049	0.12507722362	AP2M1|PDLIM5|DVL1|ROGDI|FLOT1	http://amigo.geneontology.org/amigo/term/GO:0098793
cytoskeleton	Gene Ontology	GO:0005856	22	1406	0.0450973518711	0.169982326283	HSF1|LSM14A|MPRIP|TPGS2|CDC16|HAUS7|CENATAC|ENTR1|PPP1R12C|RELB|AJUBA|MTA1|CEP41|KCNAB2|MAST2|PLEC|ARMC9|KLC3|TRIOBP|BBS2|CASP8|RILPL2	http://amigo.geneontology.org/amigo/term/GO:0005856
centrosome	Gene Ontology	GO:0005813	10	528	0.0570834932205	0.199792226272	HSF1|CDC16|TTI2|HAUS7|CENATAC|CEP41|ENTR1|RELB|NLRC5|RILPL2	http://amigo.geneontology.org/amigo/term/GO:0005813
lysosomal membrane	Gene Ontology	GO:0005765	7	335	0.0681471701542	0.22261408917	SLC3A2|ATP13A2|ATP6V1H|AP2M1|FLOT1|AP1B1|NPRL3	http://amigo.geneontology.org/amigo/term/GO:0005765
cytoplasmic vesicle	Gene Ontology	GO:0031410	13	798	0.0856902506176	0.262426392516	AP2M1|ATP13A2|CTSL|HYAL3|WLS|ROGDI|MAPKAP1|DVL1|FLOT1|STING1|AP1B1|STARD4|DPP7	http://amigo.geneontology.org/amigo/term/GO:0031410
neuron projection	Gene Ontology	GO:0043005	8	442	0.101488464427	0.277378632363	SYNJ2BP|BBS2|CASP8|KCNAB2|DVL1|S100A4|KLC3|ATP13A2	http://amigo.geneontology.org/amigo/term/GO:0043005
chromatin	Gene Ontology	GO:0000785	15	980	0.10189419148	0.277378632363	HSF1|RCC1|NASP|TWIST1|MAX|NPAS2|EIF3E|RBBP4|ZGPAT|MBD1|DBP|PML|RELB|ATF1|NCOR2	http://amigo.geneontology.org/amigo/term/GO:0000785
nuclear speck	Gene Ontology	GO:0016607	7	410	0.14955841787	0.383185717004	RBM4|GADD45A|BCLAF1|MBD1|RBM15|ASCC1|RBM39	http://amigo.geneontology.org/amigo/term/GO:0016607
focal adhesion	Gene Ontology	GO:0005925	7	419	0.161550880374	0.383185717004	TRIOBP|AJUBA|MPRIP|PLEC|FLOT1|PHLDB2|BCAR1	http://amigo.geneontology.org/amigo/term/GO:0005925
endoplasmic reticulum	Gene Ontology	GO:0005783	21	1579	0.172632528825	0.383185717004	STING1|RPN2|ANKLE2|TBXAS1|TUSC3|HYAL3|DNAJB2|PIEZO1|ALDH3A1|TXNDC12|WLS|SELENOS|P3H4|LPCAT2|SLC35A2|PML|FADS2|CNBP|SELENOF|STARD4|PIP4K2B	http://amigo.geneontology.org/amigo/term/GO:0005783
microtubule	Gene Ontology	GO:0005874	6	354	0.177995318964	0.383185717004	HAUS7|KCNAB2|DVL1|TPGS2|KLC3|MTA1	http://amigo.geneontology.org/amigo/term/GO:0005874
lysosome	Gene Ontology	GO:0005764	7	434	0.182466201043	0.383185717004	CTSL|HYAL3|ATP13A2|SLC3A2|TIAL1|NPRL3|DPP7	http://amigo.geneontology.org/amigo/term/GO:0005764
early endosome	Gene Ontology	GO:0005769	5	285	0.189150803849	0.383185717004	HYAL3|ENTR1|WLS|PLEKHJ1|FLOT1	http://amigo.geneontology.org/amigo/term/GO:0005769
nucleolus	Gene Ontology	GO:0005730	12	848	0.195502916839	0.383185717004	PTBP1|SPATS2L|MIF4GD|SCAF11|DNAJC21|P3H4|UPF3A|RBM4|MYBBP1A|PML|CBX5|MORF4L2	http://amigo.geneontology.org/amigo/term/GO:0005730
mitochondrial matrix	Gene Ontology	GO:0005759	6	383	0.225771969732	0.416120368063	MTHFD1L|STYXL1|POLG2|TARS2|OXCT1|KARS1	http://amigo.geneontology.org/amigo/term/GO:0005759
mitochondrion	Gene Ontology	GO:0005739	20	1573	0.236457948255	0.416120368063	SORD|SYNJ2BP|OXCT1|TUSC3|STYXL1|MTHFD1L|ABHD11|CASP8|CASP9|POLG2|SFXN4|KYNU|BRD8|NGRN|STING1|TMEM11|ARAF|BOLA3|KARS1|TARS2	http://amigo.geneontology.org/amigo/term/GO:0005739
cell projection	Gene Ontology	GO:0042995	15	1142	0.237783067464	0.416120368063	PDLIM5|ROM1|BCAR1|ADCY3|ROGDI|PIEZO1|BBS2|CEP41|KCNAB2|SORD|ENTR1|ARMC9|MARK3|RILPL2|MAX	http://amigo.geneontology.org/amigo/term/GO:0042995
cilium	Gene Ontology	GO:0005929	6	397	0.250214739251	0.42277662839	ADCY3|BBS2|CEP41|SORD|ARMC9|RILPL2	http://amigo.geneontology.org/amigo/term/GO:0005929
neuronal cell body	Gene Ontology	GO:0043025	6	410	0.273553079686	0.436594528748	ANXA3|SLC3A2|ATP13A2|SRR|SLC31A1|DVL1	http://amigo.geneontology.org/amigo/term/GO:0043025
chromosome	Gene Ontology	GO:0005694	8	578	0.276212865126	0.436594528748	KAT8|RCC1|HSF1|ANAPC16|MLH1|BRPF1|MBD1|CBX5	http://amigo.geneontology.org/amigo/term/GO:0005694
extracellular exosome	Gene Ontology	GO:0070062	26	2181	0.301992292508	0.462425697903	WLS|ATP6V1H|SAA1|LAMB1|S100A14|C1RL|EIF3E|WARS1|AP2M1|MARK3|S100A4|PTBP1|DPP7|ANXA3|CTSL|GMPPA|SORD|PLEC|ARMC9|BLVRA|SHMT1|SERPINB6|TOLLIP|SLC3A2|MPI|FLOT1	http://amigo.geneontology.org/amigo/term/GO:0070062
endoplasmic reticulum membrane	Gene Ontology	GO:0005789	13	1048	0.32729706962	0.48598655792	RPN2|ANKLE2|TBXAS1|TUSC3|SELENOS|DNAJB2|PIEZO1|WLS|LPCAT2|STING1|PML|FADS2|PIP4K2B	http://amigo.geneontology.org/amigo/term/GO:0005789
collagen-containing extracellular matrix	Gene Ontology	GO:0062023	5	373	0.366623999623	0.512513072985	LAMB1|FIBCD1|CTSL|S100A4|SERPINB6	http://amigo.geneontology.org/amigo/term/GO:0062023
perinuclear region of cytoplasm	Gene Ontology	GO:0048471	9	725	0.368901658433	0.512513072985	HSF1|MTMR14|TOLLIP|PLEC|STING1|UPF2|LAMB1|S100A4|S100A14	http://amigo.geneontology.org/amigo/term/GO:0048471
intracellular membrane-bounded organelle	Gene Ontology	GO:0043231	12	998	0.376540216887	0.512513072985	DRG2|CTSL|EPC1|AP2M1|UPF3A|P3H4|PPP6R2|EIF1AD|MYBBP1A|AP1B1|MTA1|DPP7	http://amigo.geneontology.org/amigo/term/GO:0043231
axon	Gene Ontology	GO:0030424	5	411	0.446645123292	0.591503001116	ROGDI|ANXA3|DVL1|BCAR1|KCNAB2	http://amigo.geneontology.org/amigo/term/GO:0030424
Golgi apparatus	Gene Ontology	GO:0005794	15	1366	0.491829539714	0.634201248579	WLS|CTSL|STING1|MIF4GD|POMGNT1|ADCY3|MAPKAP1|LPCAT2|SLC35A2|SLC35E1|ST6GALNAC6|AP1B1|AJUBA|GOLGA8A|DPP7	http://amigo.geneontology.org/amigo/term/GO:0005794
dendrite	Gene Ontology	GO:0030425	5	472	0.568536009641	0.714314473651	MAX|ANXA3|DVL1|ROGDI|MARK3	http://amigo.geneontology.org/amigo/term/GO:0030425
Golgi membrane	Gene Ontology	GO:0000139	6	620	0.651984655787	0.772989649338	POMGNT1|WLS|LPCAT2|SLC35A2|ST6GALNAC6|AP1B1	http://amigo.geneontology.org/amigo/term/GO:0000139
cell junction	Gene Ontology	GO:0030054	9	922	0.654440553339	0.772989649338	PDLIM5|SLC3A2|BCAR1|SYNJ2BP|ROGDI|KCNAB2|PLEC|DDB2|AJUBA	http://amigo.geneontology.org/amigo/term/GO:0030054
endosome	Gene Ontology	GO:0005768	7	728	0.662562556575	0.772989649338	ATP13A2|HYAL3|WLS|ENTR1|FLOT1|STING1|PML	http://amigo.geneontology.org/amigo/term/GO:0005768
synapse	Gene Ontology	GO:0045202	6	806	0.864453986476	0.985075472961	PDLIM5|SLC3A2|ROGDI|KCNAB2|DVL1|FLOT1	http://amigo.geneontology.org/amigo/term/GO:0045202
extracellular space	Gene Ontology	GO:0005615	12	1880	0.984097689191	0.999955218107	CTSL|C1RL|FIBCD1|ALDH3A1|SORD|FAM3A|LAMB1|S100A4|CNOT1|KARS1|S100A14|SERPINB6	http://amigo.geneontology.org/amigo/term/GO:0005615
membrane	Gene Ontology	GO:0016020	76	8478	0.984139528351	0.999955218107	METTL2B|RPN2|KHSRP|TUSC3|FAM3A|TSPAN12|WLS|DRG2|CELF1|SLC31A1|SFXN4|HNRNPH1|MTHFD1L|LAMB1|TMEM248|RILPL2|PEX14|NPRL3|OSCP1|SMAP1|TMEM11|SELENOS|DNAJB2|SYNJ2BP|EIF3E|MLH1|NCOR2|AP2M1|DVL1|LPCAT2|NGRN|RBM15|MARK3|PML|SLC35E1|CNOT1|AJUBA|PIP4K2B|PDLIM5|ANXA3|CTSL|TBXAS1|ATP13A2|FIBCD1|PIEZO1|CNOT10|CEP41|KCNAB2|SORD|DISP1|MAST2|MAPKAP1|PLEC|ST6GALNAC6|PHLDB2|FADS2|BCAR1|PTBP1|SERPINB6|PLPP5|ROM1|ANKLE2|ADCY3|SLC3A2|POMGNT1|BBS2|AP1B1|LRCH4|HYAL3|FLOT1|STING1|MYBBP1A|KARS1|GOLGA8A|PREP|SLC35A2	http://amigo.geneontology.org/amigo/term/GO:0016020
plasma membrane	Gene Ontology	GO:0005886	41	5167	0.991516293959	0.999955218107	TUSC3|HDAC8|TSPAN12|ALDH3A1|ATP6V1H|SLC31A1|CTSL|DXO|SELENOS|AP2M1|BRPF1|DVL1|LPCAT2|MARK3|AJUBA|MORF4L2|PIP4K2B|ANXA3|WLS|PLPP5|OSCP1|SMAP1|PIEZO1|KCNAB2|SRR|MAST2|MAPKAP1|PLEC|ST6GALNAC6|PHLDB2|BCAR1|SERPINB6|ADCY3|SLC3A2|HYAL3|BBS2|WDR13|ZGPAT|FLOT1|STING1|KARS1	http://amigo.geneontology.org/amigo/term/GO:0005886
integral component of plasma membrane	Gene Ontology	GO:0005887	7	1398	0.993741119732	0.999955218107	TMEM11|ROM1|TUSC3|TSPAN12|ADCY3|SLC31A1|FADS2	http://amigo.geneontology.org/amigo/term/GO:0005887
extracellular region	Gene Ontology	GO:0005576	13	2461	0.999180490024	0.999955218107	NMU|CTSL|C1RL|TOLLIP|HYAL3|FAM3A|SAA1|NGRN|LAMB1|S100A4|DPP7|KARS1|SERPINB6	http://amigo.geneontology.org/amigo/term/GO:0005576
integral component of membrane	Gene Ontology	GO:0016021	35	5472	0.999955218107	0.999955218107	METTL2B|RPN2|ATP13A2|TUSC3|FAM3A|TSPAN12|WLS|SLC31A1|SFXN4|PLPP5|PEX14|TMEM11|SELENOS|SYNJ2BP|LPCAT2|SLC35A2|DISP1|SLC35E1|ALDH3A1|TMEM248|TBXAS1|ROM1|FIBCD1|PIEZO1|KCNAB2|ST6GALNAC6|PHLDB2|FADS2|SERPINB6|ANKLE2|ADCY3|SLC3A2|POMGNT1|LRCH4|STING1	http://amigo.geneontology.org/amigo/term/GO:0016021

--------------------
