# Supplementary material for: LncRNA TP53TG1 plays an anti-oncogenic role in cervical cancer by synthetically regulating transcriptome profile in HeLa cells
Source: Front Genet. 2022 Oct 4;13:981030. doi: 10.3389/fgene.2022.981030 (PMC9576931; doi:10.3389/fgene.2022.981030)
Supplement: Supplementary file 3 [file DataSheet1.ZIP › figures-中间图形/fig4-AS/BCDE-suva/suva/gokegg/cluster_ratio.txt.highfrequency.0-50.re.gene_KEGG_analysis/cluster_ratio.txt.highfrequency.0-50.re.gene_KEGG_annotation.xls]

##
##
##hsa	Homo sapiens (human)
##Method: ID mapping (gene_symbol)
##Summary:	228 succeed, 14 fail
#Query	Gene ID|Gene name|Hyperlink
ABHD11	hsa:83451|ABHD11, PP1226, WBSCR21|http://www.genome.jp/dbget-bin/www_bget?hsa:83451
AC000032.2	None
AC002116.7	None
ADCY3	hsa:109|ADCY3, AC-III, AC3, BMIQ19|http://www.genome.jp/dbget-bin/www_bget?hsa:109
AJUBA	hsa:84962|AJUBA, JUB|http://www.genome.jp/dbget-bin/www_bget?hsa:84962
ALDH3A1	hsa:218|ALDH3A1, ALDH3, ALDHIII|http://www.genome.jp/dbget-bin/www_bget?hsa:218
ANAPC16	hsa:119504|ANAPC16, APC16, C10orf104, CENP-27, MSAG, bA570G20.3|http://www.genome.jp/dbget-bin/www_bget?hsa:119504
ANKLE2	hsa:23141|ANKLE2, KIAA0692, LEMD7, Lem4, MCPH16|http://www.genome.jp/dbget-bin/www_bget?hsa:23141
ANXA3	hsa:306|ANXA3, ANX3|http://www.genome.jp/dbget-bin/www_bget?hsa:306
AP1B1	hsa:162|AP1B1, ADTB1, AP105A, BAM22, CLAPB2|http://www.genome.jp/dbget-bin/www_bget?hsa:162
AP2M1	hsa:1173|AP2M1, AP50, CLAPM1, mu2|http://www.genome.jp/dbget-bin/www_bget?hsa:1173
ARAF	hsa:369|ARAF, A-RAF, ARAF1, PKS2, RAFA1|http://www.genome.jp/dbget-bin/www_bget?hsa:369
ARMC7	hsa:79637|ARMC7|http://www.genome.jp/dbget-bin/www_bget?hsa:79637
ARMC9	hsa:80210|ARMC9, ARM, JBTS30, KU-MEL-1, NS21|http://www.genome.jp/dbget-bin/www_bget?hsa:80210
ASCC1	hsa:51008|ASCC1, ASC1p50, CGI-18, SMABF2, p50|http://www.genome.jp/dbget-bin/www_bget?hsa:51008
ATF1	hsa:466|ATF1, EWS-ATF1, FUS/ATF-1, TREB36|http://www.genome.jp/dbget-bin/www_bget?hsa:466
ATP13A2	hsa:23400|ATP13A2, CLN12, HSA9947, KRPPD, PARK9, SPG78|http://www.genome.jp/dbget-bin/www_bget?hsa:23400
ATP6V1H	hsa:51606|ATP6V1H, CGI-11, MSTP042, NBP1, SFD, SFDalpha, SFDbeta, VMA13|http://www.genome.jp/dbget-bin/www_bget?hsa:51606
ATRIP	hsa:84126|ATRIP|http://www.genome.jp/dbget-bin/www_bget?hsa:84126
BBS2	hsa:583|BBS2, BBS, RP74|http://www.genome.jp/dbget-bin/www_bget?hsa:583
BCAR1	hsa:9564|BCAR1, CAS, CAS1, CASS1, CRKAS, P130Cas|http://www.genome.jp/dbget-bin/www_bget?hsa:9564
BCLAF1	hsa:9774|BCLAF1, BTF, bK211L9.1|http://www.genome.jp/dbget-bin/www_bget?hsa:9774
BLVRA	hsa:644|BLVRA, BLVR, BVR, BVRA|http://www.genome.jp/dbget-bin/www_bget?hsa:644
BOLA3	hsa:388962|BOLA3, MMDS2|http://www.genome.jp/dbget-bin/www_bget?hsa:388962
BRD8	hsa:10902|BRD8, SMAP, SMAP2, p120|http://www.genome.jp/dbget-bin/www_bget?hsa:10902
BRPF1	hsa:7862|BRPF1, BR140, IDDDFP|http://www.genome.jp/dbget-bin/www_bget?hsa:7862
C11orf49	hsa:79096|C11orf49|http://www.genome.jp/dbget-bin/www_bget?hsa:79096
C15orf39	hsa:56905|C15orf39|http://www.genome.jp/dbget-bin/www_bget?hsa:56905
C1orf198	hsa:84886|C1orf198|http://www.genome.jp/dbget-bin/www_bget?hsa:84886
C1RL	hsa:51279|C1RL, C1RL1, C1RLP, C1r-LP, CLSPa|http://www.genome.jp/dbget-bin/www_bget?hsa:51279
CAMK1	hsa:8536|CAMK1, CAMKI|http://www.genome.jp/dbget-bin/www_bget?hsa:8536
CASP8	hsa:841|CASP8, ALPS2B, CAP4, Casp-8, FLICE, MACH, MCH5|http://www.genome.jp/dbget-bin/www_bget?hsa:841
CASP9	hsa:842|CASP9, APAF-3, APAF3, ICE-LAP6, MCH6, PPP1R56|http://www.genome.jp/dbget-bin/www_bget?hsa:842
CBWD6	hsa:644019|CBWD6, CBWD7|http://www.genome.jp/dbget-bin/www_bget?hsa:644019
CBX5	hsa:23468|CBX5, HEL25, HP1, HP1A|http://www.genome.jp/dbget-bin/www_bget?hsa:23468
CCDC200	hsa:100874261|CCDC200, LINC00854, TMEM106A-AS1|http://www.genome.jp/dbget-bin/www_bget?hsa:100874261
CDC16	hsa:8881|CDC16, ANAPC6, APC6, CDC16Hs, CUT9|http://www.genome.jp/dbget-bin/www_bget?hsa:8881
CEBPZ	hsa:10153|CEBPZ, CBF, CBF2, HSP-CBF, NOC1|http://www.genome.jp/dbget-bin/www_bget?hsa:10153
CELF1	hsa:10658|CELF1, BRUNOL2, CUG-BP, CUGBP, CUGBP1, EDEN-BP, NAB50, NAPOR, hNab50|http://www.genome.jp/dbget-bin/www_bget?hsa:10658
CENATAC	None
CEP41	hsa:95681|CEP41, JBTS15, TSGA14|http://www.genome.jp/dbget-bin/www_bget?hsa:95681
CHKB	hsa:1120|CHKB, CHETK, CHKL, CK, CKB, CKEKB, EK, EKB, MDCMC|http://www.genome.jp/dbget-bin/www_bget?hsa:1120
CIDECP1	hsa:152302|CIDECP1, CICE, CIDECP|http://www.genome.jp/dbget-bin/www_bget?hsa:152302
CIRBP	hsa:1153|CIRBP, CIRP|http://www.genome.jp/dbget-bin/www_bget?hsa:1153
CNBP	hsa:7555|CNBP, CNBP1, DM2, PROMM, RNF163, ZCCHC22, ZNF9|http://www.genome.jp/dbget-bin/www_bget?hsa:7555
CNOT1	hsa:23019|CNOT1, AD-005, CDC39, NOT1, NOT1H|http://www.genome.jp/dbget-bin/www_bget?hsa:23019
CNOT10	hsa:25904|CNOT10|http://www.genome.jp/dbget-bin/www_bget?hsa:25904
CTD-2319I12.4	None
CTD-3138B18.4	None
CTSL	hsa:1514|CTSL, CATL, CTSL1, MEP|http://www.genome.jp/dbget-bin/www_bget?hsa:1514
DBP	hsa:1628|DBP, DABP, taxREB302|http://www.genome.jp/dbget-bin/www_bget?hsa:1628
DDB2	hsa:1643|DDB2, DDBB, UV-DDB2, XPE|http://www.genome.jp/dbget-bin/www_bget?hsa:1643
DHX8	hsa:1659|DHX8, DDX8, Dhr2, HRH1, PRP22, PRPF22|http://www.genome.jp/dbget-bin/www_bget?hsa:1659
DISP1	hsa:84976|DISP1, DISPA|http://www.genome.jp/dbget-bin/www_bget?hsa:84976
DNAJB2	hsa:3300|DNAJB2, CMT2T, DSMA5, HSJ-1, HSJ1, HSPF3|http://www.genome.jp/dbget-bin/www_bget?hsa:3300
DNAJC21	hsa:134218|DNAJC21, BMFS3, DNAJA5, GS3, JJJ1|http://www.genome.jp/dbget-bin/www_bget?hsa:134218
DPP7	hsa:29952|DPP7, DPP2, DPPII, QPP|http://www.genome.jp/dbget-bin/www_bget?hsa:29952
DRG2	hsa:1819|DRG2|http://www.genome.jp/dbget-bin/www_bget?hsa:1819
DVL1	hsa:1855|DVL1, DRS2, DVL, DVL1L1, DVL1P1|http://www.genome.jp/dbget-bin/www_bget?hsa:1855
DXO	hsa:1797|DXO, DOM3L, DOM3Z, NG6, RAI1|http://www.genome.jp/dbget-bin/www_bget?hsa:1797
EIF1AD	hsa:84285|EIF1AD, haponin|http://www.genome.jp/dbget-bin/www_bget?hsa:84285
EIF2B4	hsa:8890|EIF2B4, EIF-2B, EIF2B, EIF2Bdelta|http://www.genome.jp/dbget-bin/www_bget?hsa:8890
EIF3E	hsa:3646|EIF3E, EIF3-P48, EIF3S6, INT6, eIF3-p46|http://www.genome.jp/dbget-bin/www_bget?hsa:3646
ENKD1	hsa:84080|ENKD1, C16orf48, DAKV6410|http://www.genome.jp/dbget-bin/www_bget?hsa:84080
ENTR1	hsa:10807|ENTR1, NY-CO-3, SDCCAG3|http://www.genome.jp/dbget-bin/www_bget?hsa:10807
EPC1	hsa:80314|EPC1, Epl1|http://www.genome.jp/dbget-bin/www_bget?hsa:80314
FADS2	hsa:9415|FADS2, D6D, DES6, FADSD6, LLCDL2, SLL0262, TU13|http://www.genome.jp/dbget-bin/www_bget?hsa:9415
FAM104B	hsa:90736|FAM104B, CXorf44|http://www.genome.jp/dbget-bin/www_bget?hsa:90736
FAM3A	hsa:60343|FAM3A, 2.19, DLD, DXS560S, XAP-7|http://www.genome.jp/dbget-bin/www_bget?hsa:60343
FIBCD1	hsa:84929|FIBCD1|http://www.genome.jp/dbget-bin/www_bget?hsa:84929
FLOT1	hsa:10211|FLOT1|http://www.genome.jp/dbget-bin/www_bget?hsa:10211
GADD45A	hsa:1647|GADD45A, DDIT1, GADD45|http://www.genome.jp/dbget-bin/www_bget?hsa:1647
GFPT2	hsa:9945|GFPT2, GFAT, GFAT_2, GFAT2|http://www.genome.jp/dbget-bin/www_bget?hsa:9945
GLIDR	hsa:389741|GLIDR, LINC01172, TCONS_00015562|http://www.genome.jp/dbget-bin/www_bget?hsa:389741
GMPPA	hsa:29926|GMPPA, AAMR|http://www.genome.jp/dbget-bin/www_bget?hsa:29926
GOLGA8A	hsa:23015|GOLGA8A, GM88, GOLGA8B|http://www.genome.jp/dbget-bin/www_bget?hsa:23015
GS1-259H13.13	None
HAUS7	hsa:55559|HAUS7, UCHL5IP, UIP1|http://www.genome.jp/dbget-bin/www_bget?hsa:55559
HDAC8	hsa:55869|HDAC8, CDA07, CDLS5, HD8, HDACL1, KDAC8, MRXS6, RPD3, WTS|http://www.genome.jp/dbget-bin/www_bget?hsa:55869
HDGFL2	hsa:84717|HDGFL2, HDGF-2, HDGF2, HDGFRP2, HRP-2, HRP2|http://www.genome.jp/dbget-bin/www_bget?hsa:84717
HNRNPH1	hsa:3187|HNRNPH1, HNRPH, HNRPH1, hnRNPH|http://www.genome.jp/dbget-bin/www_bget?hsa:3187
HNRNPH3	hsa:3189|HNRNPH3, 2H9, HNRPH3|http://www.genome.jp/dbget-bin/www_bget?hsa:3189
HSF1	hsa:3297|HSF1, HSTF1|http://www.genome.jp/dbget-bin/www_bget?hsa:3297
HYAL3	hsa:8372|HYAL3, HYAL-3, LUCA-3, LUCA3|http://www.genome.jp/dbget-bin/www_bget?hsa:8372
IQCH-AS1	hsa:100506686|IQCH-AS1|http://www.genome.jp/dbget-bin/www_bget?hsa:100506686
JPX	hsa:554203|JPX, DCBALD06, ENOX, LINC00183, NCRNA00183|http://www.genome.jp/dbget-bin/www_bget?hsa:554203
KARS1	None
KAT8	hsa:84148|KAT8, MOF, MYST1, ZC2HC8, hMOF|http://www.genome.jp/dbget-bin/www_bget?hsa:84148
KCNAB2	hsa:8514|KCNAB2, AKR6A5, HKvbeta2, HKvbeta2.1, HKvbeta2.2, KCNA2B, KV-BETA-2|http://www.genome.jp/dbget-bin/www_bget?hsa:8514
KHSRP	hsa:8570|KHSRP, FBP2, FUBP2, KSRP, p75|http://www.genome.jp/dbget-bin/www_bget?hsa:8570
KLC3	hsa:147700|KLC3, KLC2, KLC2L, KLCt, KNS2B|http://www.genome.jp/dbget-bin/www_bget?hsa:147700
KYNU	hsa:8942|KYNU, KYNUU, VCRL2|http://www.genome.jp/dbget-bin/www_bget?hsa:8942
LAMB1	hsa:3912|LAMB1, CLM, LIS5|http://www.genome.jp/dbget-bin/www_bget?hsa:3912
LINC00520	hsa:645687|LINC00520, C14orf34|http://www.genome.jp/dbget-bin/www_bget?hsa:645687
LINC00869	hsa:57234|LINC00869, FAM91A2|http://www.genome.jp/dbget-bin/www_bget?hsa:57234
LINC01133	hsa:100505633|LINC01133|http://www.genome.jp/dbget-bin/www_bget?hsa:100505633
LINC01186	hsa:101927574|LINC01186, ZNF674-1|http://www.genome.jp/dbget-bin/www_bget?hsa:101927574
LINC02482	hsa:105374366|LINC02482|http://www.genome.jp/dbget-bin/www_bget?hsa:105374366
LPCAT2	hsa:54947|LPCAT2, AGPAT11, AYTL1, LysoPAFAT|http://www.genome.jp/dbget-bin/www_bget?hsa:54947
LRCH4	hsa:4034|LRCH4, LRN, LRRN1, LRRN4, PP14183|http://www.genome.jp/dbget-bin/www_bget?hsa:4034
LRRC23	hsa:10233|LRRC23, LRPB7|http://www.genome.jp/dbget-bin/www_bget?hsa:10233
LSM14A	hsa:26065|LSM14A, C19orf13, FAM61A, RAP55, RAP55A|http://www.genome.jp/dbget-bin/www_bget?hsa:26065
LUC7L	hsa:55692|LUC7L, LUC7B1, Luc7, SR+89, hLuc7B1|http://www.genome.jp/dbget-bin/www_bget?hsa:55692
LUCAT1	hsa:100505994|LUCAT1, SCAL1, SCAT5|http://www.genome.jp/dbget-bin/www_bget?hsa:100505994
MAFIP	hsa:727764|MAFIP, MIP, TEKT4P4, pp5644|http://www.genome.jp/dbget-bin/www_bget?hsa:727764
MAPKAP1	hsa:79109|MAPKAP1, JC310, MIP1, SIN1, SIN1b, SIN1g|http://www.genome.jp/dbget-bin/www_bget?hsa:79109
MARK3	hsa:4140|MARK3, CTAK1, KP78, PAR1A, Par-1a, VIPB|http://www.genome.jp/dbget-bin/www_bget?hsa:4140
MAST2	hsa:23139|MAST2, MAST205, MTSSK|http://www.genome.jp/dbget-bin/www_bget?hsa:23139
MAST4	hsa:375449|MAST4|http://www.genome.jp/dbget-bin/www_bget?hsa:375449
MAX	hsa:4149|MAX, bHLHd4|http://www.genome.jp/dbget-bin/www_bget?hsa:4149
MBD1	hsa:4152|MBD1, CXXC3, PCM1, RFT|http://www.genome.jp/dbget-bin/www_bget?hsa:4152
MCRIP2	hsa:84331|MCRIP2, C16orf14, FAM195A, c349E10.1|http://www.genome.jp/dbget-bin/www_bget?hsa:84331
METTL21A	hsa:151194|METTL21A, FAM119A, HCA557b, HSPA-KMT|http://www.genome.jp/dbget-bin/www_bget?hsa:151194
METTL2B	hsa:55798|METTL2B, METL, METTL2, METTL2A, PSENIP1|http://www.genome.jp/dbget-bin/www_bget?hsa:55798
METTL6	hsa:131965|METTL6|http://www.genome.jp/dbget-bin/www_bget?hsa:131965
MIF4GD	hsa:57409|MIF4GD, AD023, MIFD, SLIP1|http://www.genome.jp/dbget-bin/www_bget?hsa:57409
MIR193BHG	hsa:100129781|MIR193BHG|http://www.genome.jp/dbget-bin/www_bget?hsa:100129781
MKNK1	hsa:8569|MKNK1, MNK1|http://www.genome.jp/dbget-bin/www_bget?hsa:8569
MLH1	hsa:4292|MLH1, COCA2, FCC2, HNPCC, HNPCC2, hMLH1|http://www.genome.jp/dbget-bin/www_bget?hsa:4292
MLST8	hsa:64223|MLST8, GBL, GbetaL, LST8, POP3, WAT1|http://www.genome.jp/dbget-bin/www_bget?hsa:64223
MORF4L2	hsa:9643|MORF4L2, MORFL2, MRGX|http://www.genome.jp/dbget-bin/www_bget?hsa:9643
MPI	hsa:4351|MPI, CDG1B, PMI, PMI1|http://www.genome.jp/dbget-bin/www_bget?hsa:4351
MPRIP	hsa:23164|MPRIP, M-RIP, MRIP, RHOIP3, RIP3, p116Rip|http://www.genome.jp/dbget-bin/www_bget?hsa:23164
MTA1	hsa:9112|MTA1|http://www.genome.jp/dbget-bin/www_bget?hsa:9112
MTHFD1L	hsa:25902|MTHFD1L, FTHFSDC1, MTC1THFS, dJ292B18.2|http://www.genome.jp/dbget-bin/www_bget?hsa:25902
MTMR14	hsa:64419|MTMR14, C3orf29|http://www.genome.jp/dbget-bin/www_bget?hsa:64419
MVD	hsa:4597|MVD, FP17780, MDDase, MPD, POROK7|http://www.genome.jp/dbget-bin/www_bget?hsa:4597
MYBBP1A	hsa:10514|MYBBP1A, P160, PAP2, Pol5|http://www.genome.jp/dbget-bin/www_bget?hsa:10514
MYEOV	hsa:26579|MYEOV, OCIM|http://www.genome.jp/dbget-bin/www_bget?hsa:26579
MYL5	hsa:4636|MYL5, MYLC2|http://www.genome.jp/dbget-bin/www_bget?hsa:4636
NASP	hsa:4678|NASP, FLB7527, HMDRA1, PRO1999|http://www.genome.jp/dbget-bin/www_bget?hsa:4678
NCOR2	hsa:9612|NCOR2, CTG26, N-CoR2, SMAP270, SMRT, SMRTE, SMRTE-tau, TNRC14, TRAC, TRAC-1, TRAC1|http://www.genome.jp/dbget-bin/www_bget?hsa:9612
NGRN	hsa:51335|NGRN, DSC92|http://www.genome.jp/dbget-bin/www_bget?hsa:51335
NLRC5	hsa:84166|NLRC5, CLR16.1, NOD27, NOD4|http://www.genome.jp/dbget-bin/www_bget?hsa:84166
NMU	hsa:10874|NMU|http://www.genome.jp/dbget-bin/www_bget?hsa:10874
NPAS2	hsa:4862|NPAS2, MOP4, PASD4, bHLHe9|http://www.genome.jp/dbget-bin/www_bget?hsa:4862
NPRL3	hsa:8131|NPRL3, C16orf35, CGTHBA, FFEVF3, HS-40, MARE, NPR3, RMD11|http://www.genome.jp/dbget-bin/www_bget?hsa:8131
NUTM2A-AS1	hsa:728190|NUTM2A-AS1, FAM22A-AS1|http://www.genome.jp/dbget-bin/www_bget?hsa:728190
OSCP1	hsa:127700|OSCP1, C1orf102, NOR1|http://www.genome.jp/dbget-bin/www_bget?hsa:127700
OSMR-AS1	hsa:101929768|OSMR-AS1, CTD-2127H9.1|http://www.genome.jp/dbget-bin/www_bget?hsa:101929768
OXCT1	hsa:5019|OXCT1, OXCT, SCOT|http://www.genome.jp/dbget-bin/www_bget?hsa:5019
OXLD1	hsa:339229|OXLD1, C17orf90|http://www.genome.jp/dbget-bin/www_bget?hsa:339229
P3H4	hsa:10609|P3H4, LEPREL4, NO55, NOL55, SC65|http://www.genome.jp/dbget-bin/www_bget?hsa:10609
PDLIM5	hsa:10611|PDLIM5, ENH, ENH1, L9, LIM|http://www.genome.jp/dbget-bin/www_bget?hsa:10611
PEX14	hsa:5195|PEX14, NAPP2, PBD13A, Pex14p, dJ734G22.2|http://www.genome.jp/dbget-bin/www_bget?hsa:5195
PGPEP1	hsa:54858|PGPEP1, PAP-I, PGI, PGP, PGP-I, PGPI, Pcp|http://www.genome.jp/dbget-bin/www_bget?hsa:54858
PHLDB2	hsa:90102|PHLDB2, LL5b, LL5beta|http://www.genome.jp/dbget-bin/www_bget?hsa:90102
PIEZO1	hsa:9780|PIEZO1, DHS, FAM38A, LMPH3, LMPHM6, Mib|http://www.genome.jp/dbget-bin/www_bget?hsa:9780
PIP4K2B	hsa:8396|PIP4K2B, PI5P4KB, PIP5K2B, PIP5KIIB, PIP5KIIbeta, PIP5P4KB|http://www.genome.jp/dbget-bin/www_bget?hsa:8396
PIR	hsa:8544|PIR|http://www.genome.jp/dbget-bin/www_bget?hsa:8544
PLEC	hsa:5339|PLEC, EBS1, EBSMD, EBSND, EBSO, EBSOG, EBSPA, HD1, LGMD2Q, LGMDR17, PCN, PLEC1, PLEC1b, PLTN|http://www.genome.jp/dbget-bin/www_bget?hsa:5339
PLEKHJ1	hsa:55111|PLEKHJ1, GNRPX|http://www.genome.jp/dbget-bin/www_bget?hsa:55111
PLPP5	hsa:84513|PLPP5, DPPL1, HTPAP, PPAPDC1B|http://www.genome.jp/dbget-bin/www_bget?hsa:84513
PML	hsa:5371|PML, MYL, PP8675, RNF71, TRIM19|http://www.genome.jp/dbget-bin/www_bget?hsa:5371
PMS2P3	hsa:5387|PMS2P3, PMS2L3, PMS2L9, PMS5, PMSR3|http://www.genome.jp/dbget-bin/www_bget?hsa:5387
POLG2	hsa:11232|POLG2, HP55, MTPOLB, PEOA4, POLB, POLG-BETA, POLGB|http://www.genome.jp/dbget-bin/www_bget?hsa:11232
POLR1C	hsa:9533|POLR1C, AC40, HLD11, RPA39, RPA40, RPA5, RPAC1, RPC40, TCS3|http://www.genome.jp/dbget-bin/www_bget?hsa:9533
POMGNT1	hsa:55624|POMGNT1, GNTI.2, GnT_I.2, LGMD2O, LGMDR15, MEB, MGAT1.2, RP76, gnT-I.2|http://www.genome.jp/dbget-bin/www_bget?hsa:55624
PPCS	hsa:79717|PPCS, CMD2C|http://www.genome.jp/dbget-bin/www_bget?hsa:79717
PPP1R12C	hsa:54776|PPP1R12C, AAVS1, LENG3, MBS85, p84, p85|http://www.genome.jp/dbget-bin/www_bget?hsa:54776
PPP6R2	hsa:9701|PPP6R2, KIAA0685, PP6R2, SAP190, SAPS2|http://www.genome.jp/dbget-bin/www_bget?hsa:9701
PREP	hsa:5550|PREP, PE, PEP|http://www.genome.jp/dbget-bin/www_bget?hsa:5550
PRR15	hsa:222171|PRR15|http://www.genome.jp/dbget-bin/www_bget?hsa:222171
PSIP1	hsa:11168|PSIP1, DFS70, LEDGF, PAIP, PSIP2, p52, p75|http://www.genome.jp/dbget-bin/www_bget?hsa:11168
PSMG2	hsa:56984|PSMG2, CLAST3, HCCA3, HsT1707, MDS003, PAC2, TNFSF5IP1|http://www.genome.jp/dbget-bin/www_bget?hsa:56984
PSMG3	hsa:84262|PSMG3, C7orf48, PAC3|http://www.genome.jp/dbget-bin/www_bget?hsa:84262
PSORS1C1	hsa:170679|PSORS1C1, C6orf16, SEEK1|http://www.genome.jp/dbget-bin/www_bget?hsa:170679
PTBP1	hsa:5725|PTBP1, HNRNP-I, HNRNPI, HNRPI, PTB, PTB-1, PTB-T, PTB2, PTB3, PTB4, pPTB|http://www.genome.jp/dbget-bin/www_bget?hsa:5725
PVT1	hsa:5820|PVT1, LINC00079, MIR1204HG, NCRNA00079, onco-lncRNA-100|http://www.genome.jp/dbget-bin/www_bget?hsa:5820
PXN-AS1	hsa:100506649|PXN-AS1, EyeLinc4|http://www.genome.jp/dbget-bin/www_bget?hsa:100506649
RBBP4	hsa:5928|RBBP4, NURF55, RBAP48, lin-53|http://www.genome.jp/dbget-bin/www_bget?hsa:5928
RBM15	hsa:64783|RBM15, OTT, OTT1, SPEN|http://www.genome.jp/dbget-bin/www_bget?hsa:64783
RBM39	hsa:9584|RBM39, CAPER, CAPERalpha, FSAP59, HCC1, RNPC2|http://www.genome.jp/dbget-bin/www_bget?hsa:9584
RBM4	hsa:5936|RBM4, LARK, RBM4A, ZCCHC21, ZCRB3A|http://www.genome.jp/dbget-bin/www_bget?hsa:5936
RCC1	hsa:1104|RCC1, CHC1, RCC1-I, SNHG3-RCC1|http://www.genome.jp/dbget-bin/www_bget?hsa:1104
RELB	hsa:5971|RELB, I-REL, IMD53, IREL, REL-B|http://www.genome.jp/dbget-bin/www_bget?hsa:5971
RILPL2	hsa:196383|RILPL2, RLP2|http://www.genome.jp/dbget-bin/www_bget?hsa:196383
RIMKLB	hsa:57494|RIMKLB, FAM80B, NAAGS, NAAGS-I|http://www.genome.jp/dbget-bin/www_bget?hsa:57494
RNASEH1-AS1	hsa:100506054|RNASEH1-AS1|http://www.genome.jp/dbget-bin/www_bget?hsa:100506054
RNF115	hsa:27246|RNF115, BCA2, ZNF364|http://www.genome.jp/dbget-bin/www_bget?hsa:27246
ROGDI	hsa:79641|ROGDI, KTZS|http://www.genome.jp/dbget-bin/www_bget?hsa:79641
ROM1	hsa:6094|ROM1, ROM, ROSP1, RP7, TSPAN23|http://www.genome.jp/dbget-bin/www_bget?hsa:6094
RP11-145E5.5	None
RP11-197N18.2	None
RP11-21L23.3	None
RP1-14D6.13	None
RPL17	hsa:6139|RPL17, L17, PD-1, RPL23|http://www.genome.jp/dbget-bin/www_bget?hsa:6139
RPN2	hsa:6185|RPN2, RIBIIR, RPN-II, RPNII, SWP1|http://www.genome.jp/dbget-bin/www_bget?hsa:6185
S100A14	hsa:57402|S100A14, BCMP84, S100A15|http://www.genome.jp/dbget-bin/www_bget?hsa:57402
S100A4	hsa:6275|S100A4, 18A2, 42A, CAPL, FSP1, MTS1, P9KA, PEL98|http://www.genome.jp/dbget-bin/www_bget?hsa:6275
SAA1	hsa:6288|SAA1, PIG4, SAA, SAA2, TP53I4|http://www.genome.jp/dbget-bin/www_bget?hsa:6288
SCAF11	hsa:9169|SCAF11, CASP11, SFRS2IP, SIP1, SRRP129, SRSF2IP|http://www.genome.jp/dbget-bin/www_bget?hsa:9169
SELENOF	hsa:9403|SELENOF, SEP15|http://www.genome.jp/dbget-bin/www_bget?hsa:9403
SELENOS	hsa:55829|SELENOS, AD-015, ADO15, SBBI8, SELS, SEPS1, VIMP|http://www.genome.jp/dbget-bin/www_bget?hsa:55829
SERPINB6	hsa:5269|SERPINB6, CAP, DFNB91, MSTP057, PI-6, PI6, PTI, SPI3|http://www.genome.jp/dbget-bin/www_bget?hsa:5269
SFXN4	hsa:119559|SFXN4, BCRM1, COXPD18, SLC56A4|http://www.genome.jp/dbget-bin/www_bget?hsa:119559
SHMT1	hsa:6470|SHMT1, CSHMT, SHMT|http://www.genome.jp/dbget-bin/www_bget?hsa:6470
SLC31A1	hsa:1317|SLC31A1, COPT1, CTR1|http://www.genome.jp/dbget-bin/www_bget?hsa:1317
SLC35A2	hsa:7355|SLC35A2, CDG2M, CDGX, UDP-Gal-Tr, UGALT, UGAT, UGT, UGT1, UGT2, UGTL|http://www.genome.jp/dbget-bin/www_bget?hsa:7355
SLC35E1	hsa:79939|SLC35E1|http://www.genome.jp/dbget-bin/www_bget?hsa:79939
SLC3A2	hsa:6520|SLC3A2, 4F2, 4F2HC, 4T2HC, CD98, CD98HC, MDU1, NACAE|http://www.genome.jp/dbget-bin/www_bget?hsa:6520
SMAP1	hsa:60682|SMAP1, SMAP-1|http://www.genome.jp/dbget-bin/www_bget?hsa:60682
SMYD3	hsa:64754|SMYD3, KMT3E, ZMYND1, ZNFN3A1, bA74P14.1|http://www.genome.jp/dbget-bin/www_bget?hsa:64754
SORD	hsa:6652|SORD, HEL-S-95n, SORD1|http://www.genome.jp/dbget-bin/www_bget?hsa:6652
SPATS2L	hsa:26010|SPATS2L, DNAPTP6, SGNP|http://www.genome.jp/dbget-bin/www_bget?hsa:26010
SPRYD7	hsa:57213|SPRYD7, C13orf1, CLLD6|http://www.genome.jp/dbget-bin/www_bget?hsa:57213
SRR	hsa:63826|SRR, ILV1, ISO1|http://www.genome.jp/dbget-bin/www_bget?hsa:63826
ST6GALNAC6	hsa:30815|ST6GALNAC6, SIAT7-F, SIAT7F, ST6GALNACVI|http://www.genome.jp/dbget-bin/www_bget?hsa:30815
STARD4	hsa:134429|STARD4|http://www.genome.jp/dbget-bin/www_bget?hsa:134429
STING1	None
STYXL1	hsa:51657|STYXL1, DUSP24, MK-STYX, MKSTYX|http://www.genome.jp/dbget-bin/www_bget?hsa:51657
SYNJ2BP	hsa:55333|SYNJ2BP, ARIP2, OMP25|http://www.genome.jp/dbget-bin/www_bget?hsa:55333
SZRD1	hsa:26099|SZRD1, C1orf144|http://www.genome.jp/dbget-bin/www_bget?hsa:26099
TAF9	hsa:6880|TAF9, MGC:5067, STAF31/32, TAF2G, TAFII-31, TAFII-32, TAFII31, TAFII32, TAFIID32|http://www.genome.jp/dbget-bin/www_bget?hsa:6880
TARS2	hsa:80222|TARS2, COXPD21, TARSL1, thrRS|http://www.genome.jp/dbget-bin/www_bget?hsa:80222
TBXAS1	hsa:6916|TBXAS1, BDPLT14, CYP5, CYP5A1, GHOSAL, THAS, TS, TXAS, TXS|http://www.genome.jp/dbget-bin/www_bget?hsa:6916
TCEAL1	hsa:9338|TCEAL1, SIIR, WEX9, p21, pp21|http://www.genome.jp/dbget-bin/www_bget?hsa:9338
TCF20	hsa:6942|TCF20, AR1, SPBP, TCF-20|http://www.genome.jp/dbget-bin/www_bget?hsa:6942
TCF7	hsa:6932|TCF7, TCF-1|http://www.genome.jp/dbget-bin/www_bget?hsa:6932
TIAL1	hsa:7073|TIAL1, TCBP, TIAR|http://www.genome.jp/dbget-bin/www_bget?hsa:7073
TMEM11	hsa:8834|TMEM11, C17orf35, PM1, PMI|http://www.genome.jp/dbget-bin/www_bget?hsa:8834
TMEM161B-AS1	hsa:100505894|TMEM161B-AS1, linc-POLR3G-8|http://www.genome.jp/dbget-bin/www_bget?hsa:100505894
TMEM248	hsa:55069|TMEM248, C7orf42|http://www.genome.jp/dbget-bin/www_bget?hsa:55069
TOLLIP	hsa:54472|TOLLIP, IL-1RAcPIP|http://www.genome.jp/dbget-bin/www_bget?hsa:54472
TPGS2	hsa:25941|TPGS2, C18orf10, HMFN0601, L17, PGs2|http://www.genome.jp/dbget-bin/www_bget?hsa:25941
TRIOBP	hsa:11078|TRIOBP, DFNB28, HRIHFB2122, TAP68, TARA, dJ37E16.4|http://www.genome.jp/dbget-bin/www_bget?hsa:11078
TSPAN12	hsa:23554|TSPAN12, EVR5, NET-2, NET2, TM4SF12|http://www.genome.jp/dbget-bin/www_bget?hsa:23554
TSTD3	hsa:100130890|TSTD3|http://www.genome.jp/dbget-bin/www_bget?hsa:100130890
TTC1	hsa:7265|TTC1, TPR1|http://www.genome.jp/dbget-bin/www_bget?hsa:7265
TTI2	hsa:80185|TTI2, C8orf41, MRT39|http://www.genome.jp/dbget-bin/www_bget?hsa:80185
TUSC3	hsa:7991|TUSC3, D8S1992, M33, MRT22, MRT7, MagT2, N33, OST3A, SLC58A2|http://www.genome.jp/dbget-bin/www_bget?hsa:7991
TWIST1	hsa:7291|TWIST1, ACS3, BPES2, BPES3, CRS, CRS1, CSO, SCS, SWCOS, TWIST, bHLHa38|http://www.genome.jp/dbget-bin/www_bget?hsa:7291
TXNDC12	hsa:51060|TXNDC12, AG1, AGR1, ERP16, ERP18, ERP19, PDIA16, TLP19, hAG-1, hTLP19|http://www.genome.jp/dbget-bin/www_bget?hsa:51060
UPF2	hsa:26019|UPF2, HUPF2, RENT2, smg-3|http://www.genome.jp/dbget-bin/www_bget?hsa:26019
UPF3A	hsa:65110|UPF3A, HUPF3A, RENT3A, UPF3|http://www.genome.jp/dbget-bin/www_bget?hsa:65110
WARS1	None
WDR13	hsa:64743|WDR13, MG21|http://www.genome.jp/dbget-bin/www_bget?hsa:64743
WLS	hsa:79971|WLS, C1orf139, EVI, GPR177, MRP, mig-14|http://www.genome.jp/dbget-bin/www_bget?hsa:79971
ZFAND2A-DT	None
ZGPAT	hsa:84619|ZGPAT, GPATC6, GPATCH6, KIAA1847, ZC3H9, ZC3HDC9, ZIP|http://www.genome.jp/dbget-bin/www_bget?hsa:84619
ZNF213-AS1	hsa:100507458|ZNF213-AS1|http://www.genome.jp/dbget-bin/www_bget?hsa:100507458
ZSWIM8	hsa:23053|ZSWIM8, KIAA0913|http://www.genome.jp/dbget-bin/www_bget?hsa:23053
