# Supplementary material for: LncRNA TP53TG1 plays an anti-oncogenic role in cervical cancer by synthetically regulating transcriptome profile in HeLa cells
Source: Front Genet. 2022 Oct 4;13:981030. doi: 10.3389/fgene.2022.981030 (PMC9576931; doi:10.3389/fgene.2022.981030)
Supplement: Supplementary file 3 [file DataSheet1.ZIP › figures-中间图形/fig4-AS/BCDE-suva/suva/gokegg/cluster_ratio.txt.highfrequency.0-50.re.gene_KEGG_analysis/cluster_ratio.txt.highfrequency.0-50.re.gene_KEGG_pathway_iden.xls]

##Databases: KEGG PATHWAY
#fg	85
#bg	7854
##Statistical test method: hypergeometric test
##FDR correction method: Benjamini and Hochberg
#Term	Database	ID	Input number	Background number	P-Value	Corrected P-Value	Input	Hyperlink
Endometrial cancer	KEGG PATHWAY	hsa05213	6	58	3.46995353762e-05	0.00728690242899	TCF7|GADD45A|MLH1|CASP9|ARAF|DDB2	http://www.genome.jp/kegg-bin/show_pathway?hsa05213/hsa:1647%09red/hsa:1643%09red/hsa:4292%09red/hsa:842%09red/hsa:6932%09red/hsa:369%09red
Colorectal cancer	KEGG PATHWAY	hsa05210	6	86	0.000316644432628	0.0332476654259	TCF7|GADD45A|MLH1|CASP9|ARAF|DDB2	http://www.genome.jp/kegg-bin/show_pathway?hsa05210/hsa:1647%09red/hsa:1643%09red/hsa:4292%09red/hsa:842%09red/hsa:6932%09red/hsa:369%09red
Metabolic pathways	KEGG PATHWAY	hsa01100	28	1432	0.000774541724582	0.0542179207207	RPN2|TUSC3|ALDH3A1|ATP6V1H|TXNDC12|CHKB|KYNU|LPCAT2|PIP4K2B|MTMR14|TBXAS1|GMPPA|SORD|RIMKLB|MVD|ST6GALNAC6|BLVRA|FADS2|SHMT1|SRR|ADCY3|HYAL3|POMGNT1|MTHFD1L|MPI|OXCT1|GFPT2|PPCS	http://www.genome.jp/kegg-bin/show_pathway?hsa01100/hsa:8396%09red/hsa:6185%09red/hsa:644%09red/hsa:218%09red/hsa:8372%09red/hsa:6916%09red/hsa:63826%09red/hsa:54947%09red/hsa:51060%09red/hsa:7991%09red/hsa:8942%09red/hsa:109%09red/hsa:25902%09red/hsa:5019%09red/hsa:79717%09red/hsa:55624%09red/hsa:6652%09red/hsa:1120%09red/hsa:9415%09red/hsa:64419%09red/hsa:29926%09red/hsa:51606%09red/hsa:4597%09…
Small cell lung cancer	KEGG PATHWAY	hsa05222	5	93	0.00325163656173	0.13005441618	LAMB1|GADD45A|CASP9|DDB2|MAX	http://www.genome.jp/kegg-bin/show_pathway?hsa05222/hsa:1647%09red/hsa:4149%09red/hsa:3912%09red/hsa:1643%09red/hsa:842%09red
Basal cell carcinoma	KEGG PATHWAY	hsa05217	4	63	0.00468545011622	0.13005441618	DDB2|GADD45A|TCF7|DVL1	http://www.genome.jp/kegg-bin/show_pathway?hsa05217/hsa:1647%09red/hsa:6932%09red/hsa:1855%09red/hsa:1643%09red
Fructose and mannose metabolism	KEGG PATHWAY	hsa00051	3	33	0.00528119003825	0.13005441618	SORD|GMPPA|MPI	http://www.genome.jp/kegg-bin/show_pathway?hsa00051/hsa:6652%09red/hsa:29926%09red/hsa:4351%09red
Gastric cancer	KEGG PATHWAY	hsa05226	6	149	0.00538527159293	0.13005441618	TCF7|GADD45A|MLH1|DVL1|ARAF|DDB2	http://www.genome.jp/kegg-bin/show_pathway?hsa05226/hsa:1647%09red/hsa:1643%09red/hsa:4292%09red/hsa:1855%09red/hsa:6932%09red/hsa:369%09red
Non-small cell lung cancer	KEGG PATHWAY	hsa05223	4	66	0.00553207937824	0.13005441618	DDB2|GADD45A|ARAF|CASP9	http://www.genome.jp/kegg-bin/show_pathway?hsa05223/hsa:1647%09red/hsa:1643%09red/hsa:369%09red/hsa:842%09red
mTOR signaling pathway	KEGG PATHWAY	hsa04150	6	153	0.00611750569982	0.13005441618	SLC3A2|ATP6V1H|MAPKAP1|DVL1|MLST8|NPRL3	http://www.genome.jp/kegg-bin/show_pathway?hsa04150/hsa:8131%09red/hsa:51606%09red/hsa:1855%09red/hsa:6520%09red/hsa:64223%09red/hsa:79109%09red
Thyroid cancer	KEGG PATHWAY	hsa05216	3	37	0.0072913527122	0.13005441618	DDB2|GADD45A|TCF7	http://www.genome.jp/kegg-bin/show_pathway?hsa05216/hsa:1647%09red/hsa:6932%09red/hsa:1643%09red
p53 signaling pathway	KEGG PATHWAY	hsa04115	4	72	0.00752007608538	0.13005441618	DDB2|GADD45A|CASP8|CASP9	http://www.genome.jp/kegg-bin/show_pathway?hsa04115/hsa:1647%09red/hsa:1643%09red/hsa:841%09red/hsa:842%09red
Platinum drug resistance	KEGG PATHWAY	hsa01524	4	73	0.00789154452865	0.13005441618	SLC31A1|CASP8|MLH1|CASP9	http://www.genome.jp/kegg-bin/show_pathway?hsa01524/hsa:841%09red/hsa:4292%09red/hsa:1317%09red/hsa:842%09red
Pancreatic cancer	KEGG PATHWAY	hsa05212	4	75	0.00867029441199	0.13005441618	DDB2|GADD45A|ARAF|CASP9	http://www.genome.jp/kegg-bin/show_pathway?hsa05212/hsa:1647%09red/hsa:1643%09red/hsa:369%09red/hsa:842%09red
Glioma	KEGG PATHWAY	hsa05214	4	75	0.00867029441199	0.13005441618	CAMK1|GADD45A|ARAF|DDB2	http://www.genome.jp/kegg-bin/show_pathway?hsa05214/hsa:1647%09red/hsa:1643%09red/hsa:8536%09red/hsa:369%09red
Pathways in cancer	KEGG PATHWAY	hsa05200	12	530	0.011243392599	0.157407496386	TCF7|ADCY3|GADD45A|MLH1|CASP9|PML|DVL1|ARAF|CASP8|MAX|LAMB1|DDB2	http://www.genome.jp/kegg-bin/show_pathway?hsa05200/hsa:1647%09red/hsa:1643%09red/hsa:5371%09red/hsa:4149%09red/hsa:3912%09red/hsa:4292%09red/hsa:1855%09red/hsa:841%09red/hsa:842%09red/hsa:109%09red/hsa:6932%09red/hsa:369%09red
Amino sugar and nucleotide sugar metabolism	KEGG PATHWAY	hsa00520	3	48	0.0149080643142	0.195668344123	GFPT2|GMPPA|MPI	http://www.genome.jp/kegg-bin/show_pathway?hsa00520/hsa:29926%09red/hsa:9945%09red/hsa:4351%09red
One carbon pool by folate	KEGG PATHWAY	hsa00670	2	20	0.0193829122579	0.224988052792	MTHFD1L|SHMT1	http://www.genome.jp/kegg-bin/show_pathway?hsa00670/hsa:25902%09red/hsa:6470%09red
Breast cancer	KEGG PATHWAY	hsa05224	5	147	0.0212687216977	0.224988052792	DDB2|GADD45A|TCF7|DVL1|ARAF	http://www.genome.jp/kegg-bin/show_pathway?hsa05224/hsa:1647%09red/hsa:6932%09red/hsa:1855%09red/hsa:1643%09red/hsa:369%09red
Epstein-Barr virus infection	KEGG PATHWAY	hsa05169	6	201	0.021410549543	0.224988052792	GADD45A|CASP8|CASP9|DDB2|RELB|NCOR2	http://www.genome.jp/kegg-bin/show_pathway?hsa05169/hsa:1647%09red/hsa:9612%09red/hsa:1643%09red/hsa:841%09red/hsa:842%09red/hsa:5971%09red
Legionellosis	KEGG PATHWAY	hsa05134	3	55	0.0214274335993	0.224988052792	HSF1|CASP8|CASP9	http://www.genome.jp/kegg-bin/show_pathway?hsa05134/hsa:841%09red/hsa:3297%09red/hsa:842%09red
Acute myeloid leukemia	KEGG PATHWAY	hsa05221	3	66	0.0343550152191	0.335436322444	PML|TCF7|ARAF	http://www.genome.jp/kegg-bin/show_pathway?hsa05221/hsa:5371%09red/hsa:6932%09red/hsa:369%09red
Hepatocellular carcinoma	KEGG PATHWAY	hsa05225	5	168	0.0351409480656	0.335436322444	DDB2|GADD45A|TCF7|DVL1|ARAF	http://www.genome.jp/kegg-bin/show_pathway?hsa05225/hsa:1647%09red/hsa:6932%09red/hsa:1855%09red/hsa:1643%09red/hsa:369%09red
Melanoma	KEGG PATHWAY	hsa05218	3	72	0.0427733373717	0.390539167307	DDB2|GADD45A|ARAF	http://www.genome.jp/kegg-bin/show_pathway?hsa05218/hsa:1647%09red/hsa:1643%09red/hsa:369%09red
Chronic myeloid leukemia	KEGG PATHWAY	hsa05220	3	76	0.0489079765291	0.409341331303	DDB2|GADD45A|ARAF	http://www.genome.jp/kegg-bin/show_pathway?hsa05220/hsa:1647%09red/hsa:1643%09red/hsa:369%09red
Apoptosis - multiple species	KEGG PATHWAY	hsa04215	2	33	0.0492211744192	0.409341331303	CASP8|CASP9	http://www.genome.jp/kegg-bin/show_pathway?hsa04215/hsa:841%09red/hsa:842%09red
Transcriptional misregulation in cancer	KEGG PATHWAY	hsa05202	5	186	0.0506803553041	0.409341331303	PML|GADD45A|ATF1|DDB2|MAX	http://www.genome.jp/kegg-bin/show_pathway?hsa05202/hsa:1647%09red/hsa:466%09red/hsa:4149%09red/hsa:1643%09red/hsa:5371%09red
Alanine, aspartate and glutamate metabolism	KEGG PATHWAY	hsa00250	2	36	0.0575289324256	0.446371788268	GFPT2|RIMKLB	http://www.genome.jp/kegg-bin/show_pathway?hsa00250/hsa:57494%09red/hsa:9945%09red
Apoptosis	KEGG PATHWAY	hsa04210	4	136	0.0595162384357	0.446371788268	GADD45A|CTSL|CASP8|CASP9	http://www.genome.jp/kegg-bin/show_pathway?hsa04210/hsa:1647%09red/hsa:1514%09red/hsa:841%09red/hsa:842%09red
Glycine, serine and threonine metabolism	KEGG PATHWAY	hsa00260	2	40	0.0692968947235	0.501805099722	SRR|SHMT1	http://www.genome.jp/kegg-bin/show_pathway?hsa00260/hsa:6470%09red/hsa:63826%09red
Regulation of actin cytoskeleton	KEGG PATHWAY	hsa04810	5	214	0.0817820964296	0.504446370747	PIP4K2B|MYL5|ARAF|BCAR1|PPP1R12C	http://www.genome.jp/kegg-bin/show_pathway?hsa04810/hsa:8396%09red/hsa:54776%09red/hsa:369%09red/hsa:9564%09red/hsa:4636%09red
Hepatitis C	KEGG PATHWAY	hsa05160	4	155	0.0868358362716	0.504446370747	ARAF|EIF3E|CASP8|CASP9	http://www.genome.jp/kegg-bin/show_pathway?hsa05160/hsa:3646%09red/hsa:841%09red/hsa:369%09red/hsa:842%09red
Prostate cancer	KEGG PATHWAY	hsa05215	3	97	0.0875279615716	0.504446370747	TCF7|ARAF|CASP9	http://www.genome.jp/kegg-bin/show_pathway?hsa05215/hsa:6932%09red/hsa:369%09red/hsa:842%09red
Glycerophospholipid metabolism	KEGG PATHWAY	hsa00564	3	97	0.0875279615716	0.504446370747	LPCAT2|PLPP5|CHKB	http://www.genome.jp/kegg-bin/show_pathway?hsa00564/hsa:1120%09red/hsa:54947%09red/hsa:84513%09red
Aldosterone synthesis and secretion	KEGG PATHWAY	hsa04925	3	98	0.089616622899	0.504446370747	CAMK1|ATF1|ADCY3	http://www.genome.jp/kegg-bin/show_pathway?hsa04925/hsa:109%09red/hsa:8536%09red/hsa:466%09red
Progesterone-mediated oocyte maturation	KEGG PATHWAY	hsa04914	3	99	0.091726255668	0.504446370747	CDC16|ARAF|ADCY3	http://www.genome.jp/kegg-bin/show_pathway?hsa04914/hsa:109%09red/hsa:8881%09red/hsa:369%09red
Notch signaling pathway	KEGG PATHWAY	hsa04330	2	48	0.0948857899162	0.504446370747	DVL1|NCOR2	http://www.genome.jp/kegg-bin/show_pathway?hsa04330/hsa:9612%09red/hsa:1855%09red
Melanogenesis	KEGG PATHWAY	hsa04916	3	101	0.0960074707704	0.504446370747	TCF7|DVL1|ADCY3	http://www.genome.jp/kegg-bin/show_pathway?hsa04916/hsa:109%09red/hsa:6932%09red/hsa:1855%09red
Hepatitis B	KEGG PATHWAY	hsa05161	4	163	0.0998911215523	0.504446370747	DDB2|ARAF|CASP8|CASP9	http://www.genome.jp/kegg-bin/show_pathway?hsa05161/hsa:1643%09red/hsa:841%09red/hsa:369%09red/hsa:842%09red
Vibrio cholerae infection	KEGG PATHWAY	hsa05110	2	50	0.101653626879	0.504446370747	ATP6V1H|ADCY3	http://www.genome.jp/kegg-bin/show_pathway?hsa05110/hsa:109%09red/hsa:51606%09red
N-Glycan biosynthesis	KEGG PATHWAY	hsa00510	2	50	0.101653626879	0.504446370747	RPN2|TUSC3	http://www.genome.jp/kegg-bin/show_pathway?hsa00510/hsa:7991%09red/hsa:6185%09red
Synthesis and degradation of ketone bodies	KEGG PATHWAY	hsa00072	1	10	0.103159941045	0.504446370747	OXCT1	http://www.genome.jp/kegg-bin/show_pathway?hsa00072/hsa:5019%09red
RNA transport	KEGG PATHWAY	hsa03013	4	165	0.103291399724	0.504446370747	UPF3A|EIF2B4|EIF3E|UPF2	http://www.genome.jp/kegg-bin/show_pathway?hsa03013/hsa:65110%09red/hsa:26019%09red/hsa:3646%09red/hsa:8890%09red
Protein processing in endoplasmic reticulum	KEGG PATHWAY	hsa04141	4	165	0.103291399724	0.504446370747	SELENOS|DNAJB2|RPN2|TUSC3	http://www.genome.jp/kegg-bin/show_pathway?hsa04141/hsa:7991%09red/hsa:55829%09red/hsa:6185%09red/hsa:3300%09red
Fanconi anemia pathway	KEGG PATHWAY	hsa03460	2	54	0.115570737482	0.551587610708	ATRIP|MLH1	http://www.genome.jp/kegg-bin/show_pathway?hsa03460/hsa:4292%09red/hsa:84126%09red
Toxoplasmosis	KEGG PATHWAY	hsa05145	3	113	0.123325111561	0.575517187285	LAMB1|CASP8|CASP9	http://www.genome.jp/kegg-bin/show_pathway?hsa05145/hsa:3912%09red/hsa:841%09red/hsa:842%09red
Viral myocarditis	KEGG PATHWAY	hsa05416	2	60	0.137275913048	0.626694385653	CASP8|CASP9	http://www.genome.jp/kegg-bin/show_pathway?hsa05416/hsa:841%09red/hsa:842%09red
Lysosome	KEGG PATHWAY	hsa04142	3	123	0.147999760506	0.659409681986	AP1B1|CTSL|ATP6V1H	http://www.genome.jp/kegg-bin/show_pathway?hsa04142/hsa:51606%09red/hsa:162%09red/hsa:1514%09red
Glycosphingolipid biosynthesis - ganglio series	KEGG PATHWAY	hsa00604	1	15	0.150722213025	0.659409681986	ST6GALNAC6	http://www.genome.jp/kegg-bin/show_pathway?hsa00604/hsa:30815%09red
Autophagy - animal	KEGG PATHWAY	hsa04140	3	128	0.160900301135	0.688836303135	MTMR14|MLST8|CTSL	http://www.genome.jp/kegg-bin/show_pathway?hsa04140/hsa:64223%09red/hsa:64419%09red/hsa:1514%09red
Focal adhesion	KEGG PATHWAY	hsa04510	4	199	0.168569721565	0.688836303135	LAMB1|MYL5|BCAR1|PPP1R12C	http://www.genome.jp/kegg-bin/show_pathway?hsa04510/hsa:54776%09red/hsa:3912%09red/hsa:9564%09red/hsa:4636%09red
Phenylalanine metabolism	KEGG PATHWAY	hsa00360	1	17	0.16904133243	0.688836303135	ALDH3A1	http://www.genome.jp/kegg-bin/show_pathway?hsa00360/hsa:218%09red
Vascular smooth muscle contraction	KEGG PATHWAY	hsa04270	3	132	0.171461275338	0.688836303135	PPP1R12C|ARAF|ADCY3	http://www.genome.jp/kegg-bin/show_pathway?hsa04270/hsa:109%09red/hsa:54776%09red/hsa:369%09red
Proteoglycans in cancer	KEGG PATHWAY	hsa05205	4	203	0.17706620194	0.688836303135	TWIST1|CTSL|ARAF|PPP1R12C	http://www.genome.jp/kegg-bin/show_pathway?hsa05205/hsa:54776%09red/hsa:7291%09red/hsa:369%09red/hsa:1514%09red
Insulin signaling pathway	KEGG PATHWAY	hsa04910	3	137	0.184935948692	0.688836303135	MKNK1|ARAF|FLOT1	http://www.genome.jp/kegg-bin/show_pathway?hsa04910/hsa:8569%09red/hsa:10211%09red/hsa:369%09red
Ubiquitin mediated proteolysis	KEGG PATHWAY	hsa04120	3	137	0.184935948692	0.688836303135	PML|DDB2|CDC16	http://www.genome.jp/kegg-bin/show_pathway?hsa04120/hsa:5371%09red/hsa:8881%09red/hsa:1643%09red
Glycosaminoglycan degradation	KEGG PATHWAY	hsa00531	1	19	0.186969853708	0.688836303135	HYAL3	http://www.genome.jp/kegg-bin/show_pathway?hsa00531/hsa:8372%09red
Pantothenate and CoA biosynthesis	KEGG PATHWAY	hsa00770	1	19	0.186969853708	0.688836303135	PPCS	http://www.genome.jp/kegg-bin/show_pathway?hsa00770/hsa:79717%09red
Inositol phosphate metabolism	KEGG PATHWAY	hsa00562	2	74	0.19076123027	0.690687213045	MTMR14|PIP4K2B	http://www.genome.jp/kegg-bin/show_pathway?hsa00562/hsa:8396%09red/hsa:64419%09red
Synaptic vesicle cycle	KEGG PATHWAY	hsa04721	2	78	0.206540036408	0.705370449013	AP2M1|ATP6V1H	http://www.genome.jp/kegg-bin/show_pathway?hsa04721/hsa:51606%09red/hsa:1173%09red
RNA degradation	KEGG PATHWAY	hsa03018	2	79	0.21050791076	0.705370449013	CNOT1|CNOT10	http://www.genome.jp/kegg-bin/show_pathway?hsa03018/hsa:23019%09red/hsa:25904%09red
Terpenoid backbone biosynthesis	KEGG PATHWAY	hsa00900	1	22	0.213148222993	0.705370449013	MVD	http://www.genome.jp/kegg-bin/show_pathway?hsa00900/hsa:4597%09red
MAPK signaling pathway	KEGG PATHWAY	hsa04010	5	295	0.214450895307	0.705370449013	GADD45A|MKNK1|ARAF|MAX|RELB	http://www.genome.jp/kegg-bin/show_pathway?hsa04010/hsa:8569%09red/hsa:1647%09red/hsa:4149%09red/hsa:5971%09red/hsa:369%09red
Mannose type O-glycan biosynthesis	KEGG PATHWAY	hsa00515	1	23	0.221687855404	0.705370449013	POMGNT1	http://www.genome.jp/kegg-bin/show_pathway?hsa00515/hsa:55624%09red
Renin-angiotensin system	KEGG PATHWAY	hsa04614	1	23	0.221687855404	0.705370449013	PREP	http://www.genome.jp/kegg-bin/show_pathway?hsa04614/hsa:5550%09red
Histidine metabolism	KEGG PATHWAY	hsa00340	1	23	0.221687855404	0.705370449013	ALDH3A1	http://www.genome.jp/kegg-bin/show_pathway?hsa00340/hsa:218%09red
Mismatch repair	KEGG PATHWAY	hsa03430	1	23	0.221687855404	0.705370449013	MLH1	http://www.genome.jp/kegg-bin/show_pathway?hsa03430/hsa:4292%09red
Human cytomegalovirus infection	KEGG PATHWAY	hsa05163	4	225	0.226185574232	0.70540268156	CASP9|BCAR1|CASP8|ADCY3	http://www.genome.jp/kegg-bin/show_pathway?hsa05163/hsa:109%09red/hsa:841%09red/hsa:9564%09red/hsa:842%09red
Oxytocin signaling pathway	KEGG PATHWAY	hsa04921	3	153	0.229741996487	0.70540268156	CAMK1|PPP1R12C|ADCY3	http://www.genome.jp/kegg-bin/show_pathway?hsa04921/hsa:109%09red/hsa:54776%09red/hsa:8536%09red
Hippo signaling pathway	KEGG PATHWAY	hsa04390	3	154	0.232612366603	0.70540268156	TCF7|DVL1|AJUBA	http://www.genome.jp/kegg-bin/show_pathway?hsa04390/hsa:6932%09red/hsa:1855%09red/hsa:84962%09red
Cushing syndrome	KEGG PATHWAY	hsa04934	3	155	0.235489534965	0.70540268156	TCF7|DVL1|ADCY3	http://www.genome.jp/kegg-bin/show_pathway?hsa04934/hsa:109%09red/hsa:6932%09red/hsa:1855%09red
alpha-Linolenic acid metabolism	KEGG PATHWAY	hsa00592	1	25	0.238493287575	0.70540268156	FADS2	http://www.genome.jp/kegg-bin/show_pathway?hsa00592/hsa:9415%09red
Biosynthesis of unsaturated fatty acids	KEGG PATHWAY	hsa01040	1	27	0.254940032107	0.71696891586	FADS2	http://www.genome.jp/kegg-bin/show_pathway?hsa01040/hsa:9415%09red
mRNA surveillance pathway	KEGG PATHWAY	hsa03015	2	91	0.258573019161	0.71696891586	UPF3A|UPF2	http://www.genome.jp/kegg-bin/show_pathway?hsa03015/hsa:65110%09red/hsa:26019%09red
Rheumatoid arthritis	KEGG PATHWAY	hsa05323	2	91	0.258573019161	0.71696891586	CTSL|ATP6V1H	http://www.genome.jp/kegg-bin/show_pathway?hsa05323/hsa:51606%09red/hsa:1514%09red
Butanoate metabolism	KEGG PATHWAY	hsa00650	1	28	0.263031267225	0.71696891586	OXCT1	http://www.genome.jp/kegg-bin/show_pathway?hsa00650/hsa:5019%09red
Influenza A	KEGG PATHWAY	hsa05164	3	167	0.270462648165	0.71696891586	PML|CASP8|CASP9	http://www.genome.jp/kegg-bin/show_pathway?hsa05164/hsa:5371%09red/hsa:841%09red/hsa:842%09red
Hippo signaling pathway - multiple species	KEGG PATHWAY	hsa04392	1	29	0.271035655455	0.71696891586	AJUBA	http://www.genome.jp/kegg-bin/show_pathway?hsa04392/hsa:84962%09red
Amoebiasis	KEGG PATHWAY	hsa05146	2	95	0.274679015443	0.71696891586	LAMB1|SERPINB6	http://www.genome.jp/kegg-bin/show_pathway?hsa05146/hsa:3912%09red/hsa:5269%09red
Glyoxylate and dicarboxylate metabolism	KEGG PATHWAY	hsa00630	1	30	0.278954117984	0.71696891586	SHMT1	http://www.genome.jp/kegg-bin/show_pathway?hsa00630/hsa:6470%09red
Human papillomavirus infection	KEGG PATHWAY	hsa05165	5	330	0.28580234224	0.71696891586	LAMB1|TCF7|DVL1|ATP6V1H|CASP8	http://www.genome.jp/kegg-bin/show_pathway?hsa05165/hsa:51606%09red/hsa:6932%09red/hsa:3912%09red/hsa:841%09red/hsa:1855%09red
Endocrine resistance	KEGG PATHWAY	hsa01522	2	98	0.286752909118	0.71696891586	ARAF|ADCY3	http://www.genome.jp/kegg-bin/show_pathway?hsa01522/hsa:109%09red/hsa:369%09red
RNA polymerase	KEGG PATHWAY	hsa03020	1	31	0.286787566344	0.71696891586	POLR1C	http://www.genome.jp/kegg-bin/show_pathway?hsa03020/hsa:9533%09red
Antifolate resistance	KEGG PATHWAY	hsa01523	1	31	0.286787566344	0.71696891586	SHMT1	http://www.genome.jp/kegg-bin/show_pathway?hsa01523/hsa:6470%09red
Circadian rhythm	KEGG PATHWAY	hsa04710	1	31	0.286787566344	0.71696891586	NPAS2	http://www.genome.jp/kegg-bin/show_pathway?hsa04710/hsa:4862%09red
Phosphatidylinositol signaling system	KEGG PATHWAY	hsa04070	2	99	0.29077407723	0.717311785925	MTMR14|PIP4K2B	http://www.genome.jp/kegg-bin/show_pathway?hsa04070/hsa:8396%09red/hsa:64419%09red
Autophagy - other	KEGG PATHWAY	hsa04136	1	32	0.294536902514	0.717311785925	MLST8	http://www.genome.jp/kegg-bin/show_pathway?hsa04136/hsa:64223%09red
beta-Alanine metabolism	KEGG PATHWAY	hsa00410	1	33	0.302203019017	0.717311785925	ALDH3A1	http://www.genome.jp/kegg-bin/show_pathway?hsa00410/hsa:218%09red
Tuberculosis	KEGG PATHWAY	hsa05152	3	179	0.305999657583	0.717311785925	ATP6V1H|CASP8|CASP9	http://www.genome.jp/kegg-bin/show_pathway?hsa05152/hsa:51606%09red/hsa:841%09red/hsa:842%09red
Pentose and glucuronate interconversions	KEGG PATHWAY	hsa00040	1	34	0.309786799018	0.717311785925	SORD	http://www.genome.jp/kegg-bin/show_pathway?hsa00040/hsa:6652%09red
C-type lectin receptor signaling pathway	KEGG PATHWAY	hsa04625	2	104	0.310835107234	0.717311785925	RELB|CASP8	http://www.genome.jp/kegg-bin/show_pathway?hsa04625/hsa:841%09red/hsa:5971%09red
Toll-like receptor signaling pathway	KEGG PATHWAY	hsa04620	2	104	0.310835107234	0.717311785925	CASP8|TOLLIP	http://www.genome.jp/kegg-bin/show_pathway?hsa04620/hsa:54472%09red/hsa:841%09red
Parathyroid hormone synthesis, secretion and action	KEGG PATHWAY	hsa04928	2	106	0.318831254502	0.727766993973	ARAF|ADCY3	http://www.genome.jp/kegg-bin/show_pathway?hsa04928/hsa:109%09red/hsa:369%09red
Tyrosine metabolism	KEGG PATHWAY	hsa00350	1	36	0.324710835963	0.73321801669	ALDH3A1	http://www.genome.jp/kegg-bin/show_pathway?hsa00350/hsa:218%09red
Leukocyte transendothelial migration	KEGG PATHWAY	hsa04670	2	112	0.342684916172	0.765572685064	MYL5|BCAR1	http://www.genome.jp/kegg-bin/show_pathway?hsa04670/hsa:9564%09red/hsa:4636%09red
Huntington disease	KEGG PATHWAY	hsa05016	3	193	0.347708799674	0.768619451911	AP2M1|CASP8|CASP9	http://www.genome.jp/kegg-bin/show_pathway?hsa05016/hsa:1173%09red/hsa:841%09red/hsa:842%09red
Ferroptosis	KEGG PATHWAY	hsa04216	1	40	0.353608714844	0.773519063721	SLC3A2	http://www.genome.jp/kegg-bin/show_pathway?hsa04216/hsa:6520%09red
Bladder cancer	KEGG PATHWAY	hsa05219	1	41	0.360640102	0.779748862921	ARAF	http://www.genome.jp/kegg-bin/show_pathway?hsa05219/hsa:369%09red
Porphyrin and chlorophyll metabolism	KEGG PATHWAY	hsa00860	1	42	0.36759589252	0.779748862921	BLVRA	http://www.genome.jp/kegg-bin/show_pathway?hsa00860/hsa:644%09red
Tryptophan metabolism	KEGG PATHWAY	hsa00380	1	42	0.36759589252	0.779748862921	KYNU	http://www.genome.jp/kegg-bin/show_pathway?hsa00380/hsa:8942%09red
Vasopressin-regulated water reabsorption	KEGG PATHWAY	hsa04962	1	44	0.381283887978	0.792920138021	ADCY3	http://www.genome.jp/kegg-bin/show_pathway?hsa04962/hsa:109%09red
Basal transcription factors	KEGG PATHWAY	hsa03022	1	45	0.388017674088	0.792920138021	TAF9	http://www.genome.jp/kegg-bin/show_pathway?hsa03022/hsa:6880%09red
Cell cycle	KEGG PATHWAY	hsa04110	2	124	0.389558745657	0.792920138021	GADD45A|CDC16	http://www.genome.jp/kegg-bin/show_pathway?hsa04110/hsa:1647%09red/hsa:8881%09red
Platelet activation	KEGG PATHWAY	hsa04611	2	124	0.389558745657	0.792920138021	TBXAS1|ADCY3	http://www.genome.jp/kegg-bin/show_pathway?hsa04611/hsa:6916%09red/hsa:109%09red
Ether lipid metabolism	KEGG PATHWAY	hsa00565	1	47	0.401268713936	0.792920138021	LPCAT2	http://www.genome.jp/kegg-bin/show_pathway?hsa00565/hsa:54947%09red
Nucleotide excision repair	KEGG PATHWAY	hsa03420	1	47	0.401268713936	0.792920138021	DDB2	http://www.genome.jp/kegg-bin/show_pathway?hsa03420/hsa:1643%09red
Human immunodeficiency virus 1 infection	KEGG PATHWAY	hsa05170	3	212	0.403920050414	0.792920138021	AP1B1|CASP8|CASP9	http://www.genome.jp/kegg-bin/show_pathway?hsa05170/hsa:841%09red/hsa:162%09red/hsa:842%09red
Oocyte meiosis	KEGG PATHWAY	hsa04114	2	128	0.404872438531	0.792920138021	CDC16|ADCY3	http://www.genome.jp/kegg-bin/show_pathway?hsa04114/hsa:109%09red/hsa:8881%09red
Valine, leucine and isoleucine degradation	KEGG PATHWAY	hsa00280	1	48	0.407787499554	0.792920138021	OXCT1	http://www.genome.jp/kegg-bin/show_pathway?hsa00280/hsa:5019%09red
Ovarian steroidogenesis	KEGG PATHWAY	hsa04913	1	49	0.414236136825	0.7934021938	ADCY3	http://www.genome.jp/kegg-bin/show_pathway?hsa04913/hsa:109%09red
FoxO signaling pathway	KEGG PATHWAY	hsa04068	2	132	0.420006101224	0.7934021938	GADD45A|ARAF	http://www.genome.jp/kegg-bin/show_pathway?hsa04068/hsa:1647%09red/hsa:369%09red
Endocrine and other factor-regulated calcium reabsorption	KEGG PATHWAY	hsa04961	1	50	0.420615371722	0.7934021938	AP2M1	http://www.genome.jp/kegg-bin/show_pathway?hsa04961/hsa:1173%09red
Human T-cell leukemia virus 1 infection	KEGG PATHWAY	hsa05166	3	219	0.424331642707	0.7934021938	RELB|CDC16|ADCY3	http://www.genome.jp/kegg-bin/show_pathway?hsa05166/hsa:109%09red/hsa:8881%09red/hsa:5971%09red
Amyotrophic lateral sclerosis (ALS)	KEGG PATHWAY	hsa05014	1	51	0.426925942378	0.7934021938	CASP9	http://www.genome.jp/kegg-bin/show_pathway?hsa05014/hsa:842%09red
Mineral absorption	KEGG PATHWAY	hsa04978	1	53	0.439344004802	0.802137944016	SLC31A1	http://www.genome.jp/kegg-bin/show_pathway?hsa04978/hsa:1317%09red
Measles	KEGG PATHWAY	hsa05162	2	138	0.442342088805	0.802137944016	CASP8|CASP9	http://www.genome.jp/kegg-bin/show_pathway?hsa05162/hsa:841%09red/hsa:842%09red
Signaling pathways regulating pluripotency of stem cells	KEGG PATHWAY	hsa04550	2	140	0.449684733296	0.802137944016	TCF7|DVL1	http://www.genome.jp/kegg-bin/show_pathway?hsa04550/hsa:6932%09red/hsa:1855%09red
Regulation of lipolysis in adipocytes	KEGG PATHWAY	hsa04923	1	55	0.451496075474	0.802137944016	ADCY3	http://www.genome.jp/kegg-bin/show_pathway?hsa04923/hsa:109%09red
Glutathione metabolism	KEGG PATHWAY	hsa00480	1	56	0.457474128248	0.802137944016	TXNDC12	http://www.genome.jp/kegg-bin/show_pathway?hsa00480/hsa:51060%09red
Fatty acid metabolism	KEGG PATHWAY	hsa01212	1	57	0.46338778548	0.802137944016	FADS2	http://www.genome.jp/kegg-bin/show_pathway?hsa01212/hsa:9415%09red
VEGF signaling pathway	KEGG PATHWAY	hsa04370	1	59	0.475024648104	0.802137944016	CASP9	http://www.genome.jp/kegg-bin/show_pathway?hsa04370/hsa:842%09red
Long-term depression	KEGG PATHWAY	hsa04730	1	60	0.480749202935	0.802137944016	ARAF	http://www.genome.jp/kegg-bin/show_pathway?hsa04730/hsa:369%09red
Glycerolipid metabolism	KEGG PATHWAY	hsa00561	1	61	0.486412061256	0.802137944016	PLPP5	http://www.genome.jp/kegg-bin/show_pathway?hsa00561/hsa:84513%09red
Longevity regulating pathway - multiple species	KEGG PATHWAY	hsa04213	1	62	0.492013880169	0.802137944016	ADCY3	http://www.genome.jp/kegg-bin/show_pathway?hsa04213/hsa:109%09red
Phagosome	KEGG PATHWAY	hsa04145	2	152	0.492582595013	0.802137944016	CTSL|ATP6V1H	http://www.genome.jp/kegg-bin/show_pathway?hsa04145/hsa:51606%09red/hsa:1514%09red
Endocytosis	KEGG PATHWAY	hsa04144	3	244	0.495089739563	0.802137944016	AP2M1|SMAP1|PML	http://www.genome.jp/kegg-bin/show_pathway?hsa04144/hsa:5371%09red/hsa:1173%09red/hsa:60682%09red
Cytosolic DNA-sensing pathway	KEGG PATHWAY	hsa04623	1	63	0.497555309864	0.802137944016	POLR1C	http://www.genome.jp/kegg-bin/show_pathway?hsa04623/hsa:9533%09red
Arachidonic acid metabolism	KEGG PATHWAY	hsa00590	1	63	0.497555309864	0.802137944016	TBXAS1	http://www.genome.jp/kegg-bin/show_pathway?hsa00590/hsa:6916%09red
Cortisol synthesis and secretion	KEGG PATHWAY	hsa04927	1	65	0.50845956821	0.802137944016	ADCY3	http://www.genome.jp/kegg-bin/show_pathway?hsa04927/hsa:109%09red
Aminoacyl-tRNA biosynthesis	KEGG PATHWAY	hsa00970	1	66	0.513823663306	0.802137944016	TARS2	http://www.genome.jp/kegg-bin/show_pathway?hsa00970/hsa:80222%09red
Long-term potentiation	KEGG PATHWAY	hsa04720	1	67	0.519129902215	0.802137944016	ARAF	http://www.genome.jp/kegg-bin/show_pathway?hsa04720/hsa:369%09red
Wnt signaling pathway	KEGG PATHWAY	hsa04310	2	160	0.520012319575	0.802137944016	TCF7|DVL1	http://www.genome.jp/kegg-bin/show_pathway?hsa04310/hsa:6932%09red/hsa:1855%09red
Cellular senescence	KEGG PATHWAY	hsa04218	2	160	0.520012319575	0.802137944016	GADD45A|RBBP4	http://www.genome.jp/kegg-bin/show_pathway?hsa04218/hsa:1647%09red/hsa:5928%09red
Glycolysis / Gluconeogenesis	KEGG PATHWAY	hsa00010	1	68	0.524378901613	0.802137944016	ALDH3A1	http://www.genome.jp/kegg-bin/show_pathway?hsa00010/hsa:218%09red
Renal cell carcinoma	KEGG PATHWAY	hsa05211	1	69	0.529571271682	0.802137944016	ARAF	http://www.genome.jp/kegg-bin/show_pathway?hsa05211/hsa:369%09red
RIG-I-like receptor signaling pathway	KEGG PATHWAY	hsa04622	1	70	0.534707616179	0.802137944016	CASP8	http://www.genome.jp/kegg-bin/show_pathway?hsa04622/hsa:841%09red
Epithelial cell signaling in Helicobacter pylori infection	KEGG PATHWAY	hsa05120	1	70	0.534707616179	0.802137944016	ATP6V1H	http://www.genome.jp/kegg-bin/show_pathway?hsa05120/hsa:51606%09red
Bile secretion	KEGG PATHWAY	hsa04976	1	72	0.544814611739	0.802137944016	ADCY3	http://www.genome.jp/kegg-bin/show_pathway?hsa04976/hsa:109%09red
Adherens junction	KEGG PATHWAY	hsa04520	1	72	0.544814611739	0.802137944016	TCF7	http://www.genome.jp/kegg-bin/show_pathway?hsa04520/hsa:6932%09red
Drug metabolism - cytochrome P450	KEGG PATHWAY	hsa00982	1	72	0.544814611739	0.802137944016	ALDH3A1	http://www.genome.jp/kegg-bin/show_pathway?hsa00982/hsa:218%09red
Thyroid hormone synthesis	KEGG PATHWAY	hsa04918	1	74	0.554704592318	0.802137944016	ADCY3	http://www.genome.jp/kegg-bin/show_pathway?hsa04918/hsa:109%09red
Bacterial invasion of epithelial cells	KEGG PATHWAY	hsa05100	1	74	0.554704592318	0.802137944016	BCAR1	http://www.genome.jp/kegg-bin/show_pathway?hsa05100/hsa:9564%09red
Alzheimer disease	KEGG PATHWAY	hsa05010	2	171	0.556113178829	0.802137944016	CASP8|CASP9	http://www.genome.jp/kegg-bin/show_pathway?hsa05010/hsa:841%09red/hsa:842%09red
Gastric acid secretion	KEGG PATHWAY	hsa04971	1	75	0.559569644972	0.802137944016	ADCY3	http://www.genome.jp/kegg-bin/show_pathway?hsa04971/hsa:109%09red
Biosynthesis of amino acids	KEGG PATHWAY	hsa01230	1	75	0.559569644972	0.802137944016	SHMT1	http://www.genome.jp/kegg-bin/show_pathway?hsa01230/hsa:6470%09red
PPAR signaling pathway	KEGG PATHWAY	hsa03320	1	76	0.564382163314	0.802137944016	FADS2	http://www.genome.jp/kegg-bin/show_pathway?hsa03320/hsa:9415%09red
Metabolism of xenobiotics by cytochrome P450	KEGG PATHWAY	hsa00980	1	76	0.564382163314	0.802137944016	ALDH3A1	http://www.genome.jp/kegg-bin/show_pathway?hsa00980/hsa:218%09red
Antigen processing and presentation	KEGG PATHWAY	hsa04612	1	77	0.569142707942	0.802137944016	CTSL	http://www.genome.jp/kegg-bin/show_pathway?hsa04612/hsa:1514%09red
Arrhythmogenic right ventricular cardiomyopathy (ARVC)	KEGG PATHWAY	hsa05412	1	77	0.569142707942	0.802137944016	TCF7	http://www.genome.jp/kegg-bin/show_pathway?hsa05412/hsa:6932%09red
EGFR tyrosine kinase inhibitor resistance	KEGG PATHWAY	hsa01521	1	79	0.578510088967	0.802137944016	ARAF	http://www.genome.jp/kegg-bin/show_pathway?hsa01521/hsa:369%09red
Alcoholism	KEGG PATHWAY	hsa05034	2	180	0.584217574105	0.802137944016	HDAC8|ARAF	http://www.genome.jp/kegg-bin/show_pathway?hsa05034/hsa:369%09red/hsa:55869%09red
Chemical carcinogenesis	KEGG PATHWAY	hsa05204	1	82	0.592185036058	0.802137944016	ALDH3A1	http://www.genome.jp/kegg-bin/show_pathway?hsa05204/hsa:218%09red
Peroxisome	KEGG PATHWAY	hsa04146	1	83	0.596645184274	0.802137944016	PEX14	http://www.genome.jp/kegg-bin/show_pathway?hsa04146/hsa:5195%09red
Salmonella infection	KEGG PATHWAY	hsa05132	1	83	0.596645184274	0.802137944016	KLC3	http://www.genome.jp/kegg-bin/show_pathway?hsa05132/hsa:147700%09red
Kaposi sarcoma-associated herpesvirus infection	KEGG PATHWAY	hsa05167	2	186	0.602226992919	0.802137944016	CASP8|CASP9	http://www.genome.jp/kegg-bin/show_pathway?hsa05167/hsa:841%09red/hsa:842%09red
ErbB signaling pathway	KEGG PATHWAY	hsa04012	1	85	0.605421360866	0.802137944016	ARAF	http://www.genome.jp/kegg-bin/show_pathway?hsa04012/hsa:369%09red
Insulin secretion	KEGG PATHWAY	hsa04911	1	86	0.609738413811	0.802137944016	ADCY3	http://www.genome.jp/kegg-bin/show_pathway?hsa04911/hsa:109%09red
ECM-receptor interaction	KEGG PATHWAY	hsa04512	1	86	0.609738413811	0.802137944016	LAMB1	http://www.genome.jp/kegg-bin/show_pathway?hsa04512/hsa:3912%09red
Chemokine signaling pathway	KEGG PATHWAY	hsa04062	2	190	0.613909001291	0.802137944016	BCAR1|ADCY3	http://www.genome.jp/kegg-bin/show_pathway?hsa04062/hsa:109%09red/hsa:9564%09red
Gap junction	KEGG PATHWAY	hsa04540	1	88	0.618232969988	0.802137944016	ADCY3	http://www.genome.jp/kegg-bin/show_pathway?hsa04540/hsa:109%09red
GABAergic synapse	KEGG PATHWAY	hsa04727	1	89	0.622411465681	0.802137944016	ADCY3	http://www.genome.jp/kegg-bin/show_pathway?hsa04727/hsa:109%09red
Longevity regulating pathway	KEGG PATHWAY	hsa04211	1	89	0.622411465681	0.802137944016	ADCY3	http://www.genome.jp/kegg-bin/show_pathway?hsa04211/hsa:109%09red
Calcium signaling pathway	KEGG PATHWAY	hsa04020	2	193	0.622500325557	0.802137944016	CAMK1|ADCY3	http://www.genome.jp/kegg-bin/show_pathway?hsa04020/hsa:109%09red/hsa:8536%09red
Protein digestion and absorption	KEGG PATHWAY	hsa04974	1	90	0.62654475936	0.802137944016	SLC3A2	http://www.genome.jp/kegg-bin/show_pathway?hsa04974/hsa:6520%09red
Salivary secretion	KEGG PATHWAY	hsa04970	1	90	0.62654475936	0.802137944016	ADCY3	http://www.genome.jp/kegg-bin/show_pathway?hsa04970/hsa:109%09red
Morphine addiction	KEGG PATHWAY	hsa05032	1	91	0.630633334251	0.802137944016	ADCY3	http://www.genome.jp/kegg-bin/show_pathway?hsa05032/hsa:109%09red
IL-17 signaling pathway	KEGG PATHWAY	hsa04657	1	93	0.638678235105	0.802137944016	CASP8	http://www.genome.jp/kegg-bin/show_pathway?hsa04657/hsa:841%09red
GnRH signaling pathway	KEGG PATHWAY	hsa04912	1	93	0.638678235105	0.802137944016	ADCY3	http://www.genome.jp/kegg-bin/show_pathway?hsa04912/hsa:109%09red
Viral carcinogenesis	KEGG PATHWAY	hsa05203	2	201	0.644699707402	0.802137944016	HDAC8|CASP8	http://www.genome.jp/kegg-bin/show_pathway?hsa05203/hsa:841%09red/hsa:55869%09red
Dilated cardiomyopathy (DCM)	KEGG PATHWAY	hsa05414	1	96	0.650421985468	0.802137944016	ADCY3	http://www.genome.jp/kegg-bin/show_pathway?hsa05414/hsa:109%09red
Circadian entrainment	KEGG PATHWAY	hsa04713	1	97	0.654252113238	0.802137944016	ADCY3	http://www.genome.jp/kegg-bin/show_pathway?hsa04713/hsa:109%09red
Pancreatic secretion	KEGG PATHWAY	hsa04972	1	98	0.658040764826	0.802137944016	ADCY3	http://www.genome.jp/kegg-bin/show_pathway?hsa04972/hsa:109%09red
Choline metabolism in cancer	KEGG PATHWAY	hsa05231	1	99	0.661788384088	0.802137944016	CHKB	http://www.genome.jp/kegg-bin/show_pathway?hsa05231/hsa:1120%09red
Inflammatory mediator regulation of TRP channels	KEGG PATHWAY	hsa04750	1	100	0.665495410181	0.802137944016	ADCY3	http://www.genome.jp/kegg-bin/show_pathway?hsa04750/hsa:109%09red
NF-kappa B signaling pathway	KEGG PATHWAY	hsa04064	1	100	0.665495410181	0.802137944016	RELB	http://www.genome.jp/kegg-bin/show_pathway?hsa04064/hsa:5971%09red
Rap1 signaling pathway	KEGG PATHWAY	hsa04015	2	210	0.66844828668	0.802137944016	BCAR1|ADCY3	http://www.genome.jp/kegg-bin/show_pathway?hsa04015/hsa:109%09red/hsa:9564%09red
Chagas disease (American trypanosomiasis)	KEGG PATHWAY	hsa05142	1	103	0.676377251677	0.807041038932	CASP8	http://www.genome.jp/kegg-bin/show_pathway?hsa05142/hsa:841%09red
Insulin resistance	KEGG PATHWAY	hsa04931	1	108	0.69374145364	0.822423888248	GFPT2	http://www.genome.jp/kegg-bin/show_pathway?hsa04931/hsa:9945%09red
HIF-1 signaling pathway	KEGG PATHWAY	hsa04066	1	109	0.697102152896	0.822423888248	MKNK1	http://www.genome.jp/kegg-bin/show_pathway?hsa04066/hsa:8569%09red
Cholinergic synapse	KEGG PATHWAY	hsa04725	1	112	0.706967114218	0.824794966588	ADCY3	http://www.genome.jp/kegg-bin/show_pathway?hsa04725/hsa:109%09red
TNF signaling pathway	KEGG PATHWAY	hsa04668	1	112	0.706967114218	0.824794966588	CASP8	http://www.genome.jp/kegg-bin/show_pathway?hsa04668/hsa:841%09red
Glutamatergic synapse	KEGG PATHWAY	hsa04724	1	114	0.713366663217	0.824829642102	ADCY3	http://www.genome.jp/kegg-bin/show_pathway?hsa04724/hsa:109%09red
Serotonergic synapse	KEGG PATHWAY	hsa04726	1	115	0.716514445339	0.824829642102	ARAF	http://www.genome.jp/kegg-bin/show_pathway?hsa04726/hsa:369%09red
Thermogenesis	KEGG PATHWAY	hsa04714	2	231	0.718945311398	0.824829642102	MLST8|ADCY3	http://www.genome.jp/kegg-bin/show_pathway?hsa04714/hsa:109%09red/hsa:64223%09red
Carbon metabolism	KEGG PATHWAY	hsa01200	1	117	0.72270787689	0.824829642102	SHMT1	http://www.genome.jp/kegg-bin/show_pathway?hsa01200/hsa:6470%09red
Thyroid hormone signaling pathway	KEGG PATHWAY	hsa04919	1	119	0.728767555325	0.827249657396	CASP9	http://www.genome.jp/kegg-bin/show_pathway?hsa04919/hsa:842%09red
Yersinia infection	KEGG PATHWAY	hsa05135	1	121	0.734696335521	0.829495862685	BCAR1	http://www.genome.jp/kegg-bin/show_pathway?hsa05135/hsa:9564%09red
PI3K-Akt signaling pathway	KEGG PATHWAY	hsa04151	3	354	0.744369381103	0.835922834393	LAMB1|MLST8|CASP9	http://www.genome.jp/kegg-bin/show_pathway?hsa04151/hsa:64223%09red/hsa:3912%09red/hsa:842%09red
Osteoclast differentiation	KEGG PATHWAY	hsa04380	1	128	0.754456061724	0.837315548073	RELB	http://www.genome.jp/kegg-bin/show_pathway?hsa04380/hsa:5971%09red
Purine metabolism	KEGG PATHWAY	hsa00230	1	130	0.759829543494	0.837315548073	ADCY3	http://www.genome.jp/kegg-bin/show_pathway?hsa00230/hsa:109%09red
Relaxin signaling pathway	KEGG PATHWAY	hsa04926	1	130	0.759829543494	0.837315548073	ADCY3	http://www.genome.jp/kegg-bin/show_pathway?hsa04926/hsa:109%09red
Natural killer cell mediated cytotoxicity	KEGG PATHWAY	hsa04650	1	131	0.762472537902	0.837315548073	ARAF	http://www.genome.jp/kegg-bin/show_pathway?hsa04650/hsa:369%09red
Oxidative phosphorylation	KEGG PATHWAY	hsa00190	1	133	0.767672595304	0.837315548073	ATP6V1H	http://www.genome.jp/kegg-bin/show_pathway?hsa00190/hsa:51606%09red
Spliceosome	KEGG PATHWAY	hsa03040	1	135	0.772760121019	0.837315548073	DHX8	http://www.genome.jp/kegg-bin/show_pathway?hsa03040/hsa:1659%09red
Apelin signaling pathway	KEGG PATHWAY	hsa04371	1	137	0.777737521915	0.837315548073	ADCY3	http://www.genome.jp/kegg-bin/show_pathway?hsa04371/hsa:109%09red
Estrogen signaling pathway	KEGG PATHWAY	hsa04915	1	138	0.780185663762	0.837315548073	ADCY3	http://www.genome.jp/kegg-bin/show_pathway?hsa04915/hsa:109%09red
Fluid shear stress and atherosclerosis	KEGG PATHWAY	hsa05418	1	139	0.782607153988	0.837315548073	CTSL	http://www.genome.jp/kegg-bin/show_pathway?hsa05418/hsa:1514%09red
Herpes simplex virus 1 infection	KEGG PATHWAY	hsa05168	4	492	0.788320637222	0.837315548073	PML|EIF2B4|CASP8|CASP9	http://www.genome.jp/kegg-bin/show_pathway?hsa05168/hsa:5371%09red/hsa:841%09red/hsa:8890%09red/hsa:842%09red
Parkinson disease	KEGG PATHWAY	hsa05012	1	142	0.789714566976	0.837315548073	CASP9	http://www.genome.jp/kegg-bin/show_pathway?hsa05012/hsa:842%09red
Phospholipase D signaling pathway	KEGG PATHWAY	hsa04072	1	148	0.80324756151	0.837315548073	ADCY3	http://www.genome.jp/kegg-bin/show_pathway?hsa04072/hsa:109%09red
Retrograde endocannabinoid signaling	KEGG PATHWAY	hsa04723	1	148	0.80324756151	0.837315548073	ADCY3	http://www.genome.jp/kegg-bin/show_pathway?hsa04723/hsa:109%09red
Non-alcoholic fatty liver disease (NAFLD)	KEGG PATHWAY	hsa04932	1	149	0.805417812908	0.837315548073	CASP8	http://www.genome.jp/kegg-bin/show_pathway?hsa04932/hsa:841%09red
Adrenergic signaling in cardiomyocytes	KEGG PATHWAY	hsa04261	1	149	0.805417812908	0.837315548073	ADCY3	http://www.genome.jp/kegg-bin/show_pathway?hsa04261/hsa:109%09red
Ribosome	KEGG PATHWAY	hsa03010	1	153	0.81386475295	0.841929054776	RPL17	http://www.genome.jp/kegg-bin/show_pathway?hsa03010/hsa:6139%09red
Necroptosis	KEGG PATHWAY	hsa04217	1	162	0.8315681369	0.856026023279	CASP8	http://www.genome.jp/kegg-bin/show_pathway?hsa04217/hsa:841%09red
cGMP-PKG signaling pathway	KEGG PATHWAY	hsa04022	1	167	0.840673269309	0.86117749539	ADCY3	http://www.genome.jp/kegg-bin/show_pathway?hsa04022/hsa:109%09red
NOD-like receptor signaling pathway	KEGG PATHWAY	hsa04621	1	178	0.859027404774	0.875707548557	CASP8	http://www.genome.jp/kegg-bin/show_pathway?hsa04621/hsa:841%09red
Axon guidance	KEGG PATHWAY	hsa04360	1	181	0.863659503875	0.876176308279	MYL5	http://www.genome.jp/kegg-bin/show_pathway?hsa04360/hsa:4636%09red
cAMP signaling pathway	KEGG PATHWAY	hsa04024	1	214	0.90567230104	0.91438068855	ADCY3	http://www.genome.jp/kegg-bin/show_pathway?hsa04024/hsa:109%09red
Neuroactive ligand-receptor interaction	KEGG PATHWAY	hsa04080	1	338	0.976708033023	0.9813812772	NMU	http://www.genome.jp/kegg-bin/show_pathway?hsa04080/hsa:10874%09red
Olfactory transduction	KEGG PATHWAY	hsa04740	1	445	0.993162547308	0.993162547308	ADCY3	http://www.genome.jp/kegg-bin/show_pathway?hsa04740/hsa:109%09red
--------------------
#Term	Database	ID	Input number	Background number	P-Value	Corrected P-Value	Input	Hyperlink
--------------------
#Term	Database	ID	Input number	Background number	P-Value	Corrected P-Value	Input	Hyperlink
--------------------
