# Supplementary material for: LncRNA TP53TG1 plays an anti-oncogenic role in cervical cancer by synthetically regulating transcriptome profile in HeLa cells
Source: Front Genet. 2022 Oct 4;13:981030. doi: 10.3389/fgene.2022.981030 (PMC9576931; doi:10.3389/fgene.2022.981030)
Supplement: Supplementary file 3 [file DataSheet1.ZIP › figures-中间图形/fig4-AS/BCDE-suva/suva/OE_TP53TG1_vs_NC_combine_sj_diff_filter.anno.pSAR50.final.xls]

X.id	sja_chr	sja_start	sja_end	sja_strand	sjb_chr	sjb_start	sjb_end	sjb_strand	type	OE_TP53TG1_1_sja_reads	OE_TP53TG1_1_sjb_reads	OE_TP53TG1_1_sja_ratio	OE_TP53TG1_1_sjb_ratio	OE_TP53TG1_1_pSAR	OE_TP53TG1_2_sja_reads	OE_TP53TG1_2_sjb_reads	OE_TP53TG1_2_sja_ratio	OE_TP53TG1_2_sjb_ratio	OE_TP53TG1_2_pSAR	OE_TP53TG1_3_sja_reads	OE_TP53TG1_3_sjb_reads	OE_TP53TG1_3_sja_ratio	OE_TP53TG1_3_sjb_ratio	OE_TP53TG1_3_pSAR	NC_1_sja_reads	NC_1_sjb_reads	NC_1_sja_ratio	NC_1_sjb_ratio	NC_1_pSAR	NC_2_sja_reads	NC_2_sjb_reads	NC_2_sja_ratio	NC_2_sjb_ratio	NC_2_pSAR	NC_3_sja_reads	NC_3_sjb_reads	NC_3_sja_ratio	NC_3_sjb_ratio	NC_3_pSAR	group1_avg_pSAR	group2_avg_pSAR	avg_diff_ratio	Pvalue	Tvalue	FDR	sja_simpleas	sjb_simpleas	sja_isoform;sjb_isoform	known_or_novel_as
cluolp15447	chr2	20529759	20529850	+	chr2	20529716	20529848	+	olp	6	12	0.33	0.67	62.07	19	8	0.7	0.3	65.85	10	18	0.36	0.64	82.35	18	0	1	0	64.29	14	0	1	0	82.35	23	0	1	0	100	70.09	82.21	-0.536666666666667	0.0106330237511599	-4.52311436246217	0.298422789041473	--	--	--;--	novel
clualt3p7898	chr11	47470555	47472191	-	chr11	47468891	47472191	-	alt3p	134	36	0.79	0.21	79.07	81	23	0.78	0.22	64.6	157	41	0.79	0.21	77.65	245	0	1	0	83.9	236	4	0.98	0.02	76.92	384	20	0.95	0.05	90.99	73.77	83.94	-0.19	0.000218321285873189	-12.7455874717488	0.0361685596929917	A3SS_3363,A3SS_3368,ES_1900,A3SS_3370,A3SS_17285,A5SS_12296	A3SS_3363,A3SS_3364,A3SS_3365,A3SS_17281	ENST00000524648.1;ENST00000310513.10,ENST00000358597.7,ENST00000361904.7,ENST00000395292.6	known
clualt3p46130	chr8	127794734	127795894	+	chr8	127794734	127890589	+	alt3p	24	58	0.29	0.71	65.08	42	75	0.36	0.64	74.52	24	44	0.35	0.65	95.77	0	10	0	1	37.04	14	55	0.2	0.8	73.4	0	26	0	1	59.09	78.46	56.51	0.266666666666667	0.0190886349367685	3.80091470516464	0.379482062542957	cassetteExon_1344,cassetteExon_1345,MXE_342,cassetteExon_1352,MXE_343,cassetteExon_1353,MXE_346,A3SS_2618,MXE_352,MXE_353,A3SS&ES_363,A3SS&ES_365,MXE_358,A3SS&ES_1969,A3SS&ES_1972	ES_1500,cassetteExon_1344,cassetteExon_1345,cassetteExon_1346,A5SS_2476,ES_1503,MXE_341,MXE_350,MXE_351,A3SS&ES_362,MXE_352,MXE_353,3pMXE_830,5pMXE_772,5pMXE_773,5pMXE_776,A3SS&ES_1967,A3SS&ES_1968,ES_5876	ENST00000517525.2,ENST00000524165.6,ENST00000651587.1,ENST00000654091.1,ENST00000654105.1,ENST00000656402.1,ENST00000657183.1,ENST00000658556.1,ENST00000662410.1,ENST00000662413.1,ENST00000664139.1,ENST00000665372.1,ENST00000666080.1,ENST00000666353.1,ENST00000667204.1,ENST00000670795.1;ENST00000521951.1,ENST00000523427.2,ENST00000652816.1,ENST00000653522.1,ENST00000653845.1,ENST00000654324.1,ENS…	known
clualt3p51173	chrX	153455053	153455542	-	chrX	153454508	153455542	-	alt3p	130	287	0.31	0.69	98.58	86	246	0.26	0.74	99.1	80	312	0.2	0.8	100	37	572	0.06	0.94	100	70	543	0.11	0.89	99.03	85	510	0.14	0.86	100	99.23	99.68	0.153333333333333	0.0177249844961941	3.88770957175118	0.367054887275353	ES_3874,IntronR_29145	ES_3874,5pMXE_2037,ES_8937,IntronR_29146	ENST00000330912.7,ENST00000435662.1,ENST00000491286.5;ENST00000334497.7,ENST00000338525.7,ENST00000370211.10,ENST00000370232.4,ENST00000460898.5	known
clualt3p35507	chr3	15415583	15415772	-	chr3	15414162	15415772	-	alt3p	12	29	0.29	0.71	73.21	25	46	0.35	0.65	100	4	10	0.29	0.71	63.64	32	0	1	0	34.04	42	6	0.88	0.12	100	12	12	0.5	0.5	38.71	78.95	57.58	-0.483333333333333	0.0335565350465366	-3.17933531998798	0.498599509241254	cassetteExon_586,A3SS&ES_164,A3SS&ES_1416,ES_4787,3pMXE_2850	cassetteExon_586,A3SS&ES_164,ES_4785,A3SS&ES_1414,A3SS&ES_1415	ENST00000383789.9,ENST00000453819.5,ENST00000485131.1,ENST00000489881.5,ENST00000598878.1;ENST00000383790.8,ENST00000443029.5,ENST00000450816.6,ENST00000458728.5	known
clualt3p45426	chr7	75512421	75512589	-	chr7	75511114	75512589	-	alt3p	5	37	0.12	0.88	89.36	8	5	0.62	0.38	59.09	8	17	0.32	0.68	100	10	0	1	0	100	12	0	1	0	60	10	0	1	0	100	82.82	86.67	-0.646666666666667	0.0112409462796702	-4.4506652370889	0.298422789041473	cassetteExon_1174,A3SS_14077	cassetteExon_1174,ES_5669,A3SS_14075,3pMXE_3685,3pMXE_3686	ENST00000418756.5,ENST00000430602.5,ENST00000529061.7;ENST00000394921.8,ENST00000437568.6,ENST00000533167.5	known
clualt5p15980	chr16	646608	647417	+	chr16	642249	647417	+	alt5p	191	251	0.43	0.57	84.19	243	276	0.47	0.53	82.91	154	247	0.38	0.62	91.97	102	224	0.31	0.69	81.09	100	385	0.21	0.79	89.81	71	204	0.26	0.74	100	86.36	90.3	0.166666666666667	0.0127717962388814	4.28746462856272	0.302265844320193	A5SS_4412,cassetteExon_2330,5pMXE_1388,A5SS_14274,5pMXE_4481	A5SS_4411,ES_2642,cassetteExon_2330,3pMXE_1467,5pMXE_1388,ES_7285,A5SS_14273	ENST00000491999.5,ENST00000615744.4,ENST00000619674.1,ENST00000620462.4;ENST00000307650.9	known
clualt3p2014	chr1	16367308	16393228	+	chr1	16367308	16393231	+	alt3p	141	154	0.48	0.52	73.02	218	180	0.55	0.45	73.98	63	88	0.42	0.58	80.32	29	89	0.25	0.75	70.66	35	68	0.34	0.66	58.52	24	85	0.22	0.78	94.78	75.77	74.65	0.213333333333333	0.0148873447830848	4.09718015785267	0.336318652599688	A3SS&ES_5,cassetteExon_45,A3SS_78,ES_3982,A3SS_7252	ES_42,A3SS_78,A3SS&ES_6,ES_3983,A3SS_7256	ENST00000401089.3;ENST00000492354.1	known
clualt5p13233	chr15	34420242	34428615	-	chr15	34420242	34435383	-	alt5p	20	0	1	0	43.48	23	29	0.44	0.56	83.87	21	0	1	0	100	22	79	0.22	0.78	98.06	2	34	0.06	0.94	92.31	0	20	0	1	71.43	75.78	87.27	0.72	0.0219916215822725	3.63861245085773	0.402880519386607	A3SS_20104	A3SS_20098	--;--	novel
clualt5p43390	chrX	154507490	154507811	-	chrX	154507490	154508289	-	alt5p	102	48	0.68	0.32	99.34	271	86	0.76	0.24	98.08	121	41	0.75	0.25	100	60	3	0.95	0.05	100	104	9	0.92	0.08	100	68	0	1	0	100	99.14	100	-0.226666666666667	0.00272338027694031	-6.6047438640294	0.192705215244528	ES_3888,cassetteExon_3429	ES_3888,cassetteExon_3429,3pMXE_2147,A3SS_26756	ENST00000322269.10,ENST00000359889.9,ENST00000369641.7,ENST00000369643.5,ENST00000393572.5,ENST00000416319.5,ENST00000426266.5,ENST00000447601.7,ENST00000449971.5,ENST00000612856.4,ENST00000621967.4;ENST00000419205.5,ENST00000434658.6	known
clualt5p4827	chr10	119588248	119588326	-	chr10	119588248	119596434	-	alt5p	0	10	0	1	71.43	1	27	0.04	0.96	68.29	11	34	0.24	0.76	84.91	8	0	1	0	100	17	6	0.74	0.26	76.67	25	0	1	0	56.82	74.88	77.83	-0.82	0.00198689590870948	-7.18573672539493	0.192705215244528	A5SS_2989,A5SS_2990	cassetteExon_1590,A5SS_2989,5pMXE_918	ENST00000412524.5;ENST00000369093.6,ENST00000436547.7,ENST00000489822.5,ENST00000497671.5	known
clualt3p788	chr1	145794196	145823772	-	chr1	145788966	145823772	-	alt3p	0	30	0	1	100	2	35	0.05	0.95	100	12	31	0.28	0.72	100	35	10	0.78	0.22	100	29	9	0.76	0.24	100	26	0	1	0	100	100	100	-0.736666666666667	0.00310189481278918	-6.37706391791361	0.192705215244528	A3SS_8116	A3SS_8116	--;ENST00000582693.5	novel
clualt5p22807	chr19	48633655	48634349	-	chr19	48633655	48635580	-	alt5p	6	22	0.21	0.79	90.32	8	34	0.19	0.81	77.78	5	47	0.1	0.9	77.61	0	72	0	1	100	0	18	0	1	90	0	26	0	1	100	81.9	96.67	0.166666666666667	0.00789175422848837	4.92664639082147	0.298422789041473	A5SS_5825,5pMXE_5209,5pMXE_5210,IntronR_16667	A5SS_5825,A5SS_16583,A5SS_16584,IntronR_16665	ENST00000593500.1;ENST00000222122.10,ENST00000601104.1	known
clualt3p19819	chr16	88662167	88663011	-	chr16	88658720	88663011	-	alt3p	34	105	0.24	0.76	91.45	26	148	0.15	0.85	92.06	64	56	0.53	0.47	92.31	115	36	0.76	0.24	93.79	34	23	0.6	0.4	89.06	94	37	0.72	0.28	100	91.94	94.28	-0.386666666666667	0.0358634310345464	-3.11024373699597	0.509260720690559	A3SS_5017,A3SS&ES_698,A3SS_5020,cassetteExon_2490,cassetteExon_2491,5pMXE_4621,A5SS_14765	cassetteExon_2487,cassetteExon_2488,cassetteExon_2489,A3SS_5017	ENST00000562741.1;ENST00000301012.8,ENST00000563170.5,ENST00000563785.5,ENST00000568133.5,ENST00000568709.5,ENST00000569177.5	known
clualt5p29379	chr3	10018071	10023530	-	chr3	10018071	10023560	-	alt5p	10	58	0.15	0.85	87.18	17	58	0.23	0.77	83.33	2	24	0.08	0.92	100	9	0	1	0	64.29	12	16	0.43	0.57	87.5	20	0	1	0	100	90.17	83.93	-0.656666666666667	0.0280537427284964	-3.36961433411581	0.472240022052001	A5SS_1014,cassetteExon_3638	A5SS_1014,A5SS_8455	ENST00000424471.1;ENST00000424691.1,ENST00000433871.5	known
clualt5p41528	chr9	41186079	41188010	-	chr9	41186079	41189105	-	alt5p	10	17	0.37	0.63	100	7	48	0.13	0.87	98.21	6	16	0.27	0.73	100	0	15	0	1	100	0	14	0	1	100	0	12	0	1	100	99.4	100	0.256666666666667	0.0210624331580145	3.68763119810143	0.402616510751278	ES_1572	ES_1572	ENST00000613716.4;ENST00000377391.8,ENST00000382436.7,ENST00000456520.5,ENST00000486387.6,ENST00000494538.6,ENST00000617933.1	known
clualt3p22069	chr17	60128659	60132436	-	chr17	60126865	60132436	-	alt3p	2	14	0.12	0.88	61.54	6	19	0.24	0.76	69.44	5	15	0.25	0.75	40	0	8	0	1	100	0	15	0	1	100	0	10	0	1	38.46	56.99	79.49	0.203333333333333	0.00822960775128049	4.8683299952525	0.298422789041473	A3SS_22688,ES_7832,A3SS&ES_3008,ES_7833,A5SS&ES_2944	ES_3097,A5SS_5108,A3SS_22688	--;ENST00000652174.2,ENST00000658811.1,ENST00000662447.1,ENST00000665195.1	novel
clualt5p5596	chr10	87288495	87307957	-	chr10	87288495	87326630	-	alt5p	12	34	0.26	0.74	86.79	22	48	0.31	0.69	100	36	51	0.41	0.59	100	0	10	0	1	100	4	35	0.1	0.9	100	0	26	0	1	100	95.6	100	0.293333333333333	0.00606009500116627	5.30659966456864	0.298422789041473	cassetteExon_1561,5pMXE_903,A5SS&ES_2232	cassetteExon_1561,A3SS_3077,A3SS_3078,5pMXE_903,3pMXE_949,A5SS_11938	ENST00000420424.1,ENST00000447424.5,ENST00000664664.1,ENST00000667520.1,ENST00000668676.1,ENST00000671543.1;ENST00000413722.6,ENST00000433530.6,ENST00000433920.5,ENST00000446751.6,ENST00000451940.6,ENST00000456104.5,ENST00000653238.1,ENST00000654503.1,ENST00000655272.1,ENST00000659257.1,ENST00000663113.1,ENST00000663644.1,ENST00000666515.1	known
clualt5p1651	chr1	159976959	159976990	+	chr1	159976955	159976990	+	alt5p	716	0	1	0	99.58	495	0	1	0	98.8	608	0	1	0	91.57	127	45	0.74	0.26	96.09	117	31	0.79	0.21	99.33	135	41	0.77	0.23	96.17	96.65	97.2	0.233333333333333	8.79269951205257e-05	16.0591013709393	0.0218498582874506	--	--	--;--	novel
cluolp16398	chr20	62813320	62813381	-	chr20	62813260	62813321	-	olp	96	255	0.27	0.73	63.93	61	293	0.17	0.83	60.31	48	189	0.2	0.8	57.38	22	130	0.14	0.86	55.27	0	198	0	1	55	0	81	0	1	31.03	60.54	47.1	0.166666666666667	0.0393518518518518	3.01511344577764	0.529274418234281	--	--	--;--	novel
clualt5p8559	chr11	69299428	69341510	+	chr11	69294576	69341510	+	alt5p	42	71	0.37	0.63	89.68	38	98	0.28	0.72	93.15	38	102	0.27	0.73	79.1	12	117	0.09	0.91	100	29	99	0.23	0.77	96.24	26	168	0.13	0.87	100	87.31	98.75	0.156666666666667	0.040316675113987	2.99053838598616	0.509325910951263	A5SS_3393,A5SS_3395,5pMXE_3994,A3SS_17889	A3SS_3580,A3SS_3581,A3SS_3582,A5SS_3393,A5SS_3394,A3SS_17888,A5SS_12702	ENST00000544781.5;ENST00000544008.1	known
clualt3p38549	chr5	111502088	111506330	-	chr5	111501116	111506330	-	alt3p	27	16	0.63	0.37	100	7	6	0.54	0.46	100	7	24	0.23	0.77	100	8	0	1	0	100	14	0	1	0	100	37	0	1	0	100	100	100	-0.533333333333333	0.0116712984795732	-4.40218788079001	0.439991600590428	ES_1006	ES_1006	ENST00000296632.8,ENST00000502322.5,ENST00000505803.5,ENST00000511569.5;ENST00000502931.5,ENST00000509887.5,ENST00000511137.5,ENST00000511436.5,ENST00000512160.5	known
clualt3p34061	chr22	37759264	37759417	+	chr22	37759264	37760361	+	alt3p	29	8	0.78	0.22	72.55	38	18	0.68	0.32	43.75	16	3	0.84	0.16	44.19	2	43	0.04	0.96	86.54	14	22	0.39	0.61	94.74	8	43	0.16	0.84	60	53.5	80.43	0.57	0.00721328043304379	5.05351276503538	0.358500037522276	A3SS_6676,3pMXE_6235	A3SS_25982,3pMXE_6235	ENST00000407319.7;--	novel
clualt3p11174	chr12	124396412	124398119	-	chr12	124385887	124398119	-	alt3p	11	20	0.35	0.65	93.94	36	28	0.56	0.44	98.46	1	22	0.04	0.96	85.19	10	0	1	0	100	11	6	0.65	0.35	48.57	52	0	1	0	74.29	92.53	74.29	-0.566666666666667	0.0411755367032202	-2.96923414937271	0.509325910951263	A3SS_19186	A5SS_3858,A3SS_19186,A3SS_19187,A3SS_19188	--;ENST00000356219.7,ENST00000404121.6,ENST00000404621.5,ENST00000405201.5,ENST00000429285.6,ENST00000458234.5	novel
clualt3p36393	chr3	48464132	48464582	+	chr3	48464132	48464831	+	alt3p	181	8	0.96	0.04	100	194	16	0.92	0.08	99.53	140	4	0.97	0.03	100	145	59	0.71	0.29	100	145	26	0.85	0.15	100	171	32	0.84	0.16	100	99.84	100	0.15	0.0344931161808777	3.15063018906302	0.509325910951263	cassetteExon_613	cassetteExon_613	ENST00000320211.10,ENST00000412052.4,ENST00000634384.2,ENST00000635464.1,ENST00000639561.1;ENST00000346691.9	known
clualt5p928	chr1	153615936	153616295	-	chr1	153615936	153616853	-	alt5p	10	10	0.5	0.5	100	6	6	0.5	0.5	100	14	4	0.78	0.22	100	50	0	1	0	100	12	0	1	0	70.59	42	0	1	0	100	100	90.2	-0.406666666666667	0.0120891708340654	-4.35714285714286	0.439991600590428	5pMXE_98,ES_239,5pMXE_2321	5pMXE_98,ES_239,A5SS_7361	ENST00000344616.4,ENST00000368702.5;ENST00000469571.1	known
clualt3p182	chr1	10536297	10599238	+	chr1	10536297	10618332	+	alt3p	45	16	0.74	0.26	100	50	15	0.77	0.23	87.84	8	7	0.53	0.47	93.75	25	0	1	0	100	17	0	1	0	100	22	0	1	0	100	93.86	100	-0.32	0.0132794245651034	-4.23850354260814	0.439991600590428	ES_3958,A3SS_7160,A3SS_7161	ES_3958	ENST00000356607.9,ENST00000491661.2;--	novel
clualt3p13149	chr12	6906662	6907315	+	chr12	6906662	6913891	+	alt3p	92	5	0.95	0.05	100	69	6	0.92	0.08	89.29	27	14	0.66	0.34	97.62	34	47	0.42	0.58	100	18	35	0.34	0.66	100	71	50	0.59	0.41	100	95.64	100	0.393333333333333	0.0289736571583895	3.33487717177091	0.496548538197226	3pMXE_1133,cassetteExon_1866,3pMXE_4584,ES_6722	3pMXE_1133,cassetteExon_1866,A5SS_3562,A5SS_3563,A3SS_18351	ENST00000007969.12,ENST00000323702.9,ENST00000428946.5,ENST00000431207.5,ENST00000433346.5,ENST00000436789.5,ENST00000443597.7,ENST00000451681.5;ENST00000429740.1,ENST00000622489.4	known
clualt3p43334	chr7	100575304	100575705	-	chr7	100574356	100575705	-	alt3p	247	4	0.98	0.02	99.21	251	18	0.93	0.07	100	126	7	0.95	0.05	99.25	124	40	0.76	0.24	100	87	30	0.74	0.26	99.15	89	17	0.84	0.16	100	99.49	99.72	0.173333333333334	0.0068684056679652	5.12371224645433	0.358500037522276	A3SS_2365,IntronR_26175	A3SS_2365,A5SS_10591,IntronR_26176	ENST00000310300.11,ENST00000467201.5,ENST00000476881.2,ENST00000497245.2,ENST00000619071.4;ENST00000485554.5	known
clualt3p36013	chr3	32685482	32685774	+	chr3	32685482	32703868	+	alt3p	25	9	0.74	0.26	100	27	9	0.75	0.25	94.74	7	6	0.54	0.46	100	69	0	1	0	100	54	11	0.83	0.17	92.86	28	0	1	0	100	98.25	97.62	-0.266666666666667	0.039849671469127	-3.00234650016321	0.509325910951263	A3SS_10219,A3SS_10220,A3SS_10221	A3SS_10219	--;ENST00000328834.9,ENST00000331889.10,ENST00000435630.5	novel
clualt3p5077	chr1	68126335	68137780	-	chr1	68098753	68137780	-	alt3p	359	105	0.77	0.23	100	568	135	0.81	0.19	99.72	181	39	0.82	0.18	100	44	46	0.49	0.51	100	125	57	0.69	0.31	100	46	43	0.52	0.48	100	99.91	100	0.233333333333333	0.0219816223325651	3.63912671437026	0.496548538197226	A3SS_315,A5SS_7137	A3SS_315,A5SS_7136	ENST00000262348.9,ENST00000370976.7,ENST00000498615.1;ENST00000354777.6	known
clualt5p3115	chr1	28530573	28531803	+	chr1	28529939	28531803	+	alt5p	18	45	0.29	0.71	87.5	29	110	0.21	0.79	92.05	17	17	0.5	0.5	100	1	34	0.03	0.97	100	0	14	0	1	70	0	34	0	1	100	93.18	90	0.323333333333333	0.0205762215296329	3.71432196817729	0.496548538197226	cassetteExon_71,A5SS_120	cassetteExon_71,cassetteExon_72	ENST00000411533.5,ENST00000486790.2;ENST00000373832.5,ENST00000373833.10,ENST00000398958.6,ENST00000419074.5,ENST00000427469.5,ENST00000430407.1,ENST00000434290.6,ENST00000683442.1	known
clualt5p6080	chr11	18266443	18266884	+	chr11	18266296	18266884	+	alt5p	23	207	0.1	0.9	100	17	177	0.09	0.91	97.98	18	157	0.1	0.9	100	18	37	0.33	0.67	100	6	30	0.17	0.83	100	18	58	0.24	0.76	97.44	99.33	99.15	-0.15	0.0319509350998588	-3.23081171377982	0.509325910951263	ES_1852,A5SS_3113	ES_1852,A5SS_3113	ENST00000405158.2,ENST00000532858.5;ENST00000356524.9,ENST00000649195.1	known
clualt5p14540	chr16	14302536	14326013	+	chr16	14301531	14326013	+	alt5p	41	8	0.84	0.16	56.98	52	1	0.98	0.02	65.43	31	13	0.7	0.3	66.67	5	6	0.45	0.55	50	20	18	0.53	0.47	71.7	16	14	0.53	0.47	83.33	63.03	68.34	0.336666666666667	0.0167411210366249	3.95546527243918	0.496548538197226	A5SS_4550,A5SS_4553,A5SS_4554,A3SS_21076	A5SS_4550,A5SS_4551,A5SS_4552,A3SS_21075	ENST00000570945.2;ENST00000634265.2	known
clualt3p52099	chrY	11212802	11214938	-	chrY	11212790	11214938	-	alt3p	40	22	0.65	0.35	100	38	14	0.73	0.27	100	26	18	0.59	0.41	100	37	0	1	0	100	34	0	1	0	100	37	1	0.97	0.03	100	100	100	-0.333333333333333	0.00133600645538663	-7.98086884467622	0.110665868054526	A3SS_26767	A3SS_26767	ENST00000651211.1,ENST00000652671.1;--	novel
clualt3p20202	chr17	17078076	17096768	+	chr17	17078076	17126702	+	alt3p	28	16	0.64	0.36	88	50	47	0.52	0.48	100	34	18	0.65	0.35	100	34	0	1	0	100	61	2	0.97	0.03	100	60	0	1	0	100	96	100	-0.386666666666666	0.00084262798643812	-9.00334609819346	0.110665868054526	A3SS_5204,A3SS_22103	A3SS_5204,A3SS_22095	ENST00000395807.2;ENST00000341712.8,ENST00000395811.9,ENST00000577514.5,ENST00000651222.2	known
clualt3p28939	chr2	142986021	142988845	+	chr2	142986021	143029627	+	alt3p	97	794	0.11	0.89	98.78	137	1037	0.12	0.88	98.24	77	399	0.16	0.84	97.34	47	80	0.37	0.63	91.37	53	181	0.23	0.77	100	43	100	0.3	0.7	100	98.12	97.12	-0.17	0.0170350094618969	-3.93473542403334	0.496548538197226	A3SS_885,ES_4617,A3SS_9571	A3SS_885,A3SS_9572,A3SS_9573	ENST00000375773.6;ENST00000264170.9,ENST00000409512.5	known
clualt3p47890	chr9	125672643	125706971	-	chr9	125657799	125706971	-	alt3p	23	8	0.74	0.26	100	19	5	0.79	0.21	82.76	20	9	0.69	0.31	90.62	12	0	1	0	38.71	37	0	1	0	97.37	26	0	1	0	89.66	91.13	75.25	-0.26	0.000841435638185108	-9.00666419935815	0.1045483780445	ES_1621,cassetteExon_1462,A3SS_2855	ES_1623,A3SS_2855,A3SS_2856,5pMXE_841	ENST00000265960.8,ENST00000350766.7,ENST00000373496.3,ENST00000373511.6,ENST00000394060.7;ENST00000394063.5,ENST00000427078.5	known
clualt5p32089	chr4	55609179	55616338	-	chr4	55609179	55630402	-	alt5p	231	38	0.86	0.14	100	307	61	0.83	0.17	99.73	111	21	0.84	0.16	100	52	41	0.56	0.44	100	60	36	0.62	0.38	100	48	42	0.53	0.47	100	99.91	100	0.273333333333333	0.000607485693828838	9.80087459654203	0.100640129944311	cassetteExon_765	cassetteExon_765	ENST00000264218.7,ENST00000505262.5,ENST00000507338.1,ENST00000509371.1,ENST00000515325.5;ENST00000511469.5	known
clualt3p19491	chr16	75644462	75647578	-	chr16	75641723	75647578	-	alt3p	16	61	0.21	0.79	100	23	142	0.14	0.86	98.8	6	14	0.3	0.7	100	22	13	0.63	0.37	97.22	22	20	0.52	0.48	100	18	20	0.47	0.53	92.68	99.6	96.63	-0.323333333333333	0.00812079240279498	-4.88678940204082	0.310464140322239	ES_2832,A3SS&ES_689	ES_2832,A3SS&ES_689,A5SS&ES_904	ENST00000319410.9,ENST00000564578.5,ENST00000568378.5;ENST00000302445.8,ENST00000562875.5,ENST00000566249.5	known
clualt5p32711	chr5	139476454	139477329	-	chr5	139476454	139478270	-	alt5p	171	69	0.71	0.29	100	212	109	0.66	0.34	98.47	81	30	0.73	0.27	100	38	35	0.52	0.48	100	41	27	0.6	0.4	100	30	27	0.53	0.47	100	99.49	100	0.15	0.010085545025188	4.59279326771846	0.316221382238994	ES_1040,A5SS&ES_1813,ES_5225	ES_1040,3pMXE_566,A5SS_9501	ENST00000330794.9,ENST00000502362.2,ENST00000503287.5,ENST00000507297.5,ENST00000511886.6,ENST00000512606.6,ENST00000650883.1,ENST00000651565.1,ENST00000651699.1,ENST00000652271.1,ENST00000652293.1;ENST00000509573.5,ENST00000510817.2,ENST00000514119.6,ENST00000652110.1,ENST00000652543.1,ENST00000652640.1	known
clualt5p22314	chr19	45009822	45011936	+	chr19	45002996	45011936	+	alt5p	45	22	0.67	0.33	100	36	13	0.73	0.27	100	15	2	0.88	0.12	100	39	0	1	0	100	18	0	1	0	100	10	0	1	0	100	100	100	-0.24	0.0184110992242557	-3.84307569132209	0.384431383431741	A5SS&ES_1078,cassetteExon_2988	A5SS&ES_1078,cassetteExon_2988,A3SS_6123	ENST00000221452.13,ENST00000509480.5,ENST00000625761.2;ENST00000505236.1	known
clualt5p16931	chr17	19743463	19744968	-	chr17	19743463	19748259	-	alt5p	298	93	0.76	0.24	100	419	185	0.69	0.31	98.85	135	41	0.77	0.23	100	50	57	0.47	0.53	100	70	53	0.57	0.43	100	57	34	0.63	0.37	100	99.62	100	0.183333333333333	0.0258691391292303	3.45782037404062	0.443343522318189	ES_2969,5pMXE_1574,A5SS&ES_2872,ES_7677	ES_2969,5pMXE_1574,A5SS_15075	ENST00000225740.11,ENST00000395555.7,ENST00000439102.6,ENST00000444455.5,ENST00000457500.6,ENST00000468746.5,ENST00000570414.1,ENST00000573368.5,ENST00000574162.5,ENST00000575860.1;ENST00000479677.6,ENST00000485231.1,ENST00000494157.6	known
clualt5p3657	chr1	42457567	42459603	+	chr1	42457350	42459603	+	alt5p	10	33	0.23	0.77	86	20	60	0.25	0.75	98.77	12	18	0.4	0.6	62.5	0	18	0	1	69.23	6	54	0.1	0.9	93.75	0	26	0	1	100	82.42	87.66	0.26	0.0146520226797332	4.11668254896022	0.37017462603596	A5SS_184	3pMXE_74,A5SS_184	ENST00000482168.1;ENST00000372556.3,ENST00000372561.4,ENST00000372562.1,ENST00000472013.1	known
clualt3p38113	chr4	55616385	55630402	-	chr4	55609179	55630402	-	alt3p	173	38	0.82	0.18	100	197	61	0.76	0.24	100	65	21	0.76	0.24	100	19	41	0.32	0.68	100	40	36	0.53	0.47	100	24	42	0.36	0.64	100	100	100	0.376666666666667	0.00503272469623495	5.58749039370588	0.227387652184433	cassetteExon_765	cassetteExon_765	ENST00000264218.7,ENST00000505262.5,ENST00000507338.1,ENST00000509371.1,ENST00000515325.5;ENST00000511469.5	known
clualt3p36675	chr3	50297672	50299213	-	chr3	50294853	50299213	-	alt3p	35	18	0.66	0.34	74.65	32	8	0.8	0.2	34.48	22	11	0.67	0.33	82.5	0	16	0	1	100	9	14	0.39	0.61	46	4	6	0.4	0.6	27.78	63.88	57.93	0.446666666666667	0.0326287088115111	3.20871805549086	0.501513700812876	A3SS_1206,A3SS_1209,A3SS_1211,A3SS_1213,A3SS_10508,A5SS_8675	A3SS_1204,A3SS_1208,A3SS_1209,A3SS_1210,A3SS_10507	ENST00000443094.3;ENST00000415204.5,ENST00000513170.1	known
clualt3p29606	chr2	219284835	219285987	+	chr2	219284835	219286732	+	alt3p	116	58	0.67	0.33	94.05	87	39	0.69	0.31	90.65	60	175	0.26	0.74	100	10	157	0.06	0.94	93.82	31	131	0.19	0.81	100	0	167	0	1	95.43	94.9	96.42	0.456666666666667	0.0389398332659338	3.0258238144508	0.541551014368962	A3SS_9847,IntronR_17135	A3SS_9847	ENST00000392086.8,ENST00000472019.5;--	novel
cluolp13436	chr18	49491583	49491761	-	chr18	49491445	49491626	-	olp	8	6	0.57	0.43	8.38	11	18	0.38	0.62	11.33	9	2	0.82	0.18	8.4	0	22	0	1	100	0	27	0	1	100	0	20	0	1	100	9.37	100	0.59	0.00980195025355086	4.63071612469555	0.316221382238994	--	5pMXE_1675,MXE_786,MXE_787,MXE_788,ES_7949,IntronR_14565	--;ENST00000580210.5	novel
clualt5p8241	chr11	66638893	66639700	+	chr11	66638752	66639700	+	alt5p	42	84	0.33	0.67	62.69	50	207	0.19	0.81	88.62	49	95	0.34	0.66	82.76	6	100	0.06	0.94	67.09	4	56	0.07	0.93	67.42	0	88	0	1	72.13	78.02	68.88	0.243333333333333	0.0101801652229857	4.58042737750856	0.316221382238994	A5SS_3339,5pMXE_1040	5pMXE_1039,A5SS_3339,A3SS_17722	ENST00000408993.6,ENST00000530235.1,ENST00000532968.1;ENST00000310092.12,ENST00000396053.9,ENST00000398692.8,ENST00000483858.5,ENST00000506523.6,ENST00000510173.6,ENST00000578778.5	known
clualt5p6004	chr11	1290409	1295645	-	chr11	1290409	1309466	-	alt5p	59	6	0.91	0.09	100	53	17	0.76	0.24	100	10	2	0.83	0.17	100	49	0	1	0	100	53	0	1	0	100	8	0	1	0	100	100	100	-0.166666666666667	0.0183627709262068	-3.84615384615385	0.384431383431741	ES_1810,A5SS&ES_573	ES_1810,A5SS&ES_573,A3SS_3225,A3SS&ES_454	ENST00000263646.11,ENST00000317204.11,ENST00000527746.5,ENST00000527886.5;ENST00000530506.5,ENST00000530541.1	known
clualt5p42915	chrX	103678600	103684681	-	chrX	103678600	103685171	-	alt5p	8	38	0.17	0.83	79.31	20	113	0.15	0.85	71.12	12	40	0.23	0.77	100	0	44	0	1	74.58	0	24	0	1	92.31	0	89	0	1	100	83.48	88.96	0.183333333333333	0.00158674239532904	7.6271276980969	0.122748913669007	cassetteExon_3399,A3SS_6886	ES_3856,cassetteExon_3399,A3SS_6884,A3SS&ES_982	ENST00000418819.5;ENST00000360458.5,ENST00000474653.5,ENST00000498064.1	known
clualt5p33068	chr5	160009193	160010500	+	chr5	160009190	160010500	+	alt5p	77	8	0.91	0.09	100	99	14	0.88	0.12	94.96	46	16	0.74	0.26	100	9	0	1	0	100	8	0	1	0	100	20	0	1	0	100	98.32	100	-0.156666666666667	0.0403166751139871	-2.99053838598615	0.541551014368962	A5SS_1716,ES_5272	A5SS_1716	ENST00000231238.10,ENST00000682151.1,ENST00000682172.1,ENST00000682220.1,ENST00000682245.1,ENST00000683219.1,ENST00000684018.1,ENST00000684137.1;ENST00000522793.5	known
clualt3p29800	chr2	231235381	231239943	+	chr2	231235381	231256586	+	alt3p	76	20	0.79	0.21	93.2	97	36	0.73	0.27	93.66	50	10	0.83	0.17	96.77	10	0	1	0	45.45	51	0	1	0	89.47	12	0	1	0	54.55	94.54	63.16	-0.216666666666667	0.0017288579390001	-7.45601135079326	0.122748913669007	ES_590,A3SS_1001,3pMXE_326,A3SS_9899,A3SS_9900,A3SS&ES_1385	ES_590,A3SS_1003,3pMXE_326,A3SS_9904,A3SS_9905	ENST00000349938.8,ENST00000436339.6,ENST00000440107.6,ENST00000611582.5,ENST00000682027.1,ENST00000682030.1,ENST00000682100.1,ENST00000682233.1,ENST00000682264.1,ENST00000682334.1,ENST00000682367.1,ENST00000682751.1,ENST00000683040.1,ENST00000683063.1,ENST00000683107.1,ENST00000683112.1,ENST00000683165.1,ENST00000683275.1,ENST00000683321.1,ENST00000683520.1,ENST00000683553.1,ENST00000683575.1,ENS…	known
clualt3p6419	chr10	72216138	72220054	+	chr10	72216138	72223888	+	alt3p	303	135	0.69	0.31	73.99	262	97	0.73	0.27	80.13	349	73	0.83	0.17	81.94	573	44	0.93	0.07	62.26	362	43	0.89	0.11	75	839	49	0.94	0.06	69.48	78.69	68.91	-0.17	0.0185640909504261	-3.83339474281443	0.384431383431741	ES_1732,A3SS_16611,A3SS_16612,A3SS&ES_2196,A5SS_11867	A5SS_2903,ES_1732,ES_6247,A3SS_16613,A3SS_16614,A3SS&ES_2197	ENST00000621663.4;ENST00000299381.5	known
clualt5p7280	chr11	62612091	62614258	+	chr11	62611920	62614258	+	alt5p	8	24	0.25	0.75	50	12	51	0.19	0.81	65.62	14	28	0.33	0.67	72.41	0	39	0	1	86.67	4	39	0.09	0.91	69.35	6	36	0.14	0.86	52.5	62.68	69.51	0.18	0.0354272069121706	3.1229006326177	0.517862406922024	A5SS_3217,A5SS_3218	A5SS_3217,A5SS_3219	ENST00000525801.1;ENST00000534093.5	known
clualt5p16898	chr17	18333288	18335559	-	chr17	18333288	18340043	-	alt5p	94	39	0.71	0.29	97.08	93	53	0.64	0.36	88.48	68	25	0.73	0.27	100	34	35	0.49	0.51	100	20	47	0.3	0.7	97.1	16	31	0.34	0.66	78.33	95.19	91.81	0.316666666666667	0.00774894721487284	4.95221733385553	0.310464140322239	ES_2963	ES_2963,ES_7672	ENST00000316694.8,ENST00000352886.10,ENST00000395684.5,ENST00000580002.5;ENST00000354098.7	known
clualt3p20839	chr17	38776625	38777687	-	chr17	38771272	38777687	-	alt3p	46	10	0.82	0.18	87.5	17	15	0.53	0.47	91.43	24	2	0.92	0.08	100	24	23	0.51	0.49	100	6	24	0.2	0.8	100	1	6	0.14	0.86	100	92.98	100	0.473333333333333	0.044556398328757	2.89014552859724	0.553613249234806	A3SS_5303,3pMXE_5498	A3SS_5303,A3SS_22314	ENST00000617781.1;ENST00000613767.4,ENST00000619039.5	known
clualt3p19221	chr16	67665168	67666071	-	chr16	67663556	67666071	-	alt3p	86	40	0.68	0.32	94.03	89	40	0.69	0.31	83.77	45	41	0.52	0.48	100	42	53	0.44	0.56	100	27	50	0.35	0.65	96.25	20	139	0.13	0.87	100	92.6	98.75	0.323333333333333	0.0394088020956119	3.01364336510582	0.541551014368962	ES_2814,MXE_694,3pMXE_1571,MXE_1285,ES_7499,3pMXE_5324,3pMXE_5325	3pMXE_5324	ENST00000243878.9,ENST00000602409.2,ENST00000602531.1,ENST00000602644.5;--	novel
clualt5p39370	chr8	33503935	33507229	-	chr8	33503935	33509746	-	alt5p	60	14	0.81	0.19	100	73	5	0.94	0.06	100	20	7	0.74	0.26	100	27	0	1	0	100	36	0	1	0	100	8	0	1	0	100	100	100	-0.17	0.0440609878053627	-2.90128863234173	0.576271340506981	ES_1456	ES_1456	ENST00000360742.9,ENST00000431156.7,ENST00000519356.1,ENST00000613904.1;ENST00000520636.5	known
clualt5p493	chr1	1338653	1339287	-	chr1	1338653	1339362	-	alt5p	9	22	0.29	0.71	100	51	64	0.44	0.56	99.14	23	21	0.52	0.48	100	0	25	0	1	100	4	23	0.15	0.85	100	0	34	0	1	100	99.71	100	0.366666666666667	0.011980648136659	4.36865808934246	0.40668702080491	A5SS_22	A5SS_22	ENST00000378888.10,ENST00000632445.1,ENST00000634054.1;ENST00000378891.9,ENST00000631679.1	known
clualt5p35007	chr6	2959342	2971491	-	chr6	2959342	2971533	-	alt5p	18	50	0.26	0.74	45.64	17	73	0.19	0.81	62.94	16	24	0.4	0.6	48.78	0	26	0	1	100	7	38	0.16	0.84	60.81	0	10	0	1	17.86	52.45	59.56	0.23	0.0478639273806971	2.81926357023676	0.593507982443083	5pMXE_557,A5SS_1789,5pMXE_561,A5SS_1790	5pMXE_558,5pMXE_560,A5SS_1788,A5SS_1789	ENST00000380546.7;ENST00000380539.7	known
clualt3p11128	chr12	123430659	123436082	-	chr12	123423157	123436082	-	alt3p	53	62	0.46	0.54	97.46	97	54	0.64	0.36	100	40	28	0.59	0.41	100	39	10	0.8	0.2	100	55	3	0.95	0.05	96.67	14	0	1	0	100	99.15	98.89	-0.353333333333333	0.0118165585656898	-4.38631120959255	0.40668702080491	ES_6928	ES_6928	ENST00000280571.10;--	novel
clualt3p47985	chr9	127894691	127896242	-	chr9	127894629	127896242	-	alt3p	13	24	0.35	0.65	100	39	7	0.85	0.15	100	15	24	0.38	0.62	100	37	0	1	0	100	25	0	1	0	100	52	0	1	0	100	100	100	-0.473333333333333	0.043086354340751	-2.923643223621	0.576271340506981	A3SS_2869	A3SS_2869	ENST00000291839.10,ENST00000373141.5,ENST00000373142.5,ENST00000373144.7,ENST00000373146.6,ENST00000463086.5,ENST00000478319.5,ENST00000481355.5,ENST00000542456.5,ENST00000622357.5,ENST00000643029.1,ENST00000643338.1,ENST00000645007.1,ENST00000646171.1;ENST00000480417.5,ENST00000494541.5	known
clualt3p348	chr1	110342268	110345539	+	chr1	110342268	110346308	+	alt3p	41	55	0.43	0.57	95.05	31	103	0.23	0.77	97.1	37	44	0.46	0.54	100	8	78	0.09	0.91	100	11	63	0.15	0.85	100	0	87	0	1	100	97.38	100	0.293333333333333	0.0253864479366153	3.47850542618522	0.446615097724558	cassetteExon_211	cassetteExon_211,A5SS_297,A5SS_7212	ENST00000369784.9,ENST00000617047.1,ENST00000618772.4;ENST00000487146.8,ENST00000652747.1,ENST00000654015.1	known
clualt3p4964	chr1	6085248	6085740	+	chr1	6085248	6086158	+	alt3p	43	92	0.32	0.68	89.4	39	91	0.3	0.7	98.48	25	88	0.22	0.78	90.4	6	68	0.08	0.92	66.07	31	118	0.21	0.79	98.03	8	137	0.06	0.94	85.29	92.76	83.13	0.163333333333333	0.0435582130394121	2.91274766156104	0.576271340506981	A3SS&ES_2,3pMXE_14,cassetteExon_24,IntronR_1305	A3SS_39,A3SS&ES_2,cassetteExon_24,A5SS_6687,A5SS_6688,IntronR_1306	ENST00000462676.3,ENST00000472700.7,ENST00000668706.1;ENST00000656198.1,ENST00000663169.1	known
clualt3p14240	chr14	105454310	105454628	+	chr14	105454310	105458270	+	alt3p	9	44	0.17	0.83	70.67	25	79	0.24	0.76	88.14	16	21	0.43	0.57	94.87	0	76	0	1	100	0	24	0	1	52.17	0	31	0	1	100	84.56	84.06	0.28	0.0226614387427971	3.60478503355215	0.446615097724558	A3SS&ES_2660	A3SS_20030	ENST00000494026.1;ENST00000331320.12,ENST00000405646.5,ENST00000406191.5,ENST00000424723.5,ENST00000435036.6,ENST00000438610.5,ENST00000481012.5,ENST00000498644.5	known
clualt3p11422	chr12	132734071	132734385	-	chr12	132730270	132734385	-	alt3p	124	87	0.59	0.41	78.44	73	158	0.32	0.68	82.8	52	82	0.39	0.61	92.41	98	20	0.83	0.17	89.39	75	22	0.77	0.23	100	91	35	0.72	0.28	93.33	84.55	94.24	-0.34	0.0173715019307923	-3.91152144312159	0.431681822980189	cassetteExon_2040,A3SS_4130	ES_2284,cassetteExon_2040,A3SS_4129	ENST00000439231.6;ENST00000357997.10,ENST00000505031.6,ENST00000538766.1,ENST00000539605.5	known
clualt5p862	chr1	153548490	153549028	-	chr1	153548490	153549367	-	alt5p	254	68	0.79	0.21	90.2	247	70	0.78	0.22	83.2	103	36	0.74	0.26	86.88	123	74	0.62	0.38	90.78	78	44	0.64	0.36	76.25	78	84	0.48	0.52	88.52	86.76	85.18	0.19	0.0225119911959966	3.61222822798952	0.446615097724558	A5SS_350,5pMXE_2298,5pMXE_2299,A3SS_8219,A5SS_7348,A5SS_7349,A5SS_7350,A5SS_7351	5pMXE_2297,5pMXE_2299	ENST00000368712.1;--	novel
clualt3p39967	chr5	180302584	180304772	-	chr5	180301608	180304772	-	alt3p	48	29	0.62	0.38	93.9	99	27	0.79	0.21	91.97	16	5	0.76	0.24	100	43	0	1	0	100	37	0	1	0	100	46	0	1	0	100	95.29	100	-0.276666666666667	0.00616527729787218	-5.28116353269895	0.393061310747744	ES_5313	ES_5313	ENST00000253778.13;--	novel
clualt3p38599	chr5	115902992	115913362	+	chr5	115902992	115944227	+	alt3p	255	0	1	0	99.22	237	1	1	0	92.25	104	4	0.96	0.04	94.74	60	14	0.81	0.19	100	32	12	0.73	0.27	95.65	55	19	0.74	0.26	100	95.4	98.55	0.226666666666667	0.00135014747738132	7.95879800933687	0.173323891471874	ES_1013,3pMXE_3247	3pMXE_3247	ENST00000316788.12,ENST00000395548.6;--	novel
clualt3p23788	chr18	36797050	36798449	-	chr18	36780188	36798449	-	alt3p	143	65	0.69	0.31	52.66	347	71	0.83	0.17	56.72	82	56	0.59	0.41	39.88	55	54	0.5	0.5	40.07	75	130	0.37	0.63	61.75	98	138	0.42	0.58	71.08	49.75	57.63	0.273333333333333	0.0260600358833243	3.4497659276757	0.446615097724558	A3SS_5646,A3SS_5649,A3SS_5651,A3SS_5652,3pMXE_5684	A3SS_5643,A3SS_5644,A3SS_5645,A3SS_5646,A3SS_23256	ENST00000334295.9,ENST00000383056.7,ENST00000590500.5,ENST00000593035.5;ENST00000590258.2,ENST00000614939.4	known
clualt3p13223	chr12	7098412	7099686	-	chr12	7097163	7099686	-	alt3p	19	7	0.73	0.27	89.66	28	17	0.62	0.38	81.82	20	7	0.74	0.26	100	18	0	1	0	100	6	0	1	0	100	48	0	1	0	100	90.49	100	-0.303333333333333	0.00139496089715794	-7.89070072266949	0.173323891471874	A3SS_3771,A3SS_3772	A3SS_3770,A3SS_3771	ENST00000537833.6;ENST00000266542.9,ENST00000543933.5,ENST00000544702.5	known
clualt5p43141	chrX	152574980	152635882	-	chrX	152574980	152697595	-	alt5p	56	30	0.65	0.35	100	48	12	0.8	0.2	100	23	16	0.59	0.41	97.5	14	0	1	0	100	69	9	0.88	0.12	96.3	22	0	1	0	100	99.17	98.77	-0.28	0.0195111642715799	-3.77551922979415	0.440774938317055	--	--	ENST00000671457.1;--	novel
clualt3p4739	chr1	46034266	46034538	+	chr1	46034266	46034827	+	alt3p	48	24	0.67	0.33	100	164	29	0.85	0.15	100	17	8	0.68	0.32	100	13	0	1	0	100	20	0	1	0	100	14	0	1	0	100	100	100	-0.266666666666667	0.0102931625629984	-4.5658411642828	0.40668702080491	A3SS_274	A3SS_274	ENST00000361297.7,ENST00000674079.1;ENST00000372009.3	known
clualt5p14116	chr15	75208876	75210749	+	chr15	75208824	75210749	+	alt5p	94	73	0.56	0.44	94.89	179	86	0.68	0.32	90.75	78	80	0.49	0.51	99.37	58	6	0.91	0.09	100	92	26	0.78	0.22	96.72	75	16	0.82	0.18	100	95	98.91	-0.26	0.0182691359951829	-3.8521454269334	0.432369551885996	A5SS_4329,3pMXE_5111,A5SS_14149	A5SS_4329,A5SS_14148	ENST00000567617.1;ENST00000360639.6,ENST00000394987.5	known
clualt5p25888	chr2	74135658	74142272	-	chr2	74135658	74145189	-	alt5p	566	92	0.86	0.14	100	508	225	0.69	0.31	99.59	235	82	0.74	0.26	100	207	123	0.63	0.37	100	221	136	0.62	0.38	100	123	115	0.52	0.48	100	99.86	100	0.173333333333333	0.0478234642106172	2.82009595164253	0.593507982443083	ES_455	ES_455	ENST00000327428.10,ENST00000477685.5;ENST00000295326.4,ENST00000469676.1,ENST00000484655.1	known
clualt3p41566	chr6	150972058	150983834	+	chr6	150972058	151009819	+	alt3p	32	60	0.35	0.65	100	21	107	0.16	0.84	98.46	39	68	0.36	0.64	98.17	0	37	0	1	92.5	6	57	0.1	0.9	84	0	12	0	1	100	98.88	92.17	0.256666666666667	0.0246518925043569	3.51089779492416	0.720003649061161	A3SS_13451,A3SS_13459	A3SS_13451,A3SS_13452,A5SS_10081	--;ENST00000367321.8,ENST00000611279.4,ENST00000618312.4	novel
clualt3p20300	chr17	18335675	18340043	-	chr17	18333288	18340043	-	alt3p	81	39	0.68	0.33	96.77	72	53	0.58	0.42	87.41	37	25	0.6	0.4	100	32	35	0.48	0.52	100	44	47	0.48	0.52	97.85	16	31	0.34	0.66	78.33	94.73	92.06	0.186666666666667	0.0286582042896068	3.3466401061363	0.720003649061161	ES_2963	ES_2963,ES_7672	ENST00000316694.8,ENST00000352886.10,ENST00000395684.5,ENST00000580002.5;ENST00000354098.7	known
clualt3p45302	chr7	73737391	73737562	-	chr7	73736691	73737562	-	alt3p	48	15	0.76	0.24	74.12	69	14	0.83	0.17	66.94	35	2	0.95	0.05	68.52	0	8	0	1	26.67	8	12	0.4	0.6	41.67	0	42	0	1	61.76	69.86	43.37	0.713333333333333	0.00781965915385781	4.9394846145988	0.692892988766623	ES_1320,A3SS_2269,cassetteExon_1166,A3SS_2272,IntronR_26245	A5SS&ES_380,ES_1321,cassetteExon_1164,cassetteExon_1165,cassetteExon_1166,A5SS_10442,A5SS_10443,A5SS_10444,A5SS_10445,A5SS_10446	ENST00000222800.8,ENST00000357419.9,ENST00000437775.7;ENST00000458339.6	known
clualt5p30063	chr3	184180650	184180849	+	chr3	184180251	184180849	+	alt5p	169	153	0.52	0.48	100	318	363	0.47	0.53	100	126	110	0.53	0.47	100	0	161	0	1	100	0	86	0	1	87.76	0	83	0	1	100	100	95.92	0.506666666666667	1.07059559385112e-05	27.3000059080698	0.00532086010144009	A5SS_1316	A5SS_1316	ENST00000292807.9,ENST00000411763.6,ENST00000432591.5,ENST00000448139.5,ENST00000461733.5,ENST00000468048.5,ENST00000472560.5,ENST00000490151.6;ENST00000382456.7,ENST00000439647.5	known
clualt3p16542	chr15	74896325	74897011	+	chr15	74896325	74897512	+	alt3p	62	28	0.69	0.31	88.24	87	59	0.6	0.4	92.41	64	48	0.57	0.43	94.92	29	45	0.39	0.61	100	11	20	0.35	0.65	88.57	0	24	0	1	80	91.86	89.52	0.373333333333333	0.0443951117704027	2.89375738024129	0.7425946845941	3pMXE_1435,cassetteExon_2265,IntronR_9318	3pMXE_1435,cassetteExon_2265,IntronR_9319	ENST00000323744.10,ENST00000352410.9,ENST00000535694.5,ENST00000563786.5,ENST00000569931.5;ENST00000566377.5,ENST00000567177.1	known
clualt5p10216	chr12	50764307	50780140	+	chr12	50763741	50780140	+	alt5p	22	42	0.34	0.66	100	31	2	0.94	0.06	100	12	10	0.55	0.45	84.62	0	17	0	1	73.91	8	32	0.2	0.8	100	2	93	0.02	0.98	100	94.87	91.3	0.536666666666667	0.0454281566455492	2.87088338027651	0.7425946845941	A5SS_3630	A5SS_3630,ES_6778	ENST00000262053.8,ENST00000549612.5;ENST00000552510.5	known
clualt5p40153	chr9	125484583	125506310	-	chr9	125484583	125543059	-	alt5p	62	135	0.31	0.69	98.99	76	136	0.36	0.64	91.77	41	49	0.46	0.54	90.91	28	14	0.67	0.33	100	58	48	0.55	0.45	100	28	6	0.82	0.18	100	93.89	100	-0.303333333333333	0.0277344389867339	-3.38198836542461	0.720003649061161	cassetteExon_1461,ES_1622,5pMXE_840	MXE_386,ES_1622,A3SS_2853,5pMXE_840,3pMXE_886,ES_6094	ENST00000265960.8,ENST00000373498.5,ENST00000373503.7,ENST00000394063.5,ENST00000496063.1;ENST00000350766.7,ENST00000420643.5,ENST00000497932.5	known
clucontain16813	chr2	219499254	219499956	+	chr2	219498938	219499961	+	contain	8	17	0.32	0.68	35.71	20	49	0.29	0.71	36.51	2	6	0.25	0.75	21.05	12	2	0.86	0.14	36.84	18	2	0.9	0.1	76.92	16	16	0.5	0.5	100	31.09	71.25	-0.466666666666667	0.0222928723062435	-3.62324858953869	0.720003649061161	A5SS_921,A3SS_983,IntronR_18009	A3SS_980,A5SS_920	ENST00000622191.2,ENST00000682443.1,ENST00000683386.1,ENST00000683626.1;ENST00000373908.5,ENST00000480506.6,ENST00000682058.1,ENST00000682481.1,ENST00000683382.1,ENST00000683964.1,ENST00000684227.1	known
clualt3p166	chr1	10495321	10519803	+	chr1	10495321	10536213	+	alt3p	76	100	0.43	0.57	98.88	102	93	0.52	0.48	98.98	71	23	0.76	0.24	93.07	83	0	1	0	100	163	12	0.93	0.07	100	127	18	0.88	0.12	100	96.98	100	-0.366666666666667	0.0246665321997016	-3.51024105449931	0.720003649061161	A3SS&ES_1034,A3SS_7159	A3SS_7159	--;ENST00000356607.9,ENST00000491661.2	novel
clualt5p15914	chr16	58623409	58624653	-	chr16	58623409	58628939	-	alt5p	48	20	0.71	0.29	35.23	70	9	0.89	0.11	47.59	64	37	0.63	0.37	57.39	50	0	1	0	54.35	74	0	1	0	87.06	65	0	1	0	55.56	46.74	65.66	-0.256666666666667	0.0288794700007854	-3.33837338266786	0.720003649061161	cassetteExon_2447,MXE_1283,MXE_1284,A5SS_14642,A5SS_14643	cassetteExon_4482,MXE_1284	ENST00000568158.1;--	novel
clualt5p24961	chr2	219499254	219499956	+	chr2	219498938	219499956	+	alt5p	8	25	0.24	0.76	47.14	20	82	0.2	0.8	53.97	2	26	0.07	0.93	73.68	12	12	0.5	0.5	63.16	18	6	0.75	0.25	92.31	16	0	1	0	50	58.26	68.49	-0.58	0.0193322903962541	-3.78618901703643	0.720003649061161	A5SS_921,A3SS_983,IntronR_18009	A3SS_980,A5SS_921	ENST00000622191.2,ENST00000682443.1,ENST00000683386.1,ENST00000683626.1;ENST00000313597.10,ENST00000373917.7,ENST00000635609.2,ENST00000682340.1,ENST00000683203.1,ENST00000683241.1,ENST00000683591.1,ENST00000683617.1,ENST00000683864.1,ENST00000684242.1,ENST00000684274.1,ENST00000684334.1,ENST00000684412.1,ENST00000684562.1,ENST00000684729.1	known
clualt3p38265	chr4	78573267	78574854	+	chr4	78573267	78574865	+	alt3p	78	0	1	0	50.32	56	9	0.86	0.14	23.38	44	0	1	0	67.69	54	16	0.77	0.23	95.89	25	28	0.47	0.53	88.33	26	12	0.68	0.32	56.72	47.13	80.31	0.313333333333333	0.0354848120889564	3.12121877080332	0.624447193527806	A3SS_11406	A3SS_11407	--;--	novel
clualt5p40826	chr9	137113287	137113361	-	chr9	137113287	137113865	-	alt5p	361	107	0.77	0.23	91.23	569	170	0.77	0.23	90.79	202	56	0.78	0.22	96.63	102	61	0.63	0.37	98.19	162	90	0.64	0.36	100	66	72	0.48	0.52	91.39	92.88	96.53	0.19	0.0215025339351463	3.66409877523938	0.624447193527806	ES_1691,5pMXE_864,ES_6191	cassetteExon_1512,ES_1691,5pMXE_864,3pMXE_920	ENST00000371579.7,ENST00000478597.5,ENST00000482088.5;ENST00000472306.5,ENST00000485456.5	known
clualt3p51352	chrX	154507861	154508289	-	chrX	154507490	154508289	-	alt3p	101	48	0.68	0.32	81.42	245	86	0.74	0.26	86.42	79	41	0.66	0.34	84.51	44	3	0.94	0.06	87.04	86	9	0.91	0.09	87.16	48	0	1	0	71.64	84.12	81.95	-0.256666666666667	0.00199257112006542	-7.18028702345042	0.330102615557505	ES_3888,A3SS_6943,3pMXE_2147,A3SS_26755	ES_3888,cassetteExon_3429,3pMXE_2147,A3SS_26756	ENST00000322269.10,ENST00000359889.9,ENST00000369643.5,ENST00000393572.5,ENST00000416319.5,ENST00000440318.5,ENST00000447601.7,ENST00000449971.5,ENST00000457212.5,ENST00000612856.4,ENST00000621967.4;ENST00000419205.5,ENST00000434658.6	known
clualt3p20273	chr17	18093973	18098270	+	chr17	18093973	18103801	+	alt3p	73	8	0.9	0.1	100	143	10	0.93	0.07	97.45	40	12	0.77	0.23	86.67	33	34	0.49	0.51	89.33	25	25	0.5	0.5	100	12	26	0.32	0.68	100	94.71	96.44	0.43	0.0048794846631863	5.63539116546369	0.485020775520718	A5SS_4908,3pMXE_1637	3pMXE_1637,A5SS&ES_937	ENST00000225729.8,ENST00000395726.8,ENST00000577450.5,ENST00000577771.5,ENST00000578173.5,ENST00000579224.5,ENST00000580055.5,ENST00000582419.5,ENST00000583162.1;ENST00000583355.1	known
clualt3p33825	chr22	29329720	29330378	-	chr22	29328895	29330378	-	alt3p	64	155	0.29	0.71	100	124	296	0.3	0.7	100	32	91	0.26	0.74	100	12	46	0.21	0.79	100	7	81	0.08	0.92	100	0	25	0	1	100	100	100	0.186666666666667	0.040205855518893	2.99332590941915	0.624447193527806	ES_3740,IntronR_20413	ES_3740,IntronR_20412	ENST00000357586.7;ENST00000317368.11,ENST00000405198.6,ENST00000432560.6	known
cluolp12799	chr17	59205160	59206498	-	chr17	59204768	59206107	-	olp	61	0	1	0	31.77	70	20	0.78	0.22	30.93	34	0	1	0	19.32	0	269	0	1	100	63	33	0.66	0.34	40.85	0	178	0	1	100	27.34	80.28	0.706666666666667	0.0381293220606322	3.04728574525317	0.624447193527806	--	--	--;--	novel
clualt3p4834	chr1	52039085	52041537	-	chr1	52028630	52041537	-	alt3p	40	96	0.29	0.71	100	40	223	0.15	0.85	100	92	58	0.61	0.39	100	127	29	0.81	0.19	100	95	19	0.83	0.17	96.61	228	11	0.95	0.05	100	100	98.87	-0.513333333333333	0.0229588838419953	-3.59014351172521	0.624447193527806	A3SS_7814,A3SS_7815,A3SS_7816	A3SS_7814	--;ENST00000371626.9	novel
clualt3p2962	chr1	222823945	222827428	+	chr1	222823945	222835119	+	alt3p	18	109	0.14	0.86	76.97	19	100	0.16	0.84	71.69	18	51	0.26	0.74	63.3	0	51	0	1	91.07	6	65	0.08	0.92	94.67	0	147	0	1	86.98	70.65	90.91	0.16	0.0248790397786946	3.50075979594947	0.624447193527806	ES_349,A5SS&ES_92,cassetteExon_330,cassetteExon_331	cassetteExon_327,ES_349,ES_350,MXE_76,cassetteExon_328	ENST00000435378.6;ENST00000457636.5	known
clualt3p23877	chr18	50273471	50273564	-	chr18	50272955	50273564	-	alt3p	46	26	0.64	0.36	90	76	9	0.89	0.11	77.27	11	6	0.65	0.35	100	24	0	1	0	100	12	0	1	0	60	14	0	1	0	66.67	89.09	75.56	-0.273333333333333	0.0287059534301695	-3.34484976743682	0.624447193527806	ES_3208,A3SS_5661	ES_3208,cassetteExon_2804	ENST00000269468.10,ENST00000347968.7,ENST00000353909.7,ENST00000382948.9,ENST00000398493.5,ENST00000398495.6,ENST00000457839.6,ENST00000585595.5,ENST00000585672.5,ENST00000590208.5,ENST00000591416.5;ENST00000269471.9,ENST00000339998.10,ENST00000398488.5,ENST00000587605.5,ENST00000588937.5,ENST00000591535.5,ENST00000592060.5	known
clualt3p18718	chr16	4797861	4797938	-	chr16	4797840	4797938	-	alt3p	10	42	0.19	0.81	100	18	81	0.18	0.82	98.02	8	41	0.16	0.84	100	0	44	0	1	100	2	71	0.03	0.97	100	0	29	0	1	93.55	99.34	97.85	0.166666666666667	0.0002356160468927	12.5	0.117101175305672	A3SS_21033,A3SS_21035	A3SS_21033	--;ENST00000322048.12,ENST00000586336.5,ENST00000587377.5,ENST00000587711.5,ENST00000587843.5,ENST00000588201.5,ENST00000589543.5,ENST00000591292.5,ENST00000591392.5,ENST00000649556.1	novel
clualt5p17465	chr17	41809834	41810680	-	chr17	41809834	41810863	-	alt5p	12	242	0.05	0.95	89.12	22	403	0.05	0.95	97.25	2	100	0.02	0.98	100	11	31	0.26	0.74	100	10	71	0.12	0.88	83.51	11	23	0.32	0.68	58.62	95.46	80.71	-0.193333333333333	0.0323646383470756	-3.21726113810633	0.624447193527806	A5SS_15209,A3SS_22382	ES_3020,A5SS_15209	--;ENST00000355468.7,ENST00000393928.6	novel
cluolp18562	chr3	15413945	15415498	-	chr3	15414162	15415772	-	olp	62	29	0.68	0.32	64.08	80	46	0.63	0.37	87.5	48	10	0.83	0.17	76.32	44	0	1	0	36.36	90	6	0.94	0.06	91.43	63	12	0.84	0.16	66.37	75.97	64.72	-0.213333333333333	0.0486184051274116	-2.80389090776527	0.624542620951278	A3SS&ES_162,A3SS&ES_163,3pMXE_2848,ES_4787	cassetteExon_586,A3SS&ES_164,ES_4785,A3SS&ES_1414,A3SS&ES_1415	ENST00000453819.5;ENST00000383790.8,ENST00000443029.5,ENST00000450816.6,ENST00000458728.5	known
clualt3p43623	chr7	107942619	107951226	-	chr7	107940358	107951226	-	alt3p	59	24	0.71	0.29	95.4	42	66	0.39	0.61	90.76	71	29	0.71	0.29	100	47	0	1	0	72.31	66	4	0.94	0.06	100	49	0	1	0	96.08	95.39	89.46	-0.376666666666667	0.0255657533108297	-3.47076741011183	0.624447193527806	A3SS_2400,A3SS_2401,A3SS_14406	ES_1390,A3SS_2400,A3SS_14402,A5SS_10650	ENST00000676920.1,ENST00000679244.1;ENST00000222399.11,ENST00000393561.6,ENST00000676574.1,ENST00000676777.1,ENST00000677101.1,ENST00000677144.1,ENST00000677485.1,ENST00000677652.1,ENST00000677801.1,ENST00000678232.1,ENST00000678698.1,ENST00000678704.1,ENST00000678892.1,ENST00000679200.1	known
clualt5p18884	chr17	75268192	75269347	-	chr17	75268192	75270114	-	alt5p	8	34	0.19	0.81	72.41	15	48	0.24	0.76	79.75	12	10	0.55	0.45	88	0	27	0	1	100	0	8	0	1	44.44	0	16	0	1	100	80.05	81.48	0.326666666666667	0.044063254896854	2.90123730744495	0.624542620951278	cassetteExon_2705	cassetteExon_2705	ENST00000245551.9,ENST00000577240.1,ENST00000577542.5,ENST00000579194.6,ENST00000579297.5,ENST00000579612.5,ENST00000649805.1;ENST00000325102.13,ENST00000579119.5,ENST00000580099.1,ENST00000580571.5,ENST00000580717.5,ENST00000581777.2,ENST00000618645.5	known
clualt3p52013	chrX	72567796	72567889	-	chrX	72495268	72567889	-	alt3p	33	11	0.75	0.25	70.97	75	13	0.85	0.15	80.73	105	8	0.93	0.07	89.68	89	0	1	0	100	18	0	1	0	51.43	90	0	1	0	81.82	80.46	77.75	-0.156666666666667	0.0395945159511261	-3.00886667842305	0.624447193527806	A3SS_6862,A3SS_6865,A3SS_6867,IntronR_28986	A3SS_6861,A3SS_6862,3pMXE_2124	ENST00000373556.8;ENST00000373568.7,ENST00000373571.6,ENST00000373573.9,ENST00000373583.6,ENST00000412342.6,ENST00000415409.6,ENST00000421523.6,ENST00000436675.6,ENST00000439122.7,ENST00000478743.2,ENST00000647594.1,ENST00000647613.1,ENST00000647641.1,ENST00000647718.1,ENST00000647859.1,ENST00000647886.1,ENST00000647974.1,ENST00000647980.1,ENST00000648036.1,ENST00000648101.1,ENST00000648298.1,ENS…	known
clualt5p4833	chr10	12035441	12042755	-	chr10	12035441	12042914	-	alt5p	57	6	0.9	0.1	100	23	7	0.77	0.23	100	25	4	0.86	0.14	100	45	0	1	0	100	90	0	1	0	100	75	0	1	0	100	100	100	-0.156666666666667	0.0151553438654694	-4.07541685676336	0.624447193527806	5pMXE_870	5pMXE_870	ENST00000357604.10;ENST00000397053.6,ENST00000460569.1	known
clualt5p26335	chr20	12340710	12343455	-	chr20	12340710	12345360	-	alt5p	611	319	0.66	0.34	58.05	725	243	0.75	0.25	58.92	509	187	0.73	0.27	63.97	405	52	0.89	0.11	61.76	407	75	0.84	0.16	60.02	339	18	0.95	0.05	61.66	60.31	61.15	-0.18	0.0126856237043104	-4.29600933454894	0.624447193527806	--	--	--;--	novel
clualt5p37028	chr7	29565753	29566185	+	chr7	29564377	29566185	+	alt5p	2	33	0.06	0.94	70	22	103	0.18	0.82	97.66	16	46	0.26	0.74	100	0	12	0	1	100	0	15	0	1	100	0	24	0	1	37.5	89.22	79.17	0.166666666666667	0.0455742857458364	2.86769667338202	0.624542620951278	A5SS_2072,5pMXE_3277,5pMXE_3278	A5SS_2072,A3SS_13751,A5SS_10282,A5SS_10283	ENST00000450427.1;ENST00000319694.3	known
clualt3p19848	chr16	88717808	88719574	-	chr16	88717211	88719574	-	alt3p	24	189	0.11	0.89	99.07	33	420	0.07	0.93	91.7	4	53	0.07	0.93	100	38	32	0.54	0.46	100	27	80	0.25	0.75	100	76	30	0.72	0.28	100	96.92	100	-0.42	0.0379073808235244	-3.05325601353774	0.624447193527806	cassetteExon_2493,A3SS_5026,3pMXE_1591	cassetteExon_2492,cassetteExon_2493,5pMXE_1508,3pMXE_1591	ENST00000466823.3;ENST00000301015.14,ENST00000495568.7	known
clualt5p11816	chr14	100361921	100369087	-	chr14	100361921	100376260	-	alt5p	33	12	0.73	0.27	90	77	9	0.9	0.1	93.48	12	6	0.67	0.33	40.91	38	0	1	0	100	43	0	1	0	91.49	34	0	1	0	58.62	74.8	83.37	-0.233333333333333	0.0275926490469208	-3.38753742947079	0.624447193527806	ES_2457,cassetteExon_2167,MXE_592,3pMXE_4975	cassetteExon_2167,cassetteExon_2168,A5SS_4138,5pMXE_1274	ENST00000355338.6,ENST00000392882.7,ENST00000553413.5,ENST00000553524.5,ENST00000553545.5,ENST00000553769.6,ENST00000553808.5,ENST00000554331.5,ENST00000554605.5,ENST00000554772.5,ENST00000554820.5,ENST00000555031.5,ENST00000555813.5,ENST00000556209.5,ENST00000556295.5,ENST00000556579.5,ENST00000556660.5,ENST00000556695.5,ENST00000556698.5,ENST00000557094.5,ENST00000557135.5,ENST00000557239.5,ENS…	known
clualt3p4962	chr1	6040645	6041831	+	chr1	6040645	6072755	+	alt3p	41	42	0.49	0.51	100	20	76	0.21	0.79	97.96	42	40	0.51	0.49	100	0	61	0	1	100	6	71	0.08	0.92	100	1	49	0.02	0.98	100	99.32	100	0.37	0.020685647309239	3.70824973153489	0.624447193527806	ES_21	ES_21	ENST00000164247.5,ENST00000341524.6,ENST00000378092.6,ENST00000378097.6,ENST00000378111.6,ENST00000428161.6,ENST00000445501.6,ENST00000472700.7,ENST00000478098.5,ENST00000602612.5,ENST00000653635.1,ENST00000655548.1,ENST00000655703.1,ENST00000656198.1,ENST00000658691.1,ENST00000658883.1,ENST00000668559.1,ENST00000668706.1,ENST00000671676.1;ENST00000352527.6,ENST00000435937.6,ENST00000462676.3,ENS…	known
clualt5p32145	chr4	678029	678658	+	chr4	676209	678658	+	alt5p	18	92	0.16	0.84	88.71	24	52	0.32	0.68	61.29	8	46	0.15	0.85	60.67	5	154	0.03	0.97	94.08	0	66	0	1	90.41	0	58	0	1	55.77	70.22	80.09	0.2	0.0233141763491782	3.57294800505248	0.624447193527806	A5SS_1366,A5SS_1367	A3SS_1392,A5SS_1365,A5SS_1367,A3SS_11105,A3SS_11106	ENST00000400159.6,ENST00000513662.1;ENST00000503300.5	known
clualt3p45842	chr7	99560695	99561888	+	chr7	99560695	99563863	+	alt3p	26	16	0.62	0.38	100	32	10	0.76	0.24	97.67	6	3	0.67	0.33	75	18	0	1	0	100	18	0	1	0	40.91	38	0	1	0	100	90.89	80.3	-0.316666666666667	0.00150749993524709	-7.73099035832601	0.330102615557505	A3SS_2341,ES_1356,3pMXE_742,ES_5695,A3SS_14241	3pMXE_741,A3SS_2341,A5SS_2195,ES_1356,A3SS_14240,A5SS_10565	ENST00000320583.9,ENST00000416144.5,ENST00000423973.5,ENST00000425063.5,ENST00000449244.5,ENST00000454654.5,ENST00000467680.5,ENST00000488751.1,ENST00000626122.2;ENST00000357864.6,ENST00000440391.5,ENST00000452314.5	known
clualt3p7835	chr11	47217049	47232814	+	chr11	47217049	47237837	+	alt3p	132	26	0.84	0.16	83.6	216	27	0.89	0.11	87.73	39	11	0.78	0.22	71.43	15	14	0.52	0.48	36.71	70	35	0.67	0.33	76.09	42	20	0.68	0.32	66.67	80.92	59.82	0.213333333333333	0.0246171920762111	3.51245631967009	0.624447193527806	3pMXE_1020,A3SS_17254	3pMXE_1020,A5SS_3170,A3SS_17259	ENST00000256996.9,ENST00000378601.7,ENST00000610805.4,ENST00000612309.4,ENST00000614825.4,ENST00000617847.4,ENST00000622090.4;ENST00000378600.7,ENST00000617022.4	known
clualt5p4820	chr10	119160969	119161055	-	chr10	119160969	119162340	-	alt5p	21	32	0.4	0.6	100	40	19	0.68	0.32	95.16	16	19	0.46	0.54	100	40	10	0.8	0.2	100	19	3	0.86	0.14	100	36	0	1	0	100	98.39	100	-0.373333333333333	0.0227618607940973	-3.59981634058606	0.624447193527806	ES_1778	ES_1778	ENST00000355697.7,ENST00000369131.8,ENST00000461438.5;ENST00000419372.5,ENST00000462913.1,ENST00000466218.5	known
clualt3p18800	chr16	55537632	55541838	+	chr16	55537632	55545735	+	alt3p	6	32	0.16	0.84	100	5	28	0.15	0.85	100	28	23	0.55	0.45	100	26	19	0.58	0.42	100	38	9	0.81	0.19	100	64	10	0.86	0.14	100	100	100	-0.463333333333333	0.0422421336107358	-2.94348867171901	0.624542620951278	A3SS_4908	A3SS_4908	ENST00000564084.1;ENST00000262134.10,ENST00000566915.5	known
clualt3p40124	chr5	30101534	30103948	-	chr5	30099051	30103948	-	alt3p	40	54	0.43	0.57	100	48	50	0.49	0.51	95.15	12	19	0.39	0.61	100	24	0	1	0	63.16	66	8	0.89	0.11	94.87	8	0	1	0	100	98.38	86.01	-0.526666666666667	0.000354769373651854	-11.2570338980897	0.0695025481190687	--	--	--;--	novel
clualt3p47136	chr8	53743690	53756555	-	chr8	53716024	53756555	-	alt3p	253	29	0.9	0.1	91.86	269	78	0.78	0.22	88.97	164	64	0.72	0.28	91.57	82	0	1	0	83.67	98	0	1	0	83.76	110	0	1	0	90.16	90.8	85.86	-0.2	0.0194417682764673	-3.77964473009227	0.402224351549705	ES_1466,ES_5831,A3SS_14833,3pMXE_3854	ES_5831,5pMXE_3438,5pMXE_3441,A5SS_10856,3pMXE_3854	ENST00000355221.7,ENST00000359530.7,ENST00000396774.6,ENST00000520188.5,ENST00000523426.1,ENST00000524164.5;--	novel
clualt5p40693	chr9	136407938	136408999	-	chr9	136407938	136410090	-	alt5p	31	67	0.32	0.68	86.73	30	81	0.27	0.73	59.36	0	57	0	1	90.48	22	0	1	0	78.57	14	14	0.5	0.5	63.64	22	0	1	0	84.62	78.86	75.61	-0.636666666666667	0.0304739486224456	-3.28093467024506	0.472375914726258	ES_1678,A5SS&ES_532,MXE_408,cassetteExon_1502,MXE_409	ES_1678,ES_1680,MXE_408,A5SS_2838	ENST00000357365.8,ENST00000371723.4;ENST00000298537.11	known
clualt3p5266	chr1	86868102	86880662	-	chr1	86858788	86880662	-	alt3p	118	12	0.91	0.09	75.14	175	0	1	0	81.02	21	0	1	0	48.84	34	21	0.62	0.38	61.8	10	25	0.29	0.71	81.4	24	7	0.77	0.23	100	68.33	81.07	0.41	0.0473801808633824	2.82926879330365	0.535277139611682	ES_177,3pMXE_119,A5SS_7166,3pMXE_2358	3pMXE_2357,3pMXE_2358	ENST00000331835.10,ENST00000401030.4,ENST00000467557.1,ENST00000469566.5,ENST00000616787.4,ENST00000648872.1;--	novel
clualt5p15849	chr16	57055519	57058065	+	chr16	57055094	57058065	+	alt5p	84	14	0.86	0.14	98	57	13	0.81	0.19	97.22	41	12	0.77	0.23	89.83	26	0	1	0	68.42	61	0	1	0	100	44	0	1	0	97.78	95.02	88.73	-0.186666666666667	0.0020032699056924	-7.17006527624218	0.188729644469324	ES_2789,ES_2790,cassetteExon_2442	ES_2789,MXE_687,cassetteExon_2442,MXE_688,A3SS&ES_678	ENST00000262510.10,ENST00000537056.5,ENST00000538110.5,ENST00000538453.5,ENST00000538805.5,ENST00000538930.5,ENST00000545081.5;ENST00000539144.5,ENST00000540182.5	known
clualt3p26564	chr19	4491835	4493703	+	chr19	4491835	4493706	+	alt3p	241	58	0.81	0.19	100	284	70	0.8	0.2	100	249	75	0.77	0.23	100	145	0	1	0	100	187	29	0.87	0.13	100	129	0	1	0	95.56	100	98.52	-0.163333333333333	0.0221182952836387	-3.6321216516394	0.422799721383402	A3SS_23585	A3SS_23585	ENST00000589486.5,ENST00000615225.1,ENST00000616600.5,ENST00000621835.4;--	novel
clualt5p40524	chr9	130938648	130939003	-	chr9	130938648	130939023	-	alt5p	5	2	0.71	0.29	21.21	30	7	0.81	0.19	68.52	21	5	0.81	0.19	81.25	95	0	1	0	93.14	46	0	1	0	85.19	67	5	0.93	0.07	91.14	56.99	89.82	-0.2	0.00795562447626092	-4.91539152311424	0.359449578609243	5pMXE_859,5pMXE_3671,A5SS_11646,IntronR_27922	A5SS_11646,A5SS_11647	ENST00000448616.5,ENST00000451466.1,ENST00000486250.5;--	novel
clualt5p12668	chr14	55781352	55782361	-	chr14	55781352	55793368	-	alt5p	7	31	0.18	0.82	90.48	6	27	0.18	0.82	89.19	8	36	0.18	0.82	86.27	0	19	0	1	100	0	18	0	1	100	4	60	0.06	0.94	100	88.65	100	0.16	0.00132389690921717	8	0.164494190970233	A5SS_13751,A5SS_13752	A3SS_4299,A5SS_13751	--;ENST00000560267.6,ENST00000647781.1,ENST00000650020.1	novel
clualt5p29269	chr22	50343550	50372020	+	chr22	50330995	50372020	+	alt5p	25	88	0.22	0.78	100	28	83	0.25	0.75	100	30	127	0.19	0.81	98.12	10	170	0.06	0.94	98.9	16	103	0.13	0.87	90.15	0	144	0	1	94.12	99.37	94.39	0.156666666666667	0.0193126471479428	3.78736793091929	0.402224351549705	5pMXE_5486,MXE_1411,A3SS_26234,A5SS_17585	5pMXE_5486	ENST00000359139.7,ENST00000395741.7,ENST00000395744.7,ENST00000612753.5;--	novel
clualt3p13634	chr13	114286629	114287313	+	chr13	114286629	114291489	+	alt3p	114	103	0.53	0.47	92.74	126	51	0.71	0.29	84.69	68	99	0.41	0.59	86.08	34	240	0.12	0.88	86.44	81	137	0.37	0.63	84.82	80	314	0.2	0.8	95.17	87.84	88.81	0.32	0.0486628302143117	2.80299437987416	0.535277139611682	A3SS_19529,A3SS_19535	ES_7006,A3SS_19528,A3SS_19529,A3SS&ES_2580,A3SS&ES_2581	--;ENST00000351487.5,ENST00000375299.8,ENST00000479712.1,ENST00000480362.5,ENST00000481131.5,ENST00000484246.5,ENST00000493727.5	novel
clualt3p34062	chr22	37759264	37760361	+	chr22	37759264	37765670	+	alt3p	8	14	0.36	0.64	43.14	18	58	0.24	0.76	59.38	3	21	0.12	0.88	55.81	43	7	0.86	0.14	96.15	22	2	0.92	0.08	63.16	43	34	0.56	0.44	90.59	52.78	83.3	-0.54	0.0146427182357571	-4.11746139898033	0.366638087732221	A3SS_25982,3pMXE_6235	A3SS_6676,A3SS_25982	--;ENST00000344404.10,ENST00000403663.6,ENST00000644935.1	novel
clualt3p43030	chr6	70773425	70791689	+	chr6	70773425	70798657	+	alt3p	11	26	0.3	0.7	100	4	16	0.2	0.8	100	4	44	0.08	0.92	96	0	80	0	1	94.12	0	115	0	1	96.64	0	228	0	1	94.21	98.67	94.99	0.193333333333333	0.0384012533338468	3.04002602649356	0.502247971234786	cassetteExon_1038,3pMXE_650	cassetteExon_1038,3pMXE_650	ENST00000370455.8,ENST00000439432.1,ENST00000445046.1,ENST00000619054.4;ENST00000316999.9,ENST00000370452.7	known
clualt3p25558	chr19	34221738	34226408	+	chr19	34221738	34227365	+	alt3p	63	99	0.39	0.61	99.39	96	163	0.37	0.63	98.85	42	39	0.52	0.48	93.1	29	77	0.27	0.73	94.64	21	68	0.24	0.76	100	22	47	0.32	0.68	100	97.11	98.21	0.15	0.0460454180656722	2.85750285750429	0.535277139611682	cassetteExon_2930,A3SS&ES_3193	cassetteExon_2930,A3SS_24151	ENST00000433627.9,ENST00000540746.6,ENST00000590416.1;ENST00000544216.8,ENST00000588582.3	known
clualt3p3185	chr1	230843896	230855668	-	chr1	230839908	230855668	-	alt3p	91	20	0.82	0.18	100	45	11	0.8	0.2	93.33	20	12	0.62	0.38	100	60	0	1	0	100	21	0	1	0	100	55	0	1	0	100	97.78	100	-0.253333333333333	0.016353538894253	-3.98348237954329	0.387033753830653	ES_4450,3pMXE_2565,3pMXE_2566	ES_4450,A5SS&ES_1428,3pMXE_2566	ENST00000366663.10,ENST00000470540.5,ENST00000519360.1,ENST00000522201.1,ENST00000523410.1;--	novel
clualt3p45924	chr8	108233672	108234998	-	chr8	108229195	108234998	-	alt3p	56	42	0.57	0.43	97.03	81	117	0.41	0.59	95.19	90	42	0.68	0.32	100	49	0	1	0	100	67	16	0.81	0.19	91.21	45	9	0.83	0.17	100	97.41	97.07	-0.326666666666667	0.0298332091965681	-3.30357932606989	0.472375914726258	A3SS_2569	A3SS_2569	ENST00000521440.6,ENST00000676487.1,ENST00000676548.1,ENST00000677447.1;ENST00000220849.10,ENST00000518100.6,ENST00000518345.2,ENST00000519030.6,ENST00000521297.2,ENST00000521614.6,ENST00000522445.6,ENST00000523674.2,ENST00000676530.1,ENST00000676642.1,ENST00000676663.1,ENST00000676698.1,ENST00000676706.1,ENST00000676892.1,ENST00000676931.1,ENST00000677040.1,ENST00000677084.1,ENST00000677272.1,EN…	known
clualt5p24704	chr2	201233622	201234016	+	chr2	201233554	201234016	+	alt5p	24	8	0.75	0.25	88.89	29	10	0.74	0.26	86.67	19	6	0.76	0.24	100	6	25	0.19	0.81	100	12	18	0.4	0.6	100	21	26	0.45	0.55	100	91.85	100	0.403333333333333	0.00722884068119978	5.05044242033458	0.359273381855629	A5SS_884	A5SS_884	ENST00000264275.9,ENST00000392258.7,ENST00000440732.5,ENST00000450491.5,ENST00000471383.5,ENST00000490682.5;ENST00000264274.13,ENST00000392263.6,ENST00000432109.6	known
clualt3p51775	chrX	48905482	48906392	-	chrX	48904892	48906392	-	alt3p	27	57	0.32	0.68	100	32	80	0.29	0.71	98.25	13	30	0.3	0.7	78.18	0	28	0	1	100	0	38	0	1	100	0	15	0	1	100	92.14	100	0.303333333333333	4.26322543926461e-06	34.3947670438397	0.00211882304331451	A3SS_6820,ES_3824,A3SS_6821	A3SS_6820,cassetteExon_3362,3pMXE_2114	ENST00000247138.11,ENST00000376521.6,ENST00000446885.1,ENST00000452555.7,ENST00000616181.5,ENST00000634665.1,ENST00000635238.1,ENST00000635285.1,ENST00000635589.1,ENST00000635628.1;ENST00000376515.8,ENST00000376529.8,ENST00000445167.7	known
clualt3p8663	chr11	62856381	62870745	+	chr11	62856381	62871577	+	alt3p	274	52	0.84	0.16	97.9	535	55	0.91	0.09	89.26	80	30	0.73	0.27	88.71	24	0	1	0	100	49	0	1	0	92.45	12	0	1	0	66.67	91.96	86.37	-0.173333333333333	0.0296910682463427	-3.30868076747404	0.472375914726258	cassetteExon_1704,cassetteExon_1705,A3SS_3438	ES_1927,cassetteExon_1704,cassetteExon_1705,A5SS&ES_608	ENST00000377890.6,ENST00000538084.2,ENST00000680725.1,ENST00000681215.1;ENST00000377891.6,ENST00000535296.5,ENST00000680002.1,ENST00000680729.1	known
clualt3p25099	chr19	18357615	18358006	+	chr19	18357615	18369706	+	alt3p	4	17	0.19	0.81	65.62	9	38	0.19	0.81	69.12	12	27	0.31	0.69	95.12	0	65	0	1	100	0	21	0	1	100	0	38	0	1	100	76.62	100	0.23	0.00453541662504311	5.75	0.281762757830803	A3SS_5937,cassetteExon_2911	A3SS_5938,cassetteExon_2911,5pMXE_5102	ENST00000595552.2;ENST00000597663.2	known
clualt3p13613	chr13	114265240	114272184	+	chr13	114265240	114272278	+	alt3p	108	33	0.77	0.23	87.04	114	43	0.73	0.27	81.35	127	64	0.66	0.34	90.95	58	0	1	0	63.74	112	8	0.93	0.07	86.96	79	0	1	0	100	86.45	83.57	-0.256666666666667	0.00295405993629536	-6.46169645888451	0.209738255476971	cassetteExon_2065,ES_7005,A3SS_19525	A3SS_19525,A3SS&ES_2579	ENST00000252457.9,ENST00000252458.6,ENST00000356221.8,ENST00000360383.7,ENST00000375308.5,ENST00000375310.5,ENST00000461716.1,ENST00000628084.2;--	novel
clualt3p30307	chr2	3558998	3559404	+	chr2	3558998	3561317	+	alt3p	8	30	0.21	0.79	67.86	16	23	0.41	0.59	57.35	6	43	0.12	0.88	72.06	0	16	0	1	100	0	8	0	1	53.33	0	6	0	1	100	65.76	84.44	0.246666666666667	0.0450916917582462	2.87826641386233	0.535277139611682	A3SS_656,cassetteExon_374	ES_388,cassetteExon_374,A5SS_7817	ENST00000438436.3;ENST00000426725.1	known
clualt5p38565	chr8	128070361	128096518	+	chr8	128070272	128096518	+	alt5p	74	126	0.37	0.63	62.7	55	129	0.3	0.7	48.94	22	85	0.21	0.79	47.98	20	12	0.62	0.38	39.51	60	90	0.4	0.6	66.96	58	53	0.52	0.48	66.07	53.21	57.51	-0.22	0.0489855648787452	-2.79650975080644	0.535277139611682	A5SS_2479,cassetteExon_1354,MXE_345,cassetteExon_1355,cassetteExon_1356,cassetteExon_1357,A3SS_2617,A5SS_2499,A5SS&ES_455,A5SS&ES_456,A5SS_2500,A5SS_2508,MXE_355,MXE_357,MXE_361,A5SS&ES_476,A5SS_2524,cassetteExon_1365,A5SS&ES_478	ES_1502,A3SS_2609,A5SS_2479,A5SS_2480,A5SS_2481,ES_1504,A5SS&ES_453,A5SS&ES_454,A5SS_2486,MXE_344,MXE_350,A5SS_2507,MXE_354,MXE_356,MXE_360,A5SS&ES_477,A5SS_2525,cassetteExon_1364,A5SS&ES_479,A3SS_15051,A3SS_15052	ENST00000512617.7,ENST00000651587.1,ENST00000652816.1,ENST00000653990.1,ENST00000656402.1,ENST00000657211.1,ENST00000659106.1,ENST00000659625.1,ENST00000660781.1,ENST00000661391.1,ENST00000663461.1,ENST00000668479.1,ENST00000668480.1,ENST00000669509.1,ENST00000670532.1,ENST00000671092.1;ENST00000513868.6,ENST00000522414.2,ENST00000523190.6,ENST00000652492.1,ENST00000653522.1,ENST00000653845.1,ENS…	known
clualt3p16485	chr15	74034530	74035172	+	chr15	74034530	74042989	+	alt3p	143	521	0.22	0.78	98.96	207	456	0.31	0.69	94.99	59	383	0.13	0.87	98.66	30	492	0.06	0.94	100	36	307	0.1	0.9	100	4	263	0.01	0.99	100	97.54	100	0.163333333333333	0.0483000857694906	2.81034273991438	0.567468884102651	A3SS_4570,A3SS_4571,A3SS_4572,IntronR_9058	A3SS_4568,A3SS_4569,A3SS_4570,A5SS_4313	ENST00000268059.10,ENST00000354026.10,ENST00000436891.7,ENST00000567606.5;ENST00000268058.8,ENST00000359928.8,ENST00000395135.7,ENST00000564428.5,ENST00000565898.5,ENST00000569965.5	known
clualt3p4744	chr1	46189357	46189458	-	chr1	46188980	46189458	-	alt3p	141	110	0.56	0.44	96.91	374	57	0.87	0.13	98.4	116	61	0.66	0.34	100	29	98	0.23	0.77	100	57	73	0.44	0.56	100	58	82	0.41	0.59	100	98.44	100	0.336666666666667	0.0401795348787061	2.9939892919802	0.567468884102651	A3SS_275,cassetteExon_152	A3SS_275,A5SS&ES_41,cassetteExon_152,A5SS_7069,A5SS_7070	ENST00000371984.8,ENST00000396420.7;ENST00000475642.1	known
clualt5p2507	chr1	222823945	222835119	+	chr1	222815171	222835119	+	alt5p	109	32	0.77	0.23	84.43	100	30	0.77	0.23	84.97	51	19	0.73	0.27	66.67	51	5	0.91	0.09	88.89	65	0	1	0	67.71	147	18	0.89	0.11	100	78.69	85.53	-0.176666666666667	0.00828826583336264	-4.85850203424952	0.302286644398053	cassetteExon_327,ES_349,ES_350,MXE_76,cassetteExon_328	A5SS_527,A5SS&ES_91,ES_350,cassetteExon_328,cassetteExon_329,A5SS_531,3pMXE_199	ENST00000457636.5;ENST00000420335.5,ENST00000661663.1,ENST00000669958.1	known
clualt3p4002	chr1	32672901	32679640	+	chr1	32672901	32680526	+	alt3p	143	48	0.75	0.25	95.98	282	28	0.91	0.09	99.36	85	33	0.72	0.28	84.89	66	38	0.63	0.37	100	51	39	0.57	0.43	100	34	31	0.52	0.48	100	93.41	100	0.22	0.0303970440347975	3.28362272769296	0.539547531617656	3pMXE_60,cassetteExon_98,cassetteExon_99,cassetteExon_100,A3SS_7526	3pMXE_60,cassetteExon_99,cassetteExon_100,A3SS_172,A3SS_7527,A5SS_6900	ENST00000373493.10,ENST00000414241.7,ENST00000458695.6,ENST00000460669.5,ENST00000492348.6;ENST00000373485.5	known
clualt5p29457	chr3	111859878	111869425	+	chr3	111859576	111869425	+	alt5p	17	19	0.47	0.53	100	4	7	0.36	0.64	100	10	18	0.36	0.64	82.35	8	57	0.12	0.88	100	9	37	0.2	0.8	100	35	105	0.25	0.75	100	94.12	100	0.206666666666667	0.0172298947614102	3.92122429860879	0.428162884821044	A3SS_10687	A3SS_10686	--;--	novel
clualt3p28505	chr2	100993527	100995400	+	chr2	100993527	100995796	+	alt3p	74	121	0.38	0.62	100	119	148	0.45	0.55	100	54	109	0.33	0.67	87.17	21	128	0.14	0.86	100	51	116	0.31	0.69	100	20	172	0.1	0.9	100	95.72	100	0.203333333333333	0.0498963301086113	2.77847386391309	0.567468884102651	A3SS_809,A3SS_9444	A3SS_809,A3SS_9445,A5SS_8063	ENST00000335681.10,ENST00000474550.5,ENST00000495559.1;ENST00000433408.1	known
clualt3p6392	chr10	72102967	72128082	-	chr10	72097450	72128082	-	alt3p	8	70	0.1	0.9	100	24	90	0.21	0.79	91.94	14	40	0.26	0.74	100	0	41	0	1	59.42	0	20	0	1	86.96	1	24	0.04	0.96	67.57	97.31	71.32	0.176666666666667	0.0228012526751567	3.59787443650129	0.487958859697767	cassetteExon_1544	ES_1730,cassetteExon_1544	ENST00000342444.8,ENST00000394915.7,ENST00000486689.6,ENST00000525286.6;ENST00000317126.8,ENST00000394919.5,ENST00000534259.1,ENST00000671788.1,ENST00000672774.1,ENST00000672940.1,ENST00000672957.1,ENST00000673599.1	known
clualt5p43547	chrX	46326454	46327304	-	chrX	46326454	46327551	-	alt5p	10	43	0.19	0.81	100	13	58	0.18	0.82	97.26	8	37	0.18	0.82	100	0	82	0	1	100	0	42	0	1	100	0	31	0	1	100	99.09	100	0.183333333333333	6.54250367859683e-07	54.9999999999999	0.000325162432826262	A5SS_6440	A5SS_6440,A3SS_26374	ENST00000446884.2;ENST00000658351.1,ENST00000660228.1,ENST00000670979.1	known
clualt3p43670	chr7	1160623	1162352	+	chr7	1160623	1162457	+	alt3p	58	19	0.75	0.25	74.76	48	11	0.81	0.19	78.67	26	1	0.96	0.04	58.7	5	23	0.18	0.82	40	20	30	0.4	0.6	100	42	44	0.49	0.51	49.71	70.71	63.24	0.483333333333333	0.0122110737967847	4.34435600341185	0.337161315388999	cassetteExon_1073,A3SS_13588,IntronR_25732	cassetteExon_3887,cassetteExon_3888,MXE_1061,A3SS_13587,A3SS_13588,MXE_1062	ENST00000413706.1;--	novel
clualt3p14105	chr14	103498528	103500156	+	chr14	103498528	103502882	+	alt3p	74	62	0.54	0.46	53.75	70	89	0.44	0.56	44.17	67	33	0.67	0.33	62.11	14	53	0.21	0.79	46.21	33	65	0.34	0.66	44.14	12	32	0.27	0.73	95.65	53.34	62	0.276666666666667	0.022377601227684	3.61897197763466	0.487958859697767	cassetteExon_2175,cassetteExon_2177,A3SS_19985,IntronR_8389	MXE_596,cassetteExon_2176,cassetteExon_2177,A5SS_4156,A5SS_4158,A3SS_19984	ENST00000335102.9,ENST00000429436.7,ENST00000554627.5,ENST00000556744.2,ENST00000558787.1,ENST00000676518.1,ENST00000676645.1,ENST00000677352.1,ENST00000677360.1,ENST00000677560.1,ENST00000677604.1,ENST00000678022.1,ENST00000678237.1;ENST00000440884.7,ENST00000676897.1,ENST00000676938.1,ENST00000677869.1,ENST00000678619.1,ENST00000679105.1	known
clualt5p34347	chr5	91311032	91312295	-	chr5	91311032	91313078	-	alt5p	74	26	0.74	0.26	53.76	30	20	0.6	0.4	48.54	59	31	0.66	0.34	61.64	35	68	0.34	0.66	37.87	73	98	0.43	0.57	75.66	154	192	0.45	0.55	84.8	54.65	66.11	0.26	0.00791058666426991	4.92331634416286	0.302286644398053	A5SS_1618,ES_987,cassetteExon_872,5pMXE_475,3pMXE_543,ES_988,A5SS_1621,IntronR_23758	cassetteExon_870,ES_987,A3SS&ES_236,5pMXE_475,A3SS&ES_238,ES_988,A5SS&ES_299,ES_989,3pMXE_546,3pMXE_3229,IntronR_23755	ENST00000648031.1,ENST00000648310.1,ENST00000648683.1,ENST00000648811.1,ENST00000649138.1,ENST00000649969.1,ENST00000650003.1,ENST00000650047.1;ENST00000648773.1	known
clualt5p37165	chr7	43760110	43771138	+	chr7	43758734	43771138	+	alt5p	14	44	0.24	0.76	100	16	160	0.09	0.91	100	28	72	0.28	0.72	100	0	12	0	1	100	0	50	0	1	100	0	82	0	1	100	100	100	0.203333333333333	0.0245389172680702	3.51598154799583	0.487958859697767	cassetteExon_1114	cassetteExon_1114	ENST00000402924.5;ENST00000265523.9	known
clualt3p34365	chr22	42168736	42169847	-	chr22	42161358	42169847	-	alt3p	26	65	0.29	0.71	73.39	30	96	0.24	0.76	88.73	20	37	0.35	0.65	100	0	50	0	1	100	4	45	0.08	0.92	89.09	0	27	0	1	100	87.37	96.36	0.266666666666667	0.00301575940948851	6.42575463121999	0.214118918073684	ES_3783,A3SS_6712	ES_3783,cassetteExon_3311,A5SS_17496	ENST00000359486.8,ENST00000677622.1,ENST00000683686.1;ENST00000335626.8	known
clualt5p43849	chrX	55159228	55160975	-	chrX	55159228	55161137	-	alt5p	22	44	0.33	0.67	89.19	20	90	0.18	0.82	87.3	41	90	0.31	0.69	91.61	5	56	0.08	0.92	95.31	8	59	0.12	0.88	100	0	56	0	1	71.79	89.37	89.03	0.206666666666667	0.0245452142705114	3.5156974581672	0.487958859697767	A5SS_6492,A5SS_17737,A5SS_17738,A5SS_17739	A5SS_6492,A5SS_17734,A5SS_17735,A5SS_17736	ENST00000477847.6;ENST00000332132.8,ENST00000358460.8,ENST00000425133.2,ENST00000472571.2	known
clualt5p1099	chr1	15495452	15504611	-	chr1	15495452	15518110	-	alt5p	64	21	0.75	0.25	100	74	16	0.82	0.18	97.83	26	11	0.7	0.3	100	5	15	0.25	0.75	100	2	13	0.13	0.87	100	0	10	0	1	100	99.28	100	0.63	0.00141483331661284	7.86136362613279	0.127197391025982	A5SS_83	A3SS_71,A5SS_83	ENST00000333868.10,ENST00000375890.8,ENST00000400777.7,ENST00000447522.5,ENST00000474305.2,ENST00000546424.5;ENST00000348549.9	known
clualt3p13882	chr13	49931134	49936130	-	chr13	49928085	49936130	-	alt3p	55	8	0.87	0.13	100	40	16	0.71	0.29	82.35	18	6	0.75	0.25	92.31	66	0	1	0	100	16	0	1	0	72.73	40	0	1	0	100	91.55	90.91	-0.223333333333333	0.0096931930969087	-4.64561414338629	0.302286644398053	ES_2304,cassetteExon_4327,A3SS_19386	ES_2304,A3SS_19387,A3SS_19388	ENST00000361840.8;ENST00000378195.6,ENST00000613924.1	known
clualt5p29751	chr3	129171538	129171634	-	chr3	129171538	129171655	-	alt5p	56	58	0.49	0.51	96.61	146	110	0.57	0.43	97.71	32	50	0.39	0.61	95.35	26	0	1	0	76.47	20	6	0.77	0.23	100	36	0	1	0	100	96.56	92.16	-0.44	0.00898603175248762	-4.747710008353	0.302286644398053	A5SS_1255,A5SS_1256,ES_4932,IntronR_21959	A5SS_1256,A5SS_1257,ES_4933,IntronR_21956	ENST00000422453.7,ENST00000441626.6,ENST00000451728.6,ENST00000502372.1;ENST00000446936.6,ENST00000502976.5	known
clualt5p43406	chrX	15491309	15493156	-	chrX	15491309	15493190	-	alt5p	10	23	0.3	0.7	100	7	69	0.09	0.91	100	5	18	0.22	0.78	100	0	14	0	1	100	0	14	0	1	100	0	33	0	1	100	100	100	0.203333333333333	0.029299586876748	3.32288173528734	0.539547531617656	A5SS_6429	A5SS_6429	ENST00000380421.3;ENST00000380420.10,ENST00000471725.1	known
clualt5p16953	chr17	21198840	21210936	-	chr17	21198840	21214091	-	alt5p	38	110	0.26	0.74	98.67	71	186	0.28	0.72	93.12	36	40	0.47	0.53	93.83	0	53	0	1	100	3	57	0.05	0.95	100	0	14	0	1	100	95.21	100	0.32	0.00973156199269386	4.64033514741919	0.302286644398053	cassetteExon_2590,A5SS_4921,cassetteExon_2591	cassetteExon_2591,cassetteExon_2592,A5SS_4922,3pMXE_5463	ENST00000577419.5,ENST00000584432.5;ENST00000317635.6	known
clualt3p42158	chr6	31114891	31138359	+	chr6	31114891	31139641	+	alt3p	34	81	0.3	0.7	73.72	29	136	0.18	0.82	82.91	12	56	0.18	0.82	51.52	7	62	0.1	0.9	81.18	9	71	0.11	0.89	85.11	0	49	0	1	53.85	69.38	73.38	0.15	0.0479249737485004	2.81800930988317	0.567468884102651	A3SS&ES_290,3pMXE_623,cassetteExon_1002,cassetteExon_1003,ES_1135,3pMXE_625,cassetteExon_1004,cassetteExon_1005,3pMXE_3447,A3SS_12904	3pMXE_624,cassetteExon_1002,cassetteExon_1003,A3SS_1930,A3SS_1931,A3SS_1932,3pMXE_625,5pMXE_573,A3SS_12902,A3SS_12903,A5SS_9777	ENST00000552747.1;ENST00000479581.5	known
clualt3p14403	chr14	22979036	22981261	-	chr14	22978445	22981261	-	alt3p	8	9	0.47	0.53	100	30	39	0.43	0.57	94.52	10	9	0.53	0.47	100	0	17	0	1	100	0	21	0	1	91.3	14	52	0.21	0.79	100	98.17	97.1	0.406666666666667	0.00582461946040946	5.36555386502922	0.302286644398053	A3SS_4243,A3SS_19571,A5SS_13643	A3SS_4243,A3SS_19570	ENST00000553736.1;ENST00000262713.7,ENST00000361265.8	known
clualt3p42407	chr6	31971725	31971929	-	chr6	31971681	31971929	-	alt3p	4	95	0.04	0.96	83.19	6	144	0.04	0.96	86.21	0	49	0	1	85.96	6	12	0.33	0.67	100	14	37	0.27	0.73	100	17	26	0.4	0.6	100	85.12	100	-0.306666666666667	0.00153558218542433	-7.69342649206524	0.127197391025982	ES_1146,A3SS_1963,A3SS_1964,IntronR_24679	A3SS_1964,ES_1147,A3SS_1965,A3SS_1966,IntronR_24678	ENST00000375349.7,ENST00000460058.1,ENST00000480240.5;ENST00000337523.10,ENST00000492946.1	known
clualt5p14860	chr16	2205875	2206031	+	chr16	2205512	2206031	+	alt5p	29	27	0.52	0.48	83.58	27	28	0.49	0.51	78.57	13	14	0.48	0.52	81.82	74	25	0.75	0.25	100	11	6	0.65	0.35	77.27	6	0	1	0	100	81.32	92.42	-0.303333333333333	0.0443355233829761	-2.89509567153979	0.567468884102651	A5SS_4462,A3SS_4721,IntronR_10769	A3SS_4715,A5SS_4462,IntronR_10767	ENST00000397124.5,ENST00000564294.5;ENST00000301724.14,ENST00000382450.8,ENST00000561651.5,ENST00000562352.5,ENST00000562844.5,ENST00000563107.5,ENST00000563179.5,ENST00000564679.5,ENST00000565330.5,ENST00000565687.5,ENST00000565717.5,ENST00000566653.5,ENST00000567282.5,ENST00000567623.6,ENST00000569417.6,ENST00000569457.5,ENST00000570224.5	known
clualt3p40310	chr5	38843937	38845668	-	chr5	38822710	38845668	-	alt3p	19	6	0.76	0.24	67.57	30	13	0.7	0.3	86	19	6	0.76	0.24	64.1	0	22	0	1	59.46	0	15	0	1	65.22	0	18	0	1	60	72.56	61.56	0.74	3.18590198546538e-06	37	0.000791696643388147	A3SS_1590,A3SS_1591,3pMXE_3168,3pMXE_3169,3pMXE_3170,3pMXE_3171	A3SS_1589,A3SS_1591,A3SS_11936,A3SS_11937,A3SS_11938,A3SS_11939	ENST00000512519.1;ENST00000654447.1,ENST00000660306.1	known
clualt3p11734	chr12	45922194	45922463	-	chr12	45919309	45922463	-	alt3p	23	68	0.25	0.75	85.85	57	58	0.5	0.5	90.55	13	26	0.33	0.67	84.78	0	56	0	1	96.55	1	83	0.01	0.99	88.42	0	44	0	1	100	87.06	94.99	0.356666666666667	0.00843816136157241	4.83376728054309	0.302286644398053	A3SS_3817,3pMXE_4625	A3SS_3817,3pMXE_4624	ENST00000369367.8,ENST00000465950.5,ENST00000549162.5;ENST00000547654.5,ENST00000550629.1	known
clualt3p15921	chr15	45023349	45035742	+	chr15	45023349	45040408	+	alt3p	2	28	0.07	0.93	96.77	10	52	0.16	0.84	100	6	16	0.27	0.73	100	0	16	0	1	100	0	8	0	1	100	0	42	0	1	100	98.92	100	0.166666666666667	0.044924811604773	2.88195208852117	0.715141245199592	A3SS_20227,A3SS_20228	A3SS_20228	--;ENST00000267814.14,ENST00000558789.5,ENST00000559230.5,ENST00000674368.1,ENST00000674387.1,ENST00000674405.1	novel
clualt3p41127	chr6	105323111	105323665	-	chr6	105288894	105323665	-	alt3p	17	26	0.4	0.6	100	37	34	0.52	0.48	100	8	16	0.33	0.67	100	19	0	1	0	100	13	6	0.68	0.32	100	21	0	1	0	100	100	100	-0.476666666666667	0.0166138047817811	-3.96458185696021	0.405479903354355	A3SS_2059	A3SS_2059	ENST00000448705.1;ENST00000369110.8,ENST00000652536.2	known
clualt3p40733	chr5	66899982	66930747	+	chr5	66899982	66986444	+	alt3p	6	33	0.15	0.85	95.12	23	29	0.44	0.56	74.29	14	30	0.32	0.68	80	42	18	0.7	0.3	100	28	3	0.9	0.1	93.94	16	8	0.67	0.33	80	83.14	91.31	-0.453333333333333	0.0149822887272337	-4.08941649940499	0.405479903354355	A3SS&ES_221,A3SS_1628,A5SS_9361	ES_957,A3SS_1628,A5SS_1579,A3SS&ES_222,A5SS_9360	ENST00000452953.5;ENST00000406039.5	known
clualt3p52046	chrX	73994961	73998768	+	chrX	73994961	74004270	+	alt3p	21	10	0.68	0.32	88.57	15	9	0.62	0.38	77.42	5	5	0.5	0.5	50	6	2	0.75	0.25	100	6	0	1	0	27.27	18	0	1	0	75	72	67.42	-0.316666666666667	0.0326534423997262	-3.20792206390258	0.624183110487073	ES_3844,MXE_910,A3SS&ES_976,ES_3845,MXE_913,ES_3847,MXE_917,cassetteExon_3386,A5SS&ES_1202,MXE_924,5pMXE_2022	MXE_911,ES_3845,MXE_915,ES_3847,MXE_918,ES_3848,A3SS_6868,A5SS_6508,MXE_919,MXE_920,MXE_921,MXE_925,5pMXE_2024,3pMXE_6386,A5SS_17777	ENST00000602294.6,ENST00000602546.5,ENST00000602920.6,ENST00000653069.1,ENST00000654137.1,ENST00000654196.1,ENST00000654374.1,ENST00000655090.1,ENST00000655879.1,ENST00000658649.1,ENST00000659023.1,ENST00000659254.1,ENST00000659622.1,ENST00000659852.1,ENST00000660546.1,ENST00000660856.1,ENST00000662239.1,ENST00000662543.1,ENST00000663027.1,ENST00000663470.1,ENST00000664637.1,ENST00000666059.1,ENS…	known
clualt3p5054	chr1	67685538	67686025	+	chr1	67685538	67686350	+	alt3p	108	12	0.9	0.1	96.77	167	38	0.81	0.19	95.79	77	17	0.82	0.18	100	91	0	1	0	100	45	0	1	0	100	25	0	1	0	100	97.52	100	-0.156666666666667	0.00532486475767541	-5.50093391821813	0.35752466875131	cassetteExon_178,3pMXE_109,A3SS_314,A3SS&ES_1117	ES_171,cassetteExon_178,A3SS_314,5pMXE_73,A3SS_7880	ENST00000370986.9,ENST00000460575.1,ENST00000617962.2,ENST00000650283.1;ENST00000370985.4	known
clualt3p48941	chr9	137113496	137113865	-	chr9	137113287	137113865	-	alt3p	229	107	0.68	0.32	91.55	305	170	0.64	0.36	91.7	119	56	0.68	0.32	99.43	40	61	0.4	0.6	100	92	90	0.51	0.49	100	58	72	0.45	0.55	90.91	94.23	96.97	0.213333333333333	0.00346825942127351	6.18711352989225	0.301476384036261	cassetteExon_1513,ES_1691,3pMXE_919,3pMXE_920	cassetteExon_1512,ES_1691,5pMXE_864,3pMXE_920	ENST00000371579.7,ENST00000473703.1,ENST00000478597.5,ENST00000491807.5;ENST00000472306.5,ENST00000485456.5	known
clualt3p15093	chr14	70388606	70416900	-	chr14	70375771	70416900	-	alt3p	65	0	1	0	94.2	66	16	0.8	0.2	82	84	18	0.82	0.18	99.03	0	35	0	1	71.43	11	15	0.42	0.58	100	14	18	0.44	0.56	100	91.74	90.48	0.586666666666667	0.0201427395059184	3.73876174022637	0.433921420489938	A3SS_4336,ES_2423	ES_2423	ENST00000256366.6,ENST00000617124.4,ENST00000617196.4,ENST00000621525.4;ENST00000554216.1,ENST00000618385.1	known
clualt3p38156	chr4	6670999	6673684	-	chr4	6670993	6673684	-	alt3p	18	6	0.75	0.25	96	25	6	0.81	0.19	100	11	8	0.58	0.42	100	13	0	1	0	100	41	2	0.95	0.05	100	7	0	1	0	36.84	98.67	78.95	-0.27	0.0189414503676773	-3.80991951695357	0.427904583306165	A3SS_1425	A3SS_1425	ENST00000515205.1,ENST00000656634.1;ENST00000513179.1,ENST00000654965.1	known
clualt3p45305	chr7	73737391	73737562	-	chr7	73737110	73737562	-	alt3p	48	16	0.75	0.25	75.29	69	23	0.75	0.25	74.19	35	8	0.81	0.19	79.63	0	6	0	1	20	8	8	0.5	0.5	33.33	0	26	0	1	38.24	76.37	30.52	0.603333333333333	0.022875723334136	3.59421415532266	0.454769379882624	ES_1320,A3SS_2269,cassetteExon_1166,A3SS_2272,IntronR_26245	A5SS_2146,ES_1320,ES_1321,cassetteExon_1163,A3SS_2270	ENST00000222800.8,ENST00000357419.9,ENST00000437775.7;ENST00000395147.9,ENST00000486114.1	known
clualt5p34140	chr5	69366595	69369463	-	chr5	69366595	69369657	-	alt5p	80	37	0.68	0.32	93.6	173	81	0.68	0.32	98.45	33	27	0.55	0.45	100	31	0	1	0	77.5	50	18	0.74	0.26	100	18	0	1	0	100	97.35	92.5	-0.276666666666667	0.0461485868047694	-2.85528680203819	0.715141245199592	5pMXE_469,A5SS_1586,A5SS_1587	5pMXE_469,A5SS_1588,A5SS_1589	ENST00000217893.10,ENST00000380822.9,ENST00000502819.5,ENST00000618980.1;ENST00000328663.8,ENST00000380818.7	known
clualt3p47571	chr9	113221678	113227278	+	chr9	113221678	113256114	+	alt3p	24	38	0.39	0.61	100	21	71	0.23	0.77	97.87	15	23	0.39	0.61	100	50	31	0.62	0.38	100	32	6	0.84	0.16	100	21	0	1	0	100	99.29	100	-0.483333333333333	0.0168275095348136	-3.94932665259561	0.405479903354355	A3SS_2827	A3SS_2827	ENST00000496650.1;ENST00000374212.5	known
clualt3p49179	chr9	21802781	21804565	+	chr9	21802781	21815433	+	alt3p	6	42	0.12	0.88	97.96	9	74	0.11	0.89	98.81	9	30	0.23	0.77	100	0	14	0	1	100	0	14	0	1	100	0	16	0	1	50	98.92	83.33	0.153333333333333	0.0162824760917861	3.98870585981095	0.405479903354355	A3SS_15383	A5SS_2619,A5SS_2620,A3SS_15382,A3SS_15383	--;ENST00000404796.3,ENST00000419385.5,ENST00000580675.1,ENST00000580718.1,ENST00000580900.5,ENST00000644715.2	novel
clualt3p47069	chr8	38264949	38266141	-	chr8	38263406	38266141	-	alt3p	51	14	0.78	0.22	100	40	15	0.73	0.27	93.22	48	12	0.8	0.2	100	64	12	0.84	0.16	100	22	0	1	0	100	27	0	1	0	100	97.74	100	-0.176666666666667	0.0367246239744147	-3.08577930161978	0.619581836039591	A3SS_2504	A3SS_2504	ENST00000422581.6;ENST00000530193.5	known
clualt3p8188	chr11	61793028	61795341	+	chr11	61793028	61796922	+	alt3p	164	33	0.83	0.17	100	234	15	0.94	0.06	98.81	100	0	1	0	100	62	38	0.62	0.38	100	50	31	0.62	0.38	95.29	93	38	0.71	0.29	100	99.6	98.43	0.273333333333333	0.00928756926764754	4.70302254434652	0.527977007707996	3pMXE_1029,A3SS_17377	A3SS_17377,5pMXE_3866,A3SS_17378	ENST00000305885.3;--	novel
clualt5p30390	chr3	36993890	36996619	+	chr3	36993663	36996619	+	alt5p	0	8	0	1	100	0	34	0	1	94.44	0	20	0	1	90.91	18	25	0.42	0.58	100	6	4	0.6	0.4	100	20	0	1	0	100	95.12	100	-0.673333333333333	0.0171254161736689	-3.92844470000129	0.607952274165247	A5SS_1051	A5SS_1051	ENST00000413212.2,ENST00000432299.6,ENST00000435176.5,ENST00000447829.6,ENST00000458205.6,ENST00000466900.5,ENST00000539477.6,ENST00000673686.1,ENST00000674107.1;ENST00000231790.8,ENST00000442249.6,ENST00000456676.6,ENST00000673673.1,ENST00000673713.1,ENST00000673715.1,ENST00000673899.1,ENST00000674111.1	known
clualt3p22488	chr17	75110606	75114169	+	chr17	75110606	75114729	+	alt3p	28	20	0.58	0.42	42.86	32	39	0.45	0.55	47.02	6	6	0.5	0.5	19.05	12	63	0.16	0.84	74.26	17	36	0.32	0.68	69.74	22	71	0.24	0.76	64.14	36.31	69.38	0.27	0.0106503620673034	4.52097913470618	0.529322994744977	3pMXE_1713,A3SS_5471,A3SS_22797,A3SS_22798,A3SS_22799	A3SS_5470,A3SS_5471,A3SS_22800,A3SS_22801,A3SS_22802,A5SS_15469	ENST00000582136.5;ENST00000584947.1	known
clualt5p36466	chr7	130399039	130400039	-	chr7	130399039	130400707	-	alt5p	43	16	0.73	0.27	92.19	56	21	0.73	0.27	97.47	67	38	0.64	0.36	100	42	12	0.78	0.22	100	71	6	0.92	0.08	100	82	8	0.91	0.09	93.75	96.55	97.92	-0.17	0.0348869281213992	-3.13883301997299	0.619581836039591	ES_1407,A5SS&ES_403,A5SS&ES_404,ES_1408,IntronR_26162	ES_1407,A5SS&ES_404,A5SS_2271,IntronR_26159	ENST00000223208.10,ENST00000484549.6,ENST00000485736.5,ENST00000541543.6,ENST00000674630.1,ENST00000675138.1,ENST00000675168.1,ENST00000675328.1,ENST00000675542.1,ENST00000675563.1,ENST00000675649.1,ENST00000675721.1,ENST00000675803.1,ENST00000675813.1,ENST00000675935.1,ENST00000676115.1,ENST00000676243.1,ENST00000676312.1;ENST00000492389.6,ENST00000675596.1,ENST00000675962.1	known
clualt5p33309	chr5	179623164	179623595	-	chr5	179623164	179623636	-	alt5p	3	7	0.3	0.7	41.67	31	40	0.44	0.56	83.53	0	6	0	1	100	12	0	1	0	66.67	8	4	0.67	0.33	75	38	22	0.63	0.37	100	75.07	80.56	-0.52	0.0410147808548759	-2.97318198486859	0.619581836039591	5pMXE_546,A5SS_1755,A5SS_1756,IntronR_23471	A5SS_1756,5pMXE_547,A5SS_1757,IntronR_23469	ENST00000393432.8,ENST00000510431.5,ENST00000513972.5,ENST00000514332.5,ENST00000514731.5,ENST00000515446.1,ENST00000519455.5;ENST00000442819.6,ENST00000503105.5,ENST00000504779.6,ENST00000505087.1,ENST00000508103.5,ENST00000513230.1,ENST00000519056.5,ENST00000519707.5,ENST00000523137.5	known
cluolp12567	chr17	43248962	43254409	-	chr17	43248814	43254261	-	olp	9	25	0.26	0.74	87.18	7	15	0.32	0.68	50	21	14	0.6	0.4	74.47	22	0	1	0	56.41	32	12	0.73	0.27	72.13	33	5	0.87	0.13	41.3	70.55	56.61	-0.473333333333333	0.0222704499380457	-3.62438358232011	0.619581836039591	--	--	--;--	novel
clualt3p31994	chr20	37213865	37216057	+	chr20	37213865	37223878	+	alt3p	43	335	0.11	0.89	100	68	418	0.14	0.86	100	17	149	0.1	0.9	100	44	61	0.42	0.58	100	60	138	0.3	0.7	100	63	135	0.32	0.68	100	100	100	-0.23	0.00414150916648228	-5.89506783824565	0.467653307902626	A3SS_25221	A3SS_25221	--;ENST00000237530.11,ENST00000373622.9	novel
clualt5p13796	chr15	67519102	67521494	-	chr15	67519102	67521519	-	alt5p	37	39	0.49	0.51	53.52	32	29	0.52	0.48	60.4	25	16	0.61	0.39	62.12	10	18	0.36	0.64	100	8	18	0.31	0.69	61.9	2	28	0.07	0.93	40.54	58.68	67.48	0.293333333333333	0.0384056344574683	3.03990955775525	0.619581836039591	A5SS_14062,5pMXE_4406	A5SS_4276,cassetteExon_4393,A5SS_14061,A5SS_14062,A5SS_14063	--;ENST00000561232.5,ENST00000657717.1,ENST00000658166.1	novel
clualt3p28190	chr19	6414120	6415141	-	chr19	6413738	6415141	-	alt3p	347	81	0.81	0.19	88.8	499	65	0.88	0.12	80.57	238	119	0.67	0.33	92.49	74	154	0.32	0.68	55.21	205	136	0.6	0.4	91.18	116	139	0.45	0.55	84.44	87.29	76.94	0.33	0.0315885430263184	3.24285282129807	0.619581836039591	A3SS_5800,A3SS_23615,IntronR_16897	A3SS_5800,3pMXE_5742,IntronR_16898	ENST00000398148.7,ENST00000595223.5;ENST00000597656.5	known
clualt3p14955	chr14	65101572	65102304	-	chr14	65093815	65102304	-	alt3p	10	45	0.18	0.82	100	54	54	0.5	0.5	100	13	19	0.41	0.59	100	19	12	0.61	0.39	100	29	13	0.69	0.31	100	29	14	0.67	0.33	100	100	100	-0.293333333333333	0.0405300833004294	-2.98519553883214	0.619581836039591	ES_2411	ES_2411,A5SS&ES_762	ENST00000246163.2,ENST00000284165.10,ENST00000341653.6,ENST00000358664.9,ENST00000394606.6,ENST00000553928.5,ENST00000555419.5,ENST00000556702.1,ENST00000556979.5,ENST00000618858.4;ENST00000358402.8,ENST00000554709.1,ENST00000555667.5,ENST00000556443.5,ENST00000557746.5,ENST00000651648.1	known
clualt5p20572	chr19	1273715	1274307	+	chr19	1272051	1274307	+	alt5p	14	75	0.16	0.84	79.46	18	85	0.17	0.83	76.87	40	87	0.31	0.69	76.51	0	91	0	1	100	8	117	0.06	0.94	93.28	0	39	0	1	48.15	77.61	80.48	0.193333333333333	0.0210104110507807	3.69045162525951	0.619581836039591	cassetteExon_2827,5pMXE_1697,A5SS&ES_3024,IntronR_15215	3pMXE_1788,cassetteExon_2827,5pMXE_1697,A3SS_23442,A3SS_23443,A5SS_15851,IntronR_15212	ENST00000444172.6,ENST00000585914.5,ENST00000586555.2,ENST00000588917.2,ENST00000592234.5;ENST00000585913.5,ENST00000586636.5,ENST00000586773.5,ENST00000589235.5,ENST00000591376.5,ENST00000591935.5	known
clualt5p42912	chrX	103629803	103629885	+	chrX	103629561	103629885	+	alt5p	13	5	0.72	0.28	75	28	35	0.44	0.56	94.03	4	14	0.22	0.78	94.74	0	28	0	1	100	2	20	0.09	0.91	91.67	0	8	0	1	100	87.92	97.22	0.43	0.0436736324496624	2.91010348442737	0.619581836039591	A5SS_17806,A5SS_17807	A5SS_6527,A5SS_17806,IntronR_28605	--;ENST00000372624.3,ENST00000372626.7	novel
clualt5p653	chr1	150496908	150497530	+	chr1	150492489	150497530	+	alt5p	34	10	0.77	0.23	97.78	57	32	0.64	0.36	97.8	14	6	0.7	0.3	80	11	0	1	0	78.57	8	0	1	0	57.14	12	0	1	0	92.31	91.86	76.01	-0.296666666666667	0.00139042266888053	-7.89747293380341	0.230346688811208	cassetteExon_233	cassetteExon_233,A3SS_8155	ENST00000369064.8,ENST00000462578.1;ENST00000369051.7,ENST00000438568.6,ENST00000460794.1,ENST00000463555.1,ENST00000480070.5,ENST00000606933.5	known
clualt3p49111	chr9	15510329	15510817	-	chr9	15510326	15510817	-	alt3p	60	43	0.58	0.42	87.29	30	30	0.5	0.5	95.24	45	57	0.44	0.56	100	0	36	0	1	100	15	29	0.34	0.66	88	0	10	0	1	100	94.18	96	0.393333333333333	0.0308557319907667	3.2677077761681	0.619581836039591	A3SS_2709,ES_5951	A3SS_2709,ES_5952,A5SS_11223	ENST00000380733.9,ENST00000463712.6,ENST00000484265.1;ENST00000380715.5,ENST00000380716.8,ENST00000380738.8,ENST00000488797.1	known
clualt5p27571	chr20	63708188	63708553	+	chr20	63708118	63708553	+	alt5p	6	29	0.17	0.83	66.04	18	38	0.32	0.68	83.58	6	18	0.25	0.75	100	0	18	0	1	100	0	14	0	1	77.78	0	28	0	1	90.32	83.21	89.37	0.246666666666667	0.00470476164891978	5.69230769230769	0.467653307902626	A5SS_6167,A5SS_6168	A5SS_6166,A5SS_6167	ENST00000328969.5,ENST00000357119.8,ENST00000369967.7;ENST00000355969.11,ENST00000477340.5	known
clualt5p29356	chr22	50580660	50581420	-	chr22	50580660	50581749	-	alt5p	56	17	0.77	0.23	93.59	67	5	0.93	0.07	81.82	28	8	0.78	0.22	72	36	0	1	0	100	8	0	1	0	100	14	0	1	0	100	82.47	100	-0.173333333333333	0.0285790847439358	-3.34961445728432	0.619581836039591	ES_8821	ES_8821,A5SS_17610	ENST00000406938.3,ENST00000463053.1,ENST00000468532.5,ENST00000476289.5,ENST00000479003.5,ENST00000481673.5,ENST00000492556.5,ENST00000492582.5;--	novel
clualt3p19471	chr16	75236998	75237183	-	chr16	75235986	75237183	-	alt3p	41	14	0.75	0.25	100	114	13	0.9	0.1	100	15	4	0.79	0.21	100	26	0	1	0	100	12	0	1	0	100	54	0	1	0	100	100	100	-0.186666666666667	0.014117179299555	-4.16244721898413	0.607952274165247	ES_2828,ES_2829,3pMXE_1577	ES_2828,ES_2829,3pMXE_1577	ENST00000162330.10,ENST00000393420.10,ENST00000393422.6,ENST00000418647.7,ENST00000420641.7,ENST00000535626.6,ENST00000538440.6,ENST00000542031.6,ENST00000562556.5,ENST00000564170.1,ENST00000566982.1;ENST00000569340.1	known
clualt5p39210	chr8	15748465	15764203	+	chr8	15743612	15764203	+	alt5p	82	12	0.87	0.13	97.92	179	20	0.9	0.1	91.28	53	18	0.75	0.25	97.26	20	0	1	0	100	71	0	1	0	100	24	0	1	0	100	95.49	100	-0.16	0.0250890013326276	-3.49148624377588	0.619581836039591	ES_1438,cassetteExon_1274,A3SS_14682,A3SS_14683	ES_1438,A5SS_2350,3pMXE_786,A3SS_14686	ENST00000382020.8,ENST00000515859.5;ENST00000506802.5,ENST00000508446.1,ENST00000510836.5	known
clualt3p40485	chr5	41867228	41870281	-	chr5	41862750	41870281	-	alt3p	74	13	0.85	0.15	96.67	88	52	0.63	0.37	100	92	23	0.8	0.2	100	10	0	1	0	100	86	0	1	0	100	30	0	1	0	100	98.89	100	-0.24	0.0226670147569244	-3.60450845511666	0.512068469735975	A3SS_11970	A3SS_11970,A3SS_11971	--;ENST00000196371.10	novel
clualt5p36801	chr7	1569360	1569846	-	chr7	1569360	1570009	-	alt5p	55	94	0.37	0.63	61.07	42	128	0.25	0.75	54.66	26	26	0.5	0.5	46.02	0	38	0	1	47.5	6	44	0.12	0.88	53.76	0	26	0	1	59.09	53.92	53.45	0.333333333333333	0.0156173934372127	4.0389619586101	0.506256198319823	A5SS_10184,A5SS_10187	5pMXE_631,5pMXE_3222,A5SS_10184,A5SS_10185,A5SS_10186,IntronR_25817	--;ENST00000404674.7	novel
clualt3p27952	chr19	58230462	58231772	+	chr19	58230462	58243965	+	alt3p	184	49	0.79	0.21	92.46	114	69	0.62	0.38	87.14	108	57	0.65	0.35	91.16	196	12	0.94	0.06	96.74	128	21	0.86	0.14	89.22	218	0	1	0	96.89	90.25	94.28	-0.246666666666667	0.0204149119965447	-3.72334408015704	0.512068469735975	A3SS_6285,A5SS_16766	A3SS_6285,A5SS_5931	ENST00000599714.1;ENST00000594384.5,ENST00000595981.5,ENST00000596597.5,ENST00000596652.5,ENST00000596825.5,ENST00000596929.5,ENST00000597240.5,ENST00000599227.5,ENST00000600220.5,ENST00000637233.1	known
clualt5p35005	chr6	2959342	2971248	-	chr6	2959342	2971533	-	alt5p	19	50	0.28	0.72	46.31	12	73	0.14	0.86	59.44	18	24	0.43	0.57	51.22	0	26	0	1	100	2	38	0.05	0.95	54.05	0	10	0	1	17.86	52.32	57.3	0.266666666666667	0.0354075514025333	3.12347523777212	0.572906006483802	5pMXE_556,A5SS_1788,A5SS_1790,A5SS_1791	5pMXE_558,5pMXE_560,A5SS_1788,A5SS_1789	ENST00000643098.1;ENST00000380539.7	known
clualt5p11889	chr14	103500200	103502882	+	chr14	103498528	103502882	+	alt5p	153	62	0.71	0.29	65.15	146	89	0.62	0.38	54.4	116	33	0.78	0.22	68.98	44	53	0.45	0.55	50.79	52	65	0.44	0.56	47.76	50	32	0.61	0.39	97.62	62.84	65.39	0.203333333333333	0.0475486760477003	2.82577043313369	0.688729463340684	ES_2467,MXE_596,cassetteExon_2177,A5SS_4157,A5SS&ES_785,A5SS_4158	MXE_596,cassetteExon_2176,cassetteExon_2177,A5SS_4156,A5SS_4158,A3SS_19984	ENST00000335102.9,ENST00000429436.7,ENST00000553942.5,ENST00000554627.5,ENST00000555235.1,ENST00000556744.2,ENST00000558787.1,ENST00000676518.1,ENST00000676564.1,ENST00000676645.1,ENST00000676745.1,ENST00000676830.1,ENST00000676838.1,ENST00000676905.1,ENST00000676944.1,ENST00000677023.1,ENST00000677035.1,ENST00000677118.1,ENST00000677214.1,ENST00000677228.1,ENST00000677347.1,ENST00000677352.1,ENS…	known
clualt5p11314	chr12	8780112	8780575	+	chr12	8777802	8780575	+	alt5p	11	38	0.22	0.78	54.44	13	65	0.17	0.83	58.65	3	14	0.18	0.82	26.15	0	16	0	1	40	0	18	0	1	78.26	0	7	0	1	63.64	46.41	60.63	0.19	0.000240217463592903	12.4384197434516	0.119388079405673	cassetteExon_1872,5pMXE_1110,IntronR_5924	cassetteExon_1872,5pMXE_1110,A3SS_18389,A3SS&ES_2447	ENST00000510357.2,ENST00000542232.6;ENST00000544257.5,ENST00000619374.4	known
clualt5p11194	chr12	6913027	6913891	+	chr12	6906662	6913891	+	alt5p	75	5	0.94	0.06	67.8	61	6	0.91	0.09	57.26	83	14	0.86	0.14	53.59	209	47	0.82	0.18	75.96	87	35	0.71	0.29	70.52	95	50	0.66	0.34	68.72	59.55	71.73	0.173333333333333	0.0302504561788026	3.28876876657512	0.538823184433727	ES_2094,A5SS_3563,A5SS_3564	3pMXE_1133,cassetteExon_1866,A5SS_3562,A5SS_3563,A3SS_18351	ENST00000007969.12,ENST00000443597.7,ENST00000451681.5;ENST00000429740.1,ENST00000622489.4	known
clualt3p38893	chr5	138159599	138160069	-	chr5	138157267	138160069	-	alt3p	215	164	0.57	0.43	95.71	349	344	0.5	0.5	99.28	151	118	0.56	0.44	98.53	24	51	0.32	0.68	100	70	90	0.44	0.56	100	51	83	0.38	0.62	100	97.84	100	0.163333333333333	0.0162979862638173	3.98756344797868	0.506256198319823	A3SS&ES_256,cassetteExon_925,A3SS&ES_1634,A3SS&ES_1635,ES_5220	A3SS&ES_256,cassetteExon_925,A5SS_1673,A3SS_12332,A3SS_12333	ENST00000230901.9,ENST00000254900.10,ENST00000402931.5,ENST00000460746.1,ENST00000472478.6,ENST00000512140.5;ENST00000411594.6,ENST00000418329.5,ENST00000441656.5,ENST00000454473.5	known
clualt3p40240	chr5	34945803	34949543	+	chr5	34945803	34950170	+	alt3p	10	71	0.12	0.88	97.59	27	174	0.13	0.87	99.01	8	31	0.21	0.79	97.5	0	6	0	1	100	0	8	0	1	100	0	15	0	1	100	98.03	100	0.153333333333333	0.00575366049082636	5.38389277102201	0.254180325302369	cassetteExon_831	cassetteExon_831	ENST00000382021.2,ENST00000642285.1,ENST00000644357.1;ENST00000512136.1,ENST00000514237.6,ENST00000642675.1,ENST00000642851.1,ENST00000646714.1,ENST00000648817.1	known
clualt3p22491	chr17	75110606	75114729	+	chr17	75110606	75128677	+	alt3p	20	46	0.3	0.7	58.93	39	66	0.37	0.63	69.54	6	31	0.16	0.84	58.73	63	0	1	0	62.38	36	8	0.82	0.18	57.89	71	21	0.77	0.23	63.45	62.4	61.24	-0.586666666666667	0.00325642169466307	-6.29374715069893	0.243681849016905	A3SS_5470,A3SS_5471,A3SS_22800,A3SS_22801,A3SS_22802,A5SS_15469	A3SS_5470,3pMXE_1713,A3SS_22794,A3SS_22795,A3SS_22796	ENST00000584947.1;ENST00000245543.6	known
clualt3p12396	chr12	54274309	54280008	-	chr12	54257692	54280008	-	alt3p	72	61	0.54	0.46	75.14	116	106	0.52	0.48	85.71	72	73	0.5	0.5	78.8	84	3	0.97	0.03	100	101	48	0.68	0.32	89.76	68	10	0.87	0.13	77.23	79.88	89	-0.32	0.0203263969103042	-3.72833105942696	0.512068469735975	A3SS_18706,A3SS_18708	A3SS_3915,A5SS_3678,A5SS_3679,A3SS_18706,A5SS_13198,A5SS_13199	--;ENST00000209875.9	novel
clualt3p20379	chr17	19745134	19748259	-	chr17	19743463	19748259	-	alt3p	104	93	0.53	0.47	98.01	162	185	0.47	0.53	98.02	55	41	0.57	0.43	100	35	57	0.38	0.62	100	22	53	0.29	0.71	94.94	6	34	0.15	0.85	100	98.68	98.31	0.25	0.0266126869075177	3.42683746788715	0.529060215721452	ES_2969,A5SS_4919,A5SS_15073	ES_2969,5pMXE_1574,A5SS_15075	ENST00000225740.11,ENST00000395555.7,ENST00000468746.5;ENST00000479677.6,ENST00000485231.1,ENST00000494157.6	known
clualt3p44220	chr7	19116131	19116671	-	chr7	19113923	19116671	-	alt3p	74	101	0.42	0.58	97.22	107	81	0.57	0.43	98.43	25	79	0.24	0.76	100	10	127	0.07	0.93	100	6	68	0.08	0.92	88.1	0	46	0	1	100	98.55	96.03	0.36	0.0217910451062386	3.64898184335722	0.512068469735975	A3SS_2167,3pMXE_3612,A5SS_10258	A3SS_2167,ES_5587,A5SS_10256,A5SS_10257	ENST00000242261.6;ENST00000354571.5,ENST00000443687.5	known
clualt5p34304	chr5	88269119	88270526	+	chr5	88269027	88270526	+	alt5p	55	12	0.82	0.18	94.37	48	12	0.8	0.2	100	55	7	0.89	0.11	83.78	9	24	0.27	0.73	100	0	18	0	1	100	6	26	0.19	0.81	100	92.72	100	0.683333333333333	0.00127582930914169	8.07813166395078	0.21136238888114	A5SS_1611,cassetteExon_862,A5SS_1612,A3SS_1667	A5SS_1610,A5SS_1611,A5SS&ES_296	ENST00000501715.6,ENST00000504769.5,ENST00000506584.5,ENST00000512724.5,ENST00000513694.2,ENST00000653898.1,ENST00000655966.1,ENST00000656152.1,ENST00000657617.1,ENST00000657972.1,ENST00000658611.1,ENST00000659005.1,ENST00000659215.1,ENST00000660783.1,ENST00000662970.1,ENST00000664462.1,ENST00000666808.1,ENST00000667127.1,ENST00000667139.1,ENST00000667511.1,ENST00000668037.1,ENST00000669465.1,ENS…	known
clualt3p46617	chr8	144291874	144292483	+	chr8	144291874	144308906	+	alt3p	53	73	0.42	0.58	100	51	100	0.34	0.66	98.05	36	71	0.34	0.66	93.04	42	20	0.68	0.32	100	46	30	0.61	0.39	100	36	33	0.52	0.48	100	97.03	100	-0.236666666666667	0.0114321152717166	-4.42885831701782	0.405840092145938	A3SS_2681,MXE_1129	A3SS_2681,A5SS_2574,cassetteExon_4002	ENST00000528988.1;ENST00000400780.8,ENST00000528838.6	known
clualt3p39399	chr5	160051183	160064932	+	chr5	160051183	160065277	+	alt3p	405	45	0.9	0.1	99.12	515	21	0.96	0.04	95.37	264	0	1	0	95.65	68	33	0.67	0.33	98.06	142	38	0.79	0.21	97.83	108	59	0.65	0.35	100	96.71	98.63	0.25	0.00888883140836979	4.76250476250714	0.339826862304599	ES_1069,MXE_269,A3SS_12487,ES_5274	A3SS_12487,ES_5274	ENST00000231238.10,ENST00000518560.1,ENST00000520274.1,ENST00000522073.5,ENST00000522793.5,ENST00000682131.1,ENST00000682172.1,ENST00000682255.1,ENST00000682457.1,ENST00000682719.1,ENST00000683281.1,ENST00000683631.1,ENST00000684018.1,ENST00000684515.1;--	novel
clualt5p36393	chr7	120857988	120858204	-	chr7	120857988	120858234	-	alt5p	26	12	0.68	0.32	73.08	8	12	0.4	0.6	76.92	10	0	1	0	100	2	16	0.11	0.89	56.25	0	10	0	1	90.91	0	6	0	1	85.71	83.33	77.62	0.656666666666667	0.0207183903203949	3.70644022143137	0.512068469735975	A5SS_2260	A5SS_2260	ENST00000415871.5;ENST00000430985.1	known
clualt5p35155	chr6	30742203	30742467	-	chr6	30742203	30742527	-	alt5p	12	47	0.2	0.8	83.1	8	137	0.06	0.94	78.8	17	67	0.2	0.8	100	0	65	0	1	100	0	44	0	1	73.33	0	25	0	1	75.76	87.3	83.03	0.153333333333333	0.0303373637645752	3.28571428571429	0.538823184433727	A5SS_1845,A5SS_1846	A5SS_1844,A5SS_1845	ENST00000454845.1;ENST00000376389.8,ENST00000470643.5,ENST00000484168.1,ENST00000484693.1	known
clualt5p5434	chr10	73800194	73800296	+	chr10	73800170	73800296	+	alt5p	41	39	0.51	0.49	95.24	81	112	0.42	0.58	98.47	12	11	0.52	0.48	100	0	8	0	1	100	4	22	0.15	0.85	100	0	30	0	1	100	97.9	100	0.433333333333333	0.00185979608050139	7.31307135601916	0.231079663002297	A5SS_2910,A3SS_16661	A5SS_2910	ENST00000398706.6,ENST00000412198.5,ENST00000492395.5,ENST00000603309.1,ENST00000603409.5,ENST00000604524.5,ENST00000605216.5;ENST00000433366.6,ENST00000603114.5,ENST00000603187.5,ENST00000603195.5,ENST00000603840.5,ENST00000604729.6,ENST00000604754.1	known
clualt5p18493	chr17	64482999	64483964	-	chr17	64482999	64485728	-	alt5p	5	51	0.09	0.91	83.58	14	64	0.18	0.82	73.58	3	9	0.25	0.75	100	0	22	0	1	100	0	25	0	1	100	0	25	0	1	100	85.72	100	0.173333333333333	0.0200679515207772	3.74304190389321	0.512563912805009	A5SS_15418,A5SS&ES_2947,ES_7839,A3SS_22724	A5SS&ES_974,A5SS_15418,A5SS_15419	--;ENST00000539111.7,ENST00000581355.1,ENST00000582501.5,ENST00000585104.2	novel
clualt3p29391	chr2	207613443	207621806	-	chr2	207581946	207621806	-	alt3p	38	29	0.57	0.43	77.91	65	15	0.81	0.19	85.11	56	24	0.7	0.3	95.24	14	0	1	0	56	12	0	1	0	75	18	0	1	0	72	86.09	67.67	-0.306666666666667	0.0114998460597759	-4.42123784825636	0.470983777955718	A3SS_951,A3SS_953,3pMXE_2761	A3SS_950,A3SS_951,A3SS_952,A3SS_9761	ENST00000406927.6,ENST00000411432.5,ENST00000426075.5,ENST00000442521.1,ENST00000448007.6;ENST00000432416.5	known
clualt3p30875	chr2	81548747	81570322	+	chr2	81548747	81822270	+	alt3p	3	25	0.11	0.89	53.85	14	68	0.17	0.83	81.19	4	10	0.29	0.71	41.18	0	18	0	1	69.23	0	25	0	1	100	0	18	0	1	52.94	58.74	74.06	0.19	0.0229482613741045	3.59066249358766	0.518422086496816	--	--	--;--	novel
clualt5p4028	chr1	46583329	46584458	-	chr1	46583329	46594113	-	alt5p	6	174	0.03	0.97	96.26	1	155	0.01	0.99	83.87	8	156	0.05	0.95	93.18	20	107	0.16	0.84	95.49	21	73	0.22	0.78	100	55	139	0.28	0.72	95.57	91.1	97.02	-0.19	0.0065011252974206	-5.20336429629908	0.430190181406636	A5SS_7076,A5SS_7077,A5SS_7078	cassetteExon_156,cassetteExon_157,A3SS_277,5pMXE_63,5pMXE_64,A5SS_7076	--;ENST00000341183.9,ENST00000371945.10,ENST00000371946.9,ENST00000428112.7,ENST00000465783.6,ENST00000486716.5,ENST00000496619.6,ENST00000526513.6,ENST00000528077.6,ENST00000529170.6,ENST00000531355.6,ENST00000531769.6,ENST00000532110.1,ENST00000649800.1,ENST00000650026.1,ENST00000650508.1	novel
clualt3p45460	chr7	76001002	76003758	-	chr7	75996599	76003758	-	alt3p	201	126	0.61	0.39	96.18	232	66	0.78	0.22	98.03	213	65	0.77	0.23	100	103	115	0.47	0.53	95.2	159	146	0.52	0.48	100	183	128	0.59	0.41	87.85	98.07	94.35	0.193333333333333	0.0412448234906531	2.96753815856058	0.738212025117389	ES_1336,A3SS&ES_1853,A3SS_14087	ES_1336,A3SS_14090,A3SS_14091,A5SS&ES_1979	ENST00000248600.5,ENST00000340062.9,ENST00000359697.8,ENST00000360591.7,ENST00000431581.5,ENST00000438695.5,ENST00000451157.1;ENST00000430497.5,ENST00000454618.5	known
clualt5p606	chr1	149647064	149647381	+	chr1	149646785	149647381	+	alt5p	38	20	0.66	0.34	95.08	79	23	0.77	0.23	75	93	15	0.86	0.14	90.76	72	0	1	0	92.31	43	1	0.98	0.02	88	52	0	1	0	51.49	86.95	77.27	-0.23	0.0168049151879243	-3.95092850676569	0.512563912805009	A5SS_319,A5SS_7287,IntronR_1194	A5SS_7285,A5SS_7286,A5SS_7287	ENST00000610297.1;--	novel
clualt5p9096	chr11	881455	881490	+	chr11	881418	881490	+	alt5p	23	4	0.85	0.15	61.36	33	9	0.79	0.21	64.62	17	5	0.77	0.23	91.67	18	0	1	0	94.74	19	3	0.86	0.14	70.97	6	0	1	0	75	72.55	80.24	-0.15	0.0460454180656722	-2.85750285750429	0.738212025117389	--	--	--;--	novel
clualt3p4157	chr1	36431882	36432422	-	chr1	36431860	36432422	-	alt3p	37	5	0.88	0.12	100	46	14	0.77	0.23	100	36	4	0.9	0.1	100	0	8	0	1	100	14	22	0.39	0.61	100	2	21	0.09	0.91	100	100	100	0.69	0.00520317909621958	5.53626359490538	0.727655972546039	A3SS_7582	A3SS_7582	ENST00000235532.9,ENST00000354267.3,ENST00000356637.9,ENST00000433045.6,ENST00000445843.7,ENST00000528112.1;--	novel
clualt5p11727	chr13	49928085	49931018	-	chr13	49928085	49936130	-	alt5p	54	8	0.87	0.13	100	64	16	0.8	0.2	100	16	6	0.73	0.27	91.67	70	0	1	0	100	19	0	1	0	100	15	0	1	0	100	97.22	100	-0.2	0.00776831089560129	-4.94871659305393	0.727655972546039	ES_2304	ES_2304,A3SS_19387,A3SS_19388	ENST00000361840.8;ENST00000378195.6,ENST00000613924.1	known
clualt3p42905	chr6	43521048	43521182	+	chr6	43521048	43529249	+	alt3p	461	68	0.87	0.13	97.78	705	34	0.95	0.05	98.01	443	76	0.85	0.15	98.86	248	109	0.69	0.31	100	411	94	0.81	0.19	100	305	118	0.72	0.28	100	98.22	100	0.15	0.0337265413654178	3.17405527136369	0.73867569949801	3pMXE_645,ES_1178,IntronR_24303	3pMXE_645,ES_1178	ENST00000372344.6,ENST00000455605.2,ENST00000642195.1,ENST00000643799.1,ENST00000645141.1,ENST00000646188.1;ENST00000304004.7,ENST00000607635.2	known
clualt5p5278	chr10	68332235	68337199	+	chr10	68332216	68337199	+	alt5p	93	64	0.59	0.41	94.58	162	137	0.54	0.46	96.14	35	36	0.49	0.51	100	6	18	0.25	0.75	100	5	46	0.1	0.9	86.44	45	59	0.43	0.57	100	96.91	95.48	0.28	0.0483474185606959	2.80938026078074	0.73867569949801	A5SS_2896,5pMXE_3727,A5SS_11841,A5SS_11842	A5SS_2896,A5SS_11833,A5SS_11834,A5SS_11835	ENST00000467249.1,ENST00000480987.5;ENST00000265866.12,ENST00000354695.5,ENST00000469172.5,ENST00000486854.5	known
clualt3p7232	chr11	1298564	1309466	-	chr11	1295794	1309466	-	alt3p	2	36	0.05	0.95	86.36	5	23	0.18	0.82	62.22	0	6	0	1	60	7	0	1	0	100	14	7	0.67	0.33	100	8	0	1	0	100	69.53	100	-0.813333333333333	0.00266136231574737	-6.64576347057469	0.727655972546039	A3SS_3224,A3SS_3225	ES_1810,A3SS_3224,A3SS&ES_454	ENST00000527085.1;ENST00000317204.11,ENST00000525159.5,ENST00000527638.1,ENST00000527746.5,ENST00000527938.5,ENST00000532551.1	known
clualt3p28369	chr19	805187	805492	+	chr19	805187	806408	+	alt3p	133	4	0.97	0.03	95.14	177	26	0.87	0.13	95.31	22	4	0.85	0.15	100	53	22	0.71	0.29	78.95	41	14	0.75	0.25	93.22	50	17	0.75	0.25	100	96.82	90.72	0.16	0.015389972788232	4.05674042269688	0.73867569949801	ES_3232,A3SS_5698,3pMXE_1784,A3SS_23396,IntronR_15198	ES_3232,3pMXE_1784,cassetteExon_2820,3pMXE_1785,5pMXE_1692,A3SS_23399,IntronR_15197	ENST00000350092.8,ENST00000356948.11,ENST00000585932.5,ENST00000585956.5,ENST00000592804.2,ENST00000635647.1,ENST00000676227.1,ENST00000679114.1;ENST00000349038.8,ENST00000587136.1,ENST00000621737.4	known
clualt5p32400	chr5	111501116	111501962	-	chr5	111501116	111506330	-	alt5p	35	16	0.69	0.31	100	12	6	0.67	0.33	100	6	24	0.2	0.8	100	30	0	1	0	100	7	0	1	0	100	27	0	1	0	100	100	100	-0.48	0.040018907340862	-2.99804878028138	0.73867569949801	ES_1006	ES_1006	ENST00000296632.8,ENST00000455172.2,ENST00000502322.5,ENST00000505803.5,ENST00000511569.5;ENST00000502931.5,ENST00000509887.5,ENST00000511137.5,ENST00000511436.5,ENST00000512160.5	known
clualt5p28458	chr22	29328895	29329712	-	chr22	29328895	29330378	-	alt5p	72	155	0.32	0.68	100	118	296	0.29	0.71	99.76	32	91	0.26	0.74	100	12	46	0.21	0.79	87.88	0	81	0	1	100	0	25	0	1	92.59	99.92	93.49	0.22	0.037996600196887	3.05085107923876	0.636180763564062	ES_3740,IntronR_20414	ES_3740,IntronR_20412	ENST00000357586.7;ENST00000317368.11,ENST00000405198.6,ENST00000432560.6	known
clualt5p4188	chr1	6041872	6072755	+	chr1	6040645	6072755	+	alt5p	45	42	0.52	0.48	94.57	30	76	0.28	0.72	100	68	40	0.63	0.37	100	4	61	0.06	0.94	100	8	71	0.1	0.9	100	0	49	0	1	100	98.19	100	0.423333333333333	0.0169058138540903	3.94379509718281	0.532037870414436	ES_21	ES_21	ENST00000164247.5,ENST00000341524.6,ENST00000378092.6,ENST00000378097.6,ENST00000378111.6,ENST00000428161.6,ENST00000445501.6,ENST00000472700.7,ENST00000478098.5,ENST00000602612.5,ENST00000653635.1,ENST00000655548.1,ENST00000655703.1,ENST00000656198.1,ENST00000658883.1,ENST00000668559.1,ENST00000668706.1,ENST00000671676.1;ENST00000352527.6,ENST00000435937.6,ENST00000462676.3,ENST00000481789.2,ENS…	known
clualt3p6108	chr10	32345623	32346763	-	chr10	32345562	32346763	-	alt3p	23	60	0.28	0.72	100	22	37	0.37	0.63	98.33	41	56	0.42	0.58	100	0	22	0	1	100	0	36	0	1	100	0	47	0	1	100	99.44	100	0.356666666666667	0.00095789392432768	8.70753650885141	0.238036640195428	A3SS_3012	A3SS_3012	ENST00000469059.2;ENST00000480402.1	known
clualt3p18887	chr16	57055094	57055433	+	chr16	57055094	57058065	+	alt3p	20	14	0.59	0.41	53.97	17	13	0.57	0.43	48.39	39	12	0.76	0.24	57.3	37	0	1	0	82.22	17	0	1	0	39.53	16	0	1	0	34.78	53.22	52.18	-0.36	0.00394864619644247	-5.97241364698077	0.50699462173615	ES_2789,A3SS_4915,MXE_687,A3SS&ES_678	ES_2789,MXE_687,cassetteExon_2442,MXE_688,A3SS&ES_678	ENST00000262510.10,ENST00000538453.5,ENST00000543030.5,ENST00000545081.5;ENST00000539144.5,ENST00000540182.5	known
clualt5p41676	chr9	87726398	87727594	+	chr9	87726253	87727594	+	alt5p	139	152	0.48	0.52	76.78	193	170	0.53	0.47	56.54	47	29	0.62	0.38	44.19	10	16	0.38	0.62	30.95	24	107	0.18	0.82	68.59	32	61	0.34	0.66	86.92	59.17	62.15	0.243333333333333	0.0297114982944675	3.30794575733494	0.532037870414436	A5SS_2692,A5SS_2694,A5SS_2695,A5SS_2698,A3SS_15662,IntronR_27835	A5SS_2691,ES_1586,cassetteExon_1435,A5SS_2693,A5SS_2694,A5SS&ES_509,A3SS&ES_408,A3SS_15657,IntronR_27832	ENST00000343150.10,ENST00000482054.2,ENST00000676466.1,ENST00000677349.1,ENST00000677615.1,ENST00000677638.1,ENST00000677955.1,ENST00000678596.1;ENST00000342020.6,ENST00000495822.2,ENST00000677935.1,ENST00000678367.1,ENST00000678649.1,ENST00000678752.1,ENST00000679030.1,ENST00000679157.1	known
clualt5p2946	chr1	245863886	245915530	-	chr1	245863886	245927931	-	alt5p	56	24	0.7	0.3	100	126	40	0.76	0.24	100	39	10	0.8	0.2	100	24	0	1	0	100	52	9	0.85	0.15	98.39	18	0	1	0	100	100	99.46	-0.196666666666667	0.0272596542527907	-3.40070346445499	0.532037870414436	ES_381	ES_381	ENST00000366516.5,ENST00000366517.5,ENST00000391836.3,ENST00000464398.1,ENST00000470510.5,ENST00000490107.6,ENST00000492487.5,ENST00000493441.5,ENST00000630181.2;ENST00000488153.5	known
clualt3p38267	chr4	78573267	78574865	+	chr4	78573267	78579027	+	alt3p	0	77	0	1	49.68	9	213	0.04	0.96	79.86	0	21	0	1	32.31	16	3	0.84	0.16	26.03	28	7	0.8	0.2	58.33	12	29	0.29	0.71	61.19	53.95	48.52	-0.63	0.0238328799348824	-3.54839645156956	0.532037870414436	A3SS_11407	A3SS_11406,A3SS_11407	--;ENST00000264908.11,ENST00000503570.6,ENST00000508214.1,ENST00000510502.1,ENST00000512373.5,ENST00000514171.5	novel
clualt3p21334	chr17	43522226	43523628	+	chr17	43522226	43526496	+	alt3p	166	32	0.84	0.16	90	222	26	0.9	0.1	89.53	76	32	0.7	0.3	91.53	54	39	0.58	0.42	100	60	30	0.67	0.33	78.95	37	44	0.46	0.54	100	90.35	92.98	0.243333333333333	0.0456753044722454	2.86550065272284	0.675963396787635	ES_3044,A3SS&ES_758,A3SS&ES_759,3pMXE_1684,A3SS&ES_2981	A3SS&ES_759,3pMXE_1683,A3SS_5345,A3SS_22451	ENST00000262415.8,ENST00000650571.1;ENST00000540306.5,ENST00000587044.1	known
clualt3p46514	chr8	143925884	143926784	-	chr8	143915646	143926784	-	alt3p	26	115	0.18	0.82	90.38	40	209	0.16	0.84	89.25	17	73	0.19	0.81	100	18	4	0.82	0.18	100	36	43	0.46	0.54	96.34	54	0	1	0	65.06	93.21	87.13	-0.583333333333333	0.0214100309956196	-3.66899692852671	0.532037870414436	ES_1527,A3SS_2674,A3SS&ES_1992,A3SS&ES_1993,A3SS&ES_1994	A3SS&ES_1993,A3SS_15186	ENST00000322810.8,ENST00000345136.8,ENST00000354589.7,ENST00000354958.6,ENST00000356346.7,ENST00000357649.6,ENST00000398774.6,ENST00000436759.6,ENST00000527096.5;--	novel
clualt3p43200	chr6	99531790	99553704	+	chr6	99531790	99584880	+	alt3p	52	27	0.66	0.34	75.24	8	12	0.4	0.6	28.17	31	32	0.49	0.51	86.3	20	119	0.14	0.86	100	2	14	0.12	0.88	64	0	52	0	1	74.29	63.24	79.43	0.43	0.00808312872157184	4.89324890968019	0.50699462173615	A3SS_13262,A3SS_13266,A3SS_13270,A3SS_13273	A3SS_2057,A3SS_13263,A3SS_13264,A3SS_13265,A3SS_13266	--;ENST00000623858.2	novel
clualt3p45200	chr7	66948694	66948981	+	chr7	66948694	66950952	+	alt3p	1	239	0	1	98.77	2	300	0.01	0.99	100	14	72	0.16	0.84	95.56	36	85	0.3	0.7	90.3	23	68	0.25	0.75	74.59	23	56	0.29	0.71	100	98.11	88.3	-0.223333333333333	0.0143850066325502	-4.13927382354194	0.532037870414436	cassetteExon_3920,MXE_1078,cassetteExon_3922	cassetteExon_3920,MXE_1078,cassetteExon_3921,MXE_1079,3pMXE_3662	--;ENST00000341567.8,ENST00000484751.1	novel
clualt3p30199	chr2	27369212	27369414	-	chr2	27369209	27369414	-	alt3p	36	24	0.6	0.4	100	128	42	0.75	0.25	98.27	53	22	0.71	0.29	100	15	14	0.52	0.48	100	9	18	0.33	0.67	100	20	24	0.45	0.55	100	99.42	100	0.253333333333333	0.0237719605013945	3.55124678272158	0.532037870414436	A3SS_681	A3SS_681	ENST00000347454.9,ENST00000405940.6,ENST00000418146.1,ENST00000475582.5,ENST00000493344.6,ENST00000622434.4;ENST00000445933.6,ENST00000451130.6,ENST00000462749.1,ENST00000616081.4	known
clualt3p26580	chr19	45002996	45009814	+	chr19	45002996	45011936	+	alt3p	33	22	0.6	0.4	96.49	23	13	0.64	0.36	97.3	14	2	0.88	0.12	84.21	37	0	1	0	100	6	0	1	0	100	10	0	1	0	100	92.67	100	-0.293333333333333	0.0284373136167662	-3.3549685473173	0.532037870414436	cassetteExon_2988	A5SS&ES_1078,cassetteExon_2988,A3SS_6123	ENST00000221452.13;ENST00000505236.1	known
clualt3p38433	chr4	94523875	94549791	+	chr4	94523875	94549794	+	alt3p	24	74	0.24	0.76	80.99	15	71	0.17	0.83	81.9	22	71	0.24	0.76	76.23	0	121	0	1	100	0	116	0	1	100	0	87	0	1	78.38	79.71	92.79	0.216666666666667	0.000748231367647353	9.28571428571429	0.185935494860367	A3SS_11455,A3SS_11460	A3SS_1474,A3SS_11460	--;ENST00000511767.3	novel
clualt3p30756	chr2	74142360	74145189	-	chr2	74135658	74145189	-	alt3p	306	92	0.77	0.23	100	325	225	0.59	0.41	100	145	82	0.64	0.36	100	68	123	0.36	0.64	100	127	136	0.48	0.52	100	30	115	0.21	0.79	100	100	100	0.316666666666667	0.0287797868388141	3.34208833746889	0.589941971414125	ES_455	ES_455	ENST00000327428.10,ENST00000477685.5;ENST00000295326.4,ENST00000469676.1,ENST00000484655.1	known
clualt5p5369	chr10	72220379	72223888	+	chr10	72216138	72223888	+	alt5p	220	135	0.62	0.38	84.73	129	97	0.57	0.43	75.33	270	73	0.79	0.21	93.72	456	44	0.91	0.09	91.24	232	43	0.84	0.16	83.84	423	49	0.9	0.1	91.12	84.59	88.73	-0.223333333333333	0.0333158378440734	-3.18686501083511	0.591356121732302	A5SS_2904,ES_1732	A5SS_2903,ES_1732,ES_6247,A3SS_16613,A3SS_16614,A3SS&ES_2197	ENST00000621663.4;ENST00000299381.5	known
clualt3p7021	chr11	119012003	119012115	+	chr11	119012003	119012149	+	alt3p	19	78	0.2	0.8	97	42	144	0.23	0.77	95.38	7	33	0.17	0.82	100	0	12	0	1	92.31	0	14	0	1	56	0	12	0	1	100	97.46	82.77	0.2	0.00032126632845986	11.5470053837925	0.15966936524455	A3SS_18155	ES_6677,A3SS_18155,A5SS&ES_2430,IntronR_4023	--;ENST00000334418.6,ENST00000524670.5,ENST00000526463.5,ENST00000528088.1,ENST00000532132.5,ENST00000580556.5	novel
clualt5p9516	chr12	120211106	120212375	+	chr12	120209934	120212375	+	alt5p	32	52	0.38	0.62	83.17	16	50	0.24	0.76	57.89	16	50	0.24	0.76	77.65	12	65	0.16	0.84	70.64	0	27	0	1	84.38	0	44	0	1	81.48	72.9	78.83	0.233333333333333	0.0301440405748623	3.29252303934259	0.589941971414125	cassetteExon_2025,A3SS_19096,IntronR_6548	cassetteExon_2025,A3SS_4077,A3SS_4078,A3SS_19093	ENST00000535200.1;ENST00000542265.6,ENST00000667721.1	known
clualt5p31252	chr3	9697866	9701790	+	chr3	9689082	9701790	+	alt5p	55	95	0.37	0.63	76.53	104	65	0.62	0.38	75.11	3	19	0.14	0.86	38.6	27	0	1	0	40.3	57	11	0.84	0.16	79.07	39	0	1	0	67.24	63.41	62.2	-0.57	0.0184896026474055	-3.83809619052965	0.589941971414125	MXE_190,cassetteExon_555,cassetteExon_556	ES_622,cassetteExon_556,A3SS_10059	ENST00000296003.9,ENST00000414996.1,ENST00000447144.5;ENST00000351233.9,ENST00000420925.5	known
clualt5p31257	chr3	9744508	9745008	+	chr3	9743901	9745008	+	alt5p	55	12	0.82	0.18	100	184	19	0.91	0.09	100	46	12	0.79	0.21	100	24	0	1	0	100	15	0	1	0	100	32	0	1	0	100	100	100	-0.16	0.0113549990254786	-4.43760156980183	0.589941971414125	cassetteExon_558	cassetteExon_558	ENST00000383829.7,ENST00000424362.7,ENST00000457855.2,ENST00000497565.3,ENST00000672515.2,ENST00000673551.2,ENST00000682208.1,ENST00000683423.1,ENST00000683639.1,ENST00000683743.1,ENST00000684199.1,ENST00000684333.1,ENST00000684608.1;ENST00000433861.6,ENST00000672126.2,ENST00000682980.1,ENST00000684206.1	known
clualt5p92	chr1	10599366	10618332	+	chr1	10536297	10618332	+	alt5p	30	16	0.65	0.35	100	91	15	0.86	0.14	100	18	7	0.72	0.28	100	9	0	1	0	100	14	0	1	0	100	14	0	1	0	100	100	100	-0.256666666666667	0.0141725949727251	-4.1576092031015	0.589941971414125	ES_3958	ES_3958	ENST00000356607.9,ENST00000491661.2;--	novel
clualt3p2131	chr1	16986632	16986805	-	chr1	16986358	16986805	-	alt3p	285	96	0.75	0.25	100	379	143	0.73	0.27	98.86	199	101	0.66	0.34	99.67	98	85	0.54	0.46	95.81	127	89	0.59	0.41	100	62	72	0.46	0.54	100	99.51	98.6	0.183333333333333	0.0171235892250278	3.92857142857143	0.589941971414125	cassetteExon_46,A3SS_7267,IntronR_1996	cassetteExon_46,A5SS_87,A3SS_7266	ENST00000326735.13,ENST00000452699.5;ENST00000341676.9,ENST00000502418.1	known
clualt3p25409	chr19	2235990	2236155	-	chr19	2235933	2236155	-	alt3p	64	38	0.63	0.37	90.27	140	51	0.73	0.27	95.5	92	33	0.74	0.26	96.9	24	0	1	0	100	44	9	0.83	0.17	100	36	0	1	0	100	94.22	100	-0.243333333333334	0.0217714687267155	-3.65	0.589941971414125	ES_7999,A3SS_23506,A3SS&ES_3096,A3SS_23509,IntronR_16336	A3SS_23506	ENST00000326631.7,ENST00000586608.3,ENST00000587394.6,ENST00000587962.6,ENST00000588356.1,ENST00000588450.1,ENST00000589097.6,ENST00000591099.6;--	novel
clualt3p51747	chrX	48598037	48598717	+	chrX	48598037	48598751	+	alt3p	75	19	0.8	0.2	100	72	17	0.81	0.19	94.68	17	10	0.63	0.37	100	12	0	1	0	100	33	0	1	0	97.06	56	0	1	0	100	98.23	99.02	-0.253333333333333	0.012276573172754	-4.33754910606866	0.589941971414125	A3SS_6816,IntronR_28664	A3SS_6816,IntronR_28665	ENST00000218056.9,ENST00000376729.10,ENST00000470124.1;ENST00000486125.5,ENST00000498631.5	known
cluolp16375	chr20	62813260	62813321	-	chr20	62813320	62813381	-	olp	255	96	0.73	0.27	63.93	293	61	0.83	0.17	60.31	189	48	0.8	0.2	57.38	130	22	0.86	0.14	55.27	198	0	1	0	55	81	0	1	0	31.15	60.54	47.14	-0.166666666666667	0.0393518518518518	-3.01511344577764	0.660953706875081	--	--	--;--	novel
clualt5p36555	chr7	139782564	139782666	+	chr7	139780824	139782666	+	alt5p	20	22	0.48	0.52	64.62	11	23	0.32	0.68	59.65	4	20	0.17	0.83	85.71	0	12	0	1	75	0	17	0	1	53.12	0	13	0	1	56.52	69.99	61.55	0.323333333333333	0.0225071810264842	3.61246877521072	0.589941971414125	ES_1412,A5SS&ES_410	ES_1412,cassetteExon_1255,ES_5757,A3SS_14537	ENST00000473948.6;ENST00000336425.10,ENST00000416849.6,ENST00000481440.5,ENST00000650822.1	known
clualt5p19403	chr17	81665584	81666155	-	chr17	81665584	81666518	-	alt5p	30	107	0.22	0.78	47.24	31	138	0.18	0.82	52.32	18	34	0.35	0.65	28.73	18	158	0.1	0.9	70.97	1	82	0.01	0.99	54.25	0	60	0	1	59.41	42.76	61.54	0.213333333333333	0.0241475828140136	3.53380883439509	0.589941971414125	A5SS_5226,5pMXE_1645,A5SS_5231,A5SS_5232,A5SS_5233,A5SS_15570,IntronR_13724	A5SS_5223,A5SS_5224,A5SS_5225,A5SS_5226,A5SS_5227,A5SS_15568,IntronR_13722	ENST00000571757.1;ENST00000374741.4	known
clualt3p37543	chr4	139657745	139660586	+	chr4	139657745	139664500	+	alt3p	16	0	1	0	84.21	14	5	0.74	0.26	95	14	0	1	0	50	12	19	0.39	0.61	100	6	5	0.55	0.45	31.43	21	38	0.36	0.64	62.11	76.4	64.51	0.48	0.0101916678822447	4.57893360539203	0.307660974195261	--	--	--;--	novel
clualt3p38754	chr5	134143640	134146201	+	chr5	134143640	134146224	+	alt3p	8	29	0.22	0.78	100	12	103	0.1	0.9	89.84	16	44	0.27	0.73	100	0	34	0	1	100	0	35	0	1	77.78	0	38	0	1	100	96.61	92.59	0.196666666666667	0.0175588439958602	3.89882974268503	0.498877744117676	A3SS_12286,A3SS&ES_1622,ES_5202,3pMXE_3270,A3SS&ES_1624,A3SS_12288	A3SS_12286,A3SS_12287,IntronR_23198	--;ENST00000342854.10,ENST00000395023.5,ENST00000517855.5,ENST00000519238.1,ENST00000520958.5	novel
clualt3p18490	chr16	31130606	31130746	+	chr16	31130606	31131195	+	alt3p	219	13	0.94	0.06	97.48	279	6	0.98	0.02	92.53	164	0	1	0	100	149	44	0.77	0.23	95.54	139	26	0.84	0.16	98.8	66	15	0.81	0.19	100	96.67	98.11	0.166666666666667	0.00343822724561319	6.20173672946042	0.184518195514575	ES_7459,A3SS_21376,A3SS_21378,IntronR_10365	ES_7459,A3SS_21378,A5SS_14588	ENST00000219797.9,ENST00000448516.6,ENST00000538768.2,ENST00000543774.6;--	novel
clualt3p41416	chr6	136267175	136268162	-	chr6	136261477	136268162	-	alt3p	51	62	0.45	0.55	100	77	95	0.45	0.55	100	29	20	0.59	0.41	100	0	15	0	1	100	10	34	0.23	0.77	88	0	12	0	1	100	100	96	0.42	0.00945107011128353	4.67952252206171	0.30432445758333	ES_1220	ES_1220,5pMXE_3165	ENST00000526228.1,ENST00000527613.5,ENST00000527759.5,ENST00000529917.5,ENST00000530767.5,ENST00000531224.6,ENST00000534269.5,ENST00000534762.5,ENST00000640069.1;ENST00000353331.8,ENST00000392348.6,ENST00000527536.5,ENST00000529522.5,ENST00000530429.5,ENST00000532384.5,ENST00000533422.5	known
clualt3p31903	chr20	35709274	35713019	-	chr20	35709256	35713019	-	alt3p	46	53	0.46	0.54	100	78	129	0.38	0.62	97.18	35	30	0.54	0.46	100	0	10	0	1	100	0	10	0	1	100	0	10	0	1	100	99.06	100	0.46	0.000570948373092884	9.95929214352104	0.0674881147204723	A3SS_6380,A3SS_6382	cassetteExon_3119,A3SS_6380,5pMXE_1870	ENST00000253363.11,ENST00000403542.6,ENST00000429968.5,ENST00000448303.5,ENST00000463004.5,ENST00000471635.5,ENST00000492779.5,ENST00000495293.5,ENST00000528062.7,ENST00000656873.1;ENST00000338163.10,ENST00000361162.10,ENST00000444878.5,ENST00000461283.5,ENST00000465158.5,ENST00000470563.5,ENST00000475651.5,ENST00000639702.1,ENST00000665058.1	known
clualt5p8838	chr11	76782856	76782991	-	chr11	76782856	76783003	-	alt5p	13	10	0.57	0.43	71.88	12	18	0.4	0.6	96.77	14	10	0.58	0.42	80	0	28	0	1	100	0	8	0	1	100	0	36	0	1	100	82.88	100	0.516666666666667	0.000901531729191038	8.84631725579792	0.0674881147204723	A5SS_3436,A5SS_3437	A5SS_3435,A5SS_3436	ENST00000526585.1;ENST00000528075.1	known
clualt3p4719	chr1	45606591	45607321	+	chr1	45606591	45613169	+	alt3p	78	300	0.21	0.79	100	93	469	0.17	0.83	98.94	27	151	0.15	0.85	100	0	24	0	1	66.67	0	102	0	1	100	0	26	0	1	78.79	99.65	81.82	0.176666666666667	0.000558522981651677	10.0160585347445	0.0674881147204723	A3SS_266,ES_141	A3SS_266,A5SS_237,ES_141,cassetteExon_150,MXE_29,A5SS_7057	ENST00000350030.8,ENST00000453748.5,ENST00000470768.5,ENST00000527470.5,ENST00000529333.5,ENST00000534101.1,ENST00000537798.5;ENST00000351223.7,ENST00000372052.8,ENST00000437362.6,ENST00000437901.6,ENST00000525515.5,ENST00000528238.5	known
clualt3p17608	chr16	228402	229279	-	chr16	227336	229279	-	alt3p	9	22	0.29	0.71	100	18	49	0.27	0.73	100	12	26	0.32	0.68	100	0	12	0	1	100	0	8	0	1	100	0	26	0	1	100	100	100	0.293333333333333	3.55350810376512e-05	20.1885845806094	0.0171634441411855	cassetteExon_2314,A3SS_4657,IntronR_11202	cassetteExon_2314,A3SS_4657	ENST00000418978.5,ENST00000419516.5,ENST00000490762.5,ENST00000629543.2;ENST00000293872.13,ENST00000337351.8,ENST00000397783.5	known
clualt3p23604	chr18	12658773	12663458	+	chr18	12658773	12665065	+	alt3p	40	23	0.63	0.37	100	35	12	0.74	0.26	94	56	14	0.8	0.2	100	74	0	1	0	89.16	79	0	1	0	90.8	97	0	1	0	98.98	98	92.98	-0.276666666666667	0.00512969838930483	-5.55809110051413	0.219027819947651	3pMXE_1764,3pMXE_1765,3pMXE_5668	3pMXE_1764,A3SS_5618,ES_7929	ENST00000585853.2;ENST00000589405.5	known
clualt3p49776	chr9	39808761	39809486	-	chr9	39803859	39809486	-	alt3p	82	72	0.53	0.47	90.06	78	130	0.38	0.62	82.54	82	149	0.35	0.65	83.39	136	24	0.85	0.15	91.95	66	37	0.64	0.36	99.04	160	66	0.71	0.29	94.56	85.33	95.18	-0.313333333333333	0.0196204703559802	-3.76905661689374	0.526482621218801	A3SS_2773,A3SS_15580,A3SS_15581,IntronR_28248	A3SS_2773,A3SS_15577,A3SS_15578,A5SS_11397,A5SS_11398,ES_6022	ENST00000627065.2;ENST00000666906.1,ENST00000667968.1	known
clualt3p7785	chr11	46936851	46987208	+	chr11	46936851	47052388	+	alt3p	95	24	0.8	0.2	93.7	72	35	0.67	0.33	100	39	10	0.8	0.2	100	14	14	0.5	0.5	100	5	6	0.45	0.55	100	12	12	0.5	0.5	57.14	97.9	85.71	0.273333333333333	0.00416162209024805	5.88725690066545	0.201006346958981	cassetteExon_1671,3pMXE_1016,MXE_446	cassetteExon_1671,A3SS_3352,3pMXE_1016,MXE_446,A5SS_12280	ENST00000278460.12,ENST00000378615.7,ENST00000378618.6,ENST00000395460.6,ENST00000522712.6,ENST00000525279.5,ENST00000527667.5,ENST00000527784.5,ENST00000528488.5,ENST00000531648.5,ENST00000532633.5,ENST00000532840.5;ENST00000525895.5,ENST00000527234.5,ENST00000533124.5	known
clualt3p11091	chr12	122976970	122978360	+	chr12	122976970	122978442	+	alt3p	47	57	0.45	0.55	87.39	33	72	0.31	0.69	96.33	11	45	0.2	0.8	100	0	78	0	1	100	10	71	0.12	0.88	100	0	22	0	1	100	94.57	100	0.28	0.0276010700886826	3.38720692189115	0.605968947856078	A3SS_4103,ES_2269,3pMXE_1257,A3SS_19143,IntronR_6025	cassetteExon_2033,A3SS_4103,A3SS&ES_577,A5SS&ES_728,A3SS_19141,IntronR_6023	ENST00000545612.5,ENST00000545976.1;ENST00000228922.11,ENST00000397389.6,ENST00000406539.6,ENST00000454694.6,ENST00000536150.5,ENST00000536615.5,ENST00000542117.5,ENST00000542940.5,ENST00000545033.5	known
clualt3p37097	chr3	9765890	9767667	-	chr3	9763213	9767667	-	alt3p	34	10	0.77	0.23	97.78	75	11	0.87	0.13	98.85	10	8	0.56	0.44	100	22	0	1	0	100	24	0	1	0	100	62	0	1	0	96.88	98.88	98.96	-0.266666666666667	0.0432762620957583	-2.91924146067531	0.701688470645032	ES_625	ES_625	ENST00000256460.8;ENST00000411972.1	known
clualt3p25831	chr19	36019384	36023588	+	chr19	36019384	36045709	+	alt3p	12	12	0.5	0.5	58.54	7	10	0.41	0.59	43.59	8	8	0.5	0.5	84.21	0	10	0	1	100	2	4	0.33	0.67	35.29	0	48	0	1	100	62.11	78.43	0.36	0.0342691975325874	3.1574088695053	0.683067409844015	A3SS_24207	3pMXE_5871,A3SS_24207,A3SS_24208	--;ENST00000586962.1	novel
clualt5p24676	chr2	200439328	200440649	+	chr2	200419496	200440649	+	alt5p	8	51	0.14	0.86	100	14	102	0.12	0.88	100	0	28	0	1	100	11	11	0.5	0.5	100	11	1	0.92	0.08	100	16	6	0.73	0.27	100	100	100	-0.63	0.00815128465236057	-4.88158648300537	0.302851575930012	ES_540	ES_540,3pMXE_303	ENST00000358677.9,ENST00000409140.8,ENST00000409151.5,ENST00000409385.5,ENST00000409718.5,ENST00000409988.7,ENST00000451764.6,ENST00000619961.4;ENST00000360760.9,ENST00000409397.6,ENST00000438761.5,ENST00000449647.5,ENST00000453663.5	known
clualt3p9295	chr11	66000481	66002040	-	chr11	66000406	66002040	-	alt3p	51	28	0.65	0.35	71.17	85	18	0.83	0.17	61.31	49	17	0.74	0.26	51.16	84	0	1	0	89.36	47	0	1	0	50.54	33	6	0.85	0.15	61.9	61.21	67.27	-0.21	0.0435831348226728	-2.91217603018245	0.701688470645032	ES_1951,A3SS_3506,A3SS_3507,A5SS_3321,A5SS_12581	A3SS_3506,cassetteExon_1743,A3SS_3513,A5SS_3323	ENST00000526449.1,ENST00000526451.5;ENST00000529964.5	known
clualt3p27695	chr19	55095603	55095867	-	chr19	55095600	55095867	-	alt3p	43	23	0.65	0.35	100	92	53	0.63	0.37	100	10	6	0.62	0.38	100	7	0	1	0	100	18	0	1	0	100	10	4	0.71	0.29	100	100	100	-0.27	0.0497395416658904	-2.78155141996095	0.731431187448874	A3SS_6259	A3SS_6259	ENST00000263433.8,ENST00000435544.6;ENST00000592993.1	known
cluir20891	chr7	128501832	128502614	+	chr7	128501832	128502614	+	ir	47	47	0.5	0.5	68.12	41	51	0.45	0.55	63.89	34	50	0.4	0.6	86.6	31	82	0.27	0.73	68.07	37	89	0.29	0.71	88.11	21.5	68	0.24	0.76	82.49	72.87	79.56	0.183333333333333	0.0047637184603187	5.67281685442337	0.0874836746755078	IntronR_25228	IntronR_25228	ENST00000481392.1;ENST00000481392.1	known
cluir9616	chr17	2323345	2323655	+	chr17	2323345	2323655	+	ir	113	44	0.72	0.28	95.73	132	65	0.67	0.33	92.92	118.5	38	0.76	0.24	85.29	NA	NA	NA	NA	NA	103	9	0.92	0.08	92.56	169	10	0.94	0.06	69.92	91.31	81.24	-0.213333333333333	0.00846616206537173	-6.19677335393187	0.0874836746755078	--	--	ENST00000344595.10,ENST00000576848.1;ENST00000344595.10,ENST00000576848.1	known
cluir8818	chr16	56470614	56484761	-	chr16	56470614	56484761	-	ir	NA	NA	NA	NA	NA	44.5	10	0.82	0.18	100	20	2	0.91	0.09	100	NA	NA	NA	NA	NA	7	5	0.58	0.42	100	10.5	8	0.57	0.43	100	100	100	0.29	0.023519206932863	6.40502851234109	0.511073031853032	--	--	ENST00000564459.6,ENST00000682038.1,ENST00000682187.1,ENST00000682360.1,ENST00000682473.1,ENST00000682855.1,ENST00000682930.1,ENST00000683212.1;ENST00000564459.6,ENST00000682038.1,ENST00000682187.1,ENST00000682360.1,ENST00000682473.1,ENST00000682855.1,ENST00000682930.1,ENST00000683212.1	known
cluir480	chr1	109693466	109693602	-	chr1	109693466	109693602	-	ir	NA	NA	NA	NA	NA	91	32	0.74	0.26	92.48	102	24	0.81	0.19	100	89.5	62	0.59	0.41	100	91.5	67	0.58	0.42	100	NA	NA	NA	NA	NA	96.24	100	0.19	0.0329254627373536	5.37401153701776	0.340229781619321	--	--	ENST00000562538.1;ENST00000562538.1	known
cluir17024	chr2	37201903	37202784	-	chr2	37201903	37202784	-	ir	58	431	0.12	0.88	98.89	50.5	479	0.1	0.9	100	71.5	298	0.19	0.81	99.6	64	66	0.49	0.51	100	83	225	0.27	0.73	99.04	91.5	132	0.41	0.59	98.24	99.5	99.09	-0.253333333333333	0.0222133102848968	-3.62728209526544	0.340229781619321	--	--	ENST00000234170.10,ENST00000489306.1;ENST00000234170.10,ENST00000489306.1	known
cluir13239	chr19	45351017	45351286	+	chr19	45351017	45351286	+	ir	28	43	0.39	0.61	100	41.5	29	0.59	0.41	100	30.5	9	0.77	0.23	100	14.5	48	0.23	0.77	91.24	11	71	0.13	0.87	100	28.5	157	0.15	0.85	100	100	97.08	0.413333333333333	0.0221937658753093	3.62827556308005	0.340229781619321	--	--	ENST00000391946.7,ENST00000470402.1,ENST00000585434.5;ENST00000391946.7,ENST00000470402.1,ENST00000585434.5	known
cluir9172	chr16	84595	86668	-	chr16	84595	86668	-	ir	48.5	111	0.3	0.7	100	35.5	92	0.28	0.72	100	25.5	67	0.28	0.72	100	14	85	0.14	0.86	100	22	98	0.18	0.82	100	8	100	0.07	0.93	100	100	100	0.156666666666667	0.00882629973611418	4.77212697612801	0.27361529181954	--	--	ENST00000610509.1;ENST00000610509.1	known
cluir12277	chr19	16551868	16551993	-	chr19	16551868	16551993	-	ir	50.5	6	0.89	0.11	90.4	52.5	3	0.95	0.05	96.52	NA	NA	NA	NA	NA	NA	NA	NA	NA	NA	45	23	0.66	0.34	100	84	72	0.54	0.46	99.36	93.46	99.68	0.32	0.0412455716608324	4.77027835199955	0.426204240495268	IntronR_16069	IntronR_16069	ENST00000596387.1;ENST00000596387.1	known
cluir7861	chr15	90265876	90266288	+	chr15	90265876	90266288	+	ir	79	70	0.53	0.47	96.75	148	135	0.52	0.48	100	50	60	0.45	0.55	100	15	47	0.24	0.76	100	30.5	47	0.39	0.61	100	16.5	32	0.34	0.66	100	98.92	100	0.176666666666667	0.0253607334852671	3.47962047078265	0.39309136902164	IntronR_9008	IntronR_9008	ENST00000379095.5;ENST00000379095.5	known
cluir7129	chr15	101274494	101274612	-	chr15	101274494	101274612	-	ir	84	18	0.82	0.18	100	126.5	40	0.76	0.24	100	NA	NA	NA	NA	NA	NA	NA	NA	NA	NA	30.5	31	0.5	0.5	100	14	12	0.54	0.46	100	100	100	0.27	0.0173693909167673	7.4884526490406	0.420217743065119	--	--	--;--	novel
cluir10310	chr17	4538975	4539439	-	chr17	4538975	4539439	-	ir	358.5	150	0.71	0.29	100	449	136	0.77	0.23	100	269.5	121	0.69	0.31	100	242	229	0.51	0.49	100	288.5	262	0.52	0.48	100	272	257	0.51	0.49	100	100	100	0.21	0.000980922625889512	8.6537155287674	0.0304086014025749	IntronR_13089	IntronR_13089	ENST00000381556.6,ENST00000573116.5,ENST00000573723.1;ENST00000381556.6,ENST00000573116.5,ENST00000573723.1	known
cluir24393	chrX	47565139	47565252	+	chrX	47565139	47565252	+	ir	1	43	0.02	0.98	100	4	144	0.03	0.97	100	0	10	0	1	100	6	37	0.14	0.86	100	NA	NA	NA	NA	NA	5	17	0.23	0.77	100	100	100	-0.168333333333333	0.0176808741133654	-4.75239306585625	0.274053548757164	--	--	ENST00000377039.2,ENST00000377045.9;ENST00000377039.2,ENST00000377045.9	known
cluir8725	chr16	3129653	3131747	-	chr16	3129653	3131747	-	ir	7	4	0.64	0.36	100	7.5	8	0.48	0.52	100	11.5	5	0.7	0.3	100	0	12	0	1	100	1.5	8	0.16	0.84	100	NA	NA	NA	NA	NA	100	100	0.526666666666667	0.0147217418215328	5.08181341513115	0.314465699849055	--	--	ENST00000571449.2,ENST00000571963.5,ENST00000572691.2,ENST00000573447.2,ENST00000575139.1,ENST00000652946.1,ENST00000653148.1,ENST00000653667.1,ENST00000654387.1,ENST00000654482.1,ENST00000657201.1,ENST00000658602.1,ENST00000659227.1,ENST00000664624.1,ENST00000668778.1,ENST00000668823.1,ENST00000670666.1,ENST00000673666.1;ENST00000571449.2,ENST00000571963.5,ENST00000572691.2,ENST00000573447.2,ENS…	known
cluir16782	chr2	24820848	24821517	-	chr2	24820848	24821517	-	ir	17.5	109	0.14	0.86	100	49	218	0.18	0.82	100	14	46	0.23	0.77	100	13.5	16	0.46	0.54	100	9	16	0.36	0.64	100	NA	NA	NA	NA	NA	100	100	-0.226666666666667	0.020288109667681	-4.51663591625449	0.314465699849055	--	--	ENST00000260600.9,ENST00000405392.6,ENST00000485887.1,ENST00000606682.5,ENST00000679454.1;ENST00000260600.9,ENST00000405392.6,ENST00000485887.1,ENST00000606682.5,ENST00000679454.1	known
[truncated: 6 more columns]
