# Supplementary material for: LncRNA TP53TG1 plays an anti-oncogenic role in cervical cancer by synthetically regulating transcriptome profile in HeLa cells
Source: Front Genet. 2022 Oct 4;13:981030. doi: 10.3389/fgene.2022.981030 (PMC9576931; doi:10.3389/fgene.2022.981030)
Supplement: Supplementary file 3 [file DataSheet1.ZIP › figures-中间图形/fig4-AS/F_network/network.xls]

#miRNA	gene	correlation	pvalue	1	1	typea	typea
KIN	clualt3p16485:PML	0.98116141	0.000528996	19	65	RBP	RAS
KIN	clualt5p928:S100A14	-0.958599148	0.002535565	19	21	RBP	RAS
KIN	clualt3p19819:MVD	-0.960558121	0.002302814	19	45	RBP	RAS
APOBEC3B	clualt3p16485:PML	0.95103002	0.003538372	17	65	RBP	RAS
APOBEC3B	clualt3p19819:MVD	-0.990988033	0.000121457	17	45	RBP	RAS
APOBEC3B	clualt5p928:S100A14	-0.974191814	0.000990499	17	21	RBP	RAS
RBMX2	clualt5p1099:CASP9	-0.957019214	0.002731322	18	18	RBP	RAS
RBMX2	clualt5p4827:TIAL1	0.964044631	0.001915942	18	25	RBP	RAS
RBMX2	clualt3p16485:PML	-0.969490802	0.001382018	18	65	RBP	RAS
HSP90AA1	clualt5p1099:CASP9	-0.955496533	0.002926767	18	18	RBP	RAS
EZH2	clualt3p16485:PML	0.952717301	0.003300627	3	65	RBP	RAS
FUBP1	clualt3p16485:PML	0.967573652	0.001560154	4	65	RBP	RAS
RTN4	clualt3p16485:PML	0.961221941	0.002226451	2	65	RBP	RAS
TAGLN	clualt3p18718:ROGDI	-0.979912787	0.000601192	33	15	RBP	RAS
TAGLN	clualt5p4827:TIAL1	0.957576884	0.002661406	33	25	RBP	RAS
TAGLN	clualt5p1099:CASP9	-0.95144588	0.003479021	33	18	RBP	RAS
DHX58	clualt3p16485:PML	0.964985355	0.001817574	13	65	RBP	RAS
DHX58	clualt3p19819:MVD	-0.953442943	0.003200882	13	45	RBP	RAS
THUMPD2	clualt5p4827:TIAL1	-0.951650829	0.003449952	26	25	RBP	RAS
THUMPD2	clualt3p19819:MVD	-0.953055594	0.003253938	26	45	RBP	RAS
THUMPD2	clualt3p16485:PML	0.966682775	0.001646565	26	65	RBP	RAS
OAS2	clualt5p1099:CASP9	0.966679484	0.001646888	34	18	RBP	RAS
OAS2	clualt5p4827:TIAL1	-0.98214448	0.000475383	34	25	RBP	RAS
OAS2	clualt3p18718:ROGDI	0.98435192	0.000365378	34	15	RBP	RAS
OAS2	clualt5p928:S100A14	-0.980396068	0.000572704	34	21	RBP	RAS
CDC5L	clualt3p16485:PML	0.985454969	0.000315798	12	65	RBP	RAS
CDC5L	clualt3p19819:MVD	-0.972174969	0.001150577	12	45	RBP	RAS
ZFP36	clualt3p19819:MVD	-0.985006877	0.000335505	12	45	RBP	RAS
ZFP36	clualt5p928:S100A14	-0.96725235	0.001591053	12	21	RBP	RAS
ZFP36	clualt3p16485:PML	0.983446202	0.000408774	12	65	RBP	RAS
MPHOSPH10	clualt5p928:S100A14	-0.962681226	0.00206305	15	21	RBP	RAS
MPHOSPH10	clualt3p19819:MVD	-0.96170052	0.002172185	15	45	RBP	RAS
MPHOSPH10	clualt3p16485:PML	0.956645832	0.002778632	15	65	RBP	RAS
DDX58	clualt5p928:S100A14	-0.970143589	0.001323801	27	21	RBP	RAS
DDX58	clualt3p19819:MVD	-0.963478509	0.001976372	27	45	RBP	RAS
DDX58	clualt3p18718:ROGDI	0.967091041	0.001606679	27	15	RBP	RAS
DDX58	clualt5p4827:TIAL1	-0.973007864	0.00108303	27	25	RBP	RAS
IFIT2	clualt3p16485:PML	0.968254142	0.001495703	18	65	RBP	RAS
IFIT2	clualt5p928:S100A14	-0.950931015	0.003552575	18	21	RBP	RAS
IFIT2	clualt3p19819:MVD	-0.965741211	0.001740393	18	45	RBP	RAS
RANBP17	clualt5p928:S100A14	-0.985861099	0.00029845	39	21	RBP	RAS
RANBP17	clualt3p19819:MVD	-0.96028611	0.002334471	39	45	RBP	RAS
RANBP17	clualt3p18718:ROGDI	0.981030185	0.000536368	39	15	RBP	RAS
RANBP17	clualt5p4827:TIAL1	-0.987251924	0.000242734	39	25	RBP	RAS
NXF1	clualt3p19819:MVD	-0.955819254	0.002884788	7	45	RBP	RAS
NXF1	clualt3p16485:PML	0.968475519	0.001475025	7	65	RBP	RAS
CSTF2T	clualt3p19819:MVD	-0.964601136	0.001857441	7	45	RBP	RAS
CSTF2T	clualt3p16485:PML	0.98315924	0.000423029	7	65	RBP	RAS
OASL	clualt5p4827:TIAL1	-0.979932467	0.000600018	32	25	RBP	RAS
OASL	clualt3p18718:ROGDI	0.984133058	0.000375642	32	15	RBP	RAS
OASL	clualt5p1099:CASP9	0.962850547	0.002044488	32	18	RBP	RAS
OASL	clualt5p928:S100A14	-0.963915351	0.00192966	32	21	RBP	RAS
NPM3	clualt3p18718:ROGDI	-0.956511099	0.002795802	22	15	RBP	RAS
NPM3	clualt5p4827:TIAL1	0.965791198	0.001735347	22	25	RBP	RAS
NPM3	clualt5p1099:CASP9	-0.967559547	0.001561505	22	18	RBP	RAS
TSNAX	clualt3p41416:BCLAF1	-0.962109274	0.002126361	37	5	RBP	RAS
TSNAX	clualt5p4827:TIAL1	0.95430896	0.003083813	37	25	RBP	RAS
TSNAX	clualt5p29751:CNBP	0.955204905	0.002964958	37	4	RBP	RAS
ZCRB1	clualt3p46617:HSF1	0.952411096	0.003343168	41	2	RBP	RAS
PCF11	clualt3p16485:PML	0.977888556	0.000727969	11	65	RBP	RAS
PCF11	clualt3p19819:MVD	-0.977083866	0.000781707	11	45	RBP	RAS
PAN2	clualt3p16485:PML	0.998140103	5.19E-06	14	65	RBP	RAS
PAN2	clualt3p19819:MVD	-0.964280638	0.001891023	14	45	RBP	RAS
COL14A1	clualt3p19819:MVD	-0.98135162	0.0005184	11	45	RBP	RAS
COL14A1	clualt3p16485:PML	0.970047046	0.001332333	11	65	RBP	RAS
MTDH	clualt5p1099:CASP9	-0.963276255	0.001998187	31	18	RBP	RAS
MTDH	clualt5p29751:CNBP	0.958079761	0.002599126	31	4	RBP	RAS
MTDH	clualt3p41416:BCLAF1	-0.957825781	0.00263049	31	5	RBP	RAS
MTDH	clualt3p18718:ROGDI	-0.956294132	0.002823561	31	15	RBP	RAS
ZC3H12C	clualt5p928:S100A14	-0.989538	0.000163608	24	21	RBP	RAS
ZC3H12C	clualt3p19819:MVD	-0.976972746	0.000789276	24	45	RBP	RAS
ZC3H12C	clualt5p4827:TIAL1	-0.953818197	0.003149891	24	25	RBP	RAS
C12orf43	clualt3p41416:BCLAF1	-0.965262507	0.001789081	26	5	RBP	RAS
C12orf43	clualt5p29751:CNBP	0.955909065	0.002873159	26	4	RBP	RAS
TMED10	clualt3p16485:PML	0.971365256	0.001218183	7	65	RBP	RAS
TMED10	clualt3p19819:MVD	-0.967985703	0.001520967	7	45	RBP	RAS
RBM5	clualt3p16485:PML	0.968854071	0.001439997	5	65	RBP	RAS
SON	clualt5p1099:CASP9	-0.994631704	4.32E-05	21	18	RBP	RAS
ZCCHC9	clualt3p19819:MVD	-0.958328817	0.002568551	14	45	RBP	RAS
ZCCHC9	clualt3p16485:PML	0.990807417	0.000126367	14	65	RBP	RAS
KTN1	clualt5p29751:CNBP	0.955070046	0.002982701	27	4	RBP	RAS
KTN1	clualt3p18718:ROGDI	-0.952513857	0.003328862	27	15	RBP	RAS
KTN1	clualt3p41416:BCLAF1	-0.962846496	0.002044931	27	5	RBP	RAS
KTN1	clualt5p1099:CASP9	-0.958674166	0.002526448	27	18	RBP	RAS
COPB1	clualt3p16485:PML	0.982161175	0.000474497	9	65	RBP	RAS
COPB1	clualt3p19819:MVD	-0.984385601	0.000363811	9	45	RBP	RAS
IFIT1	clualt5p4827:TIAL1	-0.955461137	0.002931389	27	25	RBP	RAS
IFIT1	clualt3p19819:MVD	-0.973837239	0.001017781	27	45	RBP	RAS
IFIT1	clualt5p928:S100A14	-0.994954233	3.81E-05	27	21	RBP	RAS
IFIT1	clualt3p16485:PML	0.955702934	0.002899885	27	65	RBP	RAS
TCOF1	clualt5p1099:CASP9	-0.975495075	0.00089338	23	18	RBP	RAS
TCOF1	clualt3p18718:ROGDI	-0.966663929	0.001648417	23	15	RBP	RAS
TCOF1	clualt5p4827:TIAL1	0.967178497	0.001598198	23	25	RBP	RAS
TDRD7	clualt5p928:S100A14	-0.958758132	0.002516263	19	21	RBP	RAS
TDRD7	clualt3p19819:MVD	-0.992324749	8.81E-05	19	45	RBP	RAS
TDRD7	clualt3p16485:PML	0.98052849	0.000565018	19	65	RBP	RAS
HNRNPDL	clualt3p19819:MVD	-0.974333066	0.000979733	8	45	RBP	RAS
HNRNPDL	clualt3p16485:PML	0.974485299	0.000968195	8	65	RBP	RAS
EIF5AL1	clualt5p1099:CASP9	-0.959678285	0.002405983	16	18	RBP	RAS
EIF5AL1	clualt3p16485:PML	-0.960140959	0.002351452	16	65	RBP	RAS
ZNF239	clualt3p16485:PML	0.955241123	0.002960202	10	65	RBP	RAS
ZNF239	clualt5p928:S100A14	-0.964295994	0.001889407	10	21	RBP	RAS
CAT	clualt3p16485:PML	0.964890331	0.001827394	9	65	RBP	RAS
CAT	clualt3p19819:MVD	-0.955114916	0.002976792	9	45	RBP	RAS
DHX33	clualt5p4827:TIAL1	0.954635917	0.003040173	15	25	RBP	RAS
PABPC1L	clualt3p16485:PML	0.962189838	0.002117386	5	65	RBP	RAS
PDCD6IP	clualt3p16485:PML	0.979531706	0.000624139	8	65	RBP	RAS
PDCD6IP	clualt3p19819:MVD	-0.971918534	0.001171781	8	45	RBP	RAS
MTRF1	clualt3p16485:PML	0.971646264	0.001194504	5	65	RBP	RAS
SYNE2	clualt3p16485:PML	0.96709507	0.001606288	7	65	RBP	RAS
HDAC2	clualt3p16485:PML	0.969989119	0.001337465	5	65	RBP	RAS
CELF1	clualt5p4827:TIAL1	0.958496579	0.002548055	12	25	RBP	RAS
CELF1	clualt3p16485:PML	-0.950318866	0.003641011	12	65	RBP	RAS
RBM12	clualt3p19819:MVD	-0.950524804	0.00361114	10	45	RBP	RAS
RBM12	clualt3p16485:PML	0.965053705	0.001810526	10	65	RBP	RAS
OAS1	clualt3p19819:MVD	-0.978247363	0.000704619	24	45	RBP	RAS
OAS1	clualt5p928:S100A14	-0.981597082	0.000504885	24	21	RBP	RAS
OAS1	clualt3p16485:PML	0.967397725	0.001577036	24	65	RBP	RAS
RPP21	clualt3p16485:PML	0.956256827	0.002828347	8	65	RBP	RAS
GNL2	clualt3p16485:PML	0.974841875	0.000941435	11	65	RBP	RAS
GNL2	clualt3p19819:MVD	-0.955613976	0.002911456	11	45	RBP	RAS
MRPL50	clualt3p16485:PML	0.975896794	0.000864445	17	65	RBP	RAS
MRPL50	clualt5p928:S100A14	-0.96109641	0.002240794	17	21	RBP	RAS
MRPL50	clualt3p19819:MVD	-0.996327723	2.02E-05	17	45	RBP	RAS
CLK1	clualt3p16485:PML	0.958836083	0.002506827	10	65	RBP	RAS
CNOT2	clualt3p18718:ROGDI	-0.983279908	0.000417005	34	15	RBP	RAS
CNOT2	clualt5p4827:TIAL1	0.990552796	0.000133453	34	25	RBP	RAS
CNOT2	clualt5p1099:CASP9	-0.963952495	0.001925713	34	18	RBP	RAS
HSPB1	clualt5p4827:TIAL1	0.950641742	0.003594232	25	25	RBP	RAS
HSPB1	clualt5p928:S100A14	0.953741609	0.003160265	25	21	RBP	RAS
HSPB1	clualt3p19819:MVD	0.973353778	0.001055572	25	45	RBP	RAS
HSPB1	clualt3p16485:PML	-0.958549341	0.002541626	25	65	RBP	RAS
OAS3	clualt3p19819:MVD	-0.958543577	0.002542328	9	45	RBP	RAS
OAS3	clualt3p16485:PML	0.97173145	0.001187372	9	65	RBP	RAS
THOC2	clualt5p1099:CASP9	-0.976716373	0.00080688	22	18	RBP	RAS
THOC2	clualt3p5054:GADD45A	0.968347334	0.001486981	22	2	RBP	RAS
THOC7	clualt3p16485:PML	0.989698202	0.000158644	12	65	RBP	RAS
THOC7	clualt3p19819:MVD	-0.985598354	0.000309618	12	45	RBP	RAS
NUCKS1	clualt3p16485:PML	-0.972058385	0.001160193	19	65	RBP	RAS
NUCKS1	clualt3p19819:MVD	0.95706324	0.00272577	19	45	RBP	RAS
NUCKS1	clualt5p4827:TIAL1	0.964847523	0.001831826	19	25	RBP	RAS
SMG8	clualt3p16485:PML	0.975528112	0.000890982	5	65	RBP	RAS
SMG8	clualt3p19819:MVD	-0.950426429	0.003625394	5	45	RBP	RAS
PAIP1	clualt3p16485:PML	0.967672551	0.001550704	9	65	RBP	RAS
PAIP1	clualt3p19819:MVD	-0.952047335	0.003394054	9	45	RBP	RAS
SECISBP2L	clualt5p928:S100A14	-0.960119616	0.002353954	30	21	RBP	RAS
SECISBP2L	clualt3p18718:ROGDI	0.986223888	0.000283365	30	15	RBP	RAS
SECISBP2L	clualt5p4827:TIAL1	-0.977839132	0.000731214	30	25	RBP	RAS
RPS10	clualt5p4827:TIAL1	0.952262541	0.003363904	17	25	RBP	RAS
SMAD7	clualt3p16485:PML	0.980121168	0.000588824	9	65	RBP	RAS
SMAD7	clualt3p19819:MVD	-0.965224382	0.001792988	9	45	RBP	RAS
LRRFIP1	clualt5p4827:TIAL1	0.960588881	0.002299247	17	25	RBP	RAS
LRRFIP1	clualt3p16485:PML	-0.954561453	0.003050085	17	65	RBP	RAS
LRRFIP1	clualt5p1099:CASP9	-0.964976374	0.001818501	17	18	RBP	RAS
DCLRE1C	clualt3p16485:PML	-0.956311465	0.002821338	33	65	RBP	RAS
DCLRE1C	clualt5p4827:TIAL1	0.981442409	0.000513381	33	25	RBP	RAS
DCLRE1C	clualt3p18718:ROGDI	-0.957425182	0.002680337	33	15	RBP	RAS
DCLRE1C	clualt3p19819:MVD	0.974793095	0.000945074	33	45	RBP	RAS
MRPL55	clualt3p19819:MVD	0.982366666	0.00046366	22	45	RBP	RAS
MRPL55	clualt3p16485:PML	-0.965340591	0.001781094	22	65	RBP	RAS
MRPL55	clualt5p4827:TIAL1	0.965644422	0.001750184	22	25	RBP	RAS
GTPBP2	clualt3p16485:PML	0.97038123	0.001302915	5	65	RBP	RAS
PARP4	clualt3p16485:PML	0.958384232	0.002561772	4	65	RBP	RAS
LCMT2	clualt5p928:S100A14	-0.981593294	0.000505092	16	21	RBP	RAS
LCMT2	clualt3p19819:MVD	-0.987349236	0.00023905	16	45	RBP	RAS
LCMT2	clualt3p16485:PML	0.975219603	0.000913494	16	65	RBP	RAS
EIF2A	clualt3p16485:PML	0.958986695	0.002488643	2	65	RBP	RAS
FN1	clualt3p16485:PML	0.958152816	0.002590139	2	65	RBP	RAS
GPATCH8	clualt3p16485:PML	0.964120358	0.001907928	2	65	RBP	RAS
IFI16	clualt3p16485:PML	0.967320118	0.001584511	6	65	RBP	RAS
UPF2	clualt3p5054:GADD45A	0.957486995	0.002672615	12	2	RBP	RAS
CWF19L2	clualt5p1099:CASP9	-0.956097468	0.002848839	11	18	RBP	RAS
CNN1	clualt5p24704:CASP8	-0.993280385	6.76E-05	12	1	RBP	RAS
CNN1	clualt3p46617:HSF1	0.958783088	0.00251324	12	2	RBP	RAS
PRKAR2A	clualt5p1099:CASP9	-0.970700507	0.001275114	31	18	RBP	RAS
PRKAR2A	clualt5p4827:TIAL1	0.968666874	0.001457266	31	25	RBP	RAS
PRKAR2A	clualt3p18718:ROGDI	-0.96836057	0.001485744	31	15	RBP	RAS
DDX60	clualt3p18718:ROGDI	0.960700239	0.002286358	29	15	RBP	RAS
DDX60	clualt5p4827:TIAL1	-0.960244139	0.002339375	29	25	RBP	RAS
DDX60	clualt3p19819:MVD	-0.953479908	0.003195841	29	45	RBP	RAS
DDX60	clualt5p928:S100A14	-0.983382005	0.000411942	29	21	RBP	RAS
DDX60	clualt5p1099:CASP9	0.952136432	0.003381556	29	18	RBP	RAS
PRPF38B	clualt3p16485:PML	0.979454533	0.000628838	10	65	RBP	RAS
IFIH1	clualt3p16485:PML	0.963216329	0.002004673	15	65	RBP	RAS
PINX1	clualt5p928:S100A14	-0.959797367	0.002391889	16	21	RBP	RAS
PINX1	clualt3p19819:MVD	-0.994957935	3.81E-05	16	45	RBP	RAS
PINX1	clualt3p16485:PML	0.980554552	0.000563512	16	65	RBP	RAS
ANKRD17	clualt3p41416:BCLAF1	-0.951719654	0.003440217	19	5	RBP	RAS
ANKRD17	clualt5p1099:CASP9	-0.955829407	0.002883473	19	18	RBP	RAS
SLTM	clualt3p19819:MVD	-0.978941184	0.000660541	12	45	RBP	RAS
SLTM	clualt3p16485:PML	0.981172039	0.000528401	12	65	RBP	RAS
BRIX1	clualt3p19819:MVD	-0.979063208	0.000652935	9	45	RBP	RAS
BRIX1	clualt3p16485:PML	0.987307984	0.000240609	9	65	RBP	RAS
NKAP	clualt3p16485:PML	0.96472523	0.001844518	10	65	RBP	RAS
RP9	clualt3p19819:MVD	0.953642898	0.003173661	26	45	RBP	RAS
RP9	clualt3p18718:ROGDI	-0.95339226	0.0032078	26	15	RBP	RAS
RP9	clualt5p4827:TIAL1	0.962272989	0.002108142	26	25	RBP	RAS
CWC22	clualt3p19819:MVD	-0.96945713	0.001385054	7	45	RBP	RAS
CWC22	clualt3p16485:PML	0.973325885	0.001057773	7	65	RBP	RAS
TEFM	clualt3p16485:PML	0.985342146	0.000320704	18	65	RBP	RAS
TEFM	clualt5p928:S100A14	-0.968266837	0.001494513	18	21	RBP	RAS
TEFM	clualt3p19819:MVD	-0.994555097	4.44E-05	18	45	RBP	RAS
HSP90B1	clualt3p16485:PML	0.972010466	0.001164157	4	65	RBP	RAS
clualt3p16485:PML	apoptotic process	1	1	10	10	RAS	GO
clualt5p928:S100A14	apoptotic process	1	1	10	10	RAS	GO
clualt3p19819:MVD	positive regulation of cell population proliferation	1	1	10	10	RAS	GO
clualt5p1099:CASP9	apoptotic process	1	1	10	10	RAS	GO
clualt5p4827:TIAL1	apoptotic process	1	1	10	10	RAS	GO
clualt5p4827:TIAL1	positive regulation of cell population proliferation	1	1	10	10	RAS	GO
clualt3p18718:ROGDI	positive regulation of cell population proliferation	1	1	10	10	RAS	GO
clualt3p41416:BCLAF1	apoptotic process	1	1	10	10	RAS	GO
clualt5p29751:CNBP	positive regulation of cell population proliferation	1	1	10	10	RAS	GO
clualt3p46617:HSF1	positive regulation of cell population proliferation	1	1	10	10	RAS	GO
clualt3p5054:GADD45A	apoptotic process	1	1	10	10	RAS	GO
clualt5p24704:CASP8	apoptotic process	1	1	10	10	RAS	GO
