# Supplementary material for: LncRNA TP53TG1 plays an anti-oncogenic role in cervical cancer by synthetically regulating transcriptome profile in HeLa cells
Source: Front Genet. 2022 Oct 4;13:981030. doi: 10.3389/fgene.2022.981030 (PMC9576931; doi:10.3389/fgene.2022.981030)
Supplement: Supplementary file 3 [file DataSheet1.ZIP › figures-中间图形/fig4-AS/S1A_RBP_exp/data.order.xls]

Gene	NC_2	NC_1	NC_3	OE_TP53TG1_2	OE_TP53TG1_1	OE_TP53TG1_3
SECISBP2L	0.06	0.03	0.07	0.29	0.28	0.23
RANBP17	0.02	0.01	0.01	0.09	0.09	0.06
OAS2	0.53	0.42	0.35	3.17	3.01	2.22
DDX60	0.04	0.04	0.04	0.15	0.13	0.1
DDX58	1.35	0.85	1.11	4.17	3.52	2.84
OASL	13.67	11.14	12.1	40.57	36.13	31.52
APOBEC3B	0.87	0.5	0.52	2.22	2.2	1.03
ZC3H12C	0.08	0.05	0.04	0.26	0.28	0.14
TEFM	0.45	0.26	0.22	1.15	0.98	0.61
MRPL50	1.02	0.48	0.63	2.64	2.15	1.37
TDRD7	0.48	0.21	0.27	1.46	1.12	0.71
PINX1	4.9	4.32	4.45	6.99	6.3	5.31
IFIT1	1.11	1.02	0.65	6.43	5.82	3.39
OAS1	2.33	1.68	1.67	11.16	8.87	5.81
TRMT11	0.15	0.02	0.09	0.52	0.21	0.29
THUMPD2	0.34	0.25	0.21	0.98	0.73	0.64
PAN2	0.26	0.18	0.07	0.8	0.55	0.37
ZCCHC9	0.31	0.32	0.1	1.26	0.9	0.56
KIN	0.06	0.06	0.03	0.28	0.2	0.14
ZNF239	0.08	0.17	0.08	0.67	0.52	0.25
LCMT2	0.28	0.23	0.2	0.99	0.83	0.46
ZFP36	2.9	2.25	1.38	10.38	8.5	4.08
IFIH1	0.12	0.1	0.07	1.02	0.58	0.45
PRPF38B	0.39	0.37	0.13	2.16	1.24	0.84
IFIT2	1.44	0.63	1	11.58	7.39	4.77
DHX58	0.86	0.89	0.83	4.11	2.77	1.94
MPHOSPH10	0.35	0.35	0.41	1.98	1.41	0.91
CLK1	0.29	0.3	0.28	1.43	0.86	0.6
OAS3	1.12	0.65	0.72	6.99	4.16	2.44
PAIP1	2.3	1.92	1.9	10.16	6.34	3.79
CAT	0.36	0.3	0.32	1.89	1.19	0.66
PPWD1	0.29	0.35	0.27	1.63	0.72	0.5
PNN	1.27	0.84	1.04	10.32	5.16	2.09
HNRNPH1	1.59	1.24	1.53	6.96	3.76	2.37
HIBADH	1.18	0.99	1.13	5.66	2.85	1.84
RANBP6	0.15	0.08	0.11	0.71	0.33	0.32
NKAP	0.39	0.2	0.25	1.21	0.71	0.58
RPP21	0.07	0	0.05	0.66	0.35	0.24
ASH1L	0.18	0.09	0.14	0.71	0.37	0.25
GNL2	3.48	2.14	2.3	11.23	6.93	5
RBM12	1.15	0.64	0.83	4.03	2.39	1.6
SYNE2	0.11	0.05	0.06	0.42	0.23	0.15
IFI16	1.14	0.65	0.68	4.51	2.5	1.6
MTRF1	0.18	0.07	0.06	0.71	0.37	0.23
GTPBP2	1.62	1.06	0.77	5.63	3.02	2.13
HDAC2	0.44	0.3	0.21	1.51	0.81	0.57
DDX20	0.23	0.14	0.14	0.86	0.42	0.24
EIF2A	0.35	0.25	0.15	1.53	0.76	0.43
PABPC1L	0.53	0.36	0.22	2.51	1.23	0.78
EZH2	0.5	0.38	0.24	2.01	0.96	0.65
SMG8	0.46	0.26	0.17	1.56	0.96	0.42
RBM5	1.47	1.17	1.03	5.63	3.47	1.89
FUBP1	2.66	1.78	1.77	9.92	6.05	3.17
NXF1	2.8	1.82	1.85	11.32	7.07	3.43
FN1	1.18	0.66	0.59	6.57	3.41	1.52
PARP4	0.52	0.27	0.33	2.29	1.23	0.68
HSP90B1	3.51	2.01	1.55	15.47	8.66	4.43
GPATCH8	0.46	0.27	0.19	1.9	1.02	0.48
RTN4	2.93	1.76	1.54	11.91	6.47	3.22
CWC22	0.2	0.09	0.06	0.77	0.54	0.17
COPB1	1.23	0.77	0.67	3.94	3	1.42
PCF11	0.21	0.12	0.14	0.79	0.54	0.3
HNRNPDL	6.51	4.7	4.92	22.83	16.23	8.64
CSTF2T	0.83	0.62	0.41	3.34	2.21	1.1
BRIX1	2.78	1.58	1.39	8.31	5.86	3.14
PDCD6IP	1.25	0.65	0.67	4.13	2.75	1.4
TMED10	4.95	2.15	2.93	14.75	9.57	5.26
COL14A1	0.22	0.08	0.15	0.77	0.53	0.3
CDC5L	0.54	0.28	0.26	2.09	1.35	0.84
SMAD7	0.21	0.08	0.07	1.23	0.73	0.38
SLTM	1.13	0.5	0.63	3.16	2.16	1.37
THOC7	5.39	2.96	2.85	14.98	10.9	6.62
CELF4	0.45	0.24	0.31	0.14	0.25	0.25
METTL8	0.48	0.75	0.67	0.4	0.43	0.42
METTL16	6.49	9.24	8.86	4.53	5.49	5.51
C12orf43	6.75	9.43	9.92	5.38	5.61	5.29
TSNAX	1.98	3.32	3.79	0.74	0.86	0.9
DCP1A	4.15	6.42	7.01	2.09	3.14	3.35
RPS10	8.04	11.31	11.78	4.39	5.89	6.56
CELF1	18.46	23.49	26.21	8.14	12.25	13.61
DHX33	17.94	26.6	32.85	4.23	7.95	11.8
DCLRE1C	1.82	2.43	2.42	0.58	0.81	1.33
MRPL55	67.44	83.16	81.78	38.86	46.44	59.32
HSPB1	1645.75	1844.82	1750.48	869.94	1148.68	1332.6
RP9	6.4	7.18	6.96	3.22	4.39	4.79
MRPL2	12.76	16.77	19.39	7.57	12.04	13.6
INTS6	0.31	0.36	0.47	0.2	0.25	0.29
DIS3	1.1	1.3	1.73	0.63	0.78	0.92
WBP4	2.59	2.98	3.76	1.68	2.1	2.17
CNN1	2.3	2.84	2.18	1.43	1.48	1.58
ZCRB1	2.6	2.63	2.45	1.73	1.77	1.48
TAGLN	102.27	103.16	96.98	55.7	59.63	61.22
HSP90AA1	56.53	50.2	58.15	38.11	39.35	33.12
MTDH	4.26	4.6	5.68	2.32	2.22	1.97
PRKAR2A	6.69	7.53	8.92	3.33	3.77	3.77
KTN1	1.29	1.49	1.85	0.57	0.67	0.53
ANKRD17	2.37	2.66	3.09	1.41	1.7	1.52
UPF2	2.1	1.91	2.27	0.95	1.54	1.29
SON	7.72	7.09	8.41	4.47	5.11	4.82
THOC2	2.27	2	2.27	0.93	1.36	1.19
LRRFIP1	8.02	8.77	11.09	2.81	3.95	5.29
EIF5AL1	4.36	4.42	5.3	2.69	3.18	3.57
DYNC1I2	8.84	10.55	13.39	4.31	5.66	5.76
CWF19L2	2.63	2.85	3.85	0.88	1.59	1.54
NUCKS1	128.36	161	176.33	42.67	72.42	94.62
RBMX2	30.08	33.96	39.6	9.14	15.69	20.1
CNOT2	1.96	2.29	2.53	0.98	1.03	1.24
TCOF1	40.74	44.07	49.75	21	26.65	26.34
NPM3	110	118.76	134.41	67.7	79.48	83.95
FAM133B	0.69	0.53	0.69	0.53	0.4	0.26
PSMA6	0.55	0.83	1.09	0.67	0.36	0.54
TNRC6C	0.25	0.25	0.4	0.19	0.16	0.18
