# Supplementary material for: LncRNA TP53TG1 plays an anti-oncogenic role in cervical cancer by synthetically regulating transcriptome profile in HeLa cells
Source: Front Genet. 2022 Oct 4;13:981030. doi: 10.3389/fgene.2022.981030 (PMC9576931; doi:10.3389/fgene.2022.981030)
Supplement: Supplementary file 3 [file DataSheet1.ZIP › figures-中间图形/fig5-lncRNA-miRNA/lncRNA-miRNA-target/DElncRNA_target_miRNA_predicted.s150.xls]

hsa-miR-10394-3p	ENST00000359941.10
hsa-miR-10394-3p	ENST00000416560.6
hsa-miR-10394-3p	ENST00000421293.2
hsa-miR-10394-3p	ENST00000432193.6
hsa-miR-10394-3p	ENST00000542586.2
hsa-miR-10394-3p	ENST00000610086.1
hsa-miR-10394-3p	ENST00000616845.1
hsa-miR-10394-3p	ENST00000653182.1
hsa-miR-10394-3p	ENST00000654969.1
hsa-miR-10394-3p	ENST00000661943.1
hsa-miR-10394-5p	ENST00000661943.1
hsa-miR-1183	ENST00000359941.10
hsa-miR-1183	ENST00000416560.6
hsa-miR-1183	ENST00000421293.2
hsa-miR-1183	ENST00000432193.6
hsa-miR-1183	ENST00000542586.2
hsa-miR-1183	ENST00000610086.1
hsa-miR-1183	ENST00000616845.1
hsa-miR-1183	ENST00000654969.1
hsa-miR-1183	ENST00000661943.1
hsa-miR-1207-5p	ENST00000654969.1
hsa-miR-1225-3p	ENST00000359941.10
hsa-miR-1225-5p	ENST00000661943.1
hsa-miR-1226-5p	ENST00000661943.1
hsa-miR-1247-3p	ENST00000654969.1
hsa-miR-1273h-5p	ENST00000654969.1
hsa-miR-1296-3p	ENST00000416560.6
hsa-miR-1296-3p	ENST00000421293.2
hsa-miR-1296-3p	ENST00000542586.2
hsa-miR-1296-3p	ENST00000661943.1
hsa-miR-1343-5p	ENST00000359941.10
hsa-miR-1343-5p	ENST00000416560.6
hsa-miR-1343-5p	ENST00000421293.2
hsa-miR-1343-5p	ENST00000432193.6
hsa-miR-1343-5p	ENST00000542586.2
hsa-miR-1343-5p	ENST00000610086.1
hsa-miR-1343-5p	ENST00000616845.1
hsa-miR-1343-5p	ENST00000653182.1
hsa-miR-1343-5p	ENST00000654969.1
hsa-miR-1343-5p	ENST00000661943.1
hsa-miR-1470	ENST00000359941.10
hsa-miR-1470	ENST00000432193.6
hsa-miR-1470	ENST00000610086.1
hsa-miR-1470	ENST00000616845.1
hsa-miR-1470	ENST00000653182.1
hsa-miR-1470	ENST00000654969.1
hsa-miR-1470	ENST00000661943.1
hsa-miR-1587	ENST00000416560.6
hsa-miR-1587	ENST00000421293.2
hsa-miR-1587	ENST00000432193.6
hsa-miR-1587	ENST00000542586.2
hsa-miR-1587	ENST00000610086.1
hsa-miR-1587	ENST00000616845.1
hsa-miR-1587	ENST00000653182.1
hsa-miR-1587	ENST00000654969.1
hsa-miR-1587	ENST00000661943.1
hsa-miR-1908-3p	ENST00000359941.10
hsa-miR-1908-3p	ENST00000416560.6
hsa-miR-1908-3p	ENST00000421293.2
hsa-miR-1908-3p	ENST00000432193.6
hsa-miR-1908-3p	ENST00000542586.2
hsa-miR-1908-3p	ENST00000610086.1
hsa-miR-1908-3p	ENST00000616845.1
hsa-miR-1908-3p	ENST00000653182.1
hsa-miR-1908-3p	ENST00000654969.1
hsa-miR-1908-3p	ENST00000661943.1
hsa-miR-194-3p	ENST00000359941.10
hsa-miR-1972	ENST00000654969.1
hsa-miR-2861	ENST00000421293.2
hsa-miR-2861	ENST00000661943.1
hsa-miR-3141	ENST00000654969.1
hsa-miR-3141	ENST00000661943.1
hsa-miR-3155a	ENST00000661943.1
hsa-miR-3180-5p	ENST00000359941.10
hsa-miR-3180-5p	ENST00000416560.6
hsa-miR-3180-5p	ENST00000542586.2
hsa-miR-3180-5p	ENST00000610086.1
hsa-miR-3180-5p	ENST00000653182.1
hsa-miR-3180-5p	ENST00000654969.1
hsa-miR-3180-5p	ENST00000661943.1
hsa-miR-3187-5p	ENST00000359941.10
hsa-miR-3187-5p	ENST00000416560.6
hsa-miR-3187-5p	ENST00000421293.2
hsa-miR-3187-5p	ENST00000432193.6
hsa-miR-3187-5p	ENST00000542586.2
hsa-miR-3187-5p	ENST00000610086.1
hsa-miR-3187-5p	ENST00000616845.1
hsa-miR-3187-5p	ENST00000653182.1
hsa-miR-3187-5p	ENST00000654969.1
hsa-miR-3187-5p	ENST00000661943.1
hsa-miR-3189-5p	ENST00000661943.1
hsa-miR-3194-5p	ENST00000661943.1
hsa-miR-328-5p	ENST00000359941.10
hsa-miR-328-5p	ENST00000416560.6
hsa-miR-328-5p	ENST00000421293.2
hsa-miR-328-5p	ENST00000432193.6
hsa-miR-328-5p	ENST00000542586.2
hsa-miR-328-5p	ENST00000610086.1
hsa-miR-328-5p	ENST00000616845.1
hsa-miR-328-5p	ENST00000653182.1
hsa-miR-328-5p	ENST00000654969.1
hsa-miR-328-5p	ENST00000661943.1
hsa-miR-3620-5p	ENST00000416560.6
hsa-miR-3620-5p	ENST00000421293.2
hsa-miR-3620-5p	ENST00000432193.6
hsa-miR-3620-5p	ENST00000542586.2
hsa-miR-3620-5p	ENST00000610086.1
hsa-miR-3620-5p	ENST00000616845.1
hsa-miR-3620-5p	ENST00000653182.1
hsa-miR-3620-5p	ENST00000654969.1
hsa-miR-3620-5p	ENST00000661943.1
hsa-miR-3648	ENST00000432193.6
hsa-miR-3648	ENST00000616845.1
hsa-miR-3677-3p	ENST00000416560.6
hsa-miR-3677-3p	ENST00000421293.2
hsa-miR-3677-3p	ENST00000432193.6
hsa-miR-3677-3p	ENST00000542586.2
hsa-miR-3677-3p	ENST00000616845.1
hsa-miR-3677-3p	ENST00000653182.1
hsa-miR-3677-3p	ENST00000654969.1
hsa-miR-3677-3p	ENST00000661943.1
hsa-miR-370-3p	ENST00000416560.6
hsa-miR-370-3p	ENST00000421293.2
hsa-miR-370-3p	ENST00000542586.2
hsa-miR-370-3p	ENST00000661943.1
hsa-miR-3940-5p	ENST00000654969.1
hsa-miR-3944-3p	ENST00000359941.10
hsa-miR-3944-3p	ENST00000416560.6
hsa-miR-3944-3p	ENST00000421293.2
hsa-miR-3944-3p	ENST00000432193.6
hsa-miR-3944-3p	ENST00000542586.2
hsa-miR-3944-3p	ENST00000610086.1
hsa-miR-3944-3p	ENST00000616845.1
hsa-miR-3944-3p	ENST00000653182.1
hsa-miR-3944-3p	ENST00000654969.1
hsa-miR-3944-3p	ENST00000661943.1
hsa-miR-3972	ENST00000661943.1
hsa-miR-4433a-3p	ENST00000654969.1
hsa-miR-4433b-3p	ENST00000359941.10
hsa-miR-4433b-3p	ENST00000416560.6
hsa-miR-4433b-3p	ENST00000421293.2
hsa-miR-4433b-3p	ENST00000432193.6
hsa-miR-4433b-3p	ENST00000542586.2
hsa-miR-4433b-3p	ENST00000610086.1
hsa-miR-4433b-3p	ENST00000616845.1
hsa-miR-4433b-3p	ENST00000654969.1
hsa-miR-4433b-3p	ENST00000661943.1
hsa-miR-4435	ENST00000661943.1
hsa-miR-4462	ENST00000359941.10
hsa-miR-4462	ENST00000416560.6
hsa-miR-4462	ENST00000421293.2
hsa-miR-4462	ENST00000432193.6
hsa-miR-4462	ENST00000542586.2
hsa-miR-4462	ENST00000610086.1
hsa-miR-4462	ENST00000616845.1
hsa-miR-4462	ENST00000654969.1
hsa-miR-4462	ENST00000661943.1
hsa-miR-4466	ENST00000416560.6
hsa-miR-4466	ENST00000421293.2
hsa-miR-4466	ENST00000432193.6
hsa-miR-4466	ENST00000542586.2
hsa-miR-4466	ENST00000610086.1
hsa-miR-4466	ENST00000616845.1
hsa-miR-4466	ENST00000653182.1
hsa-miR-4466	ENST00000654969.1
hsa-miR-4466	ENST00000661943.1
hsa-miR-4507	ENST00000416560.6
hsa-miR-4507	ENST00000421293.2
hsa-miR-4507	ENST00000432193.6
hsa-miR-4507	ENST00000542586.2
hsa-miR-4507	ENST00000610086.1
hsa-miR-4507	ENST00000616845.1
hsa-miR-4507	ENST00000653182.1
hsa-miR-4507	ENST00000654969.1
hsa-miR-4507	ENST00000661943.1
hsa-miR-4632-5p	ENST00000421293.2
hsa-miR-4632-5p	ENST00000661943.1
hsa-miR-4640-5p	ENST00000359941.10
hsa-miR-4640-5p	ENST00000416560.6
hsa-miR-4640-5p	ENST00000421293.2
hsa-miR-4640-5p	ENST00000432193.6
hsa-miR-4640-5p	ENST00000542586.2
hsa-miR-4640-5p	ENST00000610086.1
hsa-miR-4640-5p	ENST00000616845.1
hsa-miR-4640-5p	ENST00000653182.1
hsa-miR-4640-5p	ENST00000654969.1
hsa-miR-4640-5p	ENST00000661943.1
hsa-miR-4656	ENST00000416560.6
hsa-miR-4656	ENST00000421293.2
hsa-miR-4656	ENST00000432193.6
hsa-miR-4656	ENST00000542586.2
hsa-miR-4656	ENST00000610086.1
hsa-miR-4656	ENST00000616845.1
hsa-miR-4656	ENST00000653182.1
hsa-miR-4656	ENST00000654969.1
hsa-miR-4656	ENST00000661943.1
hsa-miR-4665-3p	ENST00000421293.2
hsa-miR-4665-3p	ENST00000661943.1
hsa-miR-4685-5p	ENST00000359941.10
hsa-miR-4685-5p	ENST00000416560.6
hsa-miR-4685-5p	ENST00000421293.2
hsa-miR-4685-5p	ENST00000432193.6
hsa-miR-4685-5p	ENST00000542586.2
hsa-miR-4685-5p	ENST00000610086.1
hsa-miR-4685-5p	ENST00000616845.1
hsa-miR-4685-5p	ENST00000653182.1
hsa-miR-4685-5p	ENST00000654969.1
hsa-miR-4685-5p	ENST00000661943.1
hsa-miR-4687-3p	ENST00000654969.1
hsa-miR-4706	ENST00000661943.1
hsa-miR-4707-5p	ENST00000416560.6
hsa-miR-4707-5p	ENST00000421293.2
hsa-miR-4707-5p	ENST00000432193.6
hsa-miR-4707-5p	ENST00000542586.2
hsa-miR-4707-5p	ENST00000616845.1
hsa-miR-4707-5p	ENST00000653182.1
hsa-miR-4707-5p	ENST00000654969.1
hsa-miR-4707-5p	ENST00000661943.1
hsa-miR-4728-5p	ENST00000610086.1
hsa-miR-4728-5p	ENST00000654969.1
hsa-miR-4731-5p	ENST00000359941.10
hsa-miR-4731-5p	ENST00000416560.6
hsa-miR-4731-5p	ENST00000421293.2
hsa-miR-4731-5p	ENST00000432193.6
hsa-miR-4731-5p	ENST00000542586.2
hsa-miR-4731-5p	ENST00000610086.1
hsa-miR-4731-5p	ENST00000616845.1
hsa-miR-4731-5p	ENST00000653182.1
hsa-miR-4731-5p	ENST00000654969.1
hsa-miR-4731-5p	ENST00000661943.1
hsa-miR-4734	ENST00000359941.10
hsa-miR-4734	ENST00000416560.6
hsa-miR-4734	ENST00000421293.2
hsa-miR-4734	ENST00000432193.6
hsa-miR-4734	ENST00000542586.2
hsa-miR-4734	ENST00000610086.1
hsa-miR-4734	ENST00000616845.1
hsa-miR-4734	ENST00000653182.1
hsa-miR-4734	ENST00000654969.1
hsa-miR-4734	ENST00000661943.1
hsa-miR-4739	ENST00000610086.1
hsa-miR-4739	ENST00000654969.1
hsa-miR-4741	ENST00000416560.6
hsa-miR-4741	ENST00000421293.2
hsa-miR-4741	ENST00000432193.6
hsa-miR-4741	ENST00000542586.2
hsa-miR-4741	ENST00000610086.1
hsa-miR-4741	ENST00000616845.1
hsa-miR-4741	ENST00000653182.1
hsa-miR-4741	ENST00000654969.1
hsa-miR-4741	ENST00000661943.1
hsa-miR-4746-5p	ENST00000661943.1
hsa-miR-4763-3p	ENST00000654969.1
hsa-miR-483-5p	ENST00000661943.1
hsa-miR-504-3p	ENST00000359941.10
hsa-miR-504-3p	ENST00000416560.6
hsa-miR-504-3p	ENST00000421293.2
hsa-miR-504-3p	ENST00000432193.6
hsa-miR-504-3p	ENST00000542586.2
hsa-miR-504-3p	ENST00000610086.1
hsa-miR-504-3p	ENST00000616845.1
hsa-miR-504-3p	ENST00000654969.1
hsa-miR-504-3p	ENST00000661943.1
hsa-miR-557	ENST00000661943.1
hsa-miR-5787	ENST00000416560.6
hsa-miR-5787	ENST00000421293.2
hsa-miR-5787	ENST00000432193.6
hsa-miR-5787	ENST00000542586.2
hsa-miR-5787	ENST00000610086.1
hsa-miR-5787	ENST00000616845.1
hsa-miR-5787	ENST00000653182.1
hsa-miR-5787	ENST00000654969.1
hsa-miR-5787	ENST00000661943.1
hsa-miR-6124	ENST00000661943.1
hsa-miR-612	ENST00000359941.10
hsa-miR-612	ENST00000416560.6
hsa-miR-612	ENST00000421293.2
hsa-miR-612	ENST00000432193.6
hsa-miR-612	ENST00000542586.2
hsa-miR-612	ENST00000610086.1
hsa-miR-612	ENST00000616845.1
hsa-miR-612	ENST00000653182.1
hsa-miR-612	ENST00000654969.1
hsa-miR-612	ENST00000661943.1
hsa-miR-638	ENST00000359941.10
hsa-miR-638	ENST00000416560.6
hsa-miR-638	ENST00000421293.2
hsa-miR-638	ENST00000432193.6
hsa-miR-638	ENST00000542586.2
hsa-miR-638	ENST00000610086.1
hsa-miR-638	ENST00000616845.1
hsa-miR-638	ENST00000653182.1
hsa-miR-638	ENST00000654969.1
hsa-miR-638	ENST00000661943.1
hsa-miR-6501-3p	ENST00000654969.1
hsa-miR-6510-3p	ENST00000416560.6
hsa-miR-6510-3p	ENST00000421293.2
hsa-miR-6510-3p	ENST00000432193.6
hsa-miR-6510-3p	ENST00000542586.2
hsa-miR-6510-3p	ENST00000661943.1
hsa-miR-6724-5p	ENST00000416560.6
hsa-miR-6724-5p	ENST00000421293.2
hsa-miR-6724-5p	ENST00000432193.6
hsa-miR-6724-5p	ENST00000542586.2
hsa-miR-6724-5p	ENST00000616845.1
hsa-miR-6724-5p	ENST00000653182.1
hsa-miR-6724-5p	ENST00000654969.1
hsa-miR-6724-5p	ENST00000661943.1
hsa-miR-6726-5p	ENST00000359941.10
hsa-miR-6726-5p	ENST00000416560.6
hsa-miR-6726-5p	ENST00000421293.2
hsa-miR-6726-5p	ENST00000432193.6
hsa-miR-6726-5p	ENST00000542586.2
hsa-miR-6726-5p	ENST00000610086.1
hsa-miR-6726-5p	ENST00000616845.1
hsa-miR-6726-5p	ENST00000653182.1
hsa-miR-6726-5p	ENST00000654969.1
hsa-miR-6726-5p	ENST00000661943.1
hsa-miR-6729-5p	ENST00000421293.2
hsa-miR-6729-5p	ENST00000661943.1
hsa-miR-6732-5p	ENST00000359941.10
hsa-miR-6732-5p	ENST00000416560.6
hsa-miR-6732-5p	ENST00000421293.2
hsa-miR-6732-5p	ENST00000432193.6
hsa-miR-6732-5p	ENST00000542586.2
hsa-miR-6732-5p	ENST00000610086.1
hsa-miR-6732-5p	ENST00000616845.1
hsa-miR-6732-5p	ENST00000654969.1
hsa-miR-6732-5p	ENST00000661943.1
hsa-miR-6743-5p	ENST00000359941.10
hsa-miR-6743-5p	ENST00000416560.6
hsa-miR-6743-5p	ENST00000421293.2
hsa-miR-6743-5p	ENST00000432193.6
hsa-miR-6743-5p	ENST00000542586.2
hsa-miR-6743-5p	ENST00000610086.1
hsa-miR-6743-5p	ENST00000616845.1
hsa-miR-6743-5p	ENST00000654969.1
hsa-miR-6743-5p	ENST00000661943.1
hsa-miR-6749-3p	ENST00000359941.10
hsa-miR-6749-3p	ENST00000416560.6
hsa-miR-6749-3p	ENST00000542586.2
hsa-miR-6749-3p	ENST00000610086.1
hsa-miR-6749-3p	ENST00000653182.1
hsa-miR-6749-3p	ENST00000654969.1
hsa-miR-6749-3p	ENST00000661943.1
hsa-miR-6749-5p	ENST00000359941.10
hsa-miR-6749-5p	ENST00000416560.6
hsa-miR-6749-5p	ENST00000421293.2
hsa-miR-6749-5p	ENST00000432193.6
hsa-miR-6749-5p	ENST00000542586.2
hsa-miR-6749-5p	ENST00000610086.1
hsa-miR-6749-5p	ENST00000616845.1
hsa-miR-6749-5p	ENST00000653182.1
hsa-miR-6749-5p	ENST00000654969.1
hsa-miR-6749-5p	ENST00000661943.1
hsa-miR-6751-5p	ENST00000359941.10
hsa-miR-6751-5p	ENST00000416560.6
hsa-miR-6751-5p	ENST00000421293.2
hsa-miR-6751-5p	ENST00000432193.6
hsa-miR-6751-5p	ENST00000542586.2
hsa-miR-6751-5p	ENST00000610086.1
hsa-miR-6751-5p	ENST00000616845.1
hsa-miR-6751-5p	ENST00000653182.1
hsa-miR-6751-5p	ENST00000654969.1
hsa-miR-6751-5p	ENST00000661943.1
hsa-miR-6752-5p	ENST00000654969.1
hsa-miR-675-5p	ENST00000359941.10
hsa-miR-675-5p	ENST00000416560.6
hsa-miR-675-5p	ENST00000421293.2
hsa-miR-675-5p	ENST00000432193.6
hsa-miR-675-5p	ENST00000542586.2
hsa-miR-675-5p	ENST00000610086.1
hsa-miR-675-5p	ENST00000616845.1
hsa-miR-675-5p	ENST00000654969.1
hsa-miR-675-5p	ENST00000661943.1
hsa-miR-6756-5p	ENST00000416560.6
hsa-miR-6756-5p	ENST00000421293.2
hsa-miR-6756-5p	ENST00000432193.6
hsa-miR-6756-5p	ENST00000542586.2
hsa-miR-6756-5p	ENST00000610086.1
hsa-miR-6756-5p	ENST00000616845.1
hsa-miR-6756-5p	ENST00000653182.1
hsa-miR-6756-5p	ENST00000654969.1
hsa-miR-6756-5p	ENST00000661943.1
hsa-miR-6760-5p	ENST00000359941.10
hsa-miR-6760-5p	ENST00000416560.6
hsa-miR-6760-5p	ENST00000421293.2
hsa-miR-6760-5p	ENST00000432193.6
hsa-miR-6760-5p	ENST00000610086.1
hsa-miR-6760-5p	ENST00000653182.1
hsa-miR-6760-5p	ENST00000661943.1
hsa-miR-6765-5p	ENST00000654969.1
hsa-miR-6779-5p	ENST00000359941.10
hsa-miR-6779-5p	ENST00000416560.6
hsa-miR-6779-5p	ENST00000421293.2
hsa-miR-6779-5p	ENST00000432193.6
hsa-miR-6779-5p	ENST00000542586.2
hsa-miR-6779-5p	ENST00000610086.1
hsa-miR-6779-5p	ENST00000616845.1
hsa-miR-6779-5p	ENST00000653182.1
hsa-miR-6779-5p	ENST00000654969.1
hsa-miR-6779-5p	ENST00000661943.1
hsa-miR-6782-5p	ENST00000654969.1
hsa-miR-6785-3p	ENST00000661943.1
hsa-miR-6786-5p	ENST00000416560.6
hsa-miR-6786-5p	ENST00000421293.2
hsa-miR-6786-5p	ENST00000432193.6
hsa-miR-6786-5p	ENST00000542586.2
hsa-miR-6786-5p	ENST00000610086.1
hsa-miR-6786-5p	ENST00000616845.1
hsa-miR-6786-5p	ENST00000653182.1
hsa-miR-6786-5p	ENST00000654969.1
hsa-miR-6786-5p	ENST00000661943.1
hsa-miR-6787-5p	ENST00000359941.10
hsa-miR-6789-5p	ENST00000416560.6
hsa-miR-6789-5p	ENST00000421293.2
hsa-miR-6789-5p	ENST00000432193.6
hsa-miR-6789-5p	ENST00000542586.2
hsa-miR-6789-5p	ENST00000616845.1
hsa-miR-6789-5p	ENST00000653182.1
hsa-miR-6789-5p	ENST00000654969.1
hsa-miR-6789-5p	ENST00000661943.1
hsa-miR-6791-5p	ENST00000359941.10
hsa-miR-6791-5p	ENST00000432193.6
hsa-miR-6791-5p	ENST00000610086.1
hsa-miR-6791-5p	ENST00000616845.1
hsa-miR-6791-5p	ENST00000653182.1
hsa-miR-6791-5p	ENST00000654969.1
hsa-miR-6791-5p	ENST00000661943.1
hsa-miR-6795-5p	ENST00000661943.1
hsa-miR-6797-5p	ENST00000661943.1
hsa-miR-6798-5p	ENST00000416560.6
hsa-miR-6798-5p	ENST00000421293.2
hsa-miR-6798-5p	ENST00000432193.6
hsa-miR-6798-5p	ENST00000542586.2
hsa-miR-6798-5p	ENST00000616845.1
hsa-miR-6798-5p	ENST00000653182.1
hsa-miR-6798-5p	ENST00000654969.1
hsa-miR-6798-5p	ENST00000661943.1
hsa-miR-6799-5p	ENST00000359941.10
hsa-miR-6799-5p	ENST00000416560.6
hsa-miR-6799-5p	ENST00000421293.2
hsa-miR-6799-5p	ENST00000432193.6
hsa-miR-6799-5p	ENST00000542586.2
hsa-miR-6799-5p	ENST00000610086.1
hsa-miR-6799-5p	ENST00000616845.1
hsa-miR-6799-5p	ENST00000654969.1
hsa-miR-6799-5p	ENST00000661943.1
hsa-miR-6803-5p	ENST00000654969.1
hsa-miR-6807-3p	ENST00000654969.1
hsa-miR-6812-3p	ENST00000359941.10
hsa-miR-6812-3p	ENST00000416560.6
hsa-miR-6812-3p	ENST00000542586.2
hsa-miR-6812-3p	ENST00000610086.1
hsa-miR-6812-3p	ENST00000653182.1
hsa-miR-6812-3p	ENST00000654969.1
hsa-miR-6812-3p	ENST00000661943.1
hsa-miR-6813-5p	ENST00000416560.6
hsa-miR-6813-5p	ENST00000421293.2
hsa-miR-6813-5p	ENST00000432193.6
hsa-miR-6813-5p	ENST00000542586.2
hsa-miR-6813-5p	ENST00000616845.1
hsa-miR-6813-5p	ENST00000653182.1
hsa-miR-6813-5p	ENST00000654969.1
hsa-miR-6813-5p	ENST00000661943.1
hsa-miR-6858-5p	ENST00000661943.1
hsa-miR-6861-5p	ENST00000359941.10
hsa-miR-6861-5p	ENST00000416560.6
hsa-miR-6861-5p	ENST00000421293.2
hsa-miR-6861-5p	ENST00000432193.6
hsa-miR-6861-5p	ENST00000542586.2
hsa-miR-6861-5p	ENST00000610086.1
hsa-miR-6861-5p	ENST00000616845.1
hsa-miR-6861-5p	ENST00000653182.1
hsa-miR-6861-5p	ENST00000654969.1
hsa-miR-6861-5p	ENST00000661943.1
hsa-miR-6870-5p	ENST00000654969.1
hsa-miR-6871-5p	ENST00000654969.1
hsa-miR-6879-5p	ENST00000654969.1
hsa-miR-6894-5p	ENST00000661943.1
hsa-miR-762	ENST00000359941.10
hsa-miR-762	ENST00000416560.6
hsa-miR-762	ENST00000421293.2
hsa-miR-762	ENST00000432193.6
hsa-miR-762	ENST00000542586.2
hsa-miR-762	ENST00000610086.1
hsa-miR-762	ENST00000616845.1
hsa-miR-762	ENST00000653182.1
hsa-miR-762	ENST00000654969.1
hsa-miR-762	ENST00000661943.1
hsa-miR-8089	ENST00000654969.1
hsa-miR-8089	ENST00000661943.1
hsa-miR-892b	ENST00000654969.1
hsa-miR-939-5p	ENST00000359941.10
hsa-miR-939-5p	ENST00000416560.6
hsa-miR-939-5p	ENST00000421293.2
hsa-miR-939-5p	ENST00000432193.6
hsa-miR-939-5p	ENST00000542586.2
hsa-miR-939-5p	ENST00000610086.1
hsa-miR-939-5p	ENST00000616845.1
hsa-miR-939-5p	ENST00000653182.1
hsa-miR-939-5p	ENST00000654969.1
hsa-miR-939-5p	ENST00000661943.1
hsa-miR-9899	ENST00000359941.10
hsa-miR-9899	ENST00000416560.6
hsa-miR-9899	ENST00000421293.2
hsa-miR-9899	ENST00000432193.6
hsa-miR-9899	ENST00000542586.2
hsa-miR-9899	ENST00000610086.1
hsa-miR-9899	ENST00000616845.1
hsa-miR-9899	ENST00000653182.1
hsa-miR-9899	ENST00000654969.1
hsa-miR-9899	ENST00000661943.1
