# Supplementary material for: LncRNA TP53TG1 plays an anti-oncogenic role in cervical cancer by synthetically regulating transcriptome profile in HeLa cells
Source: Front Genet. 2022 Oct 4;13:981030. doi: 10.3389/fgene.2022.981030 (PMC9576931; doi:10.3389/fgene.2022.981030)
Supplement: Supplementary file 3 [file DataSheet1.ZIP › figures-中间图形/fig5-lncRNA-miRNA/lncRNA-miRNA-target/DElncRNA_target_miRNA_predicted.xls]

=-=-=-=-=-=-=-=-=-=-=-=-=-=-=-=-=-=-=-=-=-=-=-=-=-=-=-=-=-=-=-=
miranda v3.3a    microRNA Target Scanning Algorithm
=-=-=-=-=-=-=-=-=-=-=-=-=-=-=-=-=-=-=-=-=-=-=-=-=-=-=-=-=-=-=-=
(c) 2003 Memorial Sloan-Kettering Cancer Center, New York

Authors: Anton Enright, Bino John, Chris Sander and Debora Marks
(mirnatargets (at) cbio.mskcc.org - reaches all authors)

Software written by: Anton Enright
Distributed for anyone to use under the GNU Public License (GPL),
See the files 'COPYING' and 'LICENSE' for details

If you use this software please cite:
Enright AJ, John B, Gaul U, Tuschl T, Sander C and Marks DS;
(2003) Genome Biology; 5(1):R1.

   miranda comes with ABSOLUTELY NO WARRANTY;
   This is free software, and you are welcome to redistribute it
   under certain conditions; type `miranda --license' for details.

Current Settings:
=-=-=-=-=-=-=-=-=-=-=-=-=-=-=-=-=-=-=-=-=-=-=-=-=-=-=-=-=-=-=-=
Query Filename: 	hsa_target.fa
Reference Filename:	TP53TG1.trans.ed.fa
Gap Open Penalty:	-2.000000
Gap Extend Penalty:	-8.000000
Score Threshold:	150.000000
Energy Threshold:	-30.000000 kcal/mol
Scaling Parameter:	4.000000
=-=-=-=-=-=-=-=-=-=-=-=-=-=-=-=-=-=-=-=-=-=-=-=-=-=-=-=-=-=-=-=

   Forward:	Score: 157.000000  Q:2 to 21  R:406 to 431 Align Len (24) (66.67%) (75.00%)

   Query:    3' gtC-T-ATTGTCGTC-G-GGG-TGACc 5'
                  | | | :|||||| | ||| :||| 
   Ref:      5' caGAAGT-GCAGCAGACACCCTGCTGg 3'

   Energy:  -30.709999 kCal/Mol

Scores for this hit:
>hsa-miR-194-3p	ENST00000359941.10	157.00	-30.71	2 21	406 431	24	66.67%	75.00%

Seq1,Seq2,Tot Score,Tot Energy,Max Score,Max Energy,Strand,Len1,Len2,Positions
>>hsa-miR-194-3p	ENST00000359941.10	157.00	-30.71	157.00	-30.71	2684	22	1057	 406
Complete


   Forward:	Score: 158.000000  Q:2 to 21  R:3114 to 3137 Align Len (21) (71.43%) (85.71%)

   Query:    3' tgGTCCAAGGTGG-GGT-CGTCCg 5'
                  |:||| ||||: ||: ||||| 
   Ref:      5' gtCGGGTCCCACTACCGCGCAGGc 3'

   Energy:  -33.959999 kCal/Mol

Scores for this hit:
>hsa-miR-370-3p	ENST00000661943.1	158.00	-33.96	2 21	3114 3137	21	71.43%	85.71%

Seq1,Seq2,Tot Score,Tot Energy,Max Score,Max Energy,Strand,Len1,Len2,Positions
>>hsa-miR-370-3p	ENST00000661943.1	158.00	-33.96	158.00	-33.96	3201	22	3150	 3114
Complete


   Forward:	Score: 158.000000  Q:2 to 21  R:1399 to 1422 Align Len (21) (71.43%) (85.71%)

   Query:    3' tgGTCCAAGGTGG-GGT-CGTCCg 5'
                  |:||| ||||: ||: ||||| 
   Ref:      5' gtCGGGTCCCACTACCGCGCAGGc 3'

   Energy:  -33.959999 kCal/Mol

Scores for this hit:
>hsa-miR-370-3p	ENST00000416560.6	158.00	-33.96	2 21	1399 1422	21	71.43%	85.71%

Seq1,Seq2,Tot Score,Tot Energy,Max Score,Max Energy,Strand,Len1,Len2,Positions
>>hsa-miR-370-3p	ENST00000416560.6	158.00	-33.96	158.00	-33.96	3202	22	1422	 1399
Complete


   Forward:	Score: 158.000000  Q:2 to 21  R:1205 to 1228 Align Len (21) (71.43%) (85.71%)

   Query:    3' tgGTCCAAGGTGG-GGT-CGTCCg 5'
                  |:||| ||||: ||: ||||| 
   Ref:      5' gtCGGGTCCCACTACCGCGCAGGc 3'

   Energy:  -33.959999 kCal/Mol

Scores for this hit:
>hsa-miR-370-3p	ENST00000421293.2	158.00	-33.96	2 21	1205 1228	21	71.43%	85.71%

Seq1,Seq2,Tot Score,Tot Energy,Max Score,Max Energy,Strand,Len1,Len2,Positions
>>hsa-miR-370-3p	ENST00000421293.2	158.00	-33.96	158.00	-33.96	3203	22	1241	 1205
Complete


   Forward:	Score: 158.000000  Q:2 to 21  R:662 to 685 Align Len (21) (71.43%) (85.71%)

   Query:    3' tgGTCCAAGGTGG-GGT-CGTCCg 5'
                  |:||| ||||: ||: ||||| 
   Ref:      5' gtCGGGTCCCACTACCGCGCAGGc 3'

   Energy:  -33.959999 kCal/Mol

Scores for this hit:
>hsa-miR-370-3p	ENST00000542586.2	158.00	-33.96	2 21	662 685	21	71.43%	85.71%

Seq1,Seq2,Tot Score,Tot Energy,Max Score,Max Energy,Strand,Len1,Len2,Positions
>>hsa-miR-370-3p	ENST00000542586.2	158.00	-33.96	158.00	-33.96	3209	22	685	 662
Complete


   Forward:	Score: 161.000000  Q:2 to 21  R:386 to 411 Align Len (23) (69.57%) (73.91%)

   Query:    3' gggACTCGGG-G-A-G-GACGGGGGGg 5'
                   ||| ||| | |   |||||:||| 
   Ref:      5' caaTGA-CCCACTTTAACTGCCTCCCt 3'

   Energy:  -30.010000 kCal/Mol

Scores for this hit:
>hsa-miR-328-5p	ENST00000661943.1	161.00	-30.01	2 21	386 411	23	69.57%	73.91%


   Forward:	Score: 151.000000  Q:2 to 22  R:2968 to 2993 Align Len (23) (60.87%) (73.91%)

   Query:    3' ggGACTCGG-G-GAGG-ACGGGGGGg 5'
                  |||:|:|   | ||  ||:|||| 
   Ref:      5' tcCTGGGTCAGGCGCCAAGCTCCCCa 3'

   Energy:  -32.220001 kCal/Mol

Scores for this hit:
>hsa-miR-328-5p	ENST00000661943.1	151.00	-32.22	2 22	2968 2993	23	60.87%	73.91%

Seq1,Seq2,Tot Score,Tot Energy,Max Score,Max Energy,Strand,Len1,Len2,Positions
>>hsa-miR-328-5p	ENST00000661943.1	312.00	-62.23	161.00	-32.22	3511	23	3150	 386 2968
Complete


   Forward:	Score: 151.000000  Q:2 to 22  R:1253 to 1278 Align Len (23) (60.87%) (73.91%)

   Query:    3' ggGACTCGG-G-GAGG-ACGGGGGGg 5'
                  |||:|:|   | ||  ||:|||| 
   Ref:      5' tcCTGGGTCAGGCGCCAAGCTCCCCa 3'

   Energy:  -32.220001 kCal/Mol

Scores for this hit:
>hsa-miR-328-5p	ENST00000416560.6	151.00	-32.22	2 22	1253 1278	23	60.87%	73.91%

Seq1,Seq2,Tot Score,Tot Energy,Max Score,Max Energy,Strand,Len1,Len2,Positions
>>hsa-miR-328-5p	ENST00000416560.6	151.00	-32.22	151.00	-32.22	3512	23	1422	 1253
Complete


   Forward:	Score: 151.000000  Q:2 to 22  R:1059 to 1084 Align Len (23) (60.87%) (73.91%)

   Query:    3' ggGACTCGG-G-GAGG-ACGGGGGGg 5'
                  |||:|:|   | ||  ||:|||| 
   Ref:      5' tcCTGGGTCAGGCGCCAAGCTCCCCa 3'

   Energy:  -32.220001 kCal/Mol

Scores for this hit:
>hsa-miR-328-5p	ENST00000421293.2	151.00	-32.22	2 22	1059 1084	23	60.87%	73.91%

Seq1,Seq2,Tot Score,Tot Energy,Max Score,Max Energy,Strand,Len1,Len2,Positions
>>hsa-miR-328-5p	ENST00000421293.2	151.00	-32.22	151.00	-32.22	3513	23	1241	 1059
Complete


   Forward:	Score: 151.000000  Q:2 to 22  R:956 to 981 Align Len (23) (60.87%) (73.91%)

   Query:    3' ggGACTCGG-G-GAGG-ACGGGGGGg 5'
                  |||:|:|   | ||  ||:|||| 
   Ref:      5' tcCTGGGTCAGGCGCCAAGCTCCCCa 3'

   Energy:  -32.220001 kCal/Mol

Scores for this hit:
>hsa-miR-328-5p	ENST00000359941.10	151.00	-32.22	2 22	956 981	23	60.87%	73.91%

Seq1,Seq2,Tot Score,Tot Energy,Max Score,Max Energy,Strand,Len1,Len2,Positions
>>hsa-miR-328-5p	ENST00000359941.10	151.00	-32.22	151.00	-32.22	3514	23	1057	 956
Complete


   Forward:	Score: 151.000000  Q:2 to 22  R:799 to 824 Align Len (23) (60.87%) (73.91%)

   Query:    3' ggGACTCGG-G-GAGG-ACGGGGGGg 5'
                  |||:|:|   | ||  ||:|||| 
   Ref:      5' tcCTGGGTCAGGCGCCAAGCTCCCCa 3'

   Energy:  -32.220001 kCal/Mol

Scores for this hit:
>hsa-miR-328-5p	ENST00000653182.1	151.00	-32.22	2 22	799 824	23	60.87%	73.91%

Seq1,Seq2,Tot Score,Tot Energy,Max Score,Max Energy,Strand,Len1,Len2,Positions
>>hsa-miR-328-5p	ENST00000653182.1	151.00	-32.22	151.00	-32.22	3515	23	949	 799
Complete


   Forward:	Score: 151.000000  Q:2 to 22  R:732 to 757 Align Len (23) (60.87%) (73.91%)

   Query:    3' ggGACTCGG-G-GAGG-ACGGGGGGg 5'
                  |||:|:|   | ||  ||:|||| 
   Ref:      5' tcCTGGGTCAGGCGCCAAGCTCCCCa 3'

   Energy:  -32.220001 kCal/Mol

Scores for this hit:
>hsa-miR-328-5p	ENST00000610086.1	151.00	-32.22	2 22	732 757	23	60.87%	73.91%

Seq1,Seq2,Tot Score,Tot Energy,Max Score,Max Energy,Strand,Len1,Len2,Positions
>>hsa-miR-328-5p	ENST00000610086.1	151.00	-32.22	151.00	-32.22	3516	23	849	 732
Complete


   Forward:	Score: 151.000000  Q:2 to 22  R:370 to 395 Align Len (23) (60.87%) (73.91%)

   Query:    3' ggGACTCGG-G-GAGG-ACGGGGGGg 5'
                  |||:|:|   | ||  ||:|||| 
   Ref:      5' tcCTGGGTCAGGCGCCAAGCTCCCCa 3'

   Energy:  -32.220001 kCal/Mol

Scores for this hit:
>hsa-miR-328-5p	ENST00000432193.6	151.00	-32.22	2 22	370 395	23	60.87%	73.91%

Seq1,Seq2,Tot Score,Tot Energy,Max Score,Max Energy,Strand,Len1,Len2,Positions
>>hsa-miR-328-5p	ENST00000432193.6	151.00	-32.22	151.00	-32.22	3517	23	526	 370
Complete


   Forward:	Score: 151.000000  Q:2 to 22  R:2840 to 2865 Align Len (23) (60.87%) (73.91%)

   Query:    3' ggGACTCGG-G-GAGG-ACGGGGGGg 5'
                  |||:|:|   | ||  ||:|||| 
   Ref:      5' tcCTGGGTCAGGCGCCAAGCTCCCCa 3'

   Energy:  -32.220001 kCal/Mol

Scores for this hit:
>hsa-miR-328-5p	ENST00000654969.1	151.00	-32.22	2 22	2840 2865	23	60.87%	73.91%

Seq1,Seq2,Tot Score,Tot Energy,Max Score,Max Energy,Strand,Len1,Len2,Positions
>>hsa-miR-328-5p	ENST00000654969.1	151.00	-32.22	151.00	-32.22	3518	23	2982	 2840
Complete


   Forward:	Score: 151.000000  Q:2 to 22  R:516 to 541 Align Len (23) (60.87%) (73.91%)

   Query:    3' ggGACTCGG-G-GAGG-ACGGGGGGg 5'
                  |||:|:|   | ||  ||:|||| 
   Ref:      5' tcCTGGGTCAGGCGCCAAGCTCCCCa 3'

   Energy:  -32.220001 kCal/Mol

Scores for this hit:
>hsa-miR-328-5p	ENST00000542586.2	151.00	-32.22	2 22	516 541	23	60.87%	73.91%

Seq1,Seq2,Tot Score,Tot Energy,Max Score,Max Energy,Strand,Len1,Len2,Positions
>>hsa-miR-328-5p	ENST00000542586.2	151.00	-32.22	151.00	-32.22	3519	23	685	 516
Complete


   Forward:	Score: 151.000000  Q:2 to 22  R:328 to 353 Align Len (23) (60.87%) (73.91%)

   Query:    3' ggGACTCGG-G-GAGG-ACGGGGGGg 5'
                  |||:|:|   | ||  ||:|||| 
   Ref:      5' tcCTGGGTCAGGCGCCAAGCTCCCCa 3'

   Energy:  -32.220001 kCal/Mol

Scores for this hit:
>hsa-miR-328-5p	ENST00000616845.1	151.00	-32.22	2 22	328 353	23	60.87%	73.91%

Seq1,Seq2,Tot Score,Tot Energy,Max Score,Max Energy,Strand,Len1,Len2,Positions
>>hsa-miR-328-5p	ENST00000616845.1	151.00	-32.22	151.00	-32.22	3520	23	468	 328
Complete


   Forward:	Score: 169.000000  Q:2 to 21  R:412 to 438 Align Len (25) (72.00%) (72.00%)

   Query:    3' gaGG-GAAGA-AAGG-A-G-GG-CAGAa 5'
                  || ||| | |||| | | || |||| 
   Ref:      5' gaCCTCTT-TCTTCCTTTCTCCTGTCTt 3'

   Energy:  -32.169998 kCal/Mol

Scores for this hit:
>hsa-miR-483-5p	ENST00000661943.1	169.00	-32.17	2 21	412 438	25	72.00%	72.00%

Seq1,Seq2,Tot Score,Tot Energy,Max Score,Max Energy,Strand,Len1,Len2,Positions
>>hsa-miR-483-5p	ENST00000661943.1	169.00	-32.17	169.00	-32.17	4171	22	3150	 412
Complete


   Forward:	Score: 159.000000  Q:2 to 18  R:2529 to 2552 Align Len (19) (78.95%) (78.95%)

   Query:    3' ctttGG-GACGGGAC-GTGAG-Gg 5'
                    || | |||||| ||||| | 
   Ref:      5' gggtCCTCAGCCCTGCCACTCTCt 3'

   Energy:  -30.120001 kCal/Mol

Scores for this hit:
>hsa-miR-504-3p	ENST00000661943.1	159.00	-30.12	2 18	2529 2552	19	78.95%	78.95%

Seq1,Seq2,Tot Score,Tot Energy,Max Score,Max Energy,Strand,Len1,Len2,Positions
>>hsa-miR-504-3p	ENST00000661943.1	159.00	-30.12	159.00	-30.12	5331	21	3150	 2529
Complete


   Forward:	Score: 159.000000  Q:2 to 18  R:885 to 908 Align Len (19) (78.95%) (78.95%)

   Query:    3' ctttGG-GACGGGAC-GTGAG-Gg 5'
                    || | |||||| ||||| | 
   Ref:      5' gggtCCTCAGCCCTGCCACTCTCt 3'

   Energy:  -30.120001 kCal/Mol

Scores for this hit:
>hsa-miR-504-3p	ENST00000416560.6	159.00	-30.12	2 18	885 908	19	78.95%	78.95%

Seq1,Seq2,Tot Score,Tot Energy,Max Score,Max Energy,Strand,Len1,Len2,Positions
>>hsa-miR-504-3p	ENST00000416560.6	159.00	-30.12	159.00	-30.12	5332	21	1422	 885
Complete


   Forward:	Score: 159.000000  Q:2 to 18  R:882 to 905 Align Len (19) (78.95%) (78.95%)

   Query:    3' ctttGG-GACGGGAC-GTGAG-Gg 5'
                    || | |||||| ||||| | 
   Ref:      5' gggtCCTCAGCCCTGCCACTCTCt 3'

   Energy:  -30.120001 kCal/Mol

Scores for this hit:
>hsa-miR-504-3p	ENST00000421293.2	159.00	-30.12	2 18	882 905	19	78.95%	78.95%

Seq1,Seq2,Tot Score,Tot Energy,Max Score,Max Energy,Strand,Len1,Len2,Positions
>>hsa-miR-504-3p	ENST00000421293.2	159.00	-30.12	159.00	-30.12	5333	21	1241	 882
Complete


   Forward:	Score: 159.000000  Q:2 to 18  R:517 to 540 Align Len (19) (78.95%) (78.95%)

   Query:    3' ctttGG-GACGGGAC-GTGAG-Gg 5'
                    || | |||||| ||||| | 
   Ref:      5' gggtCCTCAGCCCTGCCACTCTCt 3'

   Energy:  -30.120001 kCal/Mol

Scores for this hit:
>hsa-miR-504-3p	ENST00000359941.10	159.00	-30.12	2 18	517 540	19	78.95%	78.95%

Seq1,Seq2,Tot Score,Tot Energy,Max Score,Max Energy,Strand,Len1,Len2,Positions
>>hsa-miR-504-3p	ENST00000359941.10	159.00	-30.12	159.00	-30.12	5334	21	1057	 517
Complete


   Forward:	Score: 159.000000  Q:2 to 18  R:293 to 316 Align Len (19) (78.95%) (78.95%)

   Query:    3' ctttGG-GACGGGAC-GTGAG-Gg 5'
                    || | |||||| ||||| | 
   Ref:      5' gggtCCTCAGCCCTGCCACTCTCt 3'

   Energy:  -30.120001 kCal/Mol

Scores for this hit:
>hsa-miR-504-3p	ENST00000610086.1	159.00	-30.12	2 18	293 316	19	78.95%	78.95%

Seq1,Seq2,Tot Score,Tot Energy,Max Score,Max Energy,Strand,Len1,Len2,Positions
>>hsa-miR-504-3p	ENST00000610086.1	159.00	-30.12	159.00	-30.12	5336	21	849	 293
Complete


   Forward:	Score: 159.000000  Q:2 to 18  R:122 to 145 Align Len (19) (78.95%) (78.95%)

   Query:    3' ctttGG-GACGGGAC-GTGAG-Gg 5'
                    || | |||||| ||||| | 
   Ref:      5' gggtCCTCAGCCCTGCCACTCTCt 3'

   Energy:  -30.120001 kCal/Mol

Scores for this hit:
>hsa-miR-504-3p	ENST00000432193.6	159.00	-30.12	2 18	122 145	19	78.95%	78.95%

Seq1,Seq2,Tot Score,Tot Energy,Max Score,Max Energy,Strand,Len1,Len2,Positions
>>hsa-miR-504-3p	ENST00000432193.6	159.00	-30.12	159.00	-30.12	5337	21	526	 122
Complete


   Forward:	Score: 159.000000  Q:2 to 18  R:2401 to 2424 Align Len (19) (78.95%) (78.95%)

   Query:    3' ctttGG-GACGGGAC-GTGAG-Gg 5'
                    || | |||||| ||||| | 
   Ref:      5' gggtCCTCAGCCCTGCCACTCTCt 3'

   Energy:  -30.120001 kCal/Mol

Scores for this hit:
>hsa-miR-504-3p	ENST00000654969.1	159.00	-30.12	2 18	2401 2424	19	78.95%	78.95%

Seq1,Seq2,Tot Score,Tot Energy,Max Score,Max Energy,Strand,Len1,Len2,Positions
>>hsa-miR-504-3p	ENST00000654969.1	159.00	-30.12	159.00	-30.12	5338	21	2982	 2401
Complete


   Forward:	Score: 159.000000  Q:2 to 18  R:148 to 171 Align Len (19) (78.95%) (78.95%)

   Query:    3' ctttGG-GACGGGAC-GTGAG-Gg 5'
                    || | |||||| ||||| | 
   Ref:      5' gggtCCTCAGCCCTGCCACTCTCt 3'

   Energy:  -30.120001 kCal/Mol

Scores for this hit:
>hsa-miR-504-3p	ENST00000542586.2	159.00	-30.12	2 18	148 171	19	78.95%	78.95%

Seq1,Seq2,Tot Score,Tot Energy,Max Score,Max Energy,Strand,Len1,Len2,Positions
>>hsa-miR-504-3p	ENST00000542586.2	159.00	-30.12	159.00	-30.12	5339	21	685	 148
Complete


   Forward:	Score: 159.000000  Q:2 to 18  R:80 to 103 Align Len (19) (78.95%) (78.95%)

   Query:    3' ctttGG-GACGGGAC-GTGAG-Gg 5'
                    || | |||||| ||||| | 
   Ref:      5' gggtCCTCAGCCCTGCCACTCTCt 3'

   Energy:  -30.120001 kCal/Mol

Scores for this hit:
>hsa-miR-504-3p	ENST00000616845.1	159.00	-30.12	2 18	80 103	19	78.95%	78.95%

Seq1,Seq2,Tot Score,Tot Energy,Max Score,Max Energy,Strand,Len1,Len2,Positions
>>hsa-miR-504-3p	ENST00000616845.1	159.00	-30.12	159.00	-30.12	5340	21	468	 80
Complete


   Forward:	Score: 165.000000  Q:2 to 22  R:316 to 337 Align Len (21) (71.43%) (85.71%)

   Query:    3' tcTGTTCCGG-GTGGGCACGTTTg 5'
                  :||| ||| | ||:||||||: 
   Ref:      5' agGCAA-GCCGC-CCTGTGCAAGt 3'

   Energy:  -30.809999 kCal/Mol

Scores for this hit:
>hsa-miR-557	ENST00000661943.1	165.00	-30.81	2 22	316 337	21	71.43%	85.71%

Seq1,Seq2,Tot Score,Tot Energy,Max Score,Max Energy,Strand,Len1,Len2,Positions
>>hsa-miR-557	ENST00000661943.1	165.00	-30.81	165.00	-30.81	5711	23	3150	 316
Complete


   Forward:	Score: 175.000000  Q:2 to 24  R:2935 to 2955 Align Len (22) (72.73%) (77.27%)

   Query:    3' ttCCTCGAGTCTTCGGGACGGGTCg 5'
                  ||||| | | : | |||||||| 
   Ref:      5' gcGGAGCGC-G-G-C-CTGCCCAGa 3'

   Energy:  -31.809999 kCal/Mol

Scores for this hit:
>hsa-miR-612	ENST00000661943.1	175.00	-31.81	2 24	2935 2955	22	72.73%	77.27%

Seq1,Seq2,Tot Score,Tot Energy,Max Score,Max Energy,Strand,Len1,Len2,Positions
>>hsa-miR-612	ENST00000661943.1	175.00	-31.81	175.00	-31.81	6451	25	3150	 2935
Complete


   Forward:	Score: 175.000000  Q:2 to 24  R:1220 to 1240 Align Len (22) (72.73%) (77.27%)

   Query:    3' ttCCTCGAGTCTTCGGGACGGGTCg 5'
                  ||||| | | : | |||||||| 
   Ref:      5' gcGGAGCGC-G-G-C-CTGCCCAGa 3'

   Energy:  -31.809999 kCal/Mol

Scores for this hit:
>hsa-miR-612	ENST00000416560.6	175.00	-31.81	2 24	1220 1240	22	72.73%	77.27%

Seq1,Seq2,Tot Score,Tot Energy,Max Score,Max Energy,Strand,Len1,Len2,Positions
>>hsa-miR-612	ENST00000416560.6	175.00	-31.81	175.00	-31.81	6452	25	1422	 1220
Complete


   Forward:	Score: 175.000000  Q:2 to 24  R:1026 to 1046 Align Len (22) (72.73%) (77.27%)

   Query:    3' ttCCTCGAGTCTTCGGGACGGGTCg 5'
                  ||||| | | : | |||||||| 
   Ref:      5' gcGGAGCGC-G-G-C-CTGCCCAGa 3'

   Energy:  -31.809999 kCal/Mol

Scores for this hit:
>hsa-miR-612	ENST00000421293.2	175.00	-31.81	2 24	1026 1046	22	72.73%	77.27%

Seq1,Seq2,Tot Score,Tot Energy,Max Score,Max Energy,Strand,Len1,Len2,Positions
>>hsa-miR-612	ENST00000421293.2	175.00	-31.81	175.00	-31.81	6453	25	1241	 1026
Complete


   Forward:	Score: 175.000000  Q:2 to 24  R:923 to 943 Align Len (22) (72.73%) (77.27%)

   Query:    3' ttCCTCGAGTCTTCGGGACGGGTCg 5'
                  ||||| | | : | |||||||| 
   Ref:      5' gcGGAGCGC-G-G-C-CTGCCCAGa 3'

   Energy:  -31.809999 kCal/Mol

Scores for this hit:
>hsa-miR-612	ENST00000359941.10	175.00	-31.81	2 24	923 943	22	72.73%	77.27%

Seq1,Seq2,Tot Score,Tot Energy,Max Score,Max Energy,Strand,Len1,Len2,Positions
>>hsa-miR-612	ENST00000359941.10	175.00	-31.81	175.00	-31.81	6454	25	1057	 923
Complete


   Forward:	Score: 175.000000  Q:2 to 24  R:766 to 786 Align Len (22) (72.73%) (77.27%)

   Query:    3' ttCCTCGAGTCTTCGGGACGGGTCg 5'
                  ||||| | | : | |||||||| 
   Ref:      5' gcGGAGCGC-G-G-C-CTGCCCAGa 3'

   Energy:  -31.809999 kCal/Mol

Scores for this hit:
>hsa-miR-612	ENST00000653182.1	175.00	-31.81	2 24	766 786	22	72.73%	77.27%

Seq1,Seq2,Tot Score,Tot Energy,Max Score,Max Energy,Strand,Len1,Len2,Positions
>>hsa-miR-612	ENST00000653182.1	175.00	-31.81	175.00	-31.81	6455	25	949	 766
Complete


   Forward:	Score: 175.000000  Q:2 to 24  R:699 to 719 Align Len (22) (72.73%) (77.27%)

   Query:    3' ttCCTCGAGTCTTCGGGACGGGTCg 5'
                  ||||| | | : | |||||||| 
   Ref:      5' gcGGAGCGC-G-G-C-CTGCCCAGa 3'

   Energy:  -31.809999 kCal/Mol

Scores for this hit:
>hsa-miR-612	ENST00000610086.1	175.00	-31.81	2 24	699 719	22	72.73%	77.27%

Seq1,Seq2,Tot Score,Tot Energy,Max Score,Max Energy,Strand,Len1,Len2,Positions
>>hsa-miR-612	ENST00000610086.1	175.00	-31.81	175.00	-31.81	6456	25	849	 699
Complete


   Forward:	Score: 175.000000  Q:2 to 24  R:337 to 357 Align Len (22) (72.73%) (77.27%)

   Query:    3' ttCCTCGAGTCTTCGGGACGGGTCg 5'
                  ||||| | | : | |||||||| 
   Ref:      5' gcGGAGCGC-G-G-C-CTGCCCAGa 3'

   Energy:  -31.809999 kCal/Mol

Scores for this hit:
>hsa-miR-612	ENST00000432193.6	175.00	-31.81	2 24	337 357	22	72.73%	77.27%

Seq1,Seq2,Tot Score,Tot Energy,Max Score,Max Energy,Strand,Len1,Len2,Positions
>>hsa-miR-612	ENST00000432193.6	175.00	-31.81	175.00	-31.81	6457	25	526	 337
Complete


   Forward:	Score: 175.000000  Q:2 to 24  R:2807 to 2827 Align Len (22) (72.73%) (77.27%)

   Query:    3' ttCCTCGAGTCTTCGGGACGGGTCg 5'
                  ||||| | | : | |||||||| 
   Ref:      5' gcGGAGCGC-G-G-C-CTGCCCAGa 3'

   Energy:  -31.809999 kCal/Mol

Scores for this hit:
>hsa-miR-612	ENST00000654969.1	175.00	-31.81	2 24	2807 2827	22	72.73%	77.27%

Seq1,Seq2,Tot Score,Tot Energy,Max Score,Max Energy,Strand,Len1,Len2,Positions
>>hsa-miR-612	ENST00000654969.1	175.00	-31.81	175.00	-31.81	6458	25	2982	 2807
Complete


   Forward:	Score: 175.000000  Q:2 to 24  R:483 to 503 Align Len (22) (72.73%) (77.27%)

   Query:    3' ttCCTCGAGTCTTCGGGACGGGTCg 5'
                  ||||| | | : | |||||||| 
   Ref:      5' gcGGAGCGC-G-G-C-CTGCCCAGa 3'

   Energy:  -31.809999 kCal/Mol

Scores for this hit:
>hsa-miR-612	ENST00000542586.2	175.00	-31.81	2 24	483 503	22	72.73%	77.27%

Seq1,Seq2,Tot Score,Tot Energy,Max Score,Max Energy,Strand,Len1,Len2,Positions
>>hsa-miR-612	ENST00000542586.2	175.00	-31.81	175.00	-31.81	6459	25	685	 483
Complete


   Forward:	Score: 175.000000  Q:2 to 24  R:295 to 315 Align Len (22) (72.73%) (77.27%)

   Query:    3' ttCCTCGAGTCTTCGGGACGGGTCg 5'
                  ||||| | | : | |||||||| 
   Ref:      5' gcGGAGCGC-G-G-C-CTGCCCAGa 3'

   Energy:  -31.809999 kCal/Mol

Scores for this hit:
>hsa-miR-612	ENST00000616845.1	175.00	-31.81	2 24	295 315	22	72.73%	77.27%

Seq1,Seq2,Tot Score,Tot Energy,Max Score,Max Energy,Strand,Len1,Len2,Positions
>>hsa-miR-612	ENST00000616845.1	175.00	-31.81	175.00	-31.81	6460	25	468	 295
Complete


   Forward:	Score: 151.000000  Q:2 to 24  R:3027 to 3057 Align Len (28) (60.71%) (71.43%)

   Query:    3' tcC-GGCG-GTGGG-CG-G-G-CGCTAGGGa 5'
                  | | || ||::: || | | |||| ||| 
   Ref:      5' agGACAGCTCATTTGGCACCCGGCGAGCCCt 3'

   Energy:  -31.660000 kCal/Mol

Scores for this hit:
>hsa-miR-638	ENST00000661943.1	151.00	-31.66	2 24	3027 3057	28	60.71%	71.43%

Seq1,Seq2,Tot Score,Tot Energy,Max Score,Max Energy,Strand,Len1,Len2,Positions
>>hsa-miR-638	ENST00000661943.1	151.00	-31.66	151.00	-31.66	6831	25	3150	 3027
Complete


   Forward:	Score: 151.000000  Q:2 to 24  R:1312 to 1342 Align Len (28) (60.71%) (71.43%)

   Query:    3' tcC-GGCG-GTGGG-CG-G-G-CGCTAGGGa 5'
                  | | || ||::: || | | |||| ||| 
   Ref:      5' agGACAGCTCATTTGGCACCCGGCGAGCCCt 3'

   Energy:  -31.660000 kCal/Mol

Scores for this hit:
>hsa-miR-638	ENST00000416560.6	151.00	-31.66	2 24	1312 1342	28	60.71%	71.43%

Seq1,Seq2,Tot Score,Tot Energy,Max Score,Max Energy,Strand,Len1,Len2,Positions
>>hsa-miR-638	ENST00000416560.6	151.00	-31.66	151.00	-31.66	6832	25	1422	 1312
Complete


   Forward:	Score: 151.000000  Q:2 to 24  R:1118 to 1148 Align Len (28) (60.71%) (71.43%)

   Query:    3' tcC-GGCG-GTGGG-CG-G-G-CGCTAGGGa 5'
                  | | || ||::: || | | |||| ||| 
   Ref:      5' agGACAGCTCATTTGGCACCCGGCGAGCCCt 3'

   Energy:  -31.660000 kCal/Mol

Scores for this hit:
>hsa-miR-638	ENST00000421293.2	151.00	-31.66	2 24	1118 1148	28	60.71%	71.43%

Seq1,Seq2,Tot Score,Tot Energy,Max Score,Max Energy,Strand,Len1,Len2,Positions
>>hsa-miR-638	ENST00000421293.2	151.00	-31.66	151.00	-31.66	6833	25	1241	 1118
Complete


   Forward:	Score: 151.000000  Q:2 to 24  R:1015 to 1045 Align Len (28) (60.71%) (71.43%)

   Query:    3' tcC-GGCG-GTGGG-CG-G-G-CGCTAGGGa 5'
                  | | || ||::: || | | |||| ||| 
   Ref:      5' agGACAGCTCATTTGGCACCCGGCGAGCCCt 3'

   Energy:  -31.660000 kCal/Mol

Scores for this hit:
>hsa-miR-638	ENST00000359941.10	151.00	-31.66	2 24	1015 1045	28	60.71%	71.43%

Seq1,Seq2,Tot Score,Tot Energy,Max Score,Max Energy,Strand,Len1,Len2,Positions
>>hsa-miR-638	ENST00000359941.10	151.00	-31.66	151.00	-31.66	6834	25	1057	 1015
Complete


   Forward:	Score: 151.000000  Q:2 to 24  R:858 to 888 Align Len (28) (60.71%) (71.43%)

   Query:    3' tcC-GGCG-GTGGG-CG-G-G-CGCTAGGGa 5'
                  | | || ||::: || | | |||| ||| 
   Ref:      5' agGACAGCTCATTTGGCACCCGGCGAGCCCt 3'

   Energy:  -31.660000 kCal/Mol

Scores for this hit:
>hsa-miR-638	ENST00000653182.1	151.00	-31.66	2 24	858 888	28	60.71%	71.43%

Seq1,Seq2,Tot Score,Tot Energy,Max Score,Max Energy,Strand,Len1,Len2,Positions
>>hsa-miR-638	ENST00000653182.1	151.00	-31.66	151.00	-31.66	6835	25	949	 858
Complete


   Forward:	Score: 151.000000  Q:2 to 24  R:791 to 821 Align Len (28) (60.71%) (71.43%)

   Query:    3' tcC-GGCG-GTGGG-CG-G-G-CGCTAGGGa 5'
                  | | || ||::: || | | |||| ||| 
   Ref:      5' agGACAGCTCATTTGGCACCCGGCGAGCCCt 3'

   Energy:  -31.660000 kCal/Mol

Scores for this hit:
>hsa-miR-638	ENST00000610086.1	151.00	-31.66	2 24	791 821	28	60.71%	71.43%

Seq1,Seq2,Tot Score,Tot Energy,Max Score,Max Energy,Strand,Len1,Len2,Positions
>>hsa-miR-638	ENST00000610086.1	151.00	-31.66	151.00	-31.66	6836	25	849	 791
Complete


   Forward:	Score: 151.000000  Q:2 to 24  R:429 to 459 Align Len (28) (60.71%) (71.43%)

   Query:    3' tcC-GGCG-GTGGG-CG-G-G-CGCTAGGGa 5'
                  | | || ||::: || | | |||| ||| 
   Ref:      5' agGACAGCTCATTTGGCACCCGGCGAGCCCt 3'

   Energy:  -31.660000 kCal/Mol

Scores for this hit:
>hsa-miR-638	ENST00000432193.6	151.00	-31.66	2 24	429 459	28	60.71%	71.43%

Seq1,Seq2,Tot Score,Tot Energy,Max Score,Max Energy,Strand,Len1,Len2,Positions
>>hsa-miR-638	ENST00000432193.6	151.00	-31.66	151.00	-31.66	6837	25	526	 429
Complete


   Forward:	Score: 151.000000  Q:2 to 24  R:2899 to 2929 Align Len (28) (60.71%) (71.43%)

   Query:    3' tcC-GGCG-GTGGG-CG-G-G-CGCTAGGGa 5'
                  | | || ||::: || | | |||| ||| 
   Ref:      5' agGACAGCTCATTTGGCACCCGGCGAGCCCt 3'

   Energy:  -31.660000 kCal/Mol

Scores for this hit:
>hsa-miR-638	ENST00000654969.1	151.00	-31.66	2 24	2899 2929	28	60.71%	71.43%

Seq1,Seq2,Tot Score,Tot Energy,Max Score,Max Energy,Strand,Len1,Len2,Positions
>>hsa-miR-638	ENST00000654969.1	151.00	-31.66	151.00	-31.66	6838	25	2982	 2899
Complete


   Forward:	Score: 151.000000  Q:2 to 24  R:575 to 605 Align Len (28) (60.71%) (71.43%)

   Query:    3' tcC-GGCG-GTGGG-CG-G-G-CGCTAGGGa 5'
                  | | || ||::: || | | |||| ||| 
   Ref:      5' agGACAGCTCATTTGGCACCCGGCGAGCCCt 3'

   Energy:  -31.660000 kCal/Mol

Scores for this hit:
>hsa-miR-638	ENST00000542586.2	151.00	-31.66	2 24	575 605	28	60.71%	71.43%

Seq1,Seq2,Tot Score,Tot Energy,Max Score,Max Energy,Strand,Len1,Len2,Positions
>>hsa-miR-638	ENST00000542586.2	151.00	-31.66	151.00	-31.66	6839	25	685	 575
Complete


   Forward:	Score: 151.000000  Q:2 to 24  R:387 to 417 Align Len (28) (60.71%) (71.43%)

   Query:    3' tcC-GGCG-GTGGG-CG-G-G-CGCTAGGGa 5'
                  | | || ||::: || | | |||| ||| 
   Ref:      5' agGACAGCTCATTTGGCACCCGGCGAGCCCt 3'

   Energy:  -31.660000 kCal/Mol

Scores for this hit:
>hsa-miR-638	ENST00000616845.1	151.00	-31.66	2 24	387 417	28	60.71%	71.43%

Seq1,Seq2,Tot Score,Tot Energy,Max Score,Max Energy,Strand,Len1,Len2,Positions
>>hsa-miR-638	ENST00000616845.1	151.00	-31.66	151.00	-31.66	6840	25	468	 387
Complete


   Forward:	Score: 163.000000  Q:2 to 19  R:3107 to 3127 Align Len (17) (82.35%) (94.12%)

   Query:    3' ccaaTCCCAGCTTCGGGGTGAg 5'
                    ||||||| :|:|||||| 
   Ref:      5' agacAGGGTCG-GGTCCCACTa 3'

   Energy:  -31.480000 kCal/Mol

Scores for this hit:
>hsa-miR-1296-3p	ENST00000661943.1	163.00	-31.48	2 19	3107 3127	17	82.35%	94.12%

Seq1,Seq2,Tot Score,Tot Energy,Max Score,Max Energy,Strand,Len1,Len2,Positions
>>hsa-miR-1296-3p	ENST00000661943.1	163.00	-31.48	163.00	-31.48	7451	22	3150	 3107
Complete


   Forward:	Score: 163.000000  Q:2 to 19  R:1392 to 1412 Align Len (17) (82.35%) (94.12%)

   Query:    3' ccaaTCCCAGCTTCGGGGTGAg 5'
                    ||||||| :|:|||||| 
   Ref:      5' agacAGGGTCG-GGTCCCACTa 3'

   Energy:  -31.480000 kCal/Mol

Scores for this hit:
>hsa-miR-1296-3p	ENST00000416560.6	163.00	-31.48	2 19	1392 1412	17	82.35%	94.12%

Seq1,Seq2,Tot Score,Tot Energy,Max Score,Max Energy,Strand,Len1,Len2,Positions
>>hsa-miR-1296-3p	ENST00000416560.6	163.00	-31.48	163.00	-31.48	7452	22	1422	 1392
Complete


   Forward:	Score: 163.000000  Q:2 to 19  R:1198 to 1218 Align Len (17) (82.35%) (94.12%)

   Query:    3' ccaaTCCCAGCTTCGGGGTGAg 5'
                    ||||||| :|:|||||| 
   Ref:      5' agacAGGGTCG-GGTCCCACTa 3'

   Energy:  -31.480000 kCal/Mol

Scores for this hit:
>hsa-miR-1296-3p	ENST00000421293.2	163.00	-31.48	2 19	1198 1218	17	82.35%	94.12%

Seq1,Seq2,Tot Score,Tot Energy,Max Score,Max Energy,Strand,Len1,Len2,Positions
>>hsa-miR-1296-3p	ENST00000421293.2	163.00	-31.48	163.00	-31.48	7453	22	1241	 1198
Complete


   Forward:	Score: 163.000000  Q:2 to 19  R:655 to 675 Align Len (17) (82.35%) (94.12%)

   Query:    3' ccaaTCCCAGCTTCGGGGTGAg 5'
                    ||||||| :|:|||||| 
   Ref:      5' agacAGGGTCG-GGTCCCACTa 3'

   Energy:  -31.480000 kCal/Mol

Scores for this hit:
>hsa-miR-1296-3p	ENST00000542586.2	163.00	-31.48	2 19	655 675	17	82.35%	94.12%

Seq1,Seq2,Tot Score,Tot Energy,Max Score,Max Energy,Strand,Len1,Len2,Positions
>>hsa-miR-1296-3p	ENST00000542586.2	163.00	-31.48	163.00	-31.48	7459	22	685	 655
Complete


   Forward:	Score: 171.000000  Q:2 to 20  R:3047 to 3075 Align Len (25) (68.00%) (72.00%)

   Query:    3' cgaGC-C-G-G-G-G-CCGGG-GTCGGGg 5'
                   || | | : | | ||||| |||||| 
   Ref:      5' cggCGAGCCCTTCCCAGGCCCGCAGCCCa 3'

   Energy:  -36.250000 kCal/Mol

Scores for this hit:
>hsa-miR-762	ENST00000661943.1	171.00	-36.25	2 20	3047 3075	25	68.00%	72.00%


   Forward:	Score: 152.000000  Q:2 to 21  R:2966 to 2991 Align Len (23) (65.22%) (69.57%)

   Query:    3' cgA-G-CCGGGGCCGGGG-TCG-GGg 5'
                  | | || :| ||| || ||| || 
   Ref:      5' gaTCCTGGGTCAGGCGCCAAGCTCCc 3'

   Energy:  -32.150002 kCal/Mol

Scores for this hit:
>hsa-miR-762	ENST00000661943.1	152.00	-32.15	2 21	2966 2991	23	65.22%	69.57%

Seq1,Seq2,Tot Score,Tot Energy,Max Score,Max Energy,Strand,Len1,Len2,Positions
>>hsa-miR-762	ENST00000661943.1	323.00	-68.40	171.00	-36.25	7661	22	3150	 3047 2966
Complete


   Forward:	Score: 171.000000  Q:2 to 20  R:1332 to 1360 Align Len (25) (68.00%) (72.00%)

   Query:    3' cgaGC-C-G-G-G-G-CCGGG-GTCGGGg 5'
                   || | | : | | ||||| |||||| 
   Ref:      5' cggCGAGCCCTTCCCAGGCCCGCAGCCCa 3'

   Energy:  -36.250000 kCal/Mol

Scores for this hit:
>hsa-miR-762	ENST00000416560.6	171.00	-36.25	2 20	1332 1360	25	68.00%	72.00%


   Forward:	Score: 152.000000  Q:2 to 21  R:1251 to 1276 Align Len (23) (65.22%) (69.57%)

   Query:    3' cgA-G-CCGGGGCCGGGG-TCG-GGg 5'
                  | | || :| ||| || ||| || 
   Ref:      5' gaTCCTGGGTCAGGCGCCAAGCTCCc 3'

   Energy:  -32.150002 kCal/Mol

Scores for this hit:
>hsa-miR-762	ENST00000416560.6	152.00	-32.15	2 21	1251 1276	23	65.22%	69.57%

Seq1,Seq2,Tot Score,Tot Energy,Max Score,Max Energy,Strand,Len1,Len2,Positions
>>hsa-miR-762	ENST00000416560.6	323.00	-68.40	171.00	-36.25	7662	22	1422	 1332 1251
Complete


   Forward:	Score: 171.000000  Q:2 to 20  R:1138 to 1166 Align Len (25) (68.00%) (72.00%)

   Query:    3' cgaGC-C-G-G-G-G-CCGGG-GTCGGGg 5'
                   || | | : | | ||||| |||||| 
   Ref:      5' cggCGAGCCCTTCCCAGGCCCGCAGCCCa 3'

   Energy:  -36.250000 kCal/Mol

Scores for this hit:
>hsa-miR-762	ENST00000421293.2	171.00	-36.25	2 20	1138 1166	25	68.00%	72.00%


   Forward:	Score: 152.000000  Q:2 to 21  R:1057 to 1082 Align Len (23) (65.22%) (69.57%)

   Query:    3' cgA-G-CCGGGGCCGGGG-TCG-GGg 5'
                  | | || :| ||| || ||| || 
   Ref:      5' gaTCCTGGGTCAGGCGCCAAGCTCCc 3'

   Energy:  -32.150002 kCal/Mol

Scores for this hit:
>hsa-miR-762	ENST00000421293.2	152.00	-32.15	2 21	1057 1082	23	65.22%	69.57%

Seq1,Seq2,Tot Score,Tot Energy,Max Score,Max Energy,Strand,Len1,Len2,Positions
>>hsa-miR-762	ENST00000421293.2	323.00	-68.40	171.00	-36.25	7663	22	1241	 1138 1057
Complete


   Forward:	Score: 159.000000  Q:2 to 20  R:1035 to 1056 Align Len (20) (70.00%) (75.00%)

   Query:    3' cgaGC-CGGGGCCGGGGT-CGGGg 5'
                   || | |||  :|||| |||| 
   Ref:      5' cggCGAG-CCC-TTCCCAGGCCCg 3'

   Energy:  -31.889999 kCal/Mol

Scores for this hit:
>hsa-miR-762	ENST00000359941.10	159.00	-31.89	2 20	1035 1056	20	70.00%	75.00%


   Forward:	Score: 152.000000  Q:2 to 21  R:954 to 979 Align Len (23) (65.22%) (69.57%)

   Query:    3' cgA-G-CCGGGGCCGGGG-TCG-GGg 5'
                  | | || :| ||| || ||| || 
   Ref:      5' gaTCCTGGGTCAGGCGCCAAGCTCCc 3'

   Energy:  -32.150002 kCal/Mol

Scores for this hit:
>hsa-miR-762	ENST00000359941.10	152.00	-32.15	2 21	954 979	23	65.22%	69.57%

Seq1,Seq2,Tot Score,Tot Energy,Max Score,Max Energy,Strand,Len1,Len2,Positions
>>hsa-miR-762	ENST00000359941.10	311.00	-64.04	159.00	-32.15	7664	22	1057	 1035 954
Complete


   Forward:	Score: 171.000000  Q:2 to 20  R:878 to 906 Align Len (25) (68.00%) (72.00%)

   Query:    3' cgaGC-C-G-G-G-G-CCGGG-GTCGGGg 5'
                   || | | : | | ||||| |||||| 
   Ref:      5' cggCGAGCCCTTCCCAGGCCCGCAGCCCa 3'

   Energy:  -36.250000 kCal/Mol

Scores for this hit:
>hsa-miR-762	ENST00000653182.1	171.00	-36.25	2 20	878 906	25	68.00%	72.00%


   Forward:	Score: 152.000000  Q:2 to 21  R:797 to 822 Align Len (23) (65.22%) (69.57%)

   Query:    3' cgA-G-CCGGGGCCGGGG-TCG-GGg 5'
                  | | || :| ||| || ||| || 
   Ref:      5' gaTCCTGGGTCAGGCGCCAAGCTCCc 3'

   Energy:  -32.150002 kCal/Mol

Scores for this hit:
>hsa-miR-762	ENST00000653182.1	152.00	-32.15	2 21	797 822	23	65.22%	69.57%

Seq1,Seq2,Tot Score,Tot Energy,Max Score,Max Energy,Strand,Len1,Len2,Positions
>>hsa-miR-762	ENST00000653182.1	323.00	-68.40	171.00	-36.25	7665	22	949	 878 797
Complete


   Forward:	Score: 171.000000  Q:2 to 20  R:811 to 839 Align Len (25) (68.00%) (72.00%)

   Query:    3' cgaGC-C-G-G-G-G-CCGGG-GTCGGGg 5'
                   || | | : | | ||||| |||||| 
   Ref:      5' cggCGAGCCCTTCCCAGGCCCGCAGCCCa 3'

   Energy:  -36.250000 kCal/Mol

Scores for this hit:
>hsa-miR-762	ENST00000610086.1	171.00	-36.25	2 20	811 839	25	68.00%	72.00%


   Forward:	Score: 152.000000  Q:2 to 21  R:730 to 755 Align Len (23) (65.22%) (69.57%)

   Query:    3' cgA-G-CCGGGGCCGGGG-TCG-GGg 5'
                  | | || :| ||| || ||| || 
   Ref:      5' gaTCCTGGGTCAGGCGCCAAGCTCCc 3'

   Energy:  -32.150002 kCal/Mol

Scores for this hit:
>hsa-miR-762	ENST00000610086.1	152.00	-32.15	2 21	730 755	23	65.22%	69.57%

Seq1,Seq2,Tot Score,Tot Energy,Max Score,Max Energy,Strand,Len1,Len2,Positions
>>hsa-miR-762	ENST00000610086.1	323.00	-68.40	171.00	-36.25	7666	22	849	 811 730
Complete


   Forward:	Score: 171.000000  Q:2 to 20  R:449 to 477 Align Len (25) (68.00%) (72.00%)

   Query:    3' cgaGC-C-G-G-G-G-CCGGG-GTCGGGg 5'
                   || | | : | | ||||| |||||| 
   Ref:      5' cggCGAGCCCTTCCCAGGCCCGCAGCCCa 3'

   Energy:  -36.250000 kCal/Mol

Scores for this hit:
>hsa-miR-762	ENST00000432193.6	171.00	-36.25	2 20	449 477	25	68.00%	72.00%


   Forward:	Score: 152.000000  Q:2 to 21  R:368 to 393 Align Len (23) (65.22%) (69.57%)

   Query:    3' cgA-G-CCGGGGCCGGGG-TCG-GGg 5'
                  | | || :| ||| || ||| || 
   Ref:      5' gaTCCTGGGTCAGGCGCCAAGCTCCc 3'

   Energy:  -32.150002 kCal/Mol

Scores for this hit:
>hsa-miR-762	ENST00000432193.6	152.00	-32.15	2 21	368 393	23	65.22%	69.57%

Seq1,Seq2,Tot Score,Tot Energy,Max Score,Max Energy,Strand,Len1,Len2,Positions
>>hsa-miR-762	ENST00000432193.6	323.00	-68.40	171.00	-36.25	7667	22	526	 449 368
Complete


   Forward:	Score: 171.000000  Q:2 to 20  R:2919 to 2947 Align Len (25) (68.00%) (72.00%)

   Query:    3' cgaGC-C-G-G-G-G-CCGGG-GTCGGGg 5'
                   || | | : | | ||||| |||||| 
   Ref:      5' cggCGAGCCCTTCCCAGGCCCGCAGCCCa 3'

   Energy:  -36.250000 kCal/Mol

Scores for this hit:
>hsa-miR-762	ENST00000654969.1	171.00	-36.25	2 20	2919 2947	25	68.00%	72.00%


   Forward:	Score: 152.000000  Q:2 to 21  R:2838 to 2863 Align Len (23) (65.22%) (69.57%)

   Query:    3' cgA-G-CCGGGGCCGGGG-TCG-GGg 5'
                  | | || :| ||| || ||| || 
   Ref:      5' gaTCCTGGGTCAGGCGCCAAGCTCCc 3'

   Energy:  -32.150002 kCal/Mol

Scores for this hit:
>hsa-miR-762	ENST00000654969.1	152.00	-32.15	2 21	2838 2863	23	65.22%	69.57%

Seq1,Seq2,Tot Score,Tot Energy,Max Score,Max Energy,Strand,Len1,Len2,Positions
>>hsa-miR-762	ENST00000654969.1	323.00	-68.40	171.00	-36.25	7668	22	2982	 2919 2838
Complete


   Forward:	Score: 171.000000  Q:2 to 20  R:595 to 623 Align Len (25) (68.00%) (72.00%)

   Query:    3' cgaGC-C-G-G-G-G-CCGGG-GTCGGGg 5'
                   || | | : | | ||||| |||||| 
   Ref:      5' cggCGAGCCCTTCCCAGGCCCGCAGCCCa 3'

   Energy:  -36.250000 kCal/Mol

Scores for this hit:
>hsa-miR-762	ENST00000542586.2	171.00	-36.25	2 20	595 623	25	68.00%	72.00%


   Forward:	Score: 152.000000  Q:2 to 21  R:514 to 539 Align Len (23) (65.22%) (69.57%)

   Query:    3' cgA-G-CCGGGGCCGGGG-TCG-GGg 5'
                  | | || :| ||| || ||| || 
   Ref:      5' gaTCCTGGGTCAGGCGCCAAGCTCCc 3'

   Energy:  -32.150002 kCal/Mol

Scores for this hit:
>hsa-miR-762	ENST00000542586.2	152.00	-32.15	2 21	514 539	23	65.22%	69.57%

Seq1,Seq2,Tot Score,Tot Energy,Max Score,Max Energy,Strand,Len1,Len2,Positions
>>hsa-miR-762	ENST00000542586.2	323.00	-68.40	171.00	-36.25	7669	22	685	 595 514
Complete


   Forward:	Score: 171.000000  Q:2 to 20  R:407 to 435 Align Len (25) (68.00%) (72.00%)

   Query:    3' cgaGC-C-G-G-G-G-CCGGG-GTCGGGg 5'
                   || | | : | | ||||| |||||| 
   Ref:      5' cggCGAGCCCTTCCCAGGCCCGCAGCCCa 3'

   Energy:  -36.250000 kCal/Mol

Scores for this hit:
>hsa-miR-762	ENST00000616845.1	171.00	-36.25	2 20	407 435	25	68.00%	72.00%


   Forward:	Score: 152.000000  Q:2 to 21  R:326 to 351 Align Len (23) (65.22%) (69.57%)

   Query:    3' cgA-G-CCGGGGCCGGGG-TCG-GGg 5'
                  | | || :| ||| || ||| || 
   Ref:      5' gaTCCTGGGTCAGGCGCCAAGCTCCc 3'

   Energy:  -32.150002 kCal/Mol

Scores for this hit:
>hsa-miR-762	ENST00000616845.1	152.00	-32.15	2 21	326 351	23	65.22%	69.57%

Seq1,Seq2,Tot Score,Tot Energy,Max Score,Max Energy,Strand,Len1,Len2,Positions
>>hsa-miR-762	ENST00000616845.1	323.00	-68.40	171.00	-36.25	7670	22	468	 407 326
Complete


   Forward:	Score: 157.000000  Q:2 to 22  R:2523 to 2550 Align Len (25) (68.00%) (72.00%)

   Query:    3' gtGACACCCGGGAG-A-GG-C-GTG-Gt 5'
                  || ||||:||||   || | ||| | 
   Ref:      5' gaCTTTGGGTCCTCAGCCCTGCCACTCt 3'

   Energy:  -30.129999 kCal/Mol

Scores for this hit:
>hsa-miR-675-5p	ENST00000661943.1	157.00	-30.13	2 22	2523 2550	25	68.00%	72.00%

Seq1,Seq2,Tot Score,Tot Energy,Max Score,Max Energy,Strand,Len1,Len2,Positions
>>hsa-miR-675-5p	ENST00000661943.1	157.00	-30.13	157.00	-30.13	7781	23	3150	 2523
Complete


   Forward:	Score: 157.000000  Q:2 to 22  R:879 to 906 Align Len (25) (68.00%) (72.00%)

   Query:    3' gtGACACCCGGGAG-A-GG-C-GTG-Gt 5'
                  || ||||:||||   || | ||| | 
   Ref:      5' gaCTTTGGGTCCTCAGCCCTGCCACTCt 3'

   Energy:  -30.129999 kCal/Mol

Scores for this hit:
>hsa-miR-675-5p	ENST00000416560.6	157.00	-30.13	2 22	879 906	25	68.00%	72.00%

Seq1,Seq2,Tot Score,Tot Energy,Max Score,Max Energy,Strand,Len1,Len2,Positions
>>hsa-miR-675-5p	ENST00000416560.6	157.00	-30.13	157.00	-30.13	7782	23	1422	 879
Complete


   Forward:	Score: 157.000000  Q:2 to 22  R:876 to 903 Align Len (25) (68.00%) (72.00%)

   Query:    3' gtGACACCCGGGAG-A-GG-C-GTG-Gt 5'
                  || ||||:||||   || | ||| | 
   Ref:      5' gaCTTTGGGTCCTCAGCCCTGCCACTCt 3'

   Energy:  -30.129999 kCal/Mol

Scores for this hit:
>hsa-miR-675-5p	ENST00000421293.2	157.00	-30.13	2 22	876 903	25	68.00%	72.00%

Seq1,Seq2,Tot Score,Tot Energy,Max Score,Max Energy,Strand,Len1,Len2,Positions
>>hsa-miR-675-5p	ENST00000421293.2	157.00	-30.13	157.00	-30.13	7783	23	1241	 876
Complete


   Forward:	Score: 157.000000  Q:2 to 22  R:511 to 538 Align Len (25) (68.00%) (72.00%)

   Query:    3' gtGACACCCGGGAG-A-GG-C-GTG-Gt 5'
                  || ||||:||||   || | ||| | 
   Ref:      5' gaCTTTGGGTCCTCAGCCCTGCCACTCt 3'

   Energy:  -30.129999 kCal/Mol

Scores for this hit:
>hsa-miR-675-5p	ENST00000359941.10	157.00	-30.13	2 22	511 538	25	68.00%	72.00%

Seq1,Seq2,Tot Score,Tot Energy,Max Score,Max Energy,Strand,Len1,Len2,Positions
>>hsa-miR-675-5p	ENST00000359941.10	157.00	-30.13	157.00	-30.13	7784	23	1057	 511
Complete


   Forward:	Score: 157.000000  Q:2 to 22  R:287 to 314 Align Len (25) (68.00%) (72.00%)

   Query:    3' gtGACACCCGGGAG-A-GG-C-GTG-Gt 5'
                  || ||||:||||   || | ||| | 
   Ref:      5' gaCTTTGGGTCCTCAGCCCTGCCACTCt 3'

   Energy:  -30.129999 kCal/Mol

Scores for this hit:
>hsa-miR-675-5p	ENST00000610086.1	157.00	-30.13	2 22	287 314	25	68.00%	72.00%

Seq1,Seq2,Tot Score,Tot Energy,Max Score,Max Energy,Strand,Len1,Len2,Positions
>>hsa-miR-675-5p	ENST00000610086.1	157.00	-30.13	157.00	-30.13	7786	23	849	 287
Complete


   Forward:	Score: 157.000000  Q:2 to 22  R:116 to 143 Align Len (25) (68.00%) (72.00%)

   Query:    3' gtGACACCCGGGAG-A-GG-C-GTG-Gt 5'
                  || ||||:||||   || | ||| | 
   Ref:      5' gaCTTTGGGTCCTCAGCCCTGCCACTCt 3'

   Energy:  -30.129999 kCal/Mol

Scores for this hit:
>hsa-miR-675-5p	ENST00000432193.6	157.00	-30.13	2 22	116 143	25	68.00%	72.00%

Seq1,Seq2,Tot Score,Tot Energy,Max Score,Max Energy,Strand,Len1,Len2,Positions
>>hsa-miR-675-5p	ENST00000432193.6	157.00	-30.13	157.00	-30.13	7787	23	526	 116
Complete


   Forward:	Score: 157.000000  Q:2 to 22  R:2395 to 2422 Align Len (25) (68.00%) (72.00%)

   Query:    3' gtGACACCCGGGAG-A-GG-C-GTG-Gt 5'
                  || ||||:||||   || | ||| | 
   Ref:      5' gaCTTTGGGTCCTCAGCCCTGCCACTCt 3'

   Energy:  -30.129999 kCal/Mol

Scores for this hit:
>hsa-miR-675-5p	ENST00000654969.1	157.00	-30.13	2 22	2395 2422	25	68.00%	72.00%

Seq1,Seq2,Tot Score,Tot Energy,Max Score,Max Energy,Strand,Len1,Len2,Positions
>>hsa-miR-675-5p	ENST00000654969.1	157.00	-30.13	157.00	-30.13	7788	23	2982	 2395
Complete


   Forward:	Score: 157.000000  Q:2 to 22  R:142 to 169 Align Len (25) (68.00%) (72.00%)

   Query:    3' gtGACACCCGGGAG-A-GG-C-GTG-Gt 5'
                  || ||||:||||   || | ||| | 
   Ref:      5' gaCTTTGGGTCCTCAGCCCTGCCACTCt 3'

   Energy:  -30.129999 kCal/Mol

Scores for this hit:
>hsa-miR-675-5p	ENST00000542586.2	157.00	-30.13	2 22	142 169	25	68.00%	72.00%

Seq1,Seq2,Tot Score,Tot Energy,Max Score,Max Energy,Strand,Len1,Len2,Positions
>>hsa-miR-675-5p	ENST00000542586.2	157.00	-30.13	157.00	-30.13	7789	23	685	 142
Complete


   Forward:	Score: 157.000000  Q:2 to 22  R:74 to 101 Align Len (25) (68.00%) (72.00%)

   Query:    3' gtGACACCCGGGAG-A-GG-C-GTG-Gt 5'
                  || ||||:||||   || | ||| | 
   Ref:      5' gaCTTTGGGTCCTCAGCCCTGCCACTCt 3'

   Energy:  -30.129999 kCal/Mol

Scores for this hit:
>hsa-miR-675-5p	ENST00000616845.1	157.00	-30.13	2 22	74 101	25	68.00%	72.00%

Seq1,Seq2,Tot Score,Tot Energy,Max Score,Max Energy,Strand,Len1,Len2,Positions
>>hsa-miR-675-5p	ENST00000616845.1	157.00	-30.13	157.00	-30.13	7790	23	468	 74
Complete


   Forward:	Score: 158.000000  Q:2 to 21  R:1515 to 1538 Align Len (21) (71.43%) (85.71%)

   Query:    3' agA-TGGGTCTTTCCTCG-GTCAc 5'
                  | ||||||: :||||: |||| 
   Ref:      5' tgTCACCCAGGTGGGAGTGCAGTg 3'

   Energy:  -32.160000 kCal/Mol

Scores for this hit:
>hsa-miR-892b	ENST00000654969.1	158.00	-32.16	2 21	1515 1538	21	71.43%	85.71%

Seq1,Seq2,Tot Score,Tot Energy,Max Score,Max Energy,Strand,Len1,Len2,Positions
>>hsa-miR-892b	ENST00000654969.1	158.00	-32.16	158.00	-32.16	7938	22	2982	 1515
Complete


   Forward:	Score: 175.000000  Q:2 to 22  R:3125 to 3149 Align Len (23) (73.91%) (78.26%)

   Query:    3' gtgGG-G-GTCTCGGAGTCGAG-GGGt 5'
                   || | ||| ||| |:|||| ||| 
   Ref:      5' ctaCCGCGCAG-GCC-CGGCTCGCCCc 3'

   Energy:  -32.910000 kCal/Mol

Scores for this hit:
>hsa-miR-939-5p	ENST00000661943.1	175.00	-32.91	2 22	3125 3149	23	73.91%	78.26%


   Forward:	Score: 173.000000  Q:2 to 20  R:2970 to 2993 Align Len (20) (75.00%) (80.00%)

   Query:    3' gtgggGGTCTCG-GAG-TCGAGGGGt 5'
                     :||| || | | |||||||| 
   Ref:      5' ctgggTCAG-GCGC-CAAGCTCCCCa 3'

   Energy:  -30.500000 kCal/Mol

Scores for this hit:
>hsa-miR-939-5p	ENST00000661943.1	173.00	-30.50	2 20	2970 2993	20	75.00%	80.00%

Seq1,Seq2,Tot Score,Tot Energy,Max Score,Max Energy,Strand,Len1,Len2,Positions
>>hsa-miR-939-5p	ENST00000661943.1	348.00	-63.41	175.00	-32.91	8411	24	3150	 3125 2970
Complete


   Forward:	Score: 173.000000  Q:2 to 20  R:1255 to 1278 Align Len (20) (75.00%) (80.00%)

   Query:    3' gtgggGGTCTCG-GAG-TCGAGGGGt 5'
                     :||| || | | |||||||| 
   Ref:      5' ctgggTCAG-GCGC-CAAGCTCCCCa 3'

   Energy:  -30.500000 kCal/Mol

Scores for this hit:
>hsa-miR-939-5p	ENST00000416560.6	173.00	-30.50	2 20	1255 1278	20	75.00%	80.00%

Seq1,Seq2,Tot Score,Tot Energy,Max Score,Max Energy,Strand,Len1,Len2,Positions
>>hsa-miR-939-5p	ENST00000416560.6	173.00	-30.50	173.00	-30.50	8412	24	1422	 1255
Complete


   Forward:	Score: 175.000000  Q:2 to 22  R:1216 to 1240 Align Len (23) (73.91%) (78.26%)

   Query:    3' gtgGG-G-GTCTCGGAGTCGAG-GGGt 5'
                   || | ||| ||| |:|||| ||| 
   Ref:      5' ctaCCGCGCAG-GCC-CGGCTCGCCCc 3'

   Energy:  -32.910000 kCal/Mol

Scores for this hit:
>hsa-miR-939-5p	ENST00000421293.2	175.00	-32.91	2 22	1216 1240	23	73.91%	78.26%


   Forward:	Score: 173.000000  Q:2 to 20  R:1061 to 1084 Align Len (20) (75.00%) (80.00%)

   Query:    3' gtgggGGTCTCG-GAG-TCGAGGGGt 5'
                     :||| || | | |||||||| 
   Ref:      5' ctgggTCAG-GCGC-CAAGCTCCCCa 3'

   Energy:  -30.500000 kCal/Mol

Scores for this hit:
>hsa-miR-939-5p	ENST00000421293.2	173.00	-30.50	2 20	1061 1084	20	75.00%	80.00%

Seq1,Seq2,Tot Score,Tot Energy,Max Score,Max Energy,Strand,Len1,Len2,Positions
>>hsa-miR-939-5p	ENST00000421293.2	348.00	-63.41	175.00	-32.91	8413	24	1241	 1216 1061
Complete


   Forward:	Score: 173.000000  Q:2 to 20  R:958 to 981 Align Len (20) (75.00%) (80.00%)

   Query:    3' gtgggGGTCTCG-GAG-TCGAGGGGt 5'
                     :||| || | | |||||||| 
   Ref:      5' ctgggTCAG-GCGC-CAAGCTCCCCa 3'

   Energy:  -30.500000 kCal/Mol

Scores for this hit:
>hsa-miR-939-5p	ENST00000359941.10	173.00	-30.50	2 20	958 981	20	75.00%	80.00%

Seq1,Seq2,Tot Score,Tot Energy,Max Score,Max Energy,Strand,Len1,Len2,Positions
>>hsa-miR-939-5p	ENST00000359941.10	173.00	-30.50	173.00	-30.50	8414	24	1057	 958
Complete


   Forward:	Score: 173.000000  Q:2 to 20  R:801 to 824 Align Len (20) (75.00%) (80.00%)

   Query:    3' gtgggGGTCTCG-GAG-TCGAGGGGt 5'
                     :||| || | | |||||||| 
   Ref:      5' ctgggTCAG-GCGC-CAAGCTCCCCa 3'

   Energy:  -30.500000 kCal/Mol

Scores for this hit:
>hsa-miR-939-5p	ENST00000653182.1	173.00	-30.50	2 20	801 824	20	75.00%	80.00%

Seq1,Seq2,Tot Score,Tot Energy,Max Score,Max Energy,Strand,Len1,Len2,Positions
>>hsa-miR-939-5p	ENST00000653182.1	173.00	-30.50	173.00	-30.50	8415	24	949	 801
Complete


   Forward:	Score: 173.000000  Q:2 to 20  R:734 to 757 Align Len (20) (75.00%) (80.00%)

   Query:    3' gtgggGGTCTCG-GAG-TCGAGGGGt 5'
                     :||| || | | |||||||| 
   Ref:      5' ctgggTCAG-GCGC-CAAGCTCCCCa 3'

   Energy:  -30.500000 kCal/Mol

Scores for this hit:
>hsa-miR-939-5p	ENST00000610086.1	173.00	-30.50	2 20	734 757	20	75.00%	80.00%

Seq1,Seq2,Tot Score,Tot Energy,Max Score,Max Energy,Strand,Len1,Len2,Positions
>>hsa-miR-939-5p	ENST00000610086.1	173.00	-30.50	173.00	-30.50	8416	24	849	 734
Complete


   Forward:	Score: 173.000000  Q:2 to 20  R:372 to 395 Align Len (20) (75.00%) (80.00%)

   Query:    3' gtgggGGTCTCG-GAG-TCGAGGGGt 5'
                     :||| || | | |||||||| 
   Ref:      5' ctgggTCAG-GCGC-CAAGCTCCCCa 3'

   Energy:  -30.500000 kCal/Mol

Scores for this hit:
>hsa-miR-939-5p	ENST00000432193.6	173.00	-30.50	2 20	372 395	20	75.00%	80.00%

Seq1,Seq2,Tot Score,Tot Energy,Max Score,Max Energy,Strand,Len1,Len2,Positions
>>hsa-miR-939-5p	ENST00000432193.6	173.00	-30.50	173.00	-30.50	8417	24	526	 372
Complete


   Forward:	Score: 173.000000  Q:2 to 20  R:2842 to 2865 Align Len (20) (75.00%) (80.00%)

   Query:    3' gtgggGGTCTCG-GAG-TCGAGGGGt 5'
                     :||| || | | |||||||| 
   Ref:      5' ctgggTCAG-GCGC-CAAGCTCCCCa 3'

   Energy:  -30.500000 kCal/Mol

Scores for this hit:
>hsa-miR-939-5p	ENST00000654969.1	173.00	-30.50	2 20	2842 2865	20	75.00%	80.00%

Seq1,Seq2,Tot Score,Tot Energy,Max Score,Max Energy,Strand,Len1,Len2,Positions
>>hsa-miR-939-5p	ENST00000654969.1	173.00	-30.50	173.00	-30.50	8418	24	2982	 2842
Complete


   Forward:	Score: 173.000000  Q:2 to 20  R:518 to 541 Align Len (20) (75.00%) (80.00%)

   Query:    3' gtgggGGTCTCG-GAG-TCGAGGGGt 5'
                     :||| || | | |||||||| 
   Ref:      5' ctgggTCAG-GCGC-CAAGCTCCCCa 3'

   Energy:  -30.500000 kCal/Mol

Scores for this hit:
>hsa-miR-939-5p	ENST00000542586.2	173.00	-30.50	2 20	518 541	20	75.00%	80.00%

Seq1,Seq2,Tot Score,Tot Energy,Max Score,Max Energy,Strand,Len1,Len2,Positions
>>hsa-miR-939-5p	ENST00000542586.2	173.00	-30.50	173.00	-30.50	8419	24	685	 518
Complete


   Forward:	Score: 173.000000  Q:2 to 20  R:330 to 353 Align Len (20) (75.00%) (80.00%)

   Query:    3' gtgggGGTCTCG-GAG-TCGAGGGGt 5'
                     :||| || | | |||||||| 
   Ref:      5' ctgggTCAG-GCGC-CAAGCTCCCCa 3'

   Energy:  -30.500000 kCal/Mol

Scores for this hit:
>hsa-miR-939-5p	ENST00000616845.1	173.00	-30.50	2 20	330 353	20	75.00%	80.00%

Seq1,Seq2,Tot Score,Tot Energy,Max Score,Max Energy,Strand,Len1,Len2,Positions
>>hsa-miR-939-5p	ENST00000616845.1	173.00	-30.50	173.00	-30.50	8420	24	468	 330
Complete


   Forward:	Score: 184.000000  Q:2 to 26  R:834 to 865 Align Len (30) (73.33%) (76.67%)

   Query:    3' acGGG-T-GA-GAGTGGTAGTGGA-TGT-C-Ac 5'
                  ||| | :| ||| ||||||||| ||| | | 
   Ref:      5' taCCCTATTTACTC-CCATCACCTGACAGGATt 3'

   Energy:  -33.419998 kCal/Mol

Scores for this hit:
>hsa-miR-1183	ENST00000661943.1	184.00	-33.42	2 26	834 865	30	73.33%	76.67%


   Forward:	Score: 153.000000  Q:2 to 26  R:2531 to 2569 Align Len (36) (55.56%) (61.11%)

   Query:    3' acGG-GT-GAGA-G-TG-G-TA-G-TGG-A-T-GTC-Ac 5'
                  || || | || | || |  | | ::| | | ||| | 
   Ref:      5' gtCCTCAGCCCTGCCACTCTCTGCTGTCATCATCAGCTg 3'

   Energy:  -32.000000 kCal/Mol

Scores for this hit:
>hsa-miR-1183	ENST00000661943.1	153.00	-32.00	2 26	2531 2569	36	55.56%	61.11%

Seq1,Seq2,Tot Score,Tot Energy,Max Score,Max Energy,Strand,Len1,Len2,Positions
>>hsa-miR-1183	ENST00000661943.1	337.00	-65.42	184.00	-33.42	8571	27	3150	 834 2531
Complete


   Forward:	Score: 153.000000  Q:2 to 26  R:887 to 925 Align Len (36) (55.56%) (61.11%)

   Query:    3' acGG-GT-GAGA-G-TG-G-TA-G-TGG-A-T-GTC-Ac 5'
                  || || | || | || |  | | ::| | | ||| | 
   Ref:      5' gtCCTCAGCCCTGCCACTCTCTGCTGTCATCATCAGCTg 3'

   Energy:  -32.000000 kCal/Mol

Scores for this hit:
>hsa-miR-1183	ENST00000416560.6	153.00	-32.00	2 26	887 925	36	55.56%	61.11%

Seq1,Seq2,Tot Score,Tot Energy,Max Score,Max Energy,Strand,Len1,Len2,Positions
>>hsa-miR-1183	ENST00000416560.6	153.00	-32.00	153.00	-32.00	8572	27	1422	 887
Complete


   Forward:	Score: 153.000000  Q:2 to 26  R:884 to 922 Align Len (36) (55.56%) (61.11%)

   Query:    3' acGG-GT-GAGA-G-TG-G-TA-G-TGG-A-T-GTC-Ac 5'
                  || || | || | || |  | | ::| | | ||| | 
   Ref:      5' gtCCTCAGCCCTGCCACTCTCTGCTGTCATCATCAGCTg 3'

   Energy:  -32.000000 kCal/Mol

Scores for this hit:
>hsa-miR-1183	ENST00000421293.2	153.00	-32.00	2 26	884 922	36	55.56%	61.11%

Seq1,Seq2,Tot Score,Tot Energy,Max Score,Max Energy,Strand,Len1,Len2,Positions
>>hsa-miR-1183	ENST00000421293.2	153.00	-32.00	153.00	-32.00	8573	27	1241	 884
Complete


   Forward:	Score: 153.000000  Q:2 to 26  R:519 to 557 Align Len (36) (55.56%) (61.11%)

   Query:    3' acGG-GT-GAGA-G-TG-G-TA-G-TGG-A-T-GTC-Ac 5'
                  || || | || | || |  | | ::| | | ||| | 
   Ref:      5' gtCCTCAGCCCTGCCACTCTCTGCTGTCATCATCAGCTg 3'

   Energy:  -32.000000 kCal/Mol

Scores for this hit:
>hsa-miR-1183	ENST00000359941.10	153.00	-32.00	2 26	519 557	36	55.56%	61.11%

Seq1,Seq2,Tot Score,Tot Energy,Max Score,Max Energy,Strand,Len1,Len2,Positions
>>hsa-miR-1183	ENST00000359941.10	153.00	-32.00	153.00	-32.00	8574	27	1057	 519
Complete


   Forward:	Score: 153.000000  Q:2 to 26  R:295 to 333 Align Len (36) (55.56%) (61.11%)

   Query:    3' acGG-GT-GAGA-G-TG-G-TA-G-TGG-A-T-GTC-Ac 5'
                  || || | || | || |  | | ::| | | ||| | 
   Ref:      5' gtCCTCAGCCCTGCCACTCTCTGCTGTCATCATCAGCTg 3'

   Energy:  -32.000000 kCal/Mol

Scores for this hit:
>hsa-miR-1183	ENST00000610086.1	153.00	-32.00	2 26	295 333	36	55.56%	61.11%

Seq1,Seq2,Tot Score,Tot Energy,Max Score,Max Energy,Strand,Len1,Len2,Positions
>>hsa-miR-1183	ENST00000610086.1	153.00	-32.00	153.00	-32.00	8576	27	849	 295
Complete


   Forward:	Score: 153.000000  Q:2 to 26  R:124 to 162 Align Len (36) (55.56%) (61.11%)

   Query:    3' acGG-GT-GAGA-G-TG-G-TA-G-TGG-A-T-GTC-Ac 5'
                  || || | || | || |  | | ::| | | ||| | 
   Ref:      5' gtCCTCAGCCCTGCCACTCTCTGCTGTCATCATCAGCTg 3'

   Energy:  -32.000000 kCal/Mol

Scores for this hit:
>hsa-miR-1183	ENST00000432193.6	153.00	-32.00	2 26	124 162	36	55.56%	61.11%

Seq1,Seq2,Tot Score,Tot Energy,Max Score,Max Energy,Strand,Len1,Len2,Positions
>>hsa-miR-1183	ENST00000432193.6	153.00	-32.00	153.00	-32.00	8577	27	526	 124
Complete


   Forward:	Score: 153.000000  Q:2 to 26  R:2403 to 2441 Align Len (36) (55.56%) (61.11%)

   Query:    3' acGG-GT-GAGA-G-TG-G-TA-G-TGG-A-T-GTC-Ac 5'
                  || || | || | || |  | | ::| | | ||| | 
   Ref:      5' gtCCTCAGCCCTGCCACTCTCTGCTGTCATCATCAGCTg 3'

   Energy:  -32.000000 kCal/Mol

Scores for this hit:
>hsa-miR-1183	ENST00000654969.1	153.00	-32.00	2 26	2403 2441	36	55.56%	61.11%

Seq1,Seq2,Tot Score,Tot Energy,Max Score,Max Energy,Strand,Len1,Len2,Positions
>>hsa-miR-1183	ENST00000654969.1	153.00	-32.00	153.00	-32.00	8578	27	2982	 2403
Complete


   Forward:	Score: 153.000000  Q:2 to 26  R:150 to 188 Align Len (36) (55.56%) (61.11%)

   Query:    3' acGG-GT-GAGA-G-TG-G-TA-G-TGG-A-T-GTC-Ac 5'
                  || || | || | || |  | | ::| | | ||| | 
   Ref:      5' gtCCTCAGCCCTGCCACTCTCTGCTGTCATCATCAGCTg 3'

   Energy:  -32.000000 kCal/Mol

Scores for this hit:
>hsa-miR-1183	ENST00000542586.2	153.00	-32.00	2 26	150 188	36	55.56%	61.11%

Seq1,Seq2,Tot Score,Tot Energy,Max Score,Max Energy,Strand,Len1,Len2,Positions
>>hsa-miR-1183	ENST00000542586.2	153.00	-32.00	153.00	-32.00	8579	27	685	 150
Complete


   Forward:	Score: 153.000000  Q:2 to 26  R:82 to 120 Align Len (36) (55.56%) (61.11%)

   Query:    3' acGG-GT-GAGA-G-TG-G-TA-G-TGG-A-T-GTC-Ac 5'
                  || || | || | || |  | | ::| | | ||| | 
   Ref:      5' gtCCTCAGCCCTGCCACTCTCTGCTGTCATCATCAGCTg 3'

   Energy:  -32.000000 kCal/Mol

Scores for this hit:
>hsa-miR-1183	ENST00000616845.1	153.00	-32.00	2 26	82 120	36	55.56%	61.11%

Seq1,Seq2,Tot Score,Tot Energy,Max Score,Max Energy,Strand,Len1,Len2,Positions
>>hsa-miR-1183	ENST00000616845.1	153.00	-32.00	153.00	-32.00	8580	27	468	 82
Complete


   Forward:	Score: 159.000000  Q:2 to 20  R:1255 to 1282 Align Len (24) (62.50%) (75.00%)

   Query:    3' gggGGG-T-G-ACCC-GGCAT-GG-GTg 5'
                   ||| : | |||| ::||| || || 
   Ref:      5' gagCCCAGCCATGGGTTTGTACCCTCAa 3'

   Energy:  -32.299999 kCal/Mol

Scores for this hit:
>hsa-miR-1225-5p	ENST00000661943.1	159.00	-32.30	2 20	1255 1282	24	62.50%	75.00%

Seq1,Seq2,Tot Score,Tot Energy,Max Score,Max Energy,Strand,Len1,Len2,Positions
>>hsa-miR-1225-5p	ENST00000661943.1	159.00	-32.30	159.00	-32.30	8591	22	3150	 1255
Complete


   Forward:	Score: 164.000000  Q:2 to 20  R:375 to 399 Align Len (22) (72.73%) (77.27%)

   Query:    3' gacCCC-CGCCGTGT-CCC-C-GAGt 5'
                   ||| |:|||| | ||| | ||| 
   Ref:      5' gttGGGAGTGGCA-ATGGGCGTCTCa 3'

   Energy:  -30.250000 kCal/Mol

Scores for this hit:
>hsa-miR-1225-3p	ENST00000359941.10	164.00	-30.25	2 20	375 399	22	72.73%	77.27%

Seq1,Seq2,Tot Score,Tot Energy,Max Score,Max Energy,Strand,Len1,Len2,Positions
>>hsa-miR-1225-3p	ENST00000359941.10	164.00	-30.25	164.00	-30.25	8604	22	1057	 375
Complete


   Forward:	Score: 151.000000  Q:2 to 25  R:1257 to 1282 Align Len (24) (66.67%) (79.17%)

   Query:    3' ggGGTAGGT-CCGGACGTACGGGAGTg 5'
                  ||| ||| || :| ::| |||||| 
   Ref:      5' gcCCAGCCATGGGTT-TGTACCCTCAa 3'

   Energy:  -32.119999 kCal/Mol

Scores for this hit:
>hsa-miR-1226-5p	ENST00000661943.1	151.00	-32.12	2 25	1257 1282	24	66.67%	79.17%

Seq1,Seq2,Tot Score,Tot Energy,Max Score,Max Energy,Strand,Len1,Len2,Positions
>>hsa-miR-1226-5p	ENST00000661943.1	151.00	-32.12	151.00	-32.12	8611	26	3150	 1257
Complete


   Forward:	Score: 151.000000  Q:2 to 20  R:1931 to 1954 Align Len (23) (65.22%) (65.22%)

   Query:    3' ggGG-A-G-GGTCGGAGG-GA-CGGt 5'
                  || | |  ||| | || || ||| 
   Ref:      5' ccCCTTGCAACAG-C-CCTCTAGCCa 3'

   Energy:  -31.250000 kCal/Mol

Scores for this hit:
>hsa-miR-1207-5p	ENST00000654969.1	151.00	-31.25	2 20	1931 1954	23	65.22%	65.22%

Seq1,Seq2,Tot Score,Tot Energy,Max Score,Max Energy,Strand,Len1,Len2,Positions
>>hsa-miR-1207-5p	ENST00000654969.1	151.00	-31.25	151.00	-31.25	8868	21	2982	 1931
Complete


   Forward:	Score: 166.000000  Q:2 to 22  R:1691 to 1713 Align Len (20) (75.00%) (90.00%)

   Query:    3' cgaGGTCAGAGCTGCAAGGGCCCc 5'
                   |::|||||||  ||||:||| 
   Ref:      5' aggCTGGTCTCGA-ATTCCTGGGc 3'

   Energy:  -33.320000 kCal/Mol

Scores for this hit:
>hsa-miR-1247-3p	ENST00000654969.1	166.00	-33.32	2 22	1691 1713	20	75.00%	90.00%

Seq1,Seq2,Tot Score,Tot Energy,Max Score,Max Energy,Strand,Len1,Len2,Positions
>>hsa-miR-1247-3p	ENST00000654969.1	166.00	-33.32	166.00	-33.32	9208	24	2982	 1691
Complete


   Forward:	Score: 155.000000  Q:2 to 20  R:2919 to 2945 Align Len (24) (66.67%) (66.67%)

   Query:    3' gcCCCA-CG-TGC-C-CGCCTC-C-Cg 5'
                  ||||  |  || | |||||| | | 
   Ref:      5' ttGGGTACCTTCGTGGGCGGAGCGCGg 3'

   Energy:  -30.389999 kCal/Mol

Scores for this hit:
>hsa-miR-1470	ENST00000661943.1	155.00	-30.39	2 20	2919 2945	24	66.67%	66.67%

Seq1,Seq2,Tot Score,Tot Energy,Max Score,Max Energy,Strand,Len1,Len2,Positions
>>hsa-miR-1470	ENST00000661943.1	155.00	-30.39	155.00	-30.39	9881	21	3150	 2919
Complete


   Forward:	Score: 155.000000  Q:2 to 20  R:907 to 933 Align Len (24) (66.67%) (66.67%)

   Query:    3' gcCCCA-CG-TGC-C-CGCCTC-C-Cg 5'
                  ||||  |  || | |||||| | | 
   Ref:      5' ttGGGTACCTTCGTGGGCGGAGCGCGg 3'

   Energy:  -30.389999 kCal/Mol

Scores for this hit:
>hsa-miR-1470	ENST00000359941.10	155.00	-30.39	2 20	907 933	24	66.67%	66.67%

Seq1,Seq2,Tot Score,Tot Energy,Max Score,Max Energy,Strand,Len1,Len2,Positions
>>hsa-miR-1470	ENST00000359941.10	155.00	-30.39	155.00	-30.39	9884	21	1057	 907
Complete


   Forward:	Score: 155.000000  Q:2 to 20  R:750 to 776 Align Len (24) (66.67%) (66.67%)

   Query:    3' gcCCCA-CG-TGC-C-CGCCTC-C-Cg 5'
                  ||||  |  || | |||||| | | 
   Ref:      5' ttGGGTACCTTCGTGGGCGGAGCGCGg 3'

   Energy:  -30.389999 kCal/Mol

Scores for this hit:
>hsa-miR-1470	ENST00000653182.1	155.00	-30.39	2 20	750 776	24	66.67%	66.67%

Seq1,Seq2,Tot Score,Tot Energy,Max Score,Max Energy,Strand,Len1,Len2,Positions
>>hsa-miR-1470	ENST00000653182.1	155.00	-30.39	155.00	-30.39	9885	21	949	 750
Complete


   Forward:	Score: 155.000000  Q:2 to 20  R:683 to 709 Align Len (24) (66.67%) (66.67%)

   Query:    3' gcCCCA-CG-TGC-C-CGCCTC-C-Cg 5'
                  ||||  |  || | |||||| | | 
   Ref:      5' ttGGGTACCTTCGTGGGCGGAGCGCGg 3'

   Energy:  -30.389999 kCal/Mol

Scores for this hit:
>hsa-miR-1470	ENST00000610086.1	155.00	-30.39	2 20	683 709	24	66.67%	66.67%

Seq1,Seq2,Tot Score,Tot Energy,Max Score,Max Energy,Strand,Len1,Len2,Positions
>>hsa-miR-1470	ENST00000610086.1	155.00	-30.39	155.00	-30.39	9886	21	849	 683
Complete


   Forward:	Score: 155.000000  Q:2 to 20  R:321 to 347 Align Len (24) (66.67%) (66.67%)

   Query:    3' gcCCCA-CG-TGC-C-CGCCTC-C-Cg 5'
                  ||||  |  || | |||||| | | 
   Ref:      5' ttGGGTACCTTCGTGGGCGGAGCGCGg 3'

   Energy:  -30.389999 kCal/Mol

Scores for this hit:
>hsa-miR-1470	ENST00000432193.6	155.00	-30.39	2 20	321 347	24	66.67%	66.67%

Seq1,Seq2,Tot Score,Tot Energy,Max Score,Max Energy,Strand,Len1,Len2,Positions
>>hsa-miR-1470	ENST00000432193.6	155.00	-30.39	155.00	-30.39	9887	21	526	 321
Complete


   Forward:	Score: 155.000000  Q:2 to 20  R:2791 to 2817 Align Len (24) (66.67%) (66.67%)

   Query:    3' gcCCCA-CG-TGC-C-CGCCTC-C-Cg 5'
                  ||||  |  || | |||||| | | 
   Ref:      5' ttGGGTACCTTCGTGGGCGGAGCGCGg 3'

   Energy:  -30.389999 kCal/Mol

Scores for this hit:
>hsa-miR-1470	ENST00000654969.1	155.00	-30.39	2 20	2791 2817	24	66.67%	66.67%

Seq1,Seq2,Tot Score,Tot Energy,Max Score,Max Energy,Strand,Len1,Len2,Positions
>>hsa-miR-1470	ENST00000654969.1	155.00	-30.39	155.00	-30.39	9888	21	2982	 2791
Complete


   Forward:	Score: 155.000000  Q:2 to 20  R:279 to 305 Align Len (24) (66.67%) (66.67%)

   Query:    3' gcCCCA-CG-TGC-C-CGCCTC-C-Cg 5'
                  ||||  |  || | |||||| | | 
   Ref:      5' ttGGGTACCTTCGTGGGCGGAGCGCGg 3'

   Energy:  -30.389999 kCal/Mol

Scores for this hit:
>hsa-miR-1470	ENST00000616845.1	155.00	-30.39	2 20	279 305	24	66.67%	66.67%

Seq1,Seq2,Tot Score,Tot Energy,Max Score,Max Energy,Strand,Len1,Len2,Positions
>>hsa-miR-1470	ENST00000616845.1	155.00	-30.39	155.00	-30.39	9890	21	468	 279
Complete


   Forward:	Score: 173.000000  Q:2 to 20  R:2931 to 2950 Align Len (19) (84.21%) (84.21%)

   Query:    3' gcCCCGCCTCGGCCGCCGG-Cc 5'
                  |||||||| | |||||| | 
   Ref:      5' gtGGGCGGAG-C-GCGGCCTGc 3'

   Energy:  -34.560001 kCal/Mol

Scores for this hit:
>hsa-miR-1908-3p	ENST00000661943.1	173.00	-34.56	2 20	2931 2950	19	84.21%	84.21%

Seq1,Seq2,Tot Score,Tot Energy,Max Score,Max Energy,Strand,Len1,Len2,Positions
>>hsa-miR-1908-3p	ENST00000661943.1	173.00	-34.56	173.00	-34.56	9991	21	3150	 2931
Complete


   Forward:	Score: 173.000000  Q:2 to 20  R:1216 to 1235 Align Len (19) (84.21%) (84.21%)

   Query:    3' gcCCCGCCTCGGCCGCCGG-Cc 5'
                  |||||||| | |||||| | 
   Ref:      5' gtGGGCGGAG-C-GCGGCCTGc 3'

   Energy:  -34.560001 kCal/Mol

Scores for this hit:
>hsa-miR-1908-3p	ENST00000416560.6	173.00	-34.56	2 20	1216 1235	19	84.21%	84.21%

Seq1,Seq2,Tot Score,Tot Energy,Max Score,Max Energy,Strand,Len1,Len2,Positions
>>hsa-miR-1908-3p	ENST00000416560.6	173.00	-34.56	173.00	-34.56	9992	21	1422	 1216
Complete


   Forward:	Score: 173.000000  Q:2 to 20  R:1022 to 1041 Align Len (19) (84.21%) (84.21%)

   Query:    3' gcCCCGCCTCGGCCGCCGG-Cc 5'
                  |||||||| | |||||| | 
   Ref:      5' gtGGGCGGAG-C-GCGGCCTGc 3'

   Energy:  -34.560001 kCal/Mol

Scores for this hit:
>hsa-miR-1908-3p	ENST00000421293.2	173.00	-34.56	2 20	1022 1041	19	84.21%	84.21%

Seq1,Seq2,Tot Score,Tot Energy,Max Score,Max Energy,Strand,Len1,Len2,Positions
>>hsa-miR-1908-3p	ENST00000421293.2	173.00	-34.56	173.00	-34.56	9993	21	1241	 1022
Complete


   Forward:	Score: 173.000000  Q:2 to 20  R:919 to 938 Align Len (19) (84.21%) (84.21%)

   Query:    3' gcCCCGCCTCGGCCGCCGG-Cc 5'
                  |||||||| | |||||| | 
   Ref:      5' gtGGGCGGAG-C-GCGGCCTGc 3'

   Energy:  -34.560001 kCal/Mol

Scores for this hit:
>hsa-miR-1908-3p	ENST00000359941.10	173.00	-34.56	2 20	919 938	19	84.21%	84.21%


   Forward:	Score: 153.000000  Q:2 to 20  R:438 to 460 Align Len (20) (70.00%) (85.00%)

   Query:    3' gcCCCGCC-TCGGCCGCCGG-Cc 5'
                  |||:|| ||:| |||||: | 
   Ref:      5' agGGGTGGAAGTCAGCGGCTAGc 3'

   Energy:  -35.250000 kCal/Mol

Scores for this hit:
>hsa-miR-1908-3p	ENST00000359941.10	153.00	-35.25	2 20	438 460	20	70.00%	85.00%

Seq1,Seq2,Tot Score,Tot Energy,Max Score,Max Energy,Strand,Len1,Len2,Positions
>>hsa-miR-1908-3p	ENST00000359941.10	326.00	-69.81	173.00	-35.25	9994	21	1057	 919 438
Complete


   Forward:	Score: 173.000000  Q:2 to 20  R:762 to 781 Align Len (19) (84.21%) (84.21%)

   Query:    3' gcCCCGCCTCGGCCGCCGG-Cc 5'
                  |||||||| | |||||| | 
   Ref:      5' gtGGGCGGAG-C-GCGGCCTGc 3'

   Energy:  -34.560001 kCal/Mol

Scores for this hit:
>hsa-miR-1908-3p	ENST00000653182.1	173.00	-34.56	2 20	762 781	19	84.21%	84.21%

Seq1,Seq2,Tot Score,Tot Energy,Max Score,Max Energy,Strand,Len1,Len2,Positions
>>hsa-miR-1908-3p	ENST00000653182.1	173.00	-34.56	173.00	-34.56	9995	21	949	 762
Complete


   Forward:	Score: 173.000000  Q:2 to 20  R:695 to 714 Align Len (19) (84.21%) (84.21%)

   Query:    3' gcCCCGCCTCGGCCGCCGG-Cc 5'
                  |||||||| | |||||| | 
   Ref:      5' gtGGGCGGAG-C-GCGGCCTGc 3'

   Energy:  -34.560001 kCal/Mol

Scores for this hit:
>hsa-miR-1908-3p	ENST00000610086.1	173.00	-34.56	2 20	695 714	19	84.21%	84.21%

Seq1,Seq2,Tot Score,Tot Energy,Max Score,Max Energy,Strand,Len1,Len2,Positions
>>hsa-miR-1908-3p	ENST00000610086.1	173.00	-34.56	173.00	-34.56	9996	21	849	 695
Complete


   Forward:	Score: 173.000000  Q:2 to 20  R:333 to 352 Align Len (19) (84.21%) (84.21%)

   Query:    3' gcCCCGCCTCGGCCGCCGG-Cc 5'
                  |||||||| | |||||| | 
   Ref:      5' gtGGGCGGAG-C-GCGGCCTGc 3'

   Energy:  -34.560001 kCal/Mol

Scores for this hit:
>hsa-miR-1908-3p	ENST00000432193.6	173.00	-34.56	2 20	333 352	19	84.21%	84.21%

Seq1,Seq2,Tot Score,Tot Energy,Max Score,Max Energy,Strand,Len1,Len2,Positions
>>hsa-miR-1908-3p	ENST00000432193.6	173.00	-34.56	173.00	-34.56	9997	21	526	 333
Complete


   Forward:	Score: 173.000000  Q:2 to 20  R:2803 to 2822 Align Len (19) (84.21%) (84.21%)

   Query:    3' gcCCCGCCTCGGCCGCCGG-Cc 5'
                  |||||||| | |||||| | 
   Ref:      5' gtGGGCGGAG-C-GCGGCCTGc 3'

   Energy:  -34.560001 kCal/Mol

Scores for this hit:
>hsa-miR-1908-3p	ENST00000654969.1	173.00	-34.56	2 20	2803 2822	19	84.21%	84.21%

Seq1,Seq2,Tot Score,Tot Energy,Max Score,Max Energy,Strand,Len1,Len2,Positions
>>hsa-miR-1908-3p	ENST00000654969.1	173.00	-34.56	173.00	-34.56	9998	21	2982	 2803
Complete


   Forward:	Score: 173.000000  Q:2 to 20  R:479 to 498 Align Len (19) (84.21%) (84.21%)

   Query:    3' gcCCCGCCTCGGCCGCCGG-Cc 5'
                  |||||||| | |||||| | 
   Ref:      5' gtGGGCGGAG-C-GCGGCCTGc 3'

   Energy:  -34.560001 kCal/Mol

Scores for this hit:
>hsa-miR-1908-3p	ENST00000542586.2	173.00	-34.56	2 20	479 498	19	84.21%	84.21%

Seq1,Seq2,Tot Score,Tot Energy,Max Score,Max Energy,Strand,Len1,Len2,Positions
>>hsa-miR-1908-3p	ENST00000542586.2	173.00	-34.56	173.00	-34.56	9999	21	685	 479
Complete


   Forward:	Score: 173.000000  Q:2 to 20  R:291 to 310 Align Len (19) (84.21%) (84.21%)

   Query:    3' gcCCCGCCTCGGCCGCCGG-Cc 5'
                  |||||||| | |||||| | 
   Ref:      5' gtGGGCGGAG-C-GCGGCCTGc 3'

   Energy:  -34.560001 kCal/Mol

Scores for this hit:
>hsa-miR-1908-3p	ENST00000616845.1	173.00	-34.56	2 20	291 310	19	84.21%	84.21%

Seq1,Seq2,Tot Score,Tot Energy,Max Score,Max Energy,Strand,Len1,Len2,Positions
>>hsa-miR-1908-3p	ENST00000616845.1	173.00	-34.56	173.00	-34.56	10000	21	468	 291
Complete


   Forward:	Score: 180.000000  Q:3 to 21  R:1763 to 1784 Align Len (18) (100.00%) (100.00%)

   Query:    3' acTCGGTGACACGGACCGGAct 5'
                  ||||||||||||||||||  
   Ref:      5' taAGCCACTGTGCCTGGCCTca 3'

   Energy:  -40.639999 kCal/Mol

Scores for this hit:
>hsa-miR-1972	ENST00000654969.1	180.00	-40.64	3 21	1763 1784	18	100.00%	100.00%

Seq1,Seq2,Tot Score,Tot Energy,Max Score,Max Energy,Strand,Len1,Len2,Positions
>>hsa-miR-1972	ENST00000654969.1	180.00	-40.64	180.00	-40.64	10138	22	2982	 1763
Complete


   Forward:	Score: 175.000000  Q:2 to 18  R:3117 to 3140 Align Len (21) (76.19%) (76.19%)

   Query:    3' ggC-G-G-G-TGGCG-GTCCGGGg 5'
                  | | | | ||||| ||||||| 
   Ref:      5' ggGTCCCACTACCGCGCAGGCCCg 3'

   Energy:  -34.200001 kCal/Mol

Scores for this hit:
>hsa-miR-2861	ENST00000661943.1	175.00	-34.20	2 18	3117 3140	21	76.19%	76.19%

Seq1,Seq2,Tot Score,Tot Energy,Max Score,Max Energy,Strand,Len1,Len2,Positions
>>hsa-miR-2861	ENST00000661943.1	175.00	-34.20	175.00	-34.20	10391	19	3150	 3117
Complete


   Forward:	Score: 175.000000  Q:2 to 18  R:1208 to 1231 Align Len (21) (76.19%) (76.19%)

   Query:    3' ggC-G-G-G-TGGCG-GTCCGGGg 5'
                  | | | | ||||| ||||||| 
   Ref:      5' ggGTCCCACTACCGCGCAGGCCCg 3'

   Energy:  -34.200001 kCal/Mol

Scores for this hit:
>hsa-miR-2861	ENST00000421293.2	175.00	-34.20	2 18	1208 1231	21	76.19%	76.19%

Seq1,Seq2,Tot Score,Tot Energy,Max Score,Max Energy,Strand,Len1,Len2,Positions
>>hsa-miR-2861	ENST00000421293.2	175.00	-34.20	175.00	-34.20	10393	19	1241	 1208
Complete


   Forward:	Score: 151.000000  Q:2 to 18  R:149 to 169 Align Len (18) (77.78%) (83.33%)

   Query:    3' agGA-GGAGGTGGG-CGGGAg 5'
                  ||  |||||||| |:||| 
   Ref:      5' tgCTAGCTCCACCCTGTCCTc 3'

   Energy:  -31.350000 kCal/Mol

Scores for this hit:
>hsa-miR-3141	ENST00000661943.1	151.00	-31.35	2 18	149 169	18	77.78%	83.33%

Seq1,Seq2,Tot Score,Tot Energy,Max Score,Max Energy,Strand,Len1,Len2,Positions
>>hsa-miR-3141	ENST00000661943.1	151.00	-31.35	151.00	-31.35	10831	19	3150	 149
Complete


   Forward:	Score: 177.000000  Q:2 to 18  R:2095 to 2115 Align Len (18) (83.33%) (88.89%)

   Query:    3' agGAGGAGGT-G-GGCGGGAg 5'
                  |||||||| : ||||||| 
   Ref:      5' caCTCCTCCACTCCCGCCCTt 3'

   Energy:  -36.230000 kCal/Mol

Scores for this hit:
>hsa-miR-3141	ENST00000654969.1	177.00	-36.23	2 18	2095 2115	18	83.33%	88.89%

Seq1,Seq2,Tot Score,Tot Energy,Max Score,Max Energy,Strand,Len1,Len2,Positions
>>hsa-miR-3141	ENST00000654969.1	177.00	-36.23	177.00	-36.23	10838	19	2982	 2095
Complete


   Forward:	Score: 159.000000  Q:2 to 20  R:35 to 61 Align Len (24) (66.67%) (70.83%)

   Query:    3' tcA-A-G-GGTGAC-G-T-CTCGGACc 5'
                  | | | ||||||   | |:||||| 
   Ref:      5' gcTCTCCACCACTGAGAAGGGGCCTGg 3'

   Energy:  -30.059999 kCal/Mol

Scores for this hit:
>hsa-miR-3155a	ENST00000661943.1	159.00	-30.06	2 20	35 61	24	66.67%	70.83%

Seq1,Seq2,Tot Score,Tot Energy,Max Score,Max Energy,Strand,Len1,Len2,Positions
>>hsa-miR-3155a	ENST00000661943.1	159.00	-30.06	159.00	-30.06	11071	21	3150	 35
Complete


   Forward:	Score: 152.000000  Q:2 to 21  R:2824 to 2849 Align Len (20) (85.00%) (85.00%)

   Query:    3' gctgcACCCCGCCTCGCAGACC-TTc 5'
                     ||||| ||||||| ||| || 
   Ref:      5' gggaaTGGGGAGGAGCGTGTGGTAAg 3'

   Energy:  -37.049999 kCal/Mol

Scores for this hit:
>hsa-miR-3180-5p	ENST00000661943.1	152.00	-37.05	2 21	2824 2849	20	85.00%	85.00%

Seq1,Seq2,Tot Score,Tot Energy,Max Score,Max Energy,Strand,Len1,Len2,Positions
>>hsa-miR-3180-5p	ENST00000661943.1	152.00	-37.05	152.00	-37.05	11421	25	3150	 2824
Complete


   Forward:	Score: 152.000000  Q:2 to 21  R:1180 to 1205 Align Len (20) (85.00%) (85.00%)

   Query:    3' gctgcACCCCGCCTCGCAGACC-TTc 5'
                     ||||| ||||||| ||| || 
   Ref:      5' gggaaTGGGGAGGAGCGTGTGGTAAg 3'

   Energy:  -37.049999 kCal/Mol

Scores for this hit:
>hsa-miR-3180-5p	ENST00000416560.6	152.00	-37.05	2 21	1180 1205	20	85.00%	85.00%

Seq1,Seq2,Tot Score,Tot Energy,Max Score,Max Energy,Strand,Len1,Len2,Positions
>>hsa-miR-3180-5p	ENST00000416560.6	152.00	-37.05	152.00	-37.05	11422	25	1422	 1180
Complete


   Forward:	Score: 152.000000  Q:2 to 21  R:812 to 837 Align Len (20) (85.00%) (85.00%)

   Query:    3' gctgcACCCCGCCTCGCAGACC-TTc 5'
                     ||||| ||||||| ||| || 
   Ref:      5' gggaaTGGGGAGGAGCGTGTGGTAAg 3'

   Energy:  -37.049999 kCal/Mol

Scores for this hit:
>hsa-miR-3180-5p	ENST00000359941.10	152.00	-37.05	2 21	812 837	20	85.00%	85.00%

Seq1,Seq2,Tot Score,Tot Energy,Max Score,Max Energy,Strand,Len1,Len2,Positions
>>hsa-miR-3180-5p	ENST00000359941.10	152.00	-37.05	152.00	-37.05	11424	25	1057	 812
Complete


   Forward:	Score: 152.000000  Q:2 to 21  R:655 to 680 Align Len (20) (85.00%) (85.00%)

   Query:    3' gctgcACCCCGCCTCGCAGACC-TTc 5'
                     ||||| ||||||| ||| || 
   Ref:      5' gggaaTGGGGAGGAGCGTGTGGTAAg 3'

   Energy:  -37.049999 kCal/Mol

Scores for this hit:
>hsa-miR-3180-5p	ENST00000653182.1	152.00	-37.05	2 21	655 680	20	85.00%	85.00%

Seq1,Seq2,Tot Score,Tot Energy,Max Score,Max Energy,Strand,Len1,Len2,Positions
>>hsa-miR-3180-5p	ENST00000653182.1	152.00	-37.05	152.00	-37.05	11425	25	949	 655
Complete


   Forward:	Score: 152.000000  Q:2 to 21  R:588 to 613 Align Len (20) (85.00%) (85.00%)

   Query:    3' gctgcACCCCGCCTCGCAGACC-TTc 5'
                     ||||| ||||||| ||| || 
   Ref:      5' gggaaTGGGGAGGAGCGTGTGGTAAg 3'

   Energy:  -37.049999 kCal/Mol

Scores for this hit:
>hsa-miR-3180-5p	ENST00000610086.1	152.00	-37.05	2 21	588 613	20	85.00%	85.00%

Seq1,Seq2,Tot Score,Tot Energy,Max Score,Max Energy,Strand,Len1,Len2,Positions
>>hsa-miR-3180-5p	ENST00000610086.1	152.00	-37.05	152.00	-37.05	11426	25	849	 588
Complete


   Forward:	Score: 152.000000  Q:2 to 21  R:2696 to 2721 Align Len (20) (85.00%) (85.00%)

   Query:    3' gctgcACCCCGCCTCGCAGACC-TTc 5'
                     ||||| ||||||| ||| || 
   Ref:      5' gggaaTGGGGAGGAGCGTGTGGTAAg 3'

   Energy:  -37.049999 kCal/Mol

Scores for this hit:
>hsa-miR-3180-5p	ENST00000654969.1	152.00	-37.05	2 21	2696 2721	20	85.00%	85.00%

Seq1,Seq2,Tot Score,Tot Energy,Max Score,Max Energy,Strand,Len1,Len2,Positions
>>hsa-miR-3180-5p	ENST00000654969.1	152.00	-37.05	152.00	-37.05	11428	25	2982	 2696
Complete


   Forward:	Score: 152.000000  Q:2 to 21  R:443 to 468 Align Len (20) (85.00%) (85.00%)

   Query:    3' gctgcACCCCGCCTCGCAGACC-TTc 5'
                     ||||| ||||||| ||| || 
   Ref:      5' gggaaTGGGGAGGAGCGTGTGGTAAg 3'

   Energy:  -37.049999 kCal/Mol

Scores for this hit:
>hsa-miR-3180-5p	ENST00000542586.2	152.00	-37.05	2 21	443 468	20	85.00%	85.00%

Seq1,Seq2,Tot Score,Tot Energy,Max Score,Max Energy,Strand,Len1,Len2,Positions
>>hsa-miR-3180-5p	ENST00000542586.2	152.00	-37.05	152.00	-37.05	11429	25	685	 443
Complete


   Forward:	Score: 171.000000  Q:2 to 22  R:2926 to 2955 Align Len (27) (62.96%) (66.67%)

   Query:    3' ggAAG-T-C-G-GT-GTG-C-GACGGGTCc 5'
                  |||   | |  | |:| | |||||||| 
   Ref:      5' ccTTCGTGGGCGGAGCGCGGCCTGCCCAGa 3'

   Energy:  -30.280001 kCal/Mol

Scores for this hit:
>hsa-miR-3187-5p	ENST00000661943.1	171.00	-30.28	2 22	2926 2955	27	62.96%	66.67%

Seq1,Seq2,Tot Score,Tot Energy,Max Score,Max Energy,Strand,Len1,Len2,Positions
>>hsa-miR-3187-5p	ENST00000661943.1	171.00	-30.28	171.00	-30.28	11551	23	3150	 2926
Complete


   Forward:	Score: 171.000000  Q:2 to 22  R:1211 to 1240 Align Len (27) (62.96%) (66.67%)

   Query:    3' ggAAG-T-C-G-GT-GTG-C-GACGGGTCc 5'
                  |||   | |  | |:| | |||||||| 
   Ref:      5' ccTTCGTGGGCGGAGCGCGGCCTGCCCAGa 3'

   Energy:  -30.280001 kCal/Mol

Scores for this hit:
>hsa-miR-3187-5p	ENST00000416560.6	171.00	-30.28	2 22	1211 1240	27	62.96%	66.67%

Seq1,Seq2,Tot Score,Tot Energy,Max Score,Max Energy,Strand,Len1,Len2,Positions
>>hsa-miR-3187-5p	ENST00000416560.6	171.00	-30.28	171.00	-30.28	11552	23	1422	 1211
Complete


   Forward:	Score: 171.000000  Q:2 to 22  R:1017 to 1046 Align Len (27) (62.96%) (66.67%)

   Query:    3' ggAAG-T-C-G-GT-GTG-C-GACGGGTCc 5'
                  |||   | |  | |:| | |||||||| 
   Ref:      5' ccTTCGTGGGCGGAGCGCGGCCTGCCCAGa 3'

   Energy:  -30.280001 kCal/Mol

Scores for this hit:
>hsa-miR-3187-5p	ENST00000421293.2	171.00	-30.28	2 22	1017 1046	27	62.96%	66.67%

Seq1,Seq2,Tot Score,Tot Energy,Max Score,Max Energy,Strand,Len1,Len2,Positions
>>hsa-miR-3187-5p	ENST00000421293.2	171.00	-30.28	171.00	-30.28	11553	23	1241	 1017
Complete


   Forward:	Score: 171.000000  Q:2 to 22  R:914 to 943 Align Len (27) (62.96%) (66.67%)

   Query:    3' ggAAG-T-C-G-GT-GTG-C-GACGGGTCc 5'
                  |||   | |  | |:| | |||||||| 
   Ref:      5' ccTTCGTGGGCGGAGCGCGGCCTGCCCAGa 3'

   Energy:  -30.280001 kCal/Mol

Scores for this hit:
>hsa-miR-3187-5p	ENST00000359941.10	171.00	-30.28	2 22	914 943	27	62.96%	66.67%

Seq1,Seq2,Tot Score,Tot Energy,Max Score,Max Energy,Strand,Len1,Len2,Positions
>>hsa-miR-3187-5p	ENST00000359941.10	171.00	-30.28	171.00	-30.28	11554	23	1057	 914
Complete


   Forward:	Score: 171.000000  Q:2 to 22  R:757 to 786 Align Len (27) (62.96%) (66.67%)

   Query:    3' ggAAG-T-C-G-GT-GTG-C-GACGGGTCc 5'
                  |||   | |  | |:| | |||||||| 
   Ref:      5' ccTTCGTGGGCGGAGCGCGGCCTGCCCAGa 3'

   Energy:  -30.280001 kCal/Mol

Scores for this hit:
>hsa-miR-3187-5p	ENST00000653182.1	171.00	-30.28	2 22	757 786	27	62.96%	66.67%

Seq1,Seq2,Tot Score,Tot Energy,Max Score,Max Energy,Strand,Len1,Len2,Positions
>>hsa-miR-3187-5p	ENST00000653182.1	171.00	-30.28	171.00	-30.28	11555	23	949	 757
Complete


   Forward:	Score: 171.000000  Q:2 to 22  R:690 to 719 Align Len (27) (62.96%) (66.67%)

   Query:    3' ggAAG-T-C-G-GT-GTG-C-GACGGGTCc 5'
                  |||   | |  | |:| | |||||||| 
   Ref:      5' ccTTCGTGGGCGGAGCGCGGCCTGCCCAGa 3'

   Energy:  -30.280001 kCal/Mol

Scores for this hit:
>hsa-miR-3187-5p	ENST00000610086.1	171.00	-30.28	2 22	690 719	27	62.96%	66.67%

Seq1,Seq2,Tot Score,Tot Energy,Max Score,Max Energy,Strand,Len1,Len2,Positions
>>hsa-miR-3187-5p	ENST00000610086.1	171.00	-30.28	171.00	-30.28	11556	23	849	 690
Complete


   Forward:	Score: 171.000000  Q:2 to 22  R:328 to 357 Align Len (27) (62.96%) (66.67%)

   Query:    3' ggAAG-T-C-G-GT-GTG-C-GACGGGTCc 5'
                  |||   | |  | |:| | |||||||| 
   Ref:      5' ccTTCGTGGGCGGAGCGCGGCCTGCCCAGa 3'

   Energy:  -30.280001 kCal/Mol

Scores for this hit:
>hsa-miR-3187-5p	ENST00000432193.6	171.00	-30.28	2 22	328 357	27	62.96%	66.67%

Seq1,Seq2,Tot Score,Tot Energy,Max Score,Max Energy,Strand,Len1,Len2,Positions
>>hsa-miR-3187-5p	ENST00000432193.6	171.00	-30.28	171.00	-30.28	11557	23	526	 328
Complete


   Forward:	Score: 172.000000  Q:2 to 22  R:1674 to 1693 Align Len (20) (70.00%) (85.00%)

   Query:    3' ggAAGTCGGTGTGCGACGGGTCc 5'
                  ||: | | ||:|:||||||| 
   Ref:      5' gtTTT-G-C-CATGTTGCCCAGg 3'

   Energy:  -30.049999 kCal/Mol

Scores for this hit:
>hsa-miR-3187-5p	ENST00000654969.1	172.00	-30.05	2 22	1674 1693	20	70.00%	85.00%


   Forward:	Score: 171.000000  Q:2 to 22  R:2798 to 2827 Align Len (27) (62.96%) (66.67%)

   Query:    3' ggAAG-T-C-G-GT-GTG-C-GACGGGTCc 5'
                  |||   | |  | |:| | |||||||| 
   Ref:      5' ccTTCGTGGGCGGAGCGCGGCCTGCCCAGa 3'

   Energy:  -30.280001 kCal/Mol

Scores for this hit:
>hsa-miR-3187-5p	ENST00000654969.1	171.00	-30.28	2 22	2798 2827	27	62.96%	66.67%

Seq1,Seq2,Tot Score,Tot Energy,Max Score,Max Energy,Strand,Len1,Len2,Positions
>>hsa-miR-3187-5p	ENST00000654969.1	343.00	-60.33	172.00	-30.28	11558	23	2982	 1674 2798
Complete


   Forward:	Score: 171.000000  Q:2 to 22  R:474 to 503 Align Len (27) (62.96%) (66.67%)

   Query:    3' ggAAG-T-C-G-GT-GTG-C-GACGGGTCc 5'
                  |||   | |  | |:| | |||||||| 
   Ref:      5' ccTTCGTGGGCGGAGCGCGGCCTGCCCAGa 3'

   Energy:  -30.280001 kCal/Mol

Scores for this hit:
>hsa-miR-3187-5p	ENST00000542586.2	171.00	-30.28	2 22	474 503	27	62.96%	66.67%

Seq1,Seq2,Tot Score,Tot Energy,Max Score,Max Energy,Strand,Len1,Len2,Positions
>>hsa-miR-3187-5p	ENST00000542586.2	171.00	-30.28	171.00	-30.28	11559	23	685	 474
Complete


   Forward:	Score: 171.000000  Q:2 to 22  R:286 to 315 Align Len (27) (62.96%) (66.67%)

   Query:    3' ggAAG-T-C-G-GT-GTG-C-GACGGGTCc 5'
                  |||   | |  | |:| | |||||||| 
   Ref:      5' ccTTCGTGGGCGGAGCGCGGCCTGCCCAGa 3'

   Energy:  -30.280001 kCal/Mol

Scores for this hit:
>hsa-miR-3187-5p	ENST00000616845.1	171.00	-30.28	2 22	286 315	27	62.96%	66.67%

Seq1,Seq2,Tot Score,Tot Energy,Max Score,Max Energy,Strand,Len1,Len2,Positions
>>hsa-miR-3187-5p	ENST00000616845.1	171.00	-30.28	171.00	-30.28	11560	23	468	 286
Complete


   Forward:	Score: 165.000000  Q:3 to 24  R:509 to 538 Align Len (26) (69.23%) (73.08%)

   Query:    3' agGATGG-G-T-C-CCGTGTC-TACCCCgt 5'
                  ||||:   | | ||||| | ||||||  
   Ref:      5' tcCTACTGGAAAGGGGCACTGCATGGGGaa 3'

   Energy:  -34.770000 kCal/Mol

Scores for this hit:
>hsa-miR-3189-5p	ENST00000661943.1	165.00	-34.77	3 24	509 538	26	69.23%	73.08%

Seq1,Seq2,Tot Score,Tot Energy,Max Score,Max Energy,Strand,Len1,Len2,Positions
>>hsa-miR-3189-5p	ENST00000661943.1	165.00	-34.77	165.00	-34.77	11581	25	3150	 509
Complete


   Forward:	Score: 170.000000  Q:2 to 20  R:548 to 569 Align Len (20) (75.00%) (85.00%)

   Query:    3' gtC-GGGAGGACCACCGACC-Gg 5'
                  | ::||||||| |||||| | 
   Ref:      5' ggGTTTCTCCTGG-GGCTGGTCt 3'

   Energy:  -34.209999 kCal/Mol

Scores for this hit:
>hsa-miR-3194-5p	ENST00000661943.1	170.00	-34.21	2 20	548 569	20	75.00%	85.00%


   Forward:	Score: 159.000000  Q:2 to 20  R:280 to 308 Align Len (26) (61.54%) (69.23%)

   Query:    3' gtC-G-G-G-A-GGAC-CACCGAC-C-Gg 5'
                  | | : | | :||| ||||||| | | 
   Ref:      5' aaGCCTTTCTTATCTGTGTGGCTGTGGCc 3'

   Energy:  -30.290001 kCal/Mol

Scores for this hit:
>hsa-miR-3194-5p	ENST00000661943.1	159.00	-30.29	2 20	280 308	26	61.54%	69.23%

Seq1,Seq2,Tot Score,Tot Energy,Max Score,Max Energy,Strand,Len1,Len2,Positions
>>hsa-miR-3194-5p	ENST00000661943.1	329.00	-64.50	170.00	-34.21	11681	21	3150	 548 280
Complete


   Forward:	Score: 178.000000  Q:2 to 21  R:3052 to 3076 Align Len (22) (77.27%) (77.27%)

   Query:    3' ccGGGTCGGGT-C-GG-GTCGGGTg 5'
                  |||  |||| | || ||||||| 
   Ref:      5' agCCCTTCCCAGGCCCGCAGCCCAg 3'

   Energy:  -35.310001 kCal/Mol

Scores for this hit:
>hsa-miR-3620-5p	ENST00000661943.1	178.00	-35.31	2 21	3052 3076	22	77.27%	77.27%

Seq1,Seq2,Tot Score,Tot Energy,Max Score,Max Energy,Strand,Len1,Len2,Positions
>>hsa-miR-3620-5p	ENST00000661943.1	178.00	-35.31	178.00	-35.31	12891	22	3150	 3052
Complete


   Forward:	Score: 178.000000  Q:2 to 21  R:1337 to 1361 Align Len (22) (77.27%) (77.27%)

   Query:    3' ccGGGTCGGGT-C-GG-GTCGGGTg 5'
                  |||  |||| | || ||||||| 
   Ref:      5' agCCCTTCCCAGGCCCGCAGCCCAg 3'

   Energy:  -35.310001 kCal/Mol

Scores for this hit:
>hsa-miR-3620-5p	ENST00000416560.6	178.00	-35.31	2 21	1337 1361	22	77.27%	77.27%

Seq1,Seq2,Tot Score,Tot Energy,Max Score,Max Energy,Strand,Len1,Len2,Positions
>>hsa-miR-3620-5p	ENST00000416560.6	178.00	-35.31	178.00	-35.31	12892	22	1422	 1337
Complete


   Forward:	Score: 178.000000  Q:2 to 21  R:1143 to 1167 Align Len (22) (77.27%) (77.27%)

   Query:    3' ccGGGTCGGGT-C-GG-GTCGGGTg 5'
                  |||  |||| | || ||||||| 
   Ref:      5' agCCCTTCCCAGGCCCGCAGCCCAg 3'

   Energy:  -35.310001 kCal/Mol

Scores for this hit:
>hsa-miR-3620-5p	ENST00000421293.2	178.00	-35.31	2 21	1143 1167	22	77.27%	77.27%

Seq1,Seq2,Tot Score,Tot Energy,Max Score,Max Energy,Strand,Len1,Len2,Positions
>>hsa-miR-3620-5p	ENST00000421293.2	178.00	-35.31	178.00	-35.31	12893	22	1241	 1143
Complete


   Forward:	Score: 178.000000  Q:2 to 21  R:883 to 907 Align Len (22) (77.27%) (77.27%)

   Query:    3' ccGGGTCGGGT-C-GG-GTCGGGTg 5'
                  |||  |||| | || ||||||| 
   Ref:      5' agCCCTTCCCAGGCCCGCAGCCCAg 3'

   Energy:  -35.310001 kCal/Mol

Scores for this hit:
>hsa-miR-3620-5p	ENST00000653182.1	178.00	-35.31	2 21	883 907	22	77.27%	77.27%

Seq1,Seq2,Tot Score,Tot Energy,Max Score,Max Energy,Strand,Len1,Len2,Positions
>>hsa-miR-3620-5p	ENST00000653182.1	178.00	-35.31	178.00	-35.31	12895	22	949	 883
Complete


   Forward:	Score: 178.000000  Q:2 to 21  R:816 to 840 Align Len (22) (77.27%) (77.27%)

   Query:    3' ccGGGTCGGGT-C-GG-GTCGGGTg 5'
                  |||  |||| | || ||||||| 
   Ref:      5' agCCCTTCCCAGGCCCGCAGCCCAg 3'

   Energy:  -35.310001 kCal/Mol

Scores for this hit:
>hsa-miR-3620-5p	ENST00000610086.1	178.00	-35.31	2 21	816 840	22	77.27%	77.27%

Seq1,Seq2,Tot Score,Tot Energy,Max Score,Max Energy,Strand,Len1,Len2,Positions
>>hsa-miR-3620-5p	ENST00000610086.1	178.00	-35.31	178.00	-35.31	12896	22	849	 816
Complete


   Forward:	Score: 178.000000  Q:2 to 21  R:454 to 478 Align Len (22) (77.27%) (77.27%)

   Query:    3' ccGGGTCGGGT-C-GG-GTCGGGTg 5'
                  |||  |||| | || ||||||| 
   Ref:      5' agCCCTTCCCAGGCCCGCAGCCCAg 3'

   Energy:  -35.310001 kCal/Mol

Scores for this hit:
>hsa-miR-3620-5p	ENST00000432193.6	178.00	-35.31	2 21	454 478	22	77.27%	77.27%

Seq1,Seq2,Tot Score,Tot Energy,Max Score,Max Energy,Strand,Len1,Len2,Positions
>>hsa-miR-3620-5p	ENST00000432193.6	178.00	-35.31	178.00	-35.31	12897	22	526	 454
Complete


   Forward:	Score: 178.000000  Q:2 to 21  R:2924 to 2948 Align Len (22) (77.27%) (77.27%)

   Query:    3' ccGGGTCGGGT-C-GG-GTCGGGTg 5'
                  |||  |||| | || ||||||| 
   Ref:      5' agCCCTTCCCAGGCCCGCAGCCCAg 3'

   Energy:  -35.310001 kCal/Mol

Scores for this hit:
>hsa-miR-3620-5p	ENST00000654969.1	178.00	-35.31	2 21	2924 2948	22	77.27%	77.27%

Seq1,Seq2,Tot Score,Tot Energy,Max Score,Max Energy,Strand,Len1,Len2,Positions
>>hsa-miR-3620-5p	ENST00000654969.1	178.00	-35.31	178.00	-35.31	12898	22	2982	 2924
Complete


   Forward:	Score: 178.000000  Q:2 to 21  R:600 to 624 Align Len (22) (77.27%) (77.27%)

   Query:    3' ccGGGTCGGGT-C-GG-GTCGGGTg 5'
                  |||  |||| | || ||||||| 
   Ref:      5' agCCCTTCCCAGGCCCGCAGCCCAg 3'

   Energy:  -35.310001 kCal/Mol

Scores for this hit:
>hsa-miR-3620-5p	ENST00000542586.2	178.00	-35.31	2 21	600 624	22	77.27%	77.27%

Seq1,Seq2,Tot Score,Tot Energy,Max Score,Max Energy,Strand,Len1,Len2,Positions
>>hsa-miR-3620-5p	ENST00000542586.2	178.00	-35.31	178.00	-35.31	12899	22	685	 600
Complete


   Forward:	Score: 178.000000  Q:2 to 21  R:412 to 436 Align Len (22) (77.27%) (77.27%)

   Query:    3' ccGGGTCGGGT-C-GG-GTCGGGTg 5'
                  |||  |||| | || ||||||| 
   Ref:      5' agCCCTTCCCAGGCCCGCAGCCCAg 3'

   Energy:  -35.310001 kCal/Mol

Scores for this hit:
>hsa-miR-3620-5p	ENST00000616845.1	178.00	-35.31	2 21	412 436	22	77.27%	77.27%

Seq1,Seq2,Tot Score,Tot Energy,Max Score,Max Energy,Strand,Len1,Len2,Positions
>>hsa-miR-3620-5p	ENST00000616845.1	178.00	-35.31	178.00	-35.31	12900	22	468	 412
Complete


   Forward:	Score: 159.000000  Q:2 to 20  R:242 to 265 Align Len (21) (61.90%) (80.95%)

   Query:    3' ggGAGCCGCTAG-G-GG-CGCCGa 5'
                  ||:||:|:|:   || ||||| 
   Ref:      5' tcCTTGGTGGTTAAACCTGCGGCg 3'

   Energy:  -35.459999 kCal/Mol

Scores for this hit:
>hsa-miR-3648	ENST00000432193.6	159.00	-35.46	2 20	242 265	21	61.90%	80.95%

Seq1,Seq2,Tot Score,Tot Energy,Max Score,Max Energy,Strand,Len1,Len2,Positions
>>hsa-miR-3648	ENST00000432193.6	159.00	-35.46	159.00	-35.46	12977	21	526	 242
Complete


   Forward:	Score: 159.000000  Q:2 to 20  R:200 to 223 Align Len (21) (61.90%) (80.95%)

   Query:    3' ggGAGCCGCTAG-G-GG-CGCCGa 5'
                  ||:||:|:|:   || ||||| 
   Ref:      5' tcCTTGGTGGTTAAACCTGCGGCg 3'

   Energy:  -35.459999 kCal/Mol

Scores for this hit:
>hsa-miR-3648	ENST00000616845.1	159.00	-35.46	2 20	200 223	21	61.90%	80.95%

Seq1,Seq2,Tot Score,Tot Energy,Max Score,Max Energy,Strand,Len1,Len2,Positions
>>hsa-miR-3648	ENST00000616845.1	159.00	-35.46	159.00	-35.46	12980	21	468	 200
Complete


   Forward:	Score: 170.000000  Q:2 to 21  R:3082 to 3108 Align Len (24) (75.00%) (75.00%)

   Query:    3' ccGGCACC-GG-TCT-CGGGTG-C-Tc 5'
                  ||| || || ||| |||||| | | 
   Ref:      5' agCCGGGGCCCAAGACGCCCACTGGAg 3'

   Energy:  -33.490002 kCal/Mol

Scores for this hit:
>hsa-miR-3677-3p	ENST00000661943.1	170.00	-33.49	2 21	3082 3108	24	75.00%	75.00%

Seq1,Seq2,Tot Score,Tot Energy,Max Score,Max Energy,Strand,Len1,Len2,Positions
>>hsa-miR-3677-3p	ENST00000661943.1	170.00	-33.49	170.00	-33.49	13261	22	3150	 3082
Complete


   Forward:	Score: 170.000000  Q:2 to 21  R:1367 to 1393 Align Len (24) (75.00%) (75.00%)

   Query:    3' ccGGCACC-GG-TCT-CGGGTG-C-Tc 5'
                  ||| || || ||| |||||| | | 
   Ref:      5' agCCGGGGCCCAAGACGCCCACTGGAg 3'

   Energy:  -33.490002 kCal/Mol

Scores for this hit:
>hsa-miR-3677-3p	ENST00000416560.6	170.00	-33.49	2 21	1367 1393	24	75.00%	75.00%

Seq1,Seq2,Tot Score,Tot Energy,Max Score,Max Energy,Strand,Len1,Len2,Positions
>>hsa-miR-3677-3p	ENST00000416560.6	170.00	-33.49	170.00	-33.49	13262	22	1422	 1367
Complete


   Forward:	Score: 170.000000  Q:2 to 21  R:1173 to 1199 Align Len (24) (75.00%) (75.00%)

   Query:    3' ccGGCACC-GG-TCT-CGGGTG-C-Tc 5'
                  ||| || || ||| |||||| | | 
   Ref:      5' agCCGGGGCCCAAGACGCCCACTGGAg 3'

   Energy:  -33.490002 kCal/Mol

Scores for this hit:
>hsa-miR-3677-3p	ENST00000421293.2	170.00	-33.49	2 21	1173 1199	24	75.00%	75.00%

Seq1,Seq2,Tot Score,Tot Energy,Max Score,Max Energy,Strand,Len1,Len2,Positions
>>hsa-miR-3677-3p	ENST00000421293.2	170.00	-33.49	170.00	-33.49	13263	22	1241	 1173
Complete


   Forward:	Score: 170.000000  Q:2 to 21  R:913 to 939 Align Len (24) (75.00%) (75.00%)

   Query:    3' ccGGCACC-GG-TCT-CGGGTG-C-Tc 5'
                  ||| || || ||| |||||| | | 
   Ref:      5' agCCGGGGCCCAAGACGCCCACTGGAg 3'

   Energy:  -33.490002 kCal/Mol

Scores for this hit:
>hsa-miR-3677-3p	ENST00000653182.1	170.00	-33.49	2 21	913 939	24	75.00%	75.00%

Seq1,Seq2,Tot Score,Tot Energy,Max Score,Max Energy,Strand,Len1,Len2,Positions
>>hsa-miR-3677-3p	ENST00000653182.1	170.00	-33.49	170.00	-33.49	13265	22	949	 913
Complete


   Forward:	Score: 170.000000  Q:2 to 21  R:484 to 510 Align Len (24) (75.00%) (75.00%)

   Query:    3' ccGGCACC-GG-TCT-CGGGTG-C-Tc 5'
                  ||| || || ||| |||||| | | 
   Ref:      5' agCCGGGGCCCAAGACGCCCACTGGAg 3'

   Energy:  -33.490002 kCal/Mol

Scores for this hit:
>hsa-miR-3677-3p	ENST00000432193.6	170.00	-33.49	2 21	484 510	24	75.00%	75.00%

Seq1,Seq2,Tot Score,Tot Energy,Max Score,Max Energy,Strand,Len1,Len2,Positions
>>hsa-miR-3677-3p	ENST00000432193.6	170.00	-33.49	170.00	-33.49	13267	22	526	 484
Complete


   Forward:	Score: 170.000000  Q:2 to 21  R:2954 to 2980 Align Len (24) (75.00%) (75.00%)

   Query:    3' ccGGCACC-GG-TCT-CGGGTG-C-Tc 5'
                  ||| || || ||| |||||| | | 
   Ref:      5' agCCGGGGCCCAAGACGCCCACTGGAg 3'

   Energy:  -33.490002 kCal/Mol

Scores for this hit:
>hsa-miR-3677-3p	ENST00000654969.1	170.00	-33.49	2 21	2954 2980	24	75.00%	75.00%

Seq1,Seq2,Tot Score,Tot Energy,Max Score,Max Energy,Strand,Len1,Len2,Positions
>>hsa-miR-3677-3p	ENST00000654969.1	170.00	-33.49	170.00	-33.49	13268	22	2982	 2954
Complete


   Forward:	Score: 170.000000  Q:2 to 21  R:630 to 656 Align Len (24) (75.00%) (75.00%)

   Query:    3' ccGGCACC-GG-TCT-CGGGTG-C-Tc 5'
                  ||| || || ||| |||||| | | 
   Ref:      5' agCCGGGGCCCAAGACGCCCACTGGAg 3'

   Energy:  -33.490002 kCal/Mol

Scores for this hit:
>hsa-miR-3677-3p	ENST00000542586.2	170.00	-33.49	2 21	630 656	24	75.00%	75.00%

Seq1,Seq2,Tot Score,Tot Energy,Max Score,Max Energy,Strand,Len1,Len2,Positions
>>hsa-miR-3677-3p	ENST00000542586.2	170.00	-33.49	170.00	-33.49	13269	22	685	 630
Complete


   Forward:	Score: 170.000000  Q:2 to 21  R:442 to 468 Align Len (24) (75.00%) (75.00%)

   Query:    3' ccGGCACC-GG-TCT-CGGGTG-C-Tc 5'
                  ||| || || ||| |||||| | | 
   Ref:      5' agCCGGGGCCCAAGACGCCCACTGGAg 3'

   Energy:  -33.490002 kCal/Mol

Scores for this hit:
>hsa-miR-3677-3p	ENST00000616845.1	170.00	-33.49	2 21	442 468	24	75.00%	75.00%

Seq1,Seq2,Tot Score,Tot Energy,Max Score,Max Energy,Strand,Len1,Len2,Positions
>>hsa-miR-3677-3p	ENST00000616845.1	170.00	-33.49	170.00	-33.49	13270	22	468	 442
Complete


   Forward:	Score: 152.000000  Q:2 to 19  R:2062 to 2082 Align Len (18) (83.33%) (88.89%)

   Query:    3' gtCT-CGGGCGGGGTTGGGTg 5'
                  || ||||||:|||| ||| 
   Ref:      5' atGATGCCCGCTCCAAGCCAt 3'

   Energy:  -31.440001 kCal/Mol

Scores for this hit:
>hsa-miR-3940-5p	ENST00000654969.1	152.00	-31.44	2 19	2062 2082	18	83.33%	88.89%

Seq1,Seq2,Tot Score,Tot Energy,Max Score,Max Energy,Strand,Len1,Len2,Positions
>>hsa-miR-3940-5p	ENST00000654969.1	152.00	-31.44	152.00	-31.44	13968	20	2982	 2062
Complete


   Forward:	Score: 151.000000  Q:2 to 22  R:2935 to 2956 Align Len (21) (80.95%) (80.95%)

   Query:    3' ggCCTCGTCGTCCGGTCGGG-CTt 5'
                  ||||| || |||| |||| || 
   Ref:      5' gcGGAGC-GC-GGCCTGCCCAGAg 3'

   Energy:  -37.490002 kCal/Mol

Scores for this hit:
>hsa-miR-3944-3p	ENST00000661943.1	151.00	-37.49	2 22	2935 2956	21	80.95%	80.95%

Seq1,Seq2,Tot Score,Tot Energy,Max Score,Max Energy,Strand,Len1,Len2,Positions
>>hsa-miR-3944-3p	ENST00000661943.1	151.00	-37.49	151.00	-37.49	14031	23	3150	 2935
Complete


   Forward:	Score: 151.000000  Q:2 to 22  R:1220 to 1241 Align Len (21) (80.95%) (80.95%)

   Query:    3' ggCCTCGTCGTCCGGTCGGG-CTt 5'
                  ||||| || |||| |||| || 
   Ref:      5' gcGGAGC-GC-GGCCTGCCCAGAg 3'

   Energy:  -37.490002 kCal/Mol

Scores for this hit:
>hsa-miR-3944-3p	ENST00000416560.6	151.00	-37.49	2 22	1220 1241	21	80.95%	80.95%

Seq1,Seq2,Tot Score,Tot Energy,Max Score,Max Energy,Strand,Len1,Len2,Positions
>>hsa-miR-3944-3p	ENST00000416560.6	151.00	-37.49	151.00	-37.49	14032	23	1422	 1220
Complete


   Forward:	Score: 151.000000  Q:2 to 22  R:1026 to 1047 Align Len (21) (80.95%) (80.95%)

   Query:    3' ggCCTCGTCGTCCGGTCGGG-CTt 5'
                  ||||| || |||| |||| || 
   Ref:      5' gcGGAGC-GC-GGCCTGCCCAGAg 3'

   Energy:  -37.490002 kCal/Mol

Scores for this hit:
>hsa-miR-3944-3p	ENST00000421293.2	151.00	-37.49	2 22	1026 1047	21	80.95%	80.95%

Seq1,Seq2,Tot Score,Tot Energy,Max Score,Max Energy,Strand,Len1,Len2,Positions
>>hsa-miR-3944-3p	ENST00000421293.2	151.00	-37.49	151.00	-37.49	14033	23	1241	 1026
Complete


   Forward:	Score: 154.000000  Q:3 to 22  R:442 to 465 Align Len (21) (76.19%) (85.71%)

   Query:    3' ggCC-TC-GTCGTCCGGTCGGGCtt 5'
                  || || |||| |||:||||:|  
   Ref:      5' gtGGAAGTCAGC-GGCTAGCCTGtg 3'

   Energy:  -32.639999 kCal/Mol

Scores for this hit:
>hsa-miR-3944-3p	ENST00000359941.10	154.00	-32.64	3 22	442 465	21	76.19%	85.71%


   Forward:	Score: 151.000000  Q:2 to 22  R:923 to 944 Align Len (21) (80.95%) (80.95%)

   Query:    3' ggCCTCGTCGTCCGGTCGGG-CTt 5'
                  ||||| || |||| |||| || 
   Ref:      5' gcGGAGC-GC-GGCCTGCCCAGAg 3'

   Energy:  -37.490002 kCal/Mol

Scores for this hit:
>hsa-miR-3944-3p	ENST00000359941.10	151.00	-37.49	2 22	923 944	21	80.95%	80.95%

Seq1,Seq2,Tot Score,Tot Energy,Max Score,Max Energy,Strand,Len1,Len2,Positions
>>hsa-miR-3944-3p	ENST00000359941.10	305.00	-70.13	154.00	-37.49	14034	23	1057	 442 923
Complete


   Forward:	Score: 151.000000  Q:2 to 22  R:766 to 787 Align Len (21) (80.95%) (80.95%)

   Query:    3' ggCCTCGTCGTCCGGTCGGG-CTt 5'
                  ||||| || |||| |||| || 
   Ref:      5' gcGGAGC-GC-GGCCTGCCCAGAg 3'

   Energy:  -37.490002 kCal/Mol

Scores for this hit:
>hsa-miR-3944-3p	ENST00000653182.1	151.00	-37.49	2 22	766 787	21	80.95%	80.95%

Seq1,Seq2,Tot Score,Tot Energy,Max Score,Max Energy,Strand,Len1,Len2,Positions
>>hsa-miR-3944-3p	ENST00000653182.1	151.00	-37.49	151.00	-37.49	14035	23	949	 766
Complete


   Forward:	Score: 151.000000  Q:2 to 22  R:699 to 720 Align Len (21) (80.95%) (80.95%)

   Query:    3' ggCCTCGTCGTCCGGTCGGG-CTt 5'
                  ||||| || |||| |||| || 
   Ref:      5' gcGGAGC-GC-GGCCTGCCCAGAg 3'

   Energy:  -37.490002 kCal/Mol

Scores for this hit:
>hsa-miR-3944-3p	ENST00000610086.1	151.00	-37.49	2 22	699 720	21	80.95%	80.95%

Seq1,Seq2,Tot Score,Tot Energy,Max Score,Max Energy,Strand,Len1,Len2,Positions
>>hsa-miR-3944-3p	ENST00000610086.1	151.00	-37.49	151.00	-37.49	14036	23	849	 699
Complete


   Forward:	Score: 151.000000  Q:2 to 22  R:337 to 358 Align Len (21) (80.95%) (80.95%)

   Query:    3' ggCCTCGTCGTCCGGTCGGG-CTt 5'
                  ||||| || |||| |||| || 
   Ref:      5' gcGGAGC-GC-GGCCTGCCCAGAg 3'

   Energy:  -37.490002 kCal/Mol

Scores for this hit:
>hsa-miR-3944-3p	ENST00000432193.6	151.00	-37.49	2 22	337 358	21	80.95%	80.95%

Seq1,Seq2,Tot Score,Tot Energy,Max Score,Max Energy,Strand,Len1,Len2,Positions
>>hsa-miR-3944-3p	ENST00000432193.6	151.00	-37.49	151.00	-37.49	14037	23	526	 337
Complete


   Forward:	Score: 151.000000  Q:2 to 22  R:2807 to 2828 Align Len (21) (80.95%) (80.95%)

   Query:    3' ggCCTCGTCGTCCGGTCGGG-CTt 5'
                  ||||| || |||| |||| || 
   Ref:      5' gcGGAGC-GC-GGCCTGCCCAGAg 3'

   Energy:  -37.490002 kCal/Mol

Scores for this hit:
>hsa-miR-3944-3p	ENST00000654969.1	151.00	-37.49	2 22	2807 2828	21	80.95%	80.95%

Seq1,Seq2,Tot Score,Tot Energy,Max Score,Max Energy,Strand,Len1,Len2,Positions
>>hsa-miR-3944-3p	ENST00000654969.1	151.00	-37.49	151.00	-37.49	14038	23	2982	 2807
Complete


   Forward:	Score: 151.000000  Q:2 to 22  R:483 to 504 Align Len (21) (80.95%) (80.95%)

   Query:    3' ggCCTCGTCGTCCGGTCGGG-CTt 5'
                  ||||| || |||| |||| || 
   Ref:      5' gcGGAGC-GC-GGCCTGCCCAGAg 3'

   Energy:  -37.490002 kCal/Mol

Scores for this hit:
>hsa-miR-3944-3p	ENST00000542586.2	151.00	-37.49	2 22	483 504	21	80.95%	80.95%

Seq1,Seq2,Tot Score,Tot Energy,Max Score,Max Energy,Strand,Len1,Len2,Positions
>>hsa-miR-3944-3p	ENST00000542586.2	151.00	-37.49	151.00	-37.49	14039	23	685	 483
Complete


   Forward:	Score: 151.000000  Q:2 to 22  R:295 to 316 Align Len (21) (80.95%) (80.95%)

   Query:    3' ggCCTCGTCGTCCGGTCGGG-CTt 5'
                  ||||| || |||| |||| || 
   Ref:      5' gcGGAGC-GC-GGCCTGCCCAGAg 3'

   Energy:  -37.490002 kCal/Mol

Scores for this hit:
>hsa-miR-3944-3p	ENST00000616845.1	151.00	-37.49	2 22	295 316	21	80.95%	80.95%

Seq1,Seq2,Tot Score,Tot Energy,Max Score,Max Energy,Strand,Len1,Len2,Positions
>>hsa-miR-3944-3p	ENST00000616845.1	151.00	-37.49	151.00	-37.49	14040	23	468	 295
Complete


   Forward:	Score: 164.000000  Q:3 to 19  R:2082 to 2103 Align Len (17) (88.24%) (94.12%)

   Query:    3' tacAGGG-TGGGGGTGAGGAca 5'
                   |||: ||||||||||||  
   Ref:      5' tcaTCCTAACCCCCACTCCTcc 3'

   Energy:  -31.719999 kCal/Mol

Scores for this hit:
>hsa-miR-4433a-3p	ENST00000654969.1	164.00	-31.72	3 19	2082 2103	17	88.24%	94.12%

Seq1,Seq2,Tot Score,Tot Energy,Max Score,Max Energy,Strand,Len1,Len2,Positions
>>hsa-miR-4433a-3p	ENST00000654969.1	164.00	-31.72	164.00	-31.72	14388	21	2982	 2082
Complete


   Forward:	Score: 162.000000  Q:2 to 21  R:290 to 310 Align Len (20) (80.00%) (85.00%)

   Query:    3' ggAGACACACTCGAG-ACCGGTa 5'
                  |||||||| || : |||||| 
   Ref:      5' taTCTGTGTG-GC-TGTGGCCAt 3'

   Energy:  -33.189999 kCal/Mol

Scores for this hit:
>hsa-miR-4435	ENST00000661943.1	162.00	-33.19	2 21	290 310	20	80.00%	85.00%

Seq1,Seq2,Tot Score,Tot Energy,Max Score,Max Energy,Strand,Len1,Len2,Positions
>>hsa-miR-4435	ENST00000661943.1	162.00	-33.19	162.00	-33.19	14401	22	3150	 290
Complete


   Forward:	Score: 162.000000  Q:2 to 22  R:2537 to 2559 Align Len (21) (76.19%) (85.71%)

   Query:    3' aaGGGTTCGGTGGGAGGC-ACAGt 5'
                  |||  |||||:|||:| |||| 
   Ref:      5' agCCC-TGCCACTCTCTGCTGTCa 3'

   Energy:  -35.279999 kCal/Mol

Scores for this hit:
>hsa-miR-4462	ENST00000661943.1	162.00	-35.28	2 22	2537 2559	21	76.19%	85.71%

Seq1,Seq2,Tot Score,Tot Energy,Max Score,Max Energy,Strand,Len1,Len2,Positions
>>hsa-miR-4462	ENST00000661943.1	162.00	-35.28	162.00	-35.28	14741	23	3150	 2537
Complete


   Forward:	Score: 162.000000  Q:2 to 22  R:893 to 915 Align Len (21) (76.19%) (85.71%)

   Query:    3' aaGGGTTCGGTGGGAGGC-ACAGt 5'
                  |||  |||||:|||:| |||| 
   Ref:      5' agCCC-TGCCACTCTCTGCTGTCa 3'

   Energy:  -35.279999 kCal/Mol

Scores for this hit:
>hsa-miR-4462	ENST00000416560.6	162.00	-35.28	2 22	893 915	21	76.19%	85.71%

Seq1,Seq2,Tot Score,Tot Energy,Max Score,Max Energy,Strand,Len1,Len2,Positions
>>hsa-miR-4462	ENST00000416560.6	162.00	-35.28	162.00	-35.28	14742	23	1422	 893
Complete


   Forward:	Score: 162.000000  Q:2 to 22  R:890 to 912 Align Len (21) (76.19%) (85.71%)

   Query:    3' aaGGGTTCGGTGGGAGGC-ACAGt 5'
                  |||  |||||:|||:| |||| 
   Ref:      5' agCCC-TGCCACTCTCTGCTGTCa 3'

   Energy:  -35.279999 kCal/Mol

Scores for this hit:
>hsa-miR-4462	ENST00000421293.2	162.00	-35.28	2 22	890 912	21	76.19%	85.71%

Seq1,Seq2,Tot Score,Tot Energy,Max Score,Max Energy,Strand,Len1,Len2,Positions
>>hsa-miR-4462	ENST00000421293.2	162.00	-35.28	162.00	-35.28	14743	23	1241	 890
Complete


   Forward:	Score: 162.000000  Q:2 to 22  R:525 to 547 Align Len (21) (76.19%) (85.71%)

   Query:    3' aaGGGTTCGGTGGGAGGC-ACAGt 5'
                  |||  |||||:|||:| |||| 
   Ref:      5' agCCC-TGCCACTCTCTGCTGTCa 3'

   Energy:  -35.279999 kCal/Mol

Scores for this hit:
>hsa-miR-4462	ENST00000359941.10	162.00	-35.28	2 22	525 547	21	76.19%	85.71%

Seq1,Seq2,Tot Score,Tot Energy,Max Score,Max Energy,Strand,Len1,Len2,Positions
>>hsa-miR-4462	ENST00000359941.10	162.00	-35.28	162.00	-35.28	14744	23	1057	 525
Complete


   Forward:	Score: 162.000000  Q:2 to 22  R:301 to 323 Align Len (21) (76.19%) (85.71%)

   Query:    3' aaGGGTTCGGTGGGAGGC-ACAGt 5'
                  |||  |||||:|||:| |||| 
   Ref:      5' agCCC-TGCCACTCTCTGCTGTCa 3'

   Energy:  -35.279999 kCal/Mol

Scores for this hit:
>hsa-miR-4462	ENST00000610086.1	162.00	-35.28	2 22	301 323	21	76.19%	85.71%

Seq1,Seq2,Tot Score,Tot Energy,Max Score,Max Energy,Strand,Len1,Len2,Positions
>>hsa-miR-4462	ENST00000610086.1	162.00	-35.28	162.00	-35.28	14746	23	849	 301
Complete


   Forward:	Score: 162.000000  Q:2 to 22  R:130 to 152 Align Len (21) (76.19%) (85.71%)

   Query:    3' aaGGGTTCGGTGGGAGGC-ACAGt 5'
                  |||  |||||:|||:| |||| 
   Ref:      5' agCCC-TGCCACTCTCTGCTGTCa 3'

   Energy:  -35.279999 kCal/Mol

Scores for this hit:
>hsa-miR-4462	ENST00000432193.6	162.00	-35.28	2 22	130 152	21	76.19%	85.71%

Seq1,Seq2,Tot Score,Tot Energy,Max Score,Max Energy,Strand,Len1,Len2,Positions
>>hsa-miR-4462	ENST00000432193.6	162.00	-35.28	162.00	-35.28	14747	23	526	 130
Complete


   Forward:	Score: 162.000000  Q:2 to 22  R:2409 to 2431 Align Len (21) (76.19%) (85.71%)

   Query:    3' aaGGGTTCGGTGGGAGGC-ACAGt 5'
                  |||  |||||:|||:| |||| 
   Ref:      5' agCCC-TGCCACTCTCTGCTGTCa 3'

   Energy:  -35.279999 kCal/Mol

Scores for this hit:
>hsa-miR-4462	ENST00000654969.1	162.00	-35.28	2 22	2409 2431	21	76.19%	85.71%

Seq1,Seq2,Tot Score,Tot Energy,Max Score,Max Energy,Strand,Len1,Len2,Positions
>>hsa-miR-4462	ENST00000654969.1	162.00	-35.28	162.00	-35.28	14748	23	2982	 2409
Complete


   Forward:	Score: 162.000000  Q:2 to 22  R:156 to 178 Align Len (21) (76.19%) (85.71%)

   Query:    3' aaGGGTTCGGTGGGAGGC-ACAGt 5'
                  |||  |||||:|||:| |||| 
   Ref:      5' agCCC-TGCCACTCTCTGCTGTCa 3'

   Energy:  -35.279999 kCal/Mol

Scores for this hit:
>hsa-miR-4462	ENST00000542586.2	162.00	-35.28	2 22	156 178	21	76.19%	85.71%

Seq1,Seq2,Tot Score,Tot Energy,Max Score,Max Energy,Strand,Len1,Len2,Positions
>>hsa-miR-4462	ENST00000542586.2	162.00	-35.28	162.00	-35.28	14749	23	685	 156
Complete


   Forward:	Score: 162.000000  Q:2 to 22  R:88 to 110 Align Len (21) (76.19%) (85.71%)

   Query:    3' aaGGGTTCGGTGGGAGGC-ACAGt 5'
                  |||  |||||:|||:| |||| 
   Ref:      5' agCCC-TGCCACTCTCTGCTGTCa 3'

   Energy:  -35.279999 kCal/Mol

Scores for this hit:
>hsa-miR-4462	ENST00000616845.1	162.00	-35.28	2 22	88 110	21	76.19%	85.71%

Seq1,Seq2,Tot Score,Tot Energy,Max Score,Max Energy,Strand,Len1,Len2,Positions
>>hsa-miR-4462	ENST00000616845.1	162.00	-35.28	162.00	-35.28	14750	23	468	 88
Complete


   Forward:	Score: 159.000000  Q:2 to 17  R:3056 to 3074 Align Len (17) (76.47%) (82.35%)

   Query:    3' ggGGCGG-CCGGGCGT-GGg 5'
                  :| || |||||||| || 
   Ref:      5' ctTC-CCAGGCCCGCAGCCc 3'

   Energy:  -31.820000 kCal/Mol

Scores for this hit:
>hsa-miR-4466	ENST00000661943.1	159.00	-31.82	2 17	3056 3074	17	76.47%	82.35%

Seq1,Seq2,Tot Score,Tot Energy,Max Score,Max Energy,Strand,Len1,Len2,Positions
>>hsa-miR-4466	ENST00000661943.1	159.00	-31.82	159.00	-31.82	14811	18	3150	 3056
Complete


   Forward:	Score: 159.000000  Q:2 to 17  R:1341 to 1359 Align Len (17) (76.47%) (82.35%)

   Query:    3' ggGGCGG-CCGGGCGT-GGg 5'
                  :| || |||||||| || 
   Ref:      5' ctTC-CCAGGCCCGCAGCCc 3'

   Energy:  -31.820000 kCal/Mol

Scores for this hit:
>hsa-miR-4466	ENST00000416560.6	159.00	-31.82	2 17	1341 1359	17	76.47%	82.35%

Seq1,Seq2,Tot Score,Tot Energy,Max Score,Max Energy,Strand,Len1,Len2,Positions
>>hsa-miR-4466	ENST00000416560.6	159.00	-31.82	159.00	-31.82	14812	18	1422	 1341
Complete


   Forward:	Score: 159.000000  Q:2 to 17  R:1147 to 1165 Align Len (17) (76.47%) (82.35%)

   Query:    3' ggGGCGG-CCGGGCGT-GGg 5'
                  :| || |||||||| || 
   Ref:      5' ctTC-CCAGGCCCGCAGCCc 3'

   Energy:  -31.820000 kCal/Mol

Scores for this hit:
>hsa-miR-4466	ENST00000421293.2	159.00	-31.82	2 17	1147 1165	17	76.47%	82.35%

Seq1,Seq2,Tot Score,Tot Energy,Max Score,Max Energy,Strand,Len1,Len2,Positions
>>hsa-miR-4466	ENST00000421293.2	159.00	-31.82	159.00	-31.82	14813	18	1241	 1147
Complete


   Forward:	Score: 159.000000  Q:2 to 17  R:887 to 905 Align Len (17) (76.47%) (82.35%)

   Query:    3' ggGGCGG-CCGGGCGT-GGg 5'
                  :| || |||||||| || 
   Ref:      5' ctTC-CCAGGCCCGCAGCCc 3'

   Energy:  -31.820000 kCal/Mol

Scores for this hit:
>hsa-miR-4466	ENST00000653182.1	159.00	-31.82	2 17	887 905	17	76.47%	82.35%

Seq1,Seq2,Tot Score,Tot Energy,Max Score,Max Energy,Strand,Len1,Len2,Positions
>>hsa-miR-4466	ENST00000653182.1	159.00	-31.82	159.00	-31.82	14815	18	949	 887
Complete


   Forward:	Score: 159.000000  Q:2 to 17  R:820 to 838 Align Len (17) (76.47%) (82.35%)

   Query:    3' ggGGCGG-CCGGGCGT-GGg 5'
                  :| || |||||||| || 
   Ref:      5' ctTC-CCAGGCCCGCAGCCc 3'

   Energy:  -31.820000 kCal/Mol

Scores for this hit:
>hsa-miR-4466	ENST00000610086.1	159.00	-31.82	2 17	820 838	17	76.47%	82.35%

Seq1,Seq2,Tot Score,Tot Energy,Max Score,Max Energy,Strand,Len1,Len2,Positions
>>hsa-miR-4466	ENST00000610086.1	159.00	-31.82	159.00	-31.82	14816	18	849	 820
Complete


   Forward:	Score: 159.000000  Q:2 to 17  R:458 to 476 Align Len (17) (76.47%) (82.35%)

   Query:    3' ggGGCGG-CCGGGCGT-GGg 5'
                  :| || |||||||| || 
   Ref:      5' ctTC-CCAGGCCCGCAGCCc 3'

   Energy:  -31.820000 kCal/Mol

Scores for this hit:
>hsa-miR-4466	ENST00000432193.6	159.00	-31.82	2 17	458 476	17	76.47%	82.35%

Seq1,Seq2,Tot Score,Tot Energy,Max Score,Max Energy,Strand,Len1,Len2,Positions
>>hsa-miR-4466	ENST00000432193.6	159.00	-31.82	159.00	-31.82	14817	18	526	 458
Complete


   Forward:	Score: 159.000000  Q:2 to 17  R:2928 to 2946 Align Len (17) (76.47%) (82.35%)

   Query:    3' ggGGCGG-CCGGGCGT-GGg 5'
                  :| || |||||||| || 
   Ref:      5' ctTC-CCAGGCCCGCAGCCc 3'

   Energy:  -31.820000 kCal/Mol

Scores for this hit:
>hsa-miR-4466	ENST00000654969.1	159.00	-31.82	2 17	2928 2946	17	76.47%	82.35%

Seq1,Seq2,Tot Score,Tot Energy,Max Score,Max Energy,Strand,Len1,Len2,Positions
>>hsa-miR-4466	ENST00000654969.1	159.00	-31.82	159.00	-31.82	14818	18	2982	 2928
Complete


   Forward:	Score: 159.000000  Q:2 to 17  R:604 to 622 Align Len (17) (76.47%) (82.35%)

   Query:    3' ggGGCGG-CCGGGCGT-GGg 5'
                  :| || |||||||| || 
   Ref:      5' ctTC-CCAGGCCCGCAGCCc 3'

   Energy:  -31.820000 kCal/Mol

Scores for this hit:
>hsa-miR-4466	ENST00000542586.2	159.00	-31.82	2 17	604 622	17	76.47%	82.35%

Seq1,Seq2,Tot Score,Tot Energy,Max Score,Max Energy,Strand,Len1,Len2,Positions
>>hsa-miR-4466	ENST00000542586.2	159.00	-31.82	159.00	-31.82	14819	18	685	 604
Complete


   Forward:	Score: 159.000000  Q:2 to 17  R:416 to 434 Align Len (17) (76.47%) (82.35%)

   Query:    3' ggGGCGG-CCGGGCGT-GGg 5'
                  :| || |||||||| || 
   Ref:      5' ctTC-CCAGGCCCGCAGCCc 3'

   Energy:  -31.820000 kCal/Mol

Scores for this hit:
>hsa-miR-4466	ENST00000616845.1	159.00	-31.82	2 17	416 434	17	76.47%	82.35%

Seq1,Seq2,Tot Score,Tot Energy,Max Score,Max Energy,Strand,Len1,Len2,Positions
>>hsa-miR-4466	ENST00000616845.1	159.00	-31.82	159.00	-31.82	14820	18	468	 416
Complete


   Forward:	Score: 150.000000  Q:2 to 17  R:41 to 61 Align Len (18) (72.22%) (77.78%)

   Query:    3' agGGTGAC-G-T-CTCGGACc 5'
                  ||||||   | |:||||| 
   Ref:      5' caCCACTGAGAAGGGGCCTGg 3'

   Energy:  -30.059999 kCal/Mol

Scores for this hit:
>hsa-miR-3155b	ENST00000661943.1	150.00	-30.06	2 17	41 61	18	72.22%	77.78%

Seq1,Seq2,Tot Score,Tot Energy,Max Score,Max Energy,Strand,Len1,Len2,Positions
>>hsa-miR-3155b	ENST00000661943.1	150.00	-30.06	150.00	-30.06	15011	18	3150	 41
Complete


   Forward:	Score: 153.000000  Q:2 to 16  R:3054 to 3076 Align Len (17) (76.47%) (82.35%)

   Query:    3' gggtcGGGT-C-GG-GTTGGGTc 5'
                     |||| | || ||:|||| 
   Ref:      5' cccttCCCAGGCCCGCAGCCCAg 3'

   Energy:  -33.470001 kCal/Mol

Scores for this hit:
>hsa-miR-4507	ENST00000661943.1	153.00	-33.47	2 16	3054 3076	17	76.47%	82.35%

Seq1,Seq2,Tot Score,Tot Energy,Max Score,Max Energy,Strand,Len1,Len2,Positions
>>hsa-miR-4507	ENST00000661943.1	153.00	-33.47	153.00	-33.47	15341	20	3150	 3054
Complete


   Forward:	Score: 153.000000  Q:2 to 16  R:1339 to 1361 Align Len (17) (76.47%) (82.35%)

   Query:    3' gggtcGGGT-C-GG-GTTGGGTc 5'
                     |||| | || ||:|||| 
   Ref:      5' cccttCCCAGGCCCGCAGCCCAg 3'

   Energy:  -33.470001 kCal/Mol

Scores for this hit:
>hsa-miR-4507	ENST00000416560.6	153.00	-33.47	2 16	1339 1361	17	76.47%	82.35%

Seq1,Seq2,Tot Score,Tot Energy,Max Score,Max Energy,Strand,Len1,Len2,Positions
>>hsa-miR-4507	ENST00000416560.6	153.00	-33.47	153.00	-33.47	15342	20	1422	 1339
Complete


   Forward:	Score: 153.000000  Q:2 to 16  R:1145 to 1167 Align Len (17) (76.47%) (82.35%)

   Query:    3' gggtcGGGT-C-GG-GTTGGGTc 5'
                     |||| | || ||:|||| 
   Ref:      5' cccttCCCAGGCCCGCAGCCCAg 3'

   Energy:  -33.470001 kCal/Mol

Scores for this hit:
>hsa-miR-4507	ENST00000421293.2	153.00	-33.47	2 16	1145 1167	17	76.47%	82.35%

Seq1,Seq2,Tot Score,Tot Energy,Max Score,Max Energy,Strand,Len1,Len2,Positions
>>hsa-miR-4507	ENST00000421293.2	153.00	-33.47	153.00	-33.47	15343	20	1241	 1145
Complete


   Forward:	Score: 153.000000  Q:2 to 16  R:885 to 907 Align Len (17) (76.47%) (82.35%)

   Query:    3' gggtcGGGT-C-GG-GTTGGGTc 5'
                     |||| | || ||:|||| 
   Ref:      5' cccttCCCAGGCCCGCAGCCCAg 3'

   Energy:  -33.470001 kCal/Mol

Scores for this hit:
>hsa-miR-4507	ENST00000653182.1	153.00	-33.47	2 16	885 907	17	76.47%	82.35%

Seq1,Seq2,Tot Score,Tot Energy,Max Score,Max Energy,Strand,Len1,Len2,Positions
>>hsa-miR-4507	ENST00000653182.1	153.00	-33.47	153.00	-33.47	15345	20	949	 885
Complete


   Forward:	Score: 153.000000  Q:2 to 16  R:818 to 840 Align Len (17) (76.47%) (82.35%)

   Query:    3' gggtcGGGT-C-GG-GTTGGGTc 5'
                     |||| | || ||:|||| 
   Ref:      5' cccttCCCAGGCCCGCAGCCCAg 3'

   Energy:  -33.470001 kCal/Mol

Scores for this hit:
>hsa-miR-4507	ENST00000610086.1	153.00	-33.47	2 16	818 840	17	76.47%	82.35%

Seq1,Seq2,Tot Score,Tot Energy,Max Score,Max Energy,Strand,Len1,Len2,Positions
>>hsa-miR-4507	ENST00000610086.1	153.00	-33.47	153.00	-33.47	15346	20	849	 818
Complete


   Forward:	Score: 153.000000  Q:2 to 16  R:456 to 478 Align Len (17) (76.47%) (82.35%)

   Query:    3' gggtcGGGT-C-GG-GTTGGGTc 5'
                     |||| | || ||:|||| 
   Ref:      5' cccttCCCAGGCCCGCAGCCCAg 3'

   Energy:  -33.470001 kCal/Mol

Scores for this hit:
>hsa-miR-4507	ENST00000432193.6	153.00	-33.47	2 16	456 478	17	76.47%	82.35%

Seq1,Seq2,Tot Score,Tot Energy,Max Score,Max Energy,Strand,Len1,Len2,Positions
>>hsa-miR-4507	ENST00000432193.6	153.00	-33.47	153.00	-33.47	15347	20	526	 456
Complete


   Forward:	Score: 153.000000  Q:2 to 16  R:2926 to 2948 Align Len (17) (76.47%) (82.35%)

   Query:    3' gggtcGGGT-C-GG-GTTGGGTc 5'
                     |||| | || ||:|||| 
   Ref:      5' cccttCCCAGGCCCGCAGCCCAg 3'

   Energy:  -33.470001 kCal/Mol

Scores for this hit:
>hsa-miR-4507	ENST00000654969.1	153.00	-33.47	2 16	2926 2948	17	76.47%	82.35%

Seq1,Seq2,Tot Score,Tot Energy,Max Score,Max Energy,Strand,Len1,Len2,Positions
>>hsa-miR-4507	ENST00000654969.1	153.00	-33.47	153.00	-33.47	15348	20	2982	 2926
Complete


   Forward:	Score: 153.000000  Q:2 to 16  R:602 to 624 Align Len (17) (76.47%) (82.35%)

   Query:    3' gggtcGGGT-C-GG-GTTGGGTc 5'
                     |||| | || ||:|||| 
   Ref:      5' cccttCCCAGGCCCGCAGCCCAg 3'

   Energy:  -33.470001 kCal/Mol

Scores for this hit:
>hsa-miR-4507	ENST00000542586.2	153.00	-33.47	2 16	602 624	17	76.47%	82.35%

Seq1,Seq2,Tot Score,Tot Energy,Max Score,Max Energy,Strand,Len1,Len2,Positions
>>hsa-miR-4507	ENST00000542586.2	153.00	-33.47	153.00	-33.47	15349	20	685	 602
Complete


   Forward:	Score: 153.000000  Q:2 to 16  R:414 to 436 Align Len (17) (76.47%) (82.35%)

   Query:    3' gggtcGGGT-C-GG-GTTGGGTc 5'
                     |||| | || ||:|||| 
   Ref:      5' cccttCCCAGGCCCGCAGCCCAg 3'

   Energy:  -33.470001 kCal/Mol

Scores for this hit:
>hsa-miR-4507	ENST00000616845.1	153.00	-33.47	2 16	414 436	17	76.47%	82.35%

Seq1,Seq2,Tot Score,Tot Energy,Max Score,Max Energy,Strand,Len1,Len2,Positions
>>hsa-miR-4507	ENST00000616845.1	153.00	-33.47	153.00	-33.47	15350	20	468	 414
Complete


   Forward:	Score: 169.000000  Q:2 to 16  R:3054 to 3076 Align Len (17) (82.35%) (82.35%)

   Query:    3' gggttGGGT-C-GG-GTCGGGTt 5'
                     |||| | || ||||||| 
   Ref:      5' cccttCCCAGGCCCGCAGCCCAg 3'

   Energy:  -32.770000 kCal/Mol

Scores for this hit:
>hsa-miR-1587	ENST00000661943.1	169.00	-32.77	2 16	3054 3076	17	82.35%	82.35%

Seq1,Seq2,Tot Score,Tot Energy,Max Score,Max Energy,Strand,Len1,Len2,Positions
>>hsa-miR-1587	ENST00000661943.1	169.00	-32.77	169.00	-32.77	15691	20	3150	 3054
Complete


   Forward:	Score: 169.000000  Q:2 to 16  R:1339 to 1361 Align Len (17) (82.35%) (82.35%)

   Query:    3' gggttGGGT-C-GG-GTCGGGTt 5'
                     |||| | || ||||||| 
   Ref:      5' cccttCCCAGGCCCGCAGCCCAg 3'

   Energy:  -32.770000 kCal/Mol

Scores for this hit:
>hsa-miR-1587	ENST00000416560.6	169.00	-32.77	2 16	1339 1361	17	82.35%	82.35%

Seq1,Seq2,Tot Score,Tot Energy,Max Score,Max Energy,Strand,Len1,Len2,Positions
>>hsa-miR-1587	ENST00000416560.6	169.00	-32.77	169.00	-32.77	15692	20	1422	 1339
Complete


   Forward:	Score: 169.000000  Q:2 to 16  R:1145 to 1167 Align Len (17) (82.35%) (82.35%)

   Query:    3' gggttGGGT-C-GG-GTCGGGTt 5'
                     |||| | || ||||||| 
   Ref:      5' cccttCCCAGGCCCGCAGCCCAg 3'

   Energy:  -32.770000 kCal/Mol

Scores for this hit:
>hsa-miR-1587	ENST00000421293.2	169.00	-32.77	2 16	1145 1167	17	82.35%	82.35%

Seq1,Seq2,Tot Score,Tot Energy,Max Score,Max Energy,Strand,Len1,Len2,Positions
>>hsa-miR-1587	ENST00000421293.2	169.00	-32.77	169.00	-32.77	15693	20	1241	 1145
Complete


   Forward:	Score: 169.000000  Q:2 to 16  R:885 to 907 Align Len (17) (82.35%) (82.35%)

   Query:    3' gggttGGGT-C-GG-GTCGGGTt 5'
                     |||| | || ||||||| 
   Ref:      5' cccttCCCAGGCCCGCAGCCCAg 3'

   Energy:  -32.770000 kCal/Mol

Scores for this hit:
>hsa-miR-1587	ENST00000653182.1	169.00	-32.77	2 16	885 907	17	82.35%	82.35%

Seq1,Seq2,Tot Score,Tot Energy,Max Score,Max Energy,Strand,Len1,Len2,Positions
>>hsa-miR-1587	ENST00000653182.1	169.00	-32.77	169.00	-32.77	15695	20	949	 885
Complete


   Forward:	Score: 169.000000  Q:2 to 16  R:818 to 840 Align Len (17) (82.35%) (82.35%)

   Query:    3' gggttGGGT-C-GG-GTCGGGTt 5'
                     |||| | || ||||||| 
   Ref:      5' cccttCCCAGGCCCGCAGCCCAg 3'

   Energy:  -32.770000 kCal/Mol

Scores for this hit:
>hsa-miR-1587	ENST00000610086.1	169.00	-32.77	2 16	818 840	17	82.35%	82.35%

Seq1,Seq2,Tot Score,Tot Energy,Max Score,Max Energy,Strand,Len1,Len2,Positions
>>hsa-miR-1587	ENST00000610086.1	169.00	-32.77	169.00	-32.77	15696	20	849	 818
Complete


   Forward:	Score: 169.000000  Q:2 to 16  R:456 to 478 Align Len (17) (82.35%) (82.35%)

   Query:    3' gggttGGGT-C-GG-GTCGGGTt 5'
                     |||| | || ||||||| 
   Ref:      5' cccttCCCAGGCCCGCAGCCCAg 3'

   Energy:  -32.770000 kCal/Mol

Scores for this hit:
>hsa-miR-1587	ENST00000432193.6	169.00	-32.77	2 16	456 478	17	82.35%	82.35%

Seq1,Seq2,Tot Score,Tot Energy,Max Score,Max Energy,Strand,Len1,Len2,Positions
>>hsa-miR-1587	ENST00000432193.6	169.00	-32.77	169.00	-32.77	15697	20	526	 456
Complete


   Forward:	Score: 169.000000  Q:2 to 16  R:2926 to 2948 Align Len (17) (82.35%) (82.35%)

   Query:    3' gggttGGGT-C-GG-GTCGGGTt 5'
                     |||| | || ||||||| 
   Ref:      5' cccttCCCAGGCCCGCAGCCCAg 3'

   Energy:  -32.770000 kCal/Mol

Scores for this hit:
>hsa-miR-1587	ENST00000654969.1	169.00	-32.77	2 16	2926 2948	17	82.35%	82.35%

Seq1,Seq2,Tot Score,Tot Energy,Max Score,Max Energy,Strand,Len1,Len2,Positions
>>hsa-miR-1587	ENST00000654969.1	169.00	-32.77	169.00	-32.77	15698	20	2982	 2926
Complete


   Forward:	Score: 169.000000  Q:2 to 16  R:602 to 624 Align Len (17) (82.35%) (82.35%)

   Query:    3' gggttGGGT-C-GG-GTCGGGTt 5'
                     |||| | || ||||||| 
   Ref:      5' cccttCCCAGGCCCGCAGCCCAg 3'

   Energy:  -32.770000 kCal/Mol

Scores for this hit:
>hsa-miR-1587	ENST00000542586.2	169.00	-32.77	2 16	602 624	17	82.35%	82.35%

Seq1,Seq2,Tot Score,Tot Energy,Max Score,Max Energy,Strand,Len1,Len2,Positions
>>hsa-miR-1587	ENST00000542586.2	169.00	-32.77	169.00	-32.77	15699	20	685	 602
Complete


   Forward:	Score: 169.000000  Q:2 to 16  R:414 to 436 Align Len (17) (82.35%) (82.35%)

   Query:    3' gggttGGGT-C-GG-GTCGGGTt 5'
                     |||| | || ||||||| 
   Ref:      5' cccttCCCAGGCCCGCAGCCCAg 3'

   Energy:  -32.770000 kCal/Mol

Scores for this hit:
>hsa-miR-1587	ENST00000616845.1	169.00	-32.77	2 16	414 436	17	82.35%	82.35%

Seq1,Seq2,Tot Score,Tot Energy,Max Score,Max Energy,Strand,Len1,Len2,Positions
>>hsa-miR-1587	ENST00000616845.1	169.00	-32.77	169.00	-32.77	15700	20	468	 414
Complete


   Forward:	Score: 151.000000  Q:2 to 21  R:1383 to 1405 Align Len (21) (71.43%) (76.19%)

   Query:    3' acGGGACCTTG-CCCCGAC-CGTc 5'
                  |||| |  | ||||||| |:| 
   Ref:      5' aaCCCT-GTTCGGGGGCTGTGTAg 3'

   Energy:  -32.570000 kCal/Mol

Scores for this hit:
>hsa-miR-3972	ENST00000661943.1	151.00	-32.57	2 21	1383 1405	21	71.43%	76.19%

Seq1,Seq2,Tot Score,Tot Energy,Max Score,Max Energy,Strand,Len1,Len2,Positions
>>hsa-miR-3972	ENST00000661943.1	151.00	-32.57	151.00	-32.57	15781	22	3150	 1383
Complete


   Forward:	Score: 162.000000  Q:2 to 22  R:146 to 169 Align Len (22) (68.18%) (81.82%)

   Query:    3' agG-CGGT-GTGGGTGCGACGGGAg 5'
                  | ||:| | :|||| |||:||| 
   Ref:      5' ttCTGCTAGC-TCCACCCTGTCCTc 3'

   Energy:  -33.080002 kCal/Mol

Scores for this hit:
>hsa-miR-4632-5p	ENST00000661943.1	162.00	-33.08	2 22	146 169	22	68.18%	81.82%


   Forward:	Score: 152.000000  Q:3 to 22  R:3127 to 3150 Align Len (21) (71.43%) (80.95%)

   Query:    3' agGCG-GTGTGGGTGCGA-CGGGag 5'
                  ||| || :|||: ||| ||||  
   Ref:      5' acCGCGCAGGCCCG-GCTCGCCCcc 3'

   Energy:  -34.480000 kCal/Mol

Scores for this hit:
>hsa-miR-4632-5p	ENST00000661943.1	152.00	-34.48	3 22	3127 3150	21	71.43%	80.95%

Seq1,Seq2,Tot Score,Tot Energy,Max Score,Max Energy,Strand,Len1,Len2,Positions
>>hsa-miR-4632-5p	ENST00000661943.1	314.00	-67.56	162.00	-34.48	15851	23	3150	 146 3127
Complete


   Forward:	Score: 152.000000  Q:3 to 22  R:1218 to 1241 Align Len (21) (71.43%) (80.95%)

   Query:    3' agGCG-GTGTGGGTGCGA-CGGGag 5'
                  ||| || :|||: ||| ||||  
   Ref:      5' acCGCGCAGGCCCG-GCTCGCCCcc 3'

   Energy:  -34.480000 kCal/Mol

Scores for this hit:
>hsa-miR-4632-5p	ENST00000421293.2	152.00	-34.48	3 22	1218 1241	21	71.43%	80.95%

Seq1,Seq2,Tot Score,Tot Energy,Max Score,Max Energy,Strand,Len1,Len2,Positions
>>hsa-miR-4632-5p	ENST00000421293.2	152.00	-34.48	152.00	-34.48	15853	23	1241	 1218
Complete


   Forward:	Score: 151.000000  Q:2 to 22  R:3041 to 3068 Align Len (25) (68.00%) (72.00%)

   Query:    3' ggGT-GGTCG-AC-G-A-GGGACCGGGt 5'
                  || ||:||  | | | ||| ||||| 
   Ref:      5' ggCACCCGGCGAGCCCTTCCCAGGCCCg 3'

   Energy:  -35.720001 kCal/Mol

Scores for this hit:
>hsa-miR-4640-5p	ENST00000661943.1	151.00	-35.72	2 22	3041 3068	25	68.00%	72.00%

Seq1,Seq2,Tot Score,Tot Energy,Max Score,Max Energy,Strand,Len1,Len2,Positions
>>hsa-miR-4640-5p	ENST00000661943.1	151.00	-35.72	151.00	-35.72	15971	23	3150	 3041
Complete


   Forward:	Score: 151.000000  Q:2 to 22  R:1326 to 1353 Align Len (25) (68.00%) (72.00%)

   Query:    3' ggGT-GGTCG-AC-G-A-GGGACCGGGt 5'
                  || ||:||  | | | ||| ||||| 
   Ref:      5' ggCACCCGGCGAGCCCTTCCCAGGCCCg 3'

   Energy:  -35.720001 kCal/Mol

Scores for this hit:
>hsa-miR-4640-5p	ENST00000416560.6	151.00	-35.72	2 22	1326 1353	25	68.00%	72.00%

Seq1,Seq2,Tot Score,Tot Energy,Max Score,Max Energy,Strand,Len1,Len2,Positions
>>hsa-miR-4640-5p	ENST00000416560.6	151.00	-35.72	151.00	-35.72	15972	23	1422	 1326
Complete


   Forward:	Score: 151.000000  Q:2 to 22  R:1132 to 1159 Align Len (25) (68.00%) (72.00%)

   Query:    3' ggGT-GGTCG-AC-G-A-GGGACCGGGt 5'
                  || ||:||  | | | ||| ||||| 
   Ref:      5' ggCACCCGGCGAGCCCTTCCCAGGCCCg 3'

   Energy:  -35.720001 kCal/Mol

Scores for this hit:
>hsa-miR-4640-5p	ENST00000421293.2	151.00	-35.72	2 22	1132 1159	25	68.00%	72.00%

Seq1,Seq2,Tot Score,Tot Energy,Max Score,Max Energy,Strand,Len1,Len2,Positions
>>hsa-miR-4640-5p	ENST00000421293.2	151.00	-35.72	151.00	-35.72	15973	23	1241	 1132
Complete


   Forward:	Score: 151.000000  Q:2 to 22  R:1029 to 1056 Align Len (25) (68.00%) (72.00%)

   Query:    3' ggGT-GGTCG-AC-G-A-GGGACCGGGt 5'
                  || ||:||  | | | ||| ||||| 
   Ref:      5' ggCACCCGGCGAGCCCTTCCCAGGCCCg 3'

   Energy:  -35.720001 kCal/Mol

Scores for this hit:
>hsa-miR-4640-5p	ENST00000359941.10	151.00	-35.72	2 22	1029 1056	25	68.00%	72.00%

Seq1,Seq2,Tot Score,Tot Energy,Max Score,Max Energy,Strand,Len1,Len2,Positions
>>hsa-miR-4640-5p	ENST00000359941.10	151.00	-35.72	151.00	-35.72	15974	23	1057	 1029
Complete


   Forward:	Score: 151.000000  Q:2 to 22  R:872 to 899 Align Len (25) (68.00%) (72.00%)

   Query:    3' ggGT-GGTCG-AC-G-A-GGGACCGGGt 5'
                  || ||:||  | | | ||| ||||| 
   Ref:      5' ggCACCCGGCGAGCCCTTCCCAGGCCCg 3'

   Energy:  -35.720001 kCal/Mol

Scores for this hit:
>hsa-miR-4640-5p	ENST00000653182.1	151.00	-35.72	2 22	872 899	25	68.00%	72.00%

Seq1,Seq2,Tot Score,Tot Energy,Max Score,Max Energy,Strand,Len1,Len2,Positions
>>hsa-miR-4640-5p	ENST00000653182.1	151.00	-35.72	151.00	-35.72	15975	23	949	 872
Complete


   Forward:	Score: 151.000000  Q:2 to 22  R:805 to 832 Align Len (25) (68.00%) (72.00%)

   Query:    3' ggGT-GGTCG-AC-G-A-GGGACCGGGt 5'
                  || ||:||  | | | ||| ||||| 
   Ref:      5' ggCACCCGGCGAGCCCTTCCCAGGCCCg 3'

   Energy:  -35.720001 kCal/Mol

Scores for this hit:
>hsa-miR-4640-5p	ENST00000610086.1	151.00	-35.72	2 22	805 832	25	68.00%	72.00%

Seq1,Seq2,Tot Score,Tot Energy,Max Score,Max Energy,Strand,Len1,Len2,Positions
>>hsa-miR-4640-5p	ENST00000610086.1	151.00	-35.72	151.00	-35.72	15976	23	849	 805
Complete


   Forward:	Score: 151.000000  Q:2 to 22  R:443 to 470 Align Len (25) (68.00%) (72.00%)

   Query:    3' ggGT-GGTCG-AC-G-A-GGGACCGGGt 5'
                  || ||:||  | | | ||| ||||| 
   Ref:      5' ggCACCCGGCGAGCCCTTCCCAGGCCCg 3'

   Energy:  -35.720001 kCal/Mol

Scores for this hit:
>hsa-miR-4640-5p	ENST00000432193.6	151.00	-35.72	2 22	443 470	25	68.00%	72.00%

Seq1,Seq2,Tot Score,Tot Energy,Max Score,Max Energy,Strand,Len1,Len2,Positions
>>hsa-miR-4640-5p	ENST00000432193.6	151.00	-35.72	151.00	-35.72	15977	23	526	 443
Complete


   Forward:	Score: 151.000000  Q:2 to 22  R:2913 to 2940 Align Len (25) (68.00%) (72.00%)

   Query:    3' ggGT-GGTCG-AC-G-A-GGGACCGGGt 5'
                  || ||:||  | | | ||| ||||| 
   Ref:      5' ggCACCCGGCGAGCCCTTCCCAGGCCCg 3'

   Energy:  -35.720001 kCal/Mol

Scores for this hit:
>hsa-miR-4640-5p	ENST00000654969.1	151.00	-35.72	2 22	2913 2940	25	68.00%	72.00%

Seq1,Seq2,Tot Score,Tot Energy,Max Score,Max Energy,Strand,Len1,Len2,Positions
>>hsa-miR-4640-5p	ENST00000654969.1	151.00	-35.72	151.00	-35.72	15978	23	2982	 2913
Complete


   Forward:	Score: 151.000000  Q:2 to 22  R:589 to 616 Align Len (25) (68.00%) (72.00%)

   Query:    3' ggGT-GGTCG-AC-G-A-GGGACCGGGt 5'
                  || ||:||  | | | ||| ||||| 
   Ref:      5' ggCACCCGGCGAGCCCTTCCCAGGCCCg 3'

   Energy:  -35.720001 kCal/Mol

Scores for this hit:
>hsa-miR-4640-5p	ENST00000542586.2	151.00	-35.72	2 22	589 616	25	68.00%	72.00%

Seq1,Seq2,Tot Score,Tot Energy,Max Score,Max Energy,Strand,Len1,Len2,Positions
>>hsa-miR-4640-5p	ENST00000542586.2	151.00	-35.72	151.00	-35.72	15979	23	685	 589
Complete


   Forward:	Score: 151.000000  Q:2 to 22  R:401 to 428 Align Len (25) (68.00%) (72.00%)

   Query:    3' ggGT-GGTCG-AC-G-A-GGGACCGGGt 5'
                  || ||:||  | | | ||| ||||| 
   Ref:      5' ggCACCCGGCGAGCCCTTCCCAGGCCCg 3'

   Energy:  -35.720001 kCal/Mol

Scores for this hit:
>hsa-miR-4640-5p	ENST00000616845.1	151.00	-35.72	2 22	401 428	25	68.00%	72.00%

Seq1,Seq2,Tot Score,Tot Energy,Max Score,Max Energy,Strand,Len1,Len2,Positions
>>hsa-miR-4640-5p	ENST00000616845.1	151.00	-35.72	151.00	-35.72	15980	23	468	 401
Complete


   Forward:	Score: 151.000000  Q:2 to 22  R:3050 to 3075 Align Len (23) (73.91%) (73.91%)

   Query:    3' tgTCCGG-A-GG-ACGGGAGTCGGGt 5'
                  || || | ||  |||| |||||| 
   Ref:      5' cgAGCCCTTCCCAGGCCCGCAGCCCa 3'

   Energy:  -32.040001 kCal/Mol

Scores for this hit:
>hsa-miR-4656	ENST00000661943.1	151.00	-32.04	2 22	3050 3075	23	73.91%	73.91%

Seq1,Seq2,Tot Score,Tot Energy,Max Score,Max Energy,Strand,Len1,Len2,Positions
>>hsa-miR-4656	ENST00000661943.1	151.00	-32.04	151.00	-32.04	16211	23	3150	 3050
Complete


   Forward:	Score: 151.000000  Q:2 to 22  R:1335 to 1360 Align Len (23) (73.91%) (73.91%)

   Query:    3' tgTCCGG-A-GG-ACGGGAGTCGGGt 5'
                  || || | ||  |||| |||||| 
   Ref:      5' cgAGCCCTTCCCAGGCCCGCAGCCCa 3'

   Energy:  -32.040001 kCal/Mol

Scores for this hit:
>hsa-miR-4656	ENST00000416560.6	151.00	-32.04	2 22	1335 1360	23	73.91%	73.91%

Seq1,Seq2,Tot Score,Tot Energy,Max Score,Max Energy,Strand,Len1,Len2,Positions
>>hsa-miR-4656	ENST00000416560.6	151.00	-32.04	151.00	-32.04	16212	23	1422	 1335
Complete


   Forward:	Score: 151.000000  Q:2 to 22  R:1141 to 1166 Align Len (23) (73.91%) (73.91%)

   Query:    3' tgTCCGG-A-GG-ACGGGAGTCGGGt 5'
                  || || | ||  |||| |||||| 
   Ref:      5' cgAGCCCTTCCCAGGCCCGCAGCCCa 3'

   Energy:  -32.040001 kCal/Mol

Scores for this hit:
>hsa-miR-4656	ENST00000421293.2	151.00	-32.04	2 22	1141 1166	23	73.91%	73.91%

Seq1,Seq2,Tot Score,Tot Energy,Max Score,Max Energy,Strand,Len1,Len2,Positions
>>hsa-miR-4656	ENST00000421293.2	151.00	-32.04	151.00	-32.04	16213	23	1241	 1141
Complete


   Forward:	Score: 151.000000  Q:2 to 22  R:881 to 906 Align Len (23) (73.91%) (73.91%)

   Query:    3' tgTCCGG-A-GG-ACGGGAGTCGGGt 5'
                  || || | ||  |||| |||||| 
   Ref:      5' cgAGCCCTTCCCAGGCCCGCAGCCCa 3'

   Energy:  -32.040001 kCal/Mol

Scores for this hit:
>hsa-miR-4656	ENST00000653182.1	151.00	-32.04	2 22	881 906	23	73.91%	73.91%

Seq1,Seq2,Tot Score,Tot Energy,Max Score,Max Energy,Strand,Len1,Len2,Positions
>>hsa-miR-4656	ENST00000653182.1	151.00	-32.04	151.00	-32.04	16215	23	949	 881
Complete


   Forward:	Score: 151.000000  Q:2 to 22  R:814 to 839 Align Len (23) (73.91%) (73.91%)

   Query:    3' tgTCCGG-A-GG-ACGGGAGTCGGGt 5'
                  || || | ||  |||| |||||| 
   Ref:      5' cgAGCCCTTCCCAGGCCCGCAGCCCa 3'

   Energy:  -32.040001 kCal/Mol

Scores for this hit:
>hsa-miR-4656	ENST00000610086.1	151.00	-32.04	2 22	814 839	23	73.91%	73.91%

Seq1,Seq2,Tot Score,Tot Energy,Max Score,Max Energy,Strand,Len1,Len2,Positions
>>hsa-miR-4656	ENST00000610086.1	151.00	-32.04	151.00	-32.04	16216	23	849	 814
Complete


   Forward:	Score: 151.000000  Q:2 to 22  R:452 to 477 Align Len (23) (73.91%) (73.91%)

   Query:    3' tgTCCGG-A-GG-ACGGGAGTCGGGt 5'
                  || || | ||  |||| |||||| 
   Ref:      5' cgAGCCCTTCCCAGGCCCGCAGCCCa 3'

   Energy:  -32.040001 kCal/Mol

Scores for this hit:
>hsa-miR-4656	ENST00000432193.6	151.00	-32.04	2 22	452 477	23	73.91%	73.91%

Seq1,Seq2,Tot Score,Tot Energy,Max Score,Max Energy,Strand,Len1,Len2,Positions
>>hsa-miR-4656	ENST00000432193.6	151.00	-32.04	151.00	-32.04	16217	23	526	 452
Complete


   Forward:	Score: 151.000000  Q:2 to 22  R:2922 to 2947 Align Len (23) (73.91%) (73.91%)

   Query:    3' tgTCCGG-A-GG-ACGGGAGTCGGGt 5'
                  || || | ||  |||| |||||| 
   Ref:      5' cgAGCCCTTCCCAGGCCCGCAGCCCa 3'

   Energy:  -32.040001 kCal/Mol

Scores for this hit:
>hsa-miR-4656	ENST00000654969.1	151.00	-32.04	2 22	2922 2947	23	73.91%	73.91%

Seq1,Seq2,Tot Score,Tot Energy,Max Score,Max Energy,Strand,Len1,Len2,Positions
>>hsa-miR-4656	ENST00000654969.1	151.00	-32.04	151.00	-32.04	16218	23	2982	 2922
Complete


   Forward:	Score: 151.000000  Q:2 to 22  R:598 to 623 Align Len (23) (73.91%) (73.91%)

   Query:    3' tgTCCGG-A-GG-ACGGGAGTCGGGt 5'
                  || || | ||  |||| |||||| 
   Ref:      5' cgAGCCCTTCCCAGGCCCGCAGCCCa 3'

   Energy:  -32.040001 kCal/Mol

Scores for this hit:
>hsa-miR-4656	ENST00000542586.2	151.00	-32.04	2 22	598 623	23	73.91%	73.91%

Seq1,Seq2,Tot Score,Tot Energy,Max Score,Max Energy,Strand,Len1,Len2,Positions
>>hsa-miR-4656	ENST00000542586.2	151.00	-32.04	151.00	-32.04	16219	23	685	 598
Complete


   Forward:	Score: 151.000000  Q:2 to 22  R:410 to 435 Align Len (23) (73.91%) (73.91%)

   Query:    3' tgTCCGG-A-GG-ACGGGAGTCGGGt 5'
                  || || | ||  |||| |||||| 
   Ref:      5' cgAGCCCTTCCCAGGCCCGCAGCCCa 3'

   Energy:  -32.040001 kCal/Mol

Scores for this hit:
>hsa-miR-4656	ENST00000616845.1	151.00	-32.04	2 22	410 435	23	73.91%	73.91%

Seq1,Seq2,Tot Score,Tot Energy,Max Score,Max Energy,Strand,Len1,Len2,Positions
>>hsa-miR-4656	ENST00000616845.1	151.00	-32.04	151.00	-32.04	16220	23	468	 410
Complete


   Forward:	Score: 152.000000  Q:2 to 25  R:3114 to 3142 Align Len (28) (64.29%) (67.86%)

   Query:    3' ccGCCC-C-C-GATGCGCGGCG-CC-GGCTc 5'
                  ||||     |||| || ||| || |||: 
   Ref:      5' gtCGGGTCCCACTAC-CG-CGCAGGCCCGGc 3'

   Energy:  -30.840000 kCal/Mol

Scores for this hit:
>hsa-miR-4665-3p	ENST00000661943.1	152.00	-30.84	2 25	3114 3142	28	64.29%	67.86%

Seq1,Seq2,Tot Score,Tot Energy,Max Score,Max Energy,Strand,Len1,Len2,Positions
>>hsa-miR-4665-3p	ENST00000661943.1	152.00	-30.84	152.00	-30.84	16381	26	3150	 3114
Complete


   Forward:	Score: 152.000000  Q:2 to 25  R:1205 to 1233 Align Len (28) (64.29%) (67.86%)

   Query:    3' ccGCCC-C-C-GATGCGCGGCG-CC-GGCTc 5'
                  ||||     |||| || ||| || |||: 
   Ref:      5' gtCGGGTCCCACTAC-CG-CGCAGGCCCGGc 3'

   Energy:  -30.840000 kCal/Mol

Scores for this hit:
>hsa-miR-4665-3p	ENST00000421293.2	152.00	-30.84	2 25	1205 1233	28	64.29%	67.86%

Seq1,Seq2,Tot Score,Tot Energy,Max Score,Max Energy,Strand,Len1,Len2,Positions
>>hsa-miR-4665-3p	ENST00000421293.2	152.00	-30.84	152.00	-30.84	16383	26	1241	 1205
Complete


   Forward:	Score: 151.000000  Q:2 to 25  R:2944 to 2974 Align Len (29) (58.62%) (65.52%)

   Query:    3' ttGGAACGGG-GTGA-G-G-T-TC-GGGACCc 5'
                  || |||||  | | | :   || :||||| 
   Ref:      5' ggCC-TGCCCAGAGTGCCTTCTAGATCCTGGg 3'

   Energy:  -33.389999 kCal/Mol

Scores for this hit:
>hsa-miR-4685-5p	ENST00000661943.1	151.00	-33.39	2 25	2944 2974	29	58.62%	65.52%

Seq1,Seq2,Tot Score,Tot Energy,Max Score,Max Energy,Strand,Len1,Len2,Positions
>>hsa-miR-4685-5p	ENST00000661943.1	151.00	-33.39	151.00	-33.39	16691	26	3150	 2944
Complete


   Forward:	Score: 151.000000  Q:2 to 25  R:1229 to 1259 Align Len (29) (58.62%) (65.52%)

   Query:    3' ttGGAACGGG-GTGA-G-G-T-TC-GGGACCc 5'
                  || |||||  | | | :   || :||||| 
   Ref:      5' ggCC-TGCCCAGAGTGCCTTCTAGATCCTGGg 3'

   Energy:  -33.389999 kCal/Mol

Scores for this hit:
>hsa-miR-4685-5p	ENST00000416560.6	151.00	-33.39	2 25	1229 1259	29	58.62%	65.52%

Seq1,Seq2,Tot Score,Tot Energy,Max Score,Max Energy,Strand,Len1,Len2,Positions
>>hsa-miR-4685-5p	ENST00000416560.6	151.00	-33.39	151.00	-33.39	16692	26	1422	 1229
Complete


   Forward:	Score: 151.000000  Q:2 to 25  R:1035 to 1065 Align Len (29) (58.62%) (65.52%)

   Query:    3' ttGGAACGGG-GTGA-G-G-T-TC-GGGACCc 5'
                  || |||||  | | | :   || :||||| 
   Ref:      5' ggCC-TGCCCAGAGTGCCTTCTAGATCCTGGg 3'

   Energy:  -33.389999 kCal/Mol

Scores for this hit:
>hsa-miR-4685-5p	ENST00000421293.2	151.00	-33.39	2 25	1035 1065	29	58.62%	65.52%

Seq1,Seq2,Tot Score,Tot Energy,Max Score,Max Energy,Strand,Len1,Len2,Positions
>>hsa-miR-4685-5p	ENST00000421293.2	151.00	-33.39	151.00	-33.39	16693	26	1241	 1035
Complete


   Forward:	Score: 151.000000  Q:2 to 25  R:932 to 962 Align Len (29) (58.62%) (65.52%)

   Query:    3' ttGGAACGGG-GTGA-G-G-T-TC-GGGACCc 5'
                  || |||||  | | | :   || :||||| 
   Ref:      5' ggCC-TGCCCAGAGTGCCTTCTAGATCCTGGg 3'

   Energy:  -33.389999 kCal/Mol

Scores for this hit:
>hsa-miR-4685-5p	ENST00000359941.10	151.00	-33.39	2 25	932 962	29	58.62%	65.52%

Seq1,Seq2,Tot Score,Tot Energy,Max Score,Max Energy,Strand,Len1,Len2,Positions
>>hsa-miR-4685-5p	ENST00000359941.10	151.00	-33.39	151.00	-33.39	16694	26	1057	 932
Complete


   Forward:	Score: 151.000000  Q:2 to 25  R:775 to 805 Align Len (29) (58.62%) (65.52%)

   Query:    3' ttGGAACGGG-GTGA-G-G-T-TC-GGGACCc 5'
                  || |||||  | | | :   || :||||| 
   Ref:      5' ggCC-TGCCCAGAGTGCCTTCTAGATCCTGGg 3'

   Energy:  -33.389999 kCal/Mol

Scores for this hit:
>hsa-miR-4685-5p	ENST00000653182.1	151.00	-33.39	2 25	775 805	29	58.62%	65.52%

Seq1,Seq2,Tot Score,Tot Energy,Max Score,Max Energy,Strand,Len1,Len2,Positions
>>hsa-miR-4685-5p	ENST00000653182.1	151.00	-33.39	151.00	-33.39	16695	26	949	 775
Complete


   Forward:	Score: 151.000000  Q:2 to 25  R:708 to 738 Align Len (29) (58.62%) (65.52%)

   Query:    3' ttGGAACGGG-GTGA-G-G-T-TC-GGGACCc 5'
                  || |||||  | | | :   || :||||| 
   Ref:      5' ggCC-TGCCCAGAGTGCCTTCTAGATCCTGGg 3'

   Energy:  -33.389999 kCal/Mol

Scores for this hit:
>hsa-miR-4685-5p	ENST00000610086.1	151.00	-33.39	2 25	708 738	29	58.62%	65.52%

Seq1,Seq2,Tot Score,Tot Energy,Max Score,Max Energy,Strand,Len1,Len2,Positions
>>hsa-miR-4685-5p	ENST00000610086.1	151.00	-33.39	151.00	-33.39	16696	26	849	 708
Complete


   Forward:	Score: 151.000000  Q:2 to 25  R:346 to 376 Align Len (29) (58.62%) (65.52%)

   Query:    3' ttGGAACGGG-GTGA-G-G-T-TC-GGGACCc 5'
                  || |||||  | | | :   || :||||| 
   Ref:      5' ggCC-TGCCCAGAGTGCCTTCTAGATCCTGGg 3'

   Energy:  -33.389999 kCal/Mol

Scores for this hit:
>hsa-miR-4685-5p	ENST00000432193.6	151.00	-33.39	2 25	346 376	29	58.62%	65.52%

Seq1,Seq2,Tot Score,Tot Energy,Max Score,Max Energy,Strand,Len1,Len2,Positions
>>hsa-miR-4685-5p	ENST00000432193.6	151.00	-33.39	151.00	-33.39	16697	26	526	 346
Complete


   Forward:	Score: 179.000000  Q:2 to 25  R:2093 to 2118 Align Len (26) (73.08%) (73.08%)

   Query:    3' ttG-GAACGG-GGTGAGGTTCGGG-ACCc 5'
                  | | | || |||||||  |||| ||| 
   Ref:      5' ccCAC-T-CCTCCACTCC-CGCCCTTGGc 3'

   Energy:  -32.099998 kCal/Mol

Scores for this hit:
>hsa-miR-4685-5p	ENST00000654969.1	179.00	-32.10	2 25	2093 2118	26	73.08%	73.08%


   Forward:	Score: 151.000000  Q:2 to 25  R:2816 to 2846 Align Len (29) (58.62%) (65.52%)

   Query:    3' ttGGAACGGG-GTGA-G-G-T-TC-GGGACCc 5'
                  || |||||  | | | :   || :||||| 
   Ref:      5' ggCC-TGCCCAGAGTGCCTTCTAGATCCTGGg 3'

   Energy:  -33.389999 kCal/Mol

Scores for this hit:
>hsa-miR-4685-5p	ENST00000654969.1	151.00	-33.39	2 25	2816 2846	29	58.62%	65.52%

Seq1,Seq2,Tot Score,Tot Energy,Max Score,Max Energy,Strand,Len1,Len2,Positions
>>hsa-miR-4685-5p	ENST00000654969.1	330.00	-65.49	179.00	-33.39	16698	26	2982	 2093 2816
Complete


   Forward:	Score: 151.000000  Q:2 to 25  R:492 to 522 Align Len (29) (58.62%) (65.52%)

   Query:    3' ttGGAACGGG-GTGA-G-G-T-TC-GGGACCc 5'
                  || |||||  | | | :   || :||||| 
   Ref:      5' ggCC-TGCCCAGAGTGCCTTCTAGATCCTGGg 3'

   Energy:  -33.389999 kCal/Mol

Scores for this hit:
>hsa-miR-4685-5p	ENST00000542586.2	151.00	-33.39	2 25	492 522	29	58.62%	65.52%

Seq1,Seq2,Tot Score,Tot Energy,Max Score,Max Energy,Strand,Len1,Len2,Positions
>>hsa-miR-4685-5p	ENST00000542586.2	151.00	-33.39	151.00	-33.39	16699	26	685	 492
Complete


   Forward:	Score: 151.000000  Q:2 to 25  R:304 to 334 Align Len (29) (58.62%) (65.52%)

   Query:    3' ttGGAACGGG-GTGA-G-G-T-TC-GGGACCc 5'
                  || |||||  | | | :   || :||||| 
   Ref:      5' ggCC-TGCCCAGAGTGCCTTCTAGATCCTGGg 3'

   Energy:  -33.389999 kCal/Mol

Scores for this hit:
>hsa-miR-4685-5p	ENST00000616845.1	151.00	-33.39	2 25	304 334	29	58.62%	65.52%

Seq1,Seq2,Tot Score,Tot Energy,Max Score,Max Energy,Strand,Len1,Len2,Positions
>>hsa-miR-4685-5p	ENST00000616845.1	151.00	-33.39	151.00	-33.39	16700	26	468	 304
Complete


   Forward:	Score: 179.000000  Q:2 to 20  R:1924 to 1946 Align Len (20) (80.00%) (85.00%)

   Query:    3' cgGACG-GGGGAG-GTTGTCGGt 5'
                  || | |||||: |||||||| 
   Ref:      5' gcCTTCTCCCCTTGCAACAGCCc 3'

   Energy:  -32.029999 kCal/Mol

Scores for this hit:
>hsa-miR-4687-3p	ENST00000654969.1	179.00	-32.03	2 20	1924 1946	20	80.00%	85.00%

Seq1,Seq2,Tot Score,Tot Energy,Max Score,Max Energy,Strand,Len1,Len2,Positions
>>hsa-miR-4687-3p	ENST00000654969.1	179.00	-32.03	179.00	-32.03	16738	21	2982	 1924
Complete


   Forward:	Score: 157.000000  Q:2 to 20  R:2964 to 2993 Align Len (26) (61.54%) (61.54%)

   Query:    3' gggT-GG-G-C-C-CC-CGG--CGAGGGGt 5'
                   | ||   |   || |||  ||||||| 
   Ref:      5' tagATCCTGGGTCAGGCGCCAAGCTCCCCa 3'

   Energy:  -32.270000 kCal/Mol

Scores for this hit:
>hsa-miR-1343-5p	ENST00000661943.1	157.00	-32.27	2 20	2964 2993	26	61.54%	61.54%

Seq1,Seq2,Tot Score,Tot Energy,Max Score,Max Energy,Strand,Len1,Len2,Positions
>>hsa-miR-1343-5p	ENST00000661943.1	157.00	-32.27	157.00	-32.27	16741	22	3150	 2964
Complete


   Forward:	Score: 157.000000  Q:2 to 20  R:1249 to 1278 Align Len (26) (61.54%) (61.54%)

   Query:    3' gggT-GG-G-C-C-CC-CGG--CGAGGGGt 5'
                   | ||   |   || |||  ||||||| 
   Ref:      5' tagATCCTGGGTCAGGCGCCAAGCTCCCCa 3'

   Energy:  -32.270000 kCal/Mol

Scores for this hit:
>hsa-miR-1343-5p	ENST00000416560.6	157.00	-32.27	2 20	1249 1278	26	61.54%	61.54%

Seq1,Seq2,Tot Score,Tot Energy,Max Score,Max Energy,Strand,Len1,Len2,Positions
>>hsa-miR-1343-5p	ENST00000416560.6	157.00	-32.27	157.00	-32.27	16742	22	1422	 1249
Complete


   Forward:	Score: 157.000000  Q:2 to 20  R:1055 to 1084 Align Len (26) (61.54%) (61.54%)

   Query:    3' gggT-GG-G-C-C-CC-CGG--CGAGGGGt 5'
                   | ||   |   || |||  ||||||| 
   Ref:      5' tagATCCTGGGTCAGGCGCCAAGCTCCCCa 3'

   Energy:  -32.270000 kCal/Mol

Scores for this hit:
>hsa-miR-1343-5p	ENST00000421293.2	157.00	-32.27	2 20	1055 1084	26	61.54%	61.54%

Seq1,Seq2,Tot Score,Tot Energy,Max Score,Max Energy,Strand,Len1,Len2,Positions
>>hsa-miR-1343-5p	ENST00000421293.2	157.00	-32.27	157.00	-32.27	16743	22	1241	 1055
Complete


   Forward:	Score: 157.000000  Q:2 to 20  R:952 to 981 Align Len (26) (61.54%) (61.54%)

   Query:    3' gggT-GG-G-C-C-CC-CGG--CGAGGGGt 5'
                   | ||   |   || |||  ||||||| 
   Ref:      5' tagATCCTGGGTCAGGCGCCAAGCTCCCCa 3'

   Energy:  -32.270000 kCal/Mol

Scores for this hit:
>hsa-miR-1343-5p	ENST00000359941.10	157.00	-32.27	2 20	952 981	26	61.54%	61.54%

Seq1,Seq2,Tot Score,Tot Energy,Max Score,Max Energy,Strand,Len1,Len2,Positions
>>hsa-miR-1343-5p	ENST00000359941.10	157.00	-32.27	157.00	-32.27	16744	22	1057	 952
Complete


   Forward:	Score: 157.000000  Q:2 to 20  R:795 to 824 Align Len (26) (61.54%) (61.54%)

   Query:    3' gggT-GG-G-C-C-CC-CGG--CGAGGGGt 5'
                   | ||   |   || |||  ||||||| 
   Ref:      5' tagATCCTGGGTCAGGCGCCAAGCTCCCCa 3'

   Energy:  -32.270000 kCal/Mol

Scores for this hit:
>hsa-miR-1343-5p	ENST00000653182.1	157.00	-32.27	2 20	795 824	26	61.54%	61.54%

Seq1,Seq2,Tot Score,Tot Energy,Max Score,Max Energy,Strand,Len1,Len2,Positions
>>hsa-miR-1343-5p	ENST00000653182.1	157.00	-32.27	157.00	-32.27	16745	22	949	 795
Complete


   Forward:	Score: 157.000000  Q:2 to 20  R:728 to 757 Align Len (26) (61.54%) (61.54%)

   Query:    3' gggT-GG-G-C-C-CC-CGG--CGAGGGGt 5'
                   | ||   |   || |||  ||||||| 
   Ref:      5' tagATCCTGGGTCAGGCGCCAAGCTCCCCa 3'

   Energy:  -32.270000 kCal/Mol

Scores for this hit:
>hsa-miR-1343-5p	ENST00000610086.1	157.00	-32.27	2 20	728 757	26	61.54%	61.54%

Seq1,Seq2,Tot Score,Tot Energy,Max Score,Max Energy,Strand,Len1,Len2,Positions
>>hsa-miR-1343-5p	ENST00000610086.1	157.00	-32.27	157.00	-32.27	16746	22	849	 728
Complete


   Forward:	Score: 157.000000  Q:2 to 20  R:366 to 395 Align Len (26) (61.54%) (61.54%)

   Query:    3' gggT-GG-G-C-C-CC-CGG--CGAGGGGt 5'
                   | ||   |   || |||  ||||||| 
   Ref:      5' tagATCCTGGGTCAGGCGCCAAGCTCCCCa 3'

   Energy:  -32.270000 kCal/Mol

Scores for this hit:
>hsa-miR-1343-5p	ENST00000432193.6	157.00	-32.27	2 20	366 395	26	61.54%	61.54%

Seq1,Seq2,Tot Score,Tot Energy,Max Score,Max Energy,Strand,Len1,Len2,Positions
>>hsa-miR-1343-5p	ENST00000432193.6	157.00	-32.27	157.00	-32.27	16747	22	526	 366
Complete


   Forward:	Score: 157.000000  Q:2 to 20  R:2836 to 2865 Align Len (26) (61.54%) (61.54%)

   Query:    3' gggT-GG-G-C-C-CC-CGG--CGAGGGGt 5'
                   | ||   |   || |||  ||||||| 
   Ref:      5' tagATCCTGGGTCAGGCGCCAAGCTCCCCa 3'

   Energy:  -32.270000 kCal/Mol

Scores for this hit:
>hsa-miR-1343-5p	ENST00000654969.1	157.00	-32.27	2 20	2836 2865	26	61.54%	61.54%

Seq1,Seq2,Tot Score,Tot Energy,Max Score,Max Energy,Strand,Len1,Len2,Positions
>>hsa-miR-1343-5p	ENST00000654969.1	157.00	-32.27	157.00	-32.27	16748	22	2982	 2836
Complete


   Forward:	Score: 157.000000  Q:2 to 20  R:512 to 541 Align Len (26) (61.54%) (61.54%)

   Query:    3' gggT-GG-G-C-C-CC-CGG--CGAGGGGt 5'
                   | ||   |   || |||  ||||||| 
   Ref:      5' tagATCCTGGGTCAGGCGCCAAGCTCCCCa 3'

   Energy:  -32.270000 kCal/Mol

Scores for this hit:
>hsa-miR-1343-5p	ENST00000542586.2	157.00	-32.27	2 20	512 541	26	61.54%	61.54%

Seq1,Seq2,Tot Score,Tot Energy,Max Score,Max Energy,Strand,Len1,Len2,Positions
>>hsa-miR-1343-5p	ENST00000542586.2	157.00	-32.27	157.00	-32.27	16749	22	685	 512
Complete


   Forward:	Score: 157.000000  Q:2 to 20  R:324 to 353 Align Len (26) (61.54%) (61.54%)

   Query:    3' gggT-GG-G-C-C-CC-CGG--CGAGGGGt 5'
                   | ||   |   || |||  ||||||| 
   Ref:      5' tagATCCTGGGTCAGGCGCCAAGCTCCCCa 3'

   Energy:  -32.270000 kCal/Mol

Scores for this hit:
>hsa-miR-1343-5p	ENST00000616845.1	157.00	-32.27	2 20	324 353	26	61.54%	61.54%

Seq1,Seq2,Tot Score,Tot Energy,Max Score,Max Energy,Strand,Len1,Len2,Positions
>>hsa-miR-1343-5p	ENST00000616845.1	157.00	-32.27	157.00	-32.27	16750	22	468	 324
Complete


   Forward:	Score: 152.000000  Q:2 to 23  R:383 to 415 Align Len (29) (58.62%) (65.52%)

   Query:    3' ttcG-T-C-GCG-G-G-T-GAAGGAGGGGC-Ga 5'
                   | | | | | | : | || ||||||:| | 
   Ref:      5' aacCAATGACCCACTTTAACTGCCTCCCTGACc 3'

   Energy:  -30.299999 kCal/Mol

Scores for this hit:
>hsa-miR-4706	ENST00000661943.1	152.00	-30.30	2 23	383 415	29	58.62%	65.52%

Seq1,Seq2,Tot Score,Tot Energy,Max Score,Max Energy,Strand,Len1,Len2,Positions
>>hsa-miR-4706	ENST00000661943.1	152.00	-30.30	152.00	-30.30	17041	25	3150	 383
Complete


   Forward:	Score: 162.000000  Q:2 to 21  R:3065 to 3090 Align Len (22) (63.64%) (72.73%)

   Query:    3' ggtC-TTGGG-C-GGGCGCGGCCCCg 5'
                   | |:||| |  : | ||||||| 
   Ref:      5' cccGCAGCCCAGAATAGAGCCGGGGc 3'

   Energy:  -34.040001 kCal/Mol

Scores for this hit:
>hsa-miR-4707-5p	ENST00000661943.1	162.00	-34.04	2 21	3065 3090	22	63.64%	72.73%

Seq1,Seq2,Tot Score,Tot Energy,Max Score,Max Energy,Strand,Len1,Len2,Positions
>>hsa-miR-4707-5p	ENST00000661943.1	162.00	-34.04	162.00	-34.04	17051	23	3150	 3065
Complete


   Forward:	Score: 162.000000  Q:2 to 21  R:1350 to 1375 Align Len (22) (63.64%) (72.73%)

   Query:    3' ggtC-TTGGG-C-GGGCGCGGCCCCg 5'
                   | |:||| |  : | ||||||| 
   Ref:      5' cccGCAGCCCAGAATAGAGCCGGGGc 3'

   Energy:  -34.040001 kCal/Mol

Scores for this hit:
>hsa-miR-4707-5p	ENST00000416560.6	162.00	-34.04	2 21	1350 1375	22	63.64%	72.73%

Seq1,Seq2,Tot Score,Tot Energy,Max Score,Max Energy,Strand,Len1,Len2,Positions
>>hsa-miR-4707-5p	ENST00000416560.6	162.00	-34.04	162.00	-34.04	17052	23	1422	 1350
Complete


   Forward:	Score: 162.000000  Q:2 to 21  R:1156 to 1181 Align Len (22) (63.64%) (72.73%)

   Query:    3' ggtC-TTGGG-C-GGGCGCGGCCCCg 5'
                   | |:||| |  : | ||||||| 
   Ref:      5' cccGCAGCCCAGAATAGAGCCGGGGc 3'

   Energy:  -34.040001 kCal/Mol

Scores for this hit:
>hsa-miR-4707-5p	ENST00000421293.2	162.00	-34.04	2 21	1156 1181	22	63.64%	72.73%

Seq1,Seq2,Tot Score,Tot Energy,Max Score,Max Energy,Strand,Len1,Len2,Positions
>>hsa-miR-4707-5p	ENST00000421293.2	162.00	-34.04	162.00	-34.04	17053	23	1241	 1156
Complete


   Forward:	Score: 162.000000  Q:2 to 21  R:896 to 921 Align Len (22) (63.64%) (72.73%)

   Query:    3' ggtC-TTGGG-C-GGGCGCGGCCCCg 5'
                   | |:||| |  : | ||||||| 
   Ref:      5' cccGCAGCCCAGAATAGAGCCGGGGc 3'

   Energy:  -34.040001 kCal/Mol

Scores for this hit:
>hsa-miR-4707-5p	ENST00000653182.1	162.00	-34.04	2 21	896 921	22	63.64%	72.73%

Seq1,Seq2,Tot Score,Tot Energy,Max Score,Max Energy,Strand,Len1,Len2,Positions
>>hsa-miR-4707-5p	ENST00000653182.1	162.00	-34.04	162.00	-34.04	17055	23	949	 896
Complete


   Forward:	Score: 162.000000  Q:2 to 21  R:467 to 492 Align Len (22) (63.64%) (72.73%)

   Query:    3' ggtC-TTGGG-C-GGGCGCGGCCCCg 5'
                   | |:||| |  : | ||||||| 
   Ref:      5' cccGCAGCCCAGAATAGAGCCGGGGc 3'

   Energy:  -34.040001 kCal/Mol

Scores for this hit:
>hsa-miR-4707-5p	ENST00000432193.6	162.00	-34.04	2 21	467 492	22	63.64%	72.73%

Seq1,Seq2,Tot Score,Tot Energy,Max Score,Max Energy,Strand,Len1,Len2,Positions
>>hsa-miR-4707-5p	ENST00000432193.6	162.00	-34.04	162.00	-34.04	17057	23	526	 467
Complete


   Forward:	Score: 162.000000  Q:2 to 21  R:2937 to 2962 Align Len (22) (63.64%) (72.73%)

   Query:    3' ggtC-TTGGG-C-GGGCGCGGCCCCg 5'
                   | |:||| |  : | ||||||| 
   Ref:      5' cccGCAGCCCAGAATAGAGCCGGGGc 3'

   Energy:  -34.040001 kCal/Mol

Scores for this hit:
>hsa-miR-4707-5p	ENST00000654969.1	162.00	-34.04	2 21	2937 2962	22	63.64%	72.73%

Seq1,Seq2,Tot Score,Tot Energy,Max Score,Max Energy,Strand,Len1,Len2,Positions
>>hsa-miR-4707-5p	ENST00000654969.1	162.00	-34.04	162.00	-34.04	17058	23	2982	 2937
Complete


   Forward:	Score: 162.000000  Q:2 to 21  R:613 to 638 Align Len (22) (63.64%) (72.73%)

   Query:    3' ggtC-TTGGG-C-GGGCGCGGCCCCg 5'
                   | |:||| |  : | ||||||| 
   Ref:      5' cccGCAGCCCAGAATAGAGCCGGGGc 3'

   Energy:  -34.040001 kCal/Mol

Scores for this hit:
>hsa-miR-4707-5p	ENST00000542586.2	162.00	-34.04	2 21	613 638	22	63.64%	72.73%

Seq1,Seq2,Tot Score,Tot Energy,Max Score,Max Energy,Strand,Len1,Len2,Positions
>>hsa-miR-4707-5p	ENST00000542586.2	162.00	-34.04	162.00	-34.04	17059	23	685	 613
Complete


   Forward:	Score: 162.000000  Q:2 to 21  R:425 to 450 Align Len (22) (63.64%) (72.73%)

   Query:    3' ggtC-TTGGG-C-GGGCGCGGCCCCg 5'
                   | |:||| |  : | ||||||| 
   Ref:      5' cccGCAGCCCAGAATAGAGCCGGGGc 3'

   Energy:  -34.040001 kCal/Mol

Scores for this hit:
>hsa-miR-4707-5p	ENST00000616845.1	162.00	-34.04	2 21	425 450	22	63.64%	72.73%

Seq1,Seq2,Tot Score,Tot Energy,Max Score,Max Energy,Strand,Len1,Len2,Positions
>>hsa-miR-4707-5p	ENST00000616845.1	162.00	-34.04	162.00	-34.04	17060	23	468	 425
Complete


   Forward:	Score: 162.000000  Q:2 to 22  R:112 to 133 Align Len (20) (70.00%) (90.00%)

   Query:    3' acGAACGACGGAGAGGGGAGGGt 5'
                  | |||| ::|||:||||||: 
   Ref:      5' cgC-TGCTTTTTCTTCCCTCCTt 3'

   Energy:  -31.000000 kCal/Mol

Scores for this hit:
>hsa-miR-4728-5p	ENST00000610086.1	162.00	-31.00	2 22	112 133	20	70.00%	90.00%

Seq1,Seq2,Tot Score,Tot Energy,Max Score,Max Energy,Strand,Len1,Len2,Positions
>>hsa-miR-4728-5p	ENST00000610086.1	162.00	-31.00	162.00	-31.00	17496	23	849	 112
Complete


   Forward:	Score: 162.000000  Q:2 to 22  R:2220 to 2241 Align Len (20) (70.00%) (90.00%)

   Query:    3' acGAACGACGGAGAGGGGAGGGt 5'
                  | |||| ::|||:||||||: 
   Ref:      5' cgC-TGCTTTTTCTTCCCTCCTt 3'

   Energy:  -31.000000 kCal/Mol

Scores for this hit:
>hsa-miR-4728-5p	ENST00000654969.1	162.00	-31.00	2 22	2220 2241	20	70.00%	90.00%

Seq1,Seq2,Tot Score,Tot Energy,Max Score,Max Energy,Strand,Len1,Len2,Positions
>>hsa-miR-4728-5p	ENST00000654969.1	162.00	-31.00	162.00	-31.00	17498	23	2982	 2220
Complete


   Forward:	Score: 159.000000  Q:2 to 21  R:3029 to 3051 Align Len (21) (76.19%) (80.95%)

   Query:    3' gtGT-GAGTACACCGG-GGGTCGt 5'
                  || ||||| ||| | |||:|| 
   Ref:      5' gaCAGCTCATTTGG-CACCCGGCg 3'

   Energy:  -30.490000 kCal/Mol

Scores for this hit:
>hsa-miR-4731-5p	ENST00000661943.1	159.00	-30.49	2 21	3029 3051	21	76.19%	80.95%

Seq1,Seq2,Tot Score,Tot Energy,Max Score,Max Energy,Strand,Len1,Len2,Positions
>>hsa-miR-4731-5p	ENST00000661943.1	159.00	-30.49	159.00	-30.49	17531	22	3150	 3029
Complete


   Forward:	Score: 159.000000  Q:2 to 21  R:1314 to 1336 Align Len (21) (76.19%) (80.95%)

   Query:    3' gtGT-GAGTACACCGG-GGGTCGt 5'
                  || ||||| ||| | |||:|| 
   Ref:      5' gaCAGCTCATTTGG-CACCCGGCg 3'

   Energy:  -30.490000 kCal/Mol

Scores for this hit:
>hsa-miR-4731-5p	ENST00000416560.6	159.00	-30.49	2 21	1314 1336	21	76.19%	80.95%

Seq1,Seq2,Tot Score,Tot Energy,Max Score,Max Energy,Strand,Len1,Len2,Positions
>>hsa-miR-4731-5p	ENST00000416560.6	159.00	-30.49	159.00	-30.49	17532	22	1422	 1314
Complete


   Forward:	Score: 159.000000  Q:2 to 21  R:1120 to 1142 Align Len (21) (76.19%) (80.95%)

   Query:    3' gtGT-GAGTACACCGG-GGGTCGt 5'
                  || ||||| ||| | |||:|| 
   Ref:      5' gaCAGCTCATTTGG-CACCCGGCg 3'

   Energy:  -30.490000 kCal/Mol

Scores for this hit:
>hsa-miR-4731-5p	ENST00000421293.2	159.00	-30.49	2 21	1120 1142	21	76.19%	80.95%

Seq1,Seq2,Tot Score,Tot Energy,Max Score,Max Energy,Strand,Len1,Len2,Positions
>>hsa-miR-4731-5p	ENST00000421293.2	159.00	-30.49	159.00	-30.49	17533	22	1241	 1120
Complete


   Forward:	Score: 159.000000  Q:2 to 21  R:1017 to 1039 Align Len (21) (76.19%) (80.95%)

   Query:    3' gtGT-GAGTACACCGG-GGGTCGt 5'
                  || ||||| ||| | |||:|| 
   Ref:      5' gaCAGCTCATTTGG-CACCCGGCg 3'

   Energy:  -30.490000 kCal/Mol

Scores for this hit:
>hsa-miR-4731-5p	ENST00000359941.10	159.00	-30.49	2 21	1017 1039	21	76.19%	80.95%

Seq1,Seq2,Tot Score,Tot Energy,Max Score,Max Energy,Strand,Len1,Len2,Positions
>>hsa-miR-4731-5p	ENST00000359941.10	159.00	-30.49	159.00	-30.49	17534	22	1057	 1017
Complete


   Forward:	Score: 159.000000  Q:2 to 21  R:860 to 882 Align Len (21) (76.19%) (80.95%)

   Query:    3' gtGT-GAGTACACCGG-GGGTCGt 5'
                  || ||||| ||| | |||:|| 
   Ref:      5' gaCAGCTCATTTGG-CACCCGGCg 3'

   Energy:  -30.490000 kCal/Mol

Scores for this hit:
>hsa-miR-4731-5p	ENST00000653182.1	159.00	-30.49	2 21	860 882	21	76.19%	80.95%

Seq1,Seq2,Tot Score,Tot Energy,Max Score,Max Energy,Strand,Len1,Len2,Positions
>>hsa-miR-4731-5p	ENST00000653182.1	159.00	-30.49	159.00	-30.49	17535	22	949	 860
Complete


   Forward:	Score: 159.000000  Q:2 to 21  R:793 to 815 Align Len (21) (76.19%) (80.95%)

   Query:    3' gtGT-GAGTACACCGG-GGGTCGt 5'
                  || ||||| ||| | |||:|| 
   Ref:      5' gaCAGCTCATTTGG-CACCCGGCg 3'

   Energy:  -30.490000 kCal/Mol

Scores for this hit:
>hsa-miR-4731-5p	ENST00000610086.1	159.00	-30.49	2 21	793 815	21	76.19%	80.95%

Seq1,Seq2,Tot Score,Tot Energy,Max Score,Max Energy,Strand,Len1,Len2,Positions
>>hsa-miR-4731-5p	ENST00000610086.1	159.00	-30.49	159.00	-30.49	17536	22	849	 793
Complete


   Forward:	Score: 159.000000  Q:2 to 21  R:431 to 453 Align Len (21) (76.19%) (80.95%)

   Query:    3' gtGT-GAGTACACCGG-GGGTCGt 5'
                  || ||||| ||| | |||:|| 
   Ref:      5' gaCAGCTCATTTGG-CACCCGGCg 3'

   Energy:  -30.490000 kCal/Mol

Scores for this hit:
>hsa-miR-4731-5p	ENST00000432193.6	159.00	-30.49	2 21	431 453	21	76.19%	80.95%

Seq1,Seq2,Tot Score,Tot Energy,Max Score,Max Energy,Strand,Len1,Len2,Positions
>>hsa-miR-4731-5p	ENST00000432193.6	159.00	-30.49	159.00	-30.49	17537	22	526	 431
Complete


   Forward:	Score: 159.000000  Q:2 to 21  R:2901 to 2923 Align Len (21) (76.19%) (80.95%)

   Query:    3' gtGT-GAGTACACCGG-GGGTCGt 5'
                  || ||||| ||| | |||:|| 
   Ref:      5' gaCAGCTCATTTGG-CACCCGGCg 3'

   Energy:  -30.490000 kCal/Mol

Scores for this hit:
>hsa-miR-4731-5p	ENST00000654969.1	159.00	-30.49	2 21	2901 2923	21	76.19%	80.95%

Seq1,Seq2,Tot Score,Tot Energy,Max Score,Max Energy,Strand,Len1,Len2,Positions
>>hsa-miR-4731-5p	ENST00000654969.1	159.00	-30.49	159.00	-30.49	17538	22	2982	 2901
Complete


   Forward:	Score: 159.000000  Q:2 to 21  R:577 to 599 Align Len (21) (76.19%) (80.95%)

   Query:    3' gtGT-GAGTACACCGG-GGGTCGt 5'
                  || ||||| ||| | |||:|| 
   Ref:      5' gaCAGCTCATTTGG-CACCCGGCg 3'

   Energy:  -30.490000 kCal/Mol

Scores for this hit:
>hsa-miR-4731-5p	ENST00000542586.2	159.00	-30.49	2 21	577 599	21	76.19%	80.95%

Seq1,Seq2,Tot Score,Tot Energy,Max Score,Max Energy,Strand,Len1,Len2,Positions
>>hsa-miR-4731-5p	ENST00000542586.2	159.00	-30.49	159.00	-30.49	17539	22	685	 577
Complete


   Forward:	Score: 159.000000  Q:2 to 21  R:389 to 411 Align Len (21) (76.19%) (80.95%)

   Query:    3' gtGT-GAGTACACCGG-GGGTCGt 5'
                  || ||||| ||| | |||:|| 
   Ref:      5' gaCAGCTCATTTGG-CACCCGGCg 3'

   Energy:  -30.490000 kCal/Mol

Scores for this hit:
>hsa-miR-4731-5p	ENST00000616845.1	159.00	-30.49	2 21	389 411	21	76.19%	80.95%

Seq1,Seq2,Tot Score,Tot Energy,Max Score,Max Energy,Strand,Len1,Len2,Positions
>>hsa-miR-4731-5p	ENST00000616845.1	159.00	-30.49	159.00	-30.49	17540	22	468	 389
Complete


   Forward:	Score: 176.000000  Q:2 to 21  R:3052 to 3072 Align Len (20) (80.00%) (80.00%)

   Query:    3' gcGGGACTGGCGT-CGGGCGTCg 5'
                  ||||  || || |||||||| 
   Ref:      5' agCCCT-TCC-CAGGCCCGCAGc 3'

   Energy:  -35.680000 kCal/Mol

Scores for this hit:
>hsa-miR-4734	ENST00000661943.1	176.00	-35.68	2 21	3052 3072	20	80.00%	80.00%


   Forward:	Score: 172.000000  Q:2 to 21  R:2996 to 3023 Align Len (25) (64.00%) (72.00%)

   Query:    3' gcG-G-G-AC-T-GGCGTC-GGGCGTCg 5'
                  | : |  | | |:|||| ||||||| 
   Ref:      5' atCATGCAGGAAGCTGCAGCCCCGCAGa 3'

   Energy:  -30.250000 kCal/Mol

Scores for this hit:
>hsa-miR-4734	ENST00000661943.1	172.00	-30.25	2 21	2996 3023	25	64.00%	72.00%

Seq1,Seq2,Tot Score,Tot Energy,Max Score,Max Energy,Strand,Len1,Len2,Positions
>>hsa-miR-4734	ENST00000661943.1	348.00	-65.93	176.00	-35.68	17591	22	3150	 3052 2996
Complete


   Forward:	Score: 176.000000  Q:2 to 21  R:1337 to 1357 Align Len (20) (80.00%) (80.00%)

   Query:    3' gcGGGACTGGCGT-CGGGCGTCg 5'
                  ||||  || || |||||||| 
   Ref:      5' agCCCT-TCC-CAGGCCCGCAGc 3'

   Energy:  -35.680000 kCal/Mol

Scores for this hit:
>hsa-miR-4734	ENST00000416560.6	176.00	-35.68	2 21	1337 1357	20	80.00%	80.00%


   Forward:	Score: 172.000000  Q:2 to 21  R:1281 to 1308 Align Len (25) (64.00%) (72.00%)

   Query:    3' gcG-G-G-AC-T-GGCGTC-GGGCGTCg 5'
                  | : |  | | |:|||| ||||||| 
   Ref:      5' atCATGCAGGAAGCTGCAGCCCCGCAGa 3'

   Energy:  -30.250000 kCal/Mol

Scores for this hit:
>hsa-miR-4734	ENST00000416560.6	172.00	-30.25	2 21	1281 1308	25	64.00%	72.00%

Seq1,Seq2,Tot Score,Tot Energy,Max Score,Max Energy,Strand,Len1,Len2,Positions
>>hsa-miR-4734	ENST00000416560.6	348.00	-65.93	176.00	-35.68	17592	22	1422	 1337 1281
Complete


   Forward:	Score: 176.000000  Q:2 to 21  R:1143 to 1163 Align Len (20) (80.00%) (80.00%)

   Query:    3' gcGGGACTGGCGT-CGGGCGTCg 5'
                  ||||  || || |||||||| 
   Ref:      5' agCCCT-TCC-CAGGCCCGCAGc 3'

   Energy:  -35.680000 kCal/Mol

Scores for this hit:
>hsa-miR-4734	ENST00000421293.2	176.00	-35.68	2 21	1143 1163	20	80.00%	80.00%


   Forward:	Score: 172.000000  Q:2 to 21  R:1087 to 1114 Align Len (25) (64.00%) (72.00%)

   Query:    3' gcG-G-G-AC-T-GGCGTC-GGGCGTCg 5'
                  | : |  | | |:|||| ||||||| 
   Ref:      5' atCATGCAGGAAGCTGCAGCCCCGCAGa 3'

   Energy:  -30.250000 kCal/Mol

Scores for this hit:
>hsa-miR-4734	ENST00000421293.2	172.00	-30.25	2 21	1087 1114	25	64.00%	72.00%

Seq1,Seq2,Tot Score,Tot Energy,Max Score,Max Energy,Strand,Len1,Len2,Positions
>>hsa-miR-4734	ENST00000421293.2	348.00	-65.93	176.00	-35.68	17593	22	1241	 1143 1087
Complete


   Forward:	Score: 172.000000  Q:2 to 21  R:984 to 1011 Align Len (25) (64.00%) (72.00%)

   Query:    3' gcG-G-G-AC-T-GGCGTC-GGGCGTCg 5'
                  | : |  | | |:|||| ||||||| 
   Ref:      5' atCATGCAGGAAGCTGCAGCCCCGCAGa 3'

   Energy:  -30.250000 kCal/Mol

Scores for this hit:
>hsa-miR-4734	ENST00000359941.10	172.00	-30.25	2 21	984 1011	25	64.00%	72.00%

Seq1,Seq2,Tot Score,Tot Energy,Max Score,Max Energy,Strand,Len1,Len2,Positions
>>hsa-miR-4734	ENST00000359941.10	172.00	-30.25	172.00	-30.25	17594	22	1057	 984
Complete


   Forward:	Score: 176.000000  Q:2 to 21  R:883 to 903 Align Len (20) (80.00%) (80.00%)

   Query:    3' gcGGGACTGGCGT-CGGGCGTCg 5'
                  ||||  || || |||||||| 
   Ref:      5' agCCCT-TCC-CAGGCCCGCAGc 3'

   Energy:  -35.680000 kCal/Mol

Scores for this hit:
>hsa-miR-4734	ENST00000653182.1	176.00	-35.68	2 21	883 903	20	80.00%	80.00%


   Forward:	Score: 172.000000  Q:2 to 21  R:827 to 854 Align Len (25) (64.00%) (72.00%)

   Query:    3' gcG-G-G-AC-T-GGCGTC-GGGCGTCg 5'
                  | : |  | | |:|||| ||||||| 
   Ref:      5' atCATGCAGGAAGCTGCAGCCCCGCAGa 3'

   Energy:  -30.250000 kCal/Mol

Scores for this hit:
>hsa-miR-4734	ENST00000653182.1	172.00	-30.25	2 21	827 854	25	64.00%	72.00%

Seq1,Seq2,Tot Score,Tot Energy,Max Score,Max Energy,Strand,Len1,Len2,Positions
>>hsa-miR-4734	ENST00000653182.1	348.00	-65.93	176.00	-35.68	17595	22	949	 883 827
Complete


   Forward:	Score: 176.000000  Q:2 to 21  R:816 to 836 Align Len (20) (80.00%) (80.00%)

   Query:    3' gcGGGACTGGCGT-CGGGCGTCg 5'
                  ||||  || || |||||||| 
   Ref:      5' agCCCT-TCC-CAGGCCCGCAGc 3'

   Energy:  -35.680000 kCal/Mol

Scores for this hit:
>hsa-miR-4734	ENST00000610086.1	176.00	-35.68	2 21	816 836	20	80.00%	80.00%


   Forward:	Score: 172.000000  Q:2 to 21  R:760 to 787 Align Len (25) (64.00%) (72.00%)

   Query:    3' gcG-G-G-AC-T-GGCGTC-GGGCGTCg 5'
                  | : |  | | |:|||| ||||||| 
   Ref:      5' atCATGCAGGAAGCTGCAGCCCCGCAGa 3'

   Energy:  -30.250000 kCal/Mol

Scores for this hit:
>hsa-miR-4734	ENST00000610086.1	172.00	-30.25	2 21	760 787	25	64.00%	72.00%

Seq1,Seq2,Tot Score,Tot Energy,Max Score,Max Energy,Strand,Len1,Len2,Positions
>>hsa-miR-4734	ENST00000610086.1	348.00	-65.93	176.00	-35.68	17596	22	849	 816 760
Complete


   Forward:	Score: 176.000000  Q:2 to 21  R:454 to 474 Align Len (20) (80.00%) (80.00%)

   Query:    3' gcGGGACTGGCGT-CGGGCGTCg 5'
                  ||||  || || |||||||| 
   Ref:      5' agCCCT-TCC-CAGGCCCGCAGc 3'

   Energy:  -35.680000 kCal/Mol

Scores for this hit:
>hsa-miR-4734	ENST00000432193.6	176.00	-35.68	2 21	454 474	20	80.00%	80.00%


   Forward:	Score: 172.000000  Q:2 to 21  R:398 to 425 Align Len (25) (64.00%) (72.00%)

   Query:    3' gcG-G-G-AC-T-GGCGTC-GGGCGTCg 5'
                  | : |  | | |:|||| ||||||| 
   Ref:      5' atCATGCAGGAAGCTGCAGCCCCGCAGa 3'

   Energy:  -30.250000 kCal/Mol

Scores for this hit:
>hsa-miR-4734	ENST00000432193.6	172.00	-30.25	2 21	398 425	25	64.00%	72.00%

Seq1,Seq2,Tot Score,Tot Energy,Max Score,Max Energy,Strand,Len1,Len2,Positions
>>hsa-miR-4734	ENST00000432193.6	348.00	-65.93	176.00	-35.68	17597	22	526	 454 398
Complete


   Forward:	Score: 176.000000  Q:2 to 21  R:2924 to 2944 Align Len (20) (80.00%) (80.00%)

   Query:    3' gcGGGACTGGCGT-CGGGCGTCg 5'
                  ||||  || || |||||||| 
   Ref:      5' agCCCT-TCC-CAGGCCCGCAGc 3'

   Energy:  -35.680000 kCal/Mol

Scores for this hit:
>hsa-miR-4734	ENST00000654969.1	176.00	-35.68	2 21	2924 2944	20	80.00%	80.00%


   Forward:	Score: 172.000000  Q:2 to 21  R:2868 to 2895 Align Len (25) (64.00%) (72.00%)

   Query:    3' gcG-G-G-AC-T-GGCGTC-GGGCGTCg 5'
                  | : |  | | |:|||| ||||||| 
   Ref:      5' atCATGCAGGAAGCTGCAGCCCCGCAGa 3'

   Energy:  -30.250000 kCal/Mol

Scores for this hit:
>hsa-miR-4734	ENST00000654969.1	172.00	-30.25	2 21	2868 2895	25	64.00%	72.00%

Seq1,Seq2,Tot Score,Tot Energy,Max Score,Max Energy,Strand,Len1,Len2,Positions
>>hsa-miR-4734	ENST00000654969.1	348.00	-65.93	176.00	-35.68	17598	22	2982	 2924 2868
Complete


   Forward:	Score: 176.000000  Q:2 to 21  R:600 to 620 Align Len (20) (80.00%) (80.00%)

   Query:    3' gcGGGACTGGCGT-CGGGCGTCg 5'
                  ||||  || || |||||||| 
   Ref:      5' agCCCT-TCC-CAGGCCCGCAGc 3'

   Energy:  -35.680000 kCal/Mol

Scores for this hit:
>hsa-miR-4734	ENST00000542586.2	176.00	-35.68	2 21	600 620	20	80.00%	80.00%


   Forward:	Score: 172.000000  Q:2 to 21  R:544 to 571 Align Len (25) (64.00%) (72.00%)

   Query:    3' gcG-G-G-AC-T-GGCGTC-GGGCGTCg 5'
                  | : |  | | |:|||| ||||||| 
   Ref:      5' atCATGCAGGAAGCTGCAGCCCCGCAGa 3'

   Energy:  -30.250000 kCal/Mol

Scores for this hit:
>hsa-miR-4734	ENST00000542586.2	172.00	-30.25	2 21	544 571	25	64.00%	72.00%

Seq1,Seq2,Tot Score,Tot Energy,Max Score,Max Energy,Strand,Len1,Len2,Positions
>>hsa-miR-4734	ENST00000542586.2	348.00	-65.93	176.00	-35.68	17599	22	685	 600 544
Complete


   Forward:	Score: 176.000000  Q:2 to 21  R:412 to 432 Align Len (20) (80.00%) (80.00%)

   Query:    3' gcGGGACTGGCGT-CGGGCGTCg 5'
                  ||||  || || |||||||| 
   Ref:      5' agCCCT-TCC-CAGGCCCGCAGc 3'

   Energy:  -35.680000 kCal/Mol

Scores for this hit:
>hsa-miR-4734	ENST00000616845.1	176.00	-35.68	2 21	412 432	20	80.00%	80.00%


   Forward:	Score: 172.000000  Q:2 to 21  R:356 to 383 Align Len (25) (64.00%) (72.00%)

   Query:    3' gcG-G-G-AC-T-GGCGTC-GGGCGTCg 5'
                  | : |  | | |:|||| ||||||| 
   Ref:      5' atCATGCAGGAAGCTGCAGCCCCGCAGa 3'

   Energy:  -30.250000 kCal/Mol

Scores for this hit:
>hsa-miR-4734	ENST00000616845.1	172.00	-30.25	2 21	356 383	25	64.00%	72.00%

Seq1,Seq2,Tot Score,Tot Energy,Max Score,Max Energy,Strand,Len1,Len2,Positions
>>hsa-miR-4734	ENST00000616845.1	348.00	-65.93	176.00	-35.68	17600	22	468	 412 356
Complete


   Forward:	Score: 166.000000  Q:2 to 24  R:108 to 134 Align Len (25) (60.00%) (84.00%)

   Query:    3' tcCCG-GG-GAGGCGAGGA-GGAGGGAa 5'
                  ||| |: ||:: :||:| |||||:| 
   Ref:      5' ggGGCGCTGCTTT-TTCTTCCCTCCTTc 3'

   Energy:  -30.430000 kCal/Mol

Scores for this hit:
>hsa-miR-4739	ENST00000610086.1	166.00	-30.43	2 24	108 134	25	60.00%	84.00%

Seq1,Seq2,Tot Score,Tot Energy,Max Score,Max Energy,Strand,Len1,Len2,Positions
>>hsa-miR-4739	ENST00000610086.1	166.00	-30.43	166.00	-30.43	17686	25	849	 108
Complete


   Forward:	Score: 166.000000  Q:2 to 24  R:2216 to 2242 Align Len (25) (60.00%) (84.00%)

   Query:    3' tcCCG-GG-GAGGCGAGGA-GGAGGGAa 5'
                  ||| |: ||:: :||:| |||||:| 
   Ref:      5' ggGGCGCTGCTTT-TTCTTCCCTCCTTc 3'

   Energy:  -30.430000 kCal/Mol

Scores for this hit:
>hsa-miR-4739	ENST00000654969.1	166.00	-30.43	2 24	2216 2242	25	60.00%	84.00%


   Forward:	Score: 155.000000  Q:2 to 24  R:1915 to 1936 Align Len (23) (65.22%) (78.26%)

   Query:    3' tcCCGGGGAGGCGAGGAGGA-GGGAa 5'
                  || : |||:|| | |:|| |||| 
   Ref:      5' ggGG-T-CTCTGC-C-TTCTCCCCTt 3'

   Energy:  -35.240002 kCal/Mol

Scores for this hit:
>hsa-miR-4739	ENST00000654969.1	155.00	-35.24	2 24	1915 1936	23	65.22%	78.26%


   Forward:	Score: 154.000000  Q:3 to 24  R:2177 to 2204 Align Len (25) (64.00%) (76.00%)

   Query:    3' tcCCG-G-GGAGGCG-AGGAG-GAGGGaa 5'
                  ||| : || || : ||:|| |||||  
   Ref:      5' agGGCTTTCC-CCATATCTTCTCTCCCcc 3'

   Energy:  -30.920000 kCal/Mol

Scores for this hit:
>hsa-miR-4739	ENST00000654969.1	154.00	-30.92	3 24	2177 2204	25	64.00%	76.00%

Seq1,Seq2,Tot Score,Tot Energy,Max Score,Max Energy,Strand,Len1,Len2,Positions
>>hsa-miR-4739	ENST00000654969.1	475.00	-96.59	166.00	-35.24	17688	25	2982	 2216 1915 2177
Complete


   Forward:	Score: 157.000000  Q:2 to 22  R:3113 to 3140 Align Len (25) (64.00%) (76.00%)

   Query:    3' tcGG-CT-GGG-GA-GGCCTGT-CGGGc 5'
                  :| |: ||| || ||| :|| |||| 
   Ref:      5' ggTCGGGTCCCACTACCGCGCAGGCCCg 3'

   Energy:  -34.299999 kCal/Mol

Scores for this hit:
>hsa-miR-4741	ENST00000661943.1	157.00	-34.30	2 22	3113 3140	25	64.00%	76.00%


   Forward:	Score: 156.000000  Q:2 to 21  R:3047 to 3075 Align Len (25) (68.00%) (76.00%)

   Query:    3' tcgGCT-GGGGA-GG-CC---TGTCGGGc 5'
                   ||| |||:| || ||   :|||||| 
   Ref:      5' cggCGAGCCCTTCCCAGGCCCGCAGCCCa 3'

   Energy:  -30.770000 kCal/Mol

Scores for this hit:
>hsa-miR-4741	ENST00000661943.1	156.00	-30.77	2 21	3047 3075	25	68.00%	76.00%

Seq1,Seq2,Tot Score,Tot Energy,Max Score,Max Energy,Strand,Len1,Len2,Positions
>>hsa-miR-4741	ENST00000661943.1	313.00	-65.07	157.00	-34.30	17711	23	3150	 3113 3047
Complete


   Forward:	Score: 156.000000  Q:2 to 21  R:1332 to 1360 Align Len (25) (68.00%) (76.00%)

   Query:    3' tcgGCT-GGGGA-GG-CC---TGTCGGGc 5'
                   ||| |||:| || ||   :|||||| 
   Ref:      5' cggCGAGCCCTTCCCAGGCCCGCAGCCCa 3'

   Energy:  -30.770000 kCal/Mol

Scores for this hit:
>hsa-miR-4741	ENST00000416560.6	156.00	-30.77	2 21	1332 1360	25	68.00%	76.00%

Seq1,Seq2,Tot Score,Tot Energy,Max Score,Max Energy,Strand,Len1,Len2,Positions
>>hsa-miR-4741	ENST00000416560.6	156.00	-30.77	156.00	-30.77	17712	23	1422	 1332
Complete


   Forward:	Score: 157.000000  Q:2 to 22  R:1204 to 1231 Align Len (25) (64.00%) (76.00%)

   Query:    3' tcGG-CT-GGG-GA-GGCCTGT-CGGGc 5'
                  :| |: ||| || ||| :|| |||| 
   Ref:      5' ggTCGGGTCCCACTACCGCGCAGGCCCg 3'

   Energy:  -34.299999 kCal/Mol

Scores for this hit:
>hsa-miR-4741	ENST00000421293.2	157.00	-34.30	2 22	1204 1231	25	64.00%	76.00%


   Forward:	Score: 156.000000  Q:2 to 21  R:1138 to 1166 Align Len (25) (68.00%) (76.00%)

   Query:    3' tcgGCT-GGGGA-GG-CC---TGTCGGGc 5'
                   ||| |||:| || ||   :|||||| 
   Ref:      5' cggCGAGCCCTTCCCAGGCCCGCAGCCCa 3'

   Energy:  -30.770000 kCal/Mol

Scores for this hit:
>hsa-miR-4741	ENST00000421293.2	156.00	-30.77	2 21	1138 1166	25	68.00%	76.00%

Seq1,Seq2,Tot Score,Tot Energy,Max Score,Max Energy,Strand,Len1,Len2,Positions
>>hsa-miR-4741	ENST00000421293.2	313.00	-65.07	157.00	-34.30	17713	23	1241	 1204 1138
Complete


   Forward:	Score: 156.000000  Q:2 to 21  R:878 to 906 Align Len (25) (68.00%) (76.00%)

   Query:    3' tcgGCT-GGGGA-GG-CC---TGTCGGGc 5'
                   ||| |||:| || ||   :|||||| 
   Ref:      5' cggCGAGCCCTTCCCAGGCCCGCAGCCCa 3'

   Energy:  -30.770000 kCal/Mol

Scores for this hit:
>hsa-miR-4741	ENST00000653182.1	156.00	-30.77	2 21	878 906	25	68.00%	76.00%

Seq1,Seq2,Tot Score,Tot Energy,Max Score,Max Energy,Strand,Len1,Len2,Positions
>>hsa-miR-4741	ENST00000653182.1	156.00	-30.77	156.00	-30.77	17715	23	949	 878
Complete


   Forward:	Score: 156.000000  Q:2 to 21  R:811 to 839 Align Len (25) (68.00%) (76.00%)

   Query:    3' tcgGCT-GGGGA-GG-CC---TGTCGGGc 5'
                   ||| |||:| || ||   :|||||| 
   Ref:      5' cggCGAGCCCTTCCCAGGCCCGCAGCCCa 3'

   Energy:  -30.770000 kCal/Mol

Scores for this hit:
>hsa-miR-4741	ENST00000610086.1	156.00	-30.77	2 21	811 839	25	68.00%	76.00%

Seq1,Seq2,Tot Score,Tot Energy,Max Score,Max Energy,Strand,Len1,Len2,Positions
>>hsa-miR-4741	ENST00000610086.1	156.00	-30.77	156.00	-30.77	17716	23	849	 811
Complete


   Forward:	Score: 156.000000  Q:2 to 21  R:449 to 477 Align Len (25) (68.00%) (76.00%)

   Query:    3' tcgGCT-GGGGA-GG-CC---TGTCGGGc 5'
                   ||| |||:| || ||   :|||||| 
   Ref:      5' cggCGAGCCCTTCCCAGGCCCGCAGCCCa 3'

   Energy:  -30.770000 kCal/Mol

Scores for this hit:
>hsa-miR-4741	ENST00000432193.6	156.00	-30.77	2 21	449 477	25	68.00%	76.00%

Seq1,Seq2,Tot Score,Tot Energy,Max Score,Max Energy,Strand,Len1,Len2,Positions
>>hsa-miR-4741	ENST00000432193.6	156.00	-30.77	156.00	-30.77	17717	23	526	 449
Complete


   Forward:	Score: 156.000000  Q:2 to 21  R:2919 to 2947 Align Len (25) (68.00%) (76.00%)

   Query:    3' tcgGCT-GGGGA-GG-CC---TGTCGGGc 5'
                   ||| |||:| || ||   :|||||| 
   Ref:      5' cggCGAGCCCTTCCCAGGCCCGCAGCCCa 3'

   Energy:  -30.770000 kCal/Mol

Scores for this hit:
>hsa-miR-4741	ENST00000654969.1	156.00	-30.77	2 21	2919 2947	25	68.00%	76.00%

Seq1,Seq2,Tot Score,Tot Energy,Max Score,Max Energy,Strand,Len1,Len2,Positions
>>hsa-miR-4741	ENST00000654969.1	156.00	-30.77	156.00	-30.77	17718	23	2982	 2919
Complete


   Forward:	Score: 156.000000  Q:2 to 21  R:595 to 623 Align Len (25) (68.00%) (76.00%)

   Query:    3' tcgGCT-GGGGA-GG-CC---TGTCGGGc 5'
                   ||| |||:| || ||   :|||||| 
   Ref:      5' cggCGAGCCCTTCCCAGGCCCGCAGCCCa 3'

   Energy:  -30.770000 kCal/Mol

Scores for this hit:
>hsa-miR-4741	ENST00000542586.2	156.00	-30.77	2 21	595 623	25	68.00%	76.00%

Seq1,Seq2,Tot Score,Tot Energy,Max Score,Max Energy,Strand,Len1,Len2,Positions
>>hsa-miR-4741	ENST00000542586.2	156.00	-30.77	156.00	-30.77	17719	23	685	 595
Complete


   Forward:	Score: 156.000000  Q:2 to 21  R:407 to 435 Align Len (25) (68.00%) (76.00%)

   Query:    3' tcgGCT-GGGGA-GG-CC---TGTCGGGc 5'
                   ||| |||:| || ||   :|||||| 
   Ref:      5' cggCGAGCCCTTCCCAGGCCCGCAGCCCa 3'

   Energy:  -30.770000 kCal/Mol

Scores for this hit:
>hsa-miR-4741	ENST00000616845.1	156.00	-30.77	2 21	407 435	25	68.00%	76.00%

Seq1,Seq2,Tot Score,Tot Energy,Max Score,Max Energy,Strand,Len1,Len2,Positions
>>hsa-miR-4741	ENST00000616845.1	156.00	-30.77	156.00	-30.77	17720	23	468	 407
Complete


   Forward:	Score: 162.000000  Q:2 to 21  R:541 to 566 Align Len (22) (77.27%) (86.36%)

   Query:    3' agaCG-T-CC-AAGAGGACCCTGGCc 5'
                   || | || ||||||||||:|:| 
   Ref:      5' gcaGCTAGGGTTTCTCCTGGGGCTGg 3'

   Energy:  -37.720001 kCal/Mol

Scores for this hit:
>hsa-miR-4746-5p	ENST00000661943.1	162.00	-37.72	2 21	541 566	22	77.27%	86.36%

Seq1,Seq2,Tot Score,Tot Energy,Max Score,Max Energy,Strand,Len1,Len2,Positions
>>hsa-miR-4746-5p	ENST00000661943.1	162.00	-37.72	162.00	-37.72	17811	23	3150	 541
Complete


   Forward:	Score: 169.000000  Q:2 to 23  R:1929 to 1954 Align Len (24) (75.00%) (75.00%)

   Query:    3' ggGCGGG-TCGTGGTCGGG-GA-CGGa 5'
                  | |||  ||| |||||| || ||| 
   Ref:      5' ctC-CCCTTGCAACAGCCCTCTAGCCa 3'

   Energy:  -30.620001 kCal/Mol

Scores for this hit:
>hsa-miR-4763-3p	ENST00000654969.1	169.00	-30.62	2 23	1929 1954	24	75.00%	75.00%

Seq1,Seq2,Tot Score,Tot Energy,Max Score,Max Energy,Strand,Len1,Len2,Positions
>>hsa-miR-4763-3p	ENST00000654969.1	169.00	-30.62	169.00	-30.62	18158	24	2982	 1929
Complete


   Forward:	Score: 169.000000  Q:2 to 19  R:3054 to 3074 Align Len (19) (78.95%) (84.21%)

   Query:    3' tgGAGGGG-CGCGGG-GTCGGg 5'
                  ||:||| | |||| ||||| 
   Ref:      5' ccCTTCCCAG-GCCCGCAGCCc 3'

   Energy:  -36.580002 kCal/Mol

Scores for this hit:
>hsa-miR-5787	ENST00000661943.1	169.00	-36.58	2 19	3054 3074	19	78.95%	84.21%

Seq1,Seq2,Tot Score,Tot Energy,Max Score,Max Energy,Strand,Len1,Len2,Positions
>>hsa-miR-5787	ENST00000661943.1	169.00	-36.58	169.00	-36.58	20271	20	3150	 3054
Complete


   Forward:	Score: 169.000000  Q:2 to 19  R:1339 to 1359 Align Len (19) (78.95%) (84.21%)

   Query:    3' tgGAGGGG-CGCGGG-GTCGGg 5'
                  ||:||| | |||| ||||| 
   Ref:      5' ccCTTCCCAG-GCCCGCAGCCc 3'

   Energy:  -36.580002 kCal/Mol

Scores for this hit:
>hsa-miR-5787	ENST00000416560.6	169.00	-36.58	2 19	1339 1359	19	78.95%	84.21%

Seq1,Seq2,Tot Score,Tot Energy,Max Score,Max Energy,Strand,Len1,Len2,Positions
>>hsa-miR-5787	ENST00000416560.6	169.00	-36.58	169.00	-36.58	20272	20	1422	 1339
Complete


   Forward:	Score: 169.000000  Q:2 to 19  R:1145 to 1165 Align Len (19) (78.95%) (84.21%)

   Query:    3' tgGAGGGG-CGCGGG-GTCGGg 5'
                  ||:||| | |||| ||||| 
   Ref:      5' ccCTTCCCAG-GCCCGCAGCCc 3'

   Energy:  -36.580002 kCal/Mol

Scores for this hit:
>hsa-miR-5787	ENST00000421293.2	169.00	-36.58	2 19	1145 1165	19	78.95%	84.21%

Seq1,Seq2,Tot Score,Tot Energy,Max Score,Max Energy,Strand,Len1,Len2,Positions
>>hsa-miR-5787	ENST00000421293.2	169.00	-36.58	169.00	-36.58	20273	20	1241	 1145
Complete


   Forward:	Score: 169.000000  Q:2 to 19  R:885 to 905 Align Len (19) (78.95%) (84.21%)

   Query:    3' tgGAGGGG-CGCGGG-GTCGGg 5'
                  ||:||| | |||| ||||| 
   Ref:      5' ccCTTCCCAG-GCCCGCAGCCc 3'

   Energy:  -36.580002 kCal/Mol

Scores for this hit:
>hsa-miR-5787	ENST00000653182.1	169.00	-36.58	2 19	885 905	19	78.95%	84.21%

Seq1,Seq2,Tot Score,Tot Energy,Max Score,Max Energy,Strand,Len1,Len2,Positions
>>hsa-miR-5787	ENST00000653182.1	169.00	-36.58	169.00	-36.58	20275	20	949	 885
Complete


   Forward:	Score: 169.000000  Q:2 to 19  R:818 to 838 Align Len (19) (78.95%) (84.21%)

   Query:    3' tgGAGGGG-CGCGGG-GTCGGg 5'
                  ||:||| | |||| ||||| 
   Ref:      5' ccCTTCCCAG-GCCCGCAGCCc 3'

   Energy:  -36.580002 kCal/Mol

Scores for this hit:
>hsa-miR-5787	ENST00000610086.1	169.00	-36.58	2 19	818 838	19	78.95%	84.21%

Seq1,Seq2,Tot Score,Tot Energy,Max Score,Max Energy,Strand,Len1,Len2,Positions
>>hsa-miR-5787	ENST00000610086.1	169.00	-36.58	169.00	-36.58	20276	20	849	 818
Complete


   Forward:	Score: 169.000000  Q:2 to 19  R:456 to 476 Align Len (19) (78.95%) (84.21%)

   Query:    3' tgGAGGGG-CGCGGG-GTCGGg 5'
                  ||:||| | |||| ||||| 
   Ref:      5' ccCTTCCCAG-GCCCGCAGCCc 3'

   Energy:  -36.580002 kCal/Mol

Scores for this hit:
>hsa-miR-5787	ENST00000432193.6	169.00	-36.58	2 19	456 476	19	78.95%	84.21%

Seq1,Seq2,Tot Score,Tot Energy,Max Score,Max Energy,Strand,Len1,Len2,Positions
>>hsa-miR-5787	ENST00000432193.6	169.00	-36.58	169.00	-36.58	20277	20	526	 456
Complete


   Forward:	Score: 169.000000  Q:2 to 19  R:2926 to 2946 Align Len (19) (78.95%) (84.21%)

   Query:    3' tgGAGGGG-CGCGGG-GTCGGg 5'
                  ||:||| | |||| ||||| 
   Ref:      5' ccCTTCCCAG-GCCCGCAGCCc 3'

   Energy:  -36.580002 kCal/Mol

Scores for this hit:
>hsa-miR-5787	ENST00000654969.1	169.00	-36.58	2 19	2926 2946	19	78.95%	84.21%


   Forward:	Score: 150.000000  Q:2 to 19  R:1927 to 1954 Align Len (25) (60.00%) (64.00%)

   Query:    3' tgGA-G-G-G-G-CG-CGGG-G-TCGGg 5'
                  || | | : |  | |||| | |||| 
   Ref:      5' ttCTCCCCTTGCAACAGCCCTCTAGCCa 3'

   Energy:  -32.970001 kCal/Mol

Scores for this hit:
>hsa-miR-5787	ENST00000654969.1	150.00	-32.97	2 19	1927 1954	25	60.00%	64.00%

Seq1,Seq2,Tot Score,Tot Energy,Max Score,Max Energy,Strand,Len1,Len2,Positions
>>hsa-miR-5787	ENST00000654969.1	319.00	-69.55	169.00	-36.58	20278	20	2982	 2926 1927
Complete


   Forward:	Score: 169.000000  Q:2 to 19  R:602 to 622 Align Len (19) (78.95%) (84.21%)

   Query:    3' tgGAGGGG-CGCGGG-GTCGGg 5'
                  ||:||| | |||| ||||| 
   Ref:      5' ccCTTCCCAG-GCCCGCAGCCc 3'

   Energy:  -36.580002 kCal/Mol

Scores for this hit:
>hsa-miR-5787	ENST00000542586.2	169.00	-36.58	2 19	602 622	19	78.95%	84.21%

Seq1,Seq2,Tot Score,Tot Energy,Max Score,Max Energy,Strand,Len1,Len2,Positions
>>hsa-miR-5787	ENST00000542586.2	169.00	-36.58	169.00	-36.58	20279	20	685	 602
Complete


   Forward:	Score: 169.000000  Q:2 to 19  R:414 to 434 Align Len (19) (78.95%) (84.21%)

   Query:    3' tgGAGGGG-CGCGGG-GTCGGg 5'
                  ||:||| | |||| ||||| 
   Ref:      5' ccCTTCCCAG-GCCCGCAGCCc 3'

   Energy:  -36.580002 kCal/Mol

Scores for this hit:
>hsa-miR-5787	ENST00000616845.1	169.00	-36.58	2 19	414 434	19	78.95%	84.21%

Seq1,Seq2,Tot Score,Tot Energy,Max Score,Max Energy,Strand,Len1,Len2,Positions
>>hsa-miR-5787	ENST00000616845.1	169.00	-36.58	169.00	-36.58	20280	20	468	 414
Complete


   Forward:	Score: 170.000000  Q:2 to 19  R:413 to 433 Align Len (18) (77.78%) (94.44%)

   Query:    3' agGAGGGGGAAGGAAA-AGGg 5'
                  |||:::|||||||| ||| 
   Ref:      5' acCTCTTTCTTCCTTTCTCCt 3'

   Energy:  -31.139999 kCal/Mol

Scores for this hit:
>hsa-miR-6124	ENST00000661943.1	170.00	-31.14	2 19	413 433	18	77.78%	94.44%

Seq1,Seq2,Tot Score,Tot Energy,Max Score,Max Energy,Strand,Len1,Len2,Positions
>>hsa-miR-6124	ENST00000661943.1	170.00	-31.14	170.00	-31.14	20521	20	3150	 413
Complete


   Forward:	Score: 154.000000  Q:2 to 22  R:1681 to 1703 Align Len (21) (80.95%) (85.71%)

   Query:    3' tgACAATGGCGTCCGACGAGA-Cc 5'
                  ||||:|| ||||||| ||| | 
   Ref:      5' caTGTTGCC-CAGGCTGGTCTCGa 3'

   Energy:  -30.600000 kCal/Mol

Scores for this hit:
>hsa-miR-6501-3p	ENST00000654969.1	154.00	-30.60	2 22	1681 1703	21	80.95%	85.71%

Seq1,Seq2,Tot Score,Tot Energy,Max Score,Max Energy,Strand,Len1,Len2,Positions
>>hsa-miR-6501-3p	ENST00000654969.1	154.00	-30.60	154.00	-30.60	20748	23	2982	 1681
Complete


   Forward:	Score: 158.000000  Q:2 to 19  R:3100 to 3121 Align Len (18) (83.33%) (88.89%)

   Query:    3' gacGTCCTCTGTCTCAG-CCAc 5'
                   | ||||||||:||| ||| 
   Ref:      5' ccaCTGGAGACAGGGTCGGGTc 3'

   Energy:  -31.570000 kCal/Mol

Scores for this hit:
>hsa-miR-6510-3p	ENST00000661943.1	158.00	-31.57	2 19	3100 3121	18	83.33%	88.89%

Seq1,Seq2,Tot Score,Tot Energy,Max Score,Max Energy,Strand,Len1,Len2,Positions
>>hsa-miR-6510-3p	ENST00000661943.1	158.00	-31.57	158.00	-31.57	20921	21	3150	 3100
Complete


   Forward:	Score: 158.000000  Q:2 to 19  R:1385 to 1406 Align Len (18) (83.33%) (88.89%)

   Query:    3' gacGTCCTCTGTCTCAG-CCAc 5'
                   | ||||||||:||| ||| 
   Ref:      5' ccaCTGGAGACAGGGTCGGGTc 3'

   Energy:  -31.570000 kCal/Mol

Scores for this hit:
>hsa-miR-6510-3p	ENST00000416560.6	158.00	-31.57	2 19	1385 1406	18	83.33%	88.89%

Seq1,Seq2,Tot Score,Tot Energy,Max Score,Max Energy,Strand,Len1,Len2,Positions
>>hsa-miR-6510-3p	ENST00000416560.6	158.00	-31.57	158.00	-31.57	20922	21	1422	 1385
Complete


   Forward:	Score: 158.000000  Q:2 to 19  R:1191 to 1212 Align Len (18) (83.33%) (88.89%)

   Query:    3' gacGTCCTCTGTCTCAG-CCAc 5'
                   | ||||||||:||| ||| 
   Ref:      5' ccaCTGGAGACAGGGTCGGGTc 3'

   Energy:  -31.570000 kCal/Mol

Scores for this hit:
>hsa-miR-6510-3p	ENST00000421293.2	158.00	-31.57	2 19	1191 1212	18	83.33%	88.89%

Seq1,Seq2,Tot Score,Tot Energy,Max Score,Max Energy,Strand,Len1,Len2,Positions
>>hsa-miR-6510-3p	ENST00000421293.2	158.00	-31.57	158.00	-31.57	20923	21	1241	 1191
Complete


   Forward:	Score: 158.000000  Q:2 to 19  R:502 to 523 Align Len (18) (83.33%) (88.89%)

   Query:    3' gacGTCCTCTGTCTCAG-CCAc 5'
                   | ||||||||:||| ||| 
   Ref:      5' ccaCTGGAGACAGGGTCGGGTc 3'

   Energy:  -31.570000 kCal/Mol

Scores for this hit:
>hsa-miR-6510-3p	ENST00000432193.6	158.00	-31.57	2 19	502 523	18	83.33%	88.89%

Seq1,Seq2,Tot Score,Tot Energy,Max Score,Max Energy,Strand,Len1,Len2,Positions
>>hsa-miR-6510-3p	ENST00000432193.6	158.00	-31.57	158.00	-31.57	20927	21	526	 502
Complete


   Forward:	Score: 158.000000  Q:2 to 19  R:648 to 669 Align Len (18) (83.33%) (88.89%)

   Query:    3' gacGTCCTCTGTCTCAG-CCAc 5'
                   | ||||||||:||| ||| 
   Ref:      5' ccaCTGGAGACAGGGTCGGGTc 3'

   Energy:  -31.570000 kCal/Mol

Scores for this hit:
>hsa-miR-6510-3p	ENST00000542586.2	158.00	-31.57	2 19	648 669	18	83.33%	88.89%

Seq1,Seq2,Tot Score,Tot Energy,Max Score,Max Energy,Strand,Len1,Len2,Positions
>>hsa-miR-6510-3p	ENST00000542586.2	158.00	-31.57	158.00	-31.57	20929	21	685	 648
Complete


   Forward:	Score: 167.000000  Q:2 to 22  R:3064 to 3094 Align Len (28) (60.71%) (67.86%)

   Query:    3' ggGGTG-CGGG-C--G-G-C-G-CCCGGGTc 5'
                  ||:| |||| |  :   | | ||||||| 
   Ref:      5' gcCCGCAGCCCAGAATAGAGCCGGGGCCCAa 3'

   Energy:  -40.830002 kCal/Mol

Scores for this hit:
>hsa-miR-6724-5p	ENST00000661943.1	167.00	-40.83	2 22	3064 3094	28	60.71%	67.86%

Seq1,Seq2,Tot Score,Tot Energy,Max Score,Max Energy,Strand,Len1,Len2,Positions
>>hsa-miR-6724-5p	ENST00000661943.1	167.00	-40.83	167.00	-40.83	21181	23	3150	 3064
Complete


   Forward:	Score: 167.000000  Q:2 to 22  R:1349 to 1379 Align Len (28) (60.71%) (67.86%)

   Query:    3' ggGGTG-CGGG-C--G-G-C-G-CCCGGGTc 5'
                  ||:| |||| |  :   | | ||||||| 
   Ref:      5' gcCCGCAGCCCAGAATAGAGCCGGGGCCCAa 3'

   Energy:  -40.830002 kCal/Mol

Scores for this hit:
>hsa-miR-6724-5p	ENST00000416560.6	167.00	-40.83	2 22	1349 1379	28	60.71%	67.86%

Seq1,Seq2,Tot Score,Tot Energy,Max Score,Max Energy,Strand,Len1,Len2,Positions
>>hsa-miR-6724-5p	ENST00000416560.6	167.00	-40.83	167.00	-40.83	21182	23	1422	 1349
Complete


   Forward:	Score: 167.000000  Q:2 to 22  R:1155 to 1185 Align Len (28) (60.71%) (67.86%)

   Query:    3' ggGGTG-CGGG-C--G-G-C-G-CCCGGGTc 5'
                  ||:| |||| |  :   | | ||||||| 
   Ref:      5' gcCCGCAGCCCAGAATAGAGCCGGGGCCCAa 3'

   Energy:  -40.830002 kCal/Mol

Scores for this hit:
>hsa-miR-6724-5p	ENST00000421293.2	167.00	-40.83	2 22	1155 1185	28	60.71%	67.86%

Seq1,Seq2,Tot Score,Tot Energy,Max Score,Max Energy,Strand,Len1,Len2,Positions
>>hsa-miR-6724-5p	ENST00000421293.2	167.00	-40.83	167.00	-40.83	21183	23	1241	 1155
Complete


   Forward:	Score: 167.000000  Q:2 to 22  R:895 to 925 Align Len (28) (60.71%) (67.86%)

   Query:    3' ggGGTG-CGGG-C--G-G-C-G-CCCGGGTc 5'
                  ||:| |||| |  :   | | ||||||| 
   Ref:      5' gcCCGCAGCCCAGAATAGAGCCGGGGCCCAa 3'

   Energy:  -40.830002 kCal/Mol

Scores for this hit:
>hsa-miR-6724-5p	ENST00000653182.1	167.00	-40.83	2 22	895 925	28	60.71%	67.86%

Seq1,Seq2,Tot Score,Tot Energy,Max Score,Max Energy,Strand,Len1,Len2,Positions
>>hsa-miR-6724-5p	ENST00000653182.1	167.00	-40.83	167.00	-40.83	21185	23	949	 895
Complete


   Forward:	Score: 167.000000  Q:2 to 22  R:466 to 496 Align Len (28) (60.71%) (67.86%)

   Query:    3' ggGGTG-CGGG-C--G-G-C-G-CCCGGGTc 5'
                  ||:| |||| |  :   | | ||||||| 
   Ref:      5' gcCCGCAGCCCAGAATAGAGCCGGGGCCCAa 3'

   Energy:  -40.830002 kCal/Mol

Scores for this hit:
>hsa-miR-6724-5p	ENST00000432193.6	167.00	-40.83	2 22	466 496	28	60.71%	67.86%

Seq1,Seq2,Tot Score,Tot Energy,Max Score,Max Energy,Strand,Len1,Len2,Positions
>>hsa-miR-6724-5p	ENST00000432193.6	167.00	-40.83	167.00	-40.83	21187	23	526	 466
Complete


   Forward:	Score: 167.000000  Q:2 to 22  R:2936 to 2966 Align Len (28) (60.71%) (67.86%)

   Query:    3' ggGGTG-CGGG-C--G-G-C-G-CCCGGGTc 5'
                  ||:| |||| |  :   | | ||||||| 
   Ref:      5' gcCCGCAGCCCAGAATAGAGCCGGGGCCCAa 3'

   Energy:  -40.830002 kCal/Mol

Scores for this hit:
>hsa-miR-6724-5p	ENST00000654969.1	167.00	-40.83	2 22	2936 2966	28	60.71%	67.86%

Seq1,Seq2,Tot Score,Tot Energy,Max Score,Max Energy,Strand,Len1,Len2,Positions
>>hsa-miR-6724-5p	ENST00000654969.1	167.00	-40.83	167.00	-40.83	21188	23	2982	 2936
Complete


   Forward:	Score: 167.000000  Q:2 to 22  R:612 to 642 Align Len (28) (60.71%) (67.86%)

   Query:    3' ggGGTG-CGGG-C--G-G-C-G-CCCGGGTc 5'
                  ||:| |||| |  :   | | ||||||| 
   Ref:      5' gcCCGCAGCCCAGAATAGAGCCGGGGCCCAa 3'

   Energy:  -40.830002 kCal/Mol

Scores for this hit:
>hsa-miR-6724-5p	ENST00000542586.2	167.00	-40.83	2 22	612 642	28	60.71%	67.86%

Seq1,Seq2,Tot Score,Tot Energy,Max Score,Max Energy,Strand,Len1,Len2,Positions
>>hsa-miR-6724-5p	ENST00000542586.2	167.00	-40.83	167.00	-40.83	21189	23	685	 612
Complete


   Forward:	Score: 167.000000  Q:2 to 22  R:424 to 454 Align Len (28) (60.71%) (67.86%)

   Query:    3' ggGGTG-CGGG-C--G-G-C-G-CCCGGGTc 5'
                  ||:| |||| |  :   | | ||||||| 
   Ref:      5' gcCCGCAGCCCAGAATAGAGCCGGGGCCCAa 3'

   Energy:  -40.830002 kCal/Mol

Scores for this hit:
>hsa-miR-6724-5p	ENST00000616845.1	167.00	-40.83	2 22	424 454	28	60.71%	67.86%

Seq1,Seq2,Tot Score,Tot Energy,Max Score,Max Energy,Strand,Len1,Len2,Positions
>>hsa-miR-6724-5p	ENST00000616845.1	167.00	-40.83	167.00	-40.83	21190	23	468	 424
Complete


   Forward:	Score: 171.000000  Q:2 to 20  R:2968 to 2992 Align Len (22) (68.18%) (77.27%)

   Query:    3' tgGA-C-G-TCTG-GGGTCGAGGGc 5'
                  || | : ||:| || ||||||| 
   Ref:      5' tcCTGGGTCAGGCGCCAAGCTCCCc 3'

   Energy:  -31.100000 kCal/Mol

Scores for this hit:
>hsa-miR-6726-5p	ENST00000661943.1	171.00	-31.10	2 20	2968 2992	22	68.18%	77.27%

Seq1,Seq2,Tot Score,Tot Energy,Max Score,Max Energy,Strand,Len1,Len2,Positions
>>hsa-miR-6726-5p	ENST00000661943.1	171.00	-31.10	171.00	-31.10	21211	21	3150	 2968
Complete


   Forward:	Score: 171.000000  Q:2 to 20  R:1253 to 1277 Align Len (22) (68.18%) (77.27%)

   Query:    3' tgGA-C-G-TCTG-GGGTCGAGGGc 5'
                  || | : ||:| || ||||||| 
   Ref:      5' tcCTGGGTCAGGCGCCAAGCTCCCc 3'

   Energy:  -31.100000 kCal/Mol

Scores for this hit:
>hsa-miR-6726-5p	ENST00000416560.6	171.00	-31.10	2 20	1253 1277	22	68.18%	77.27%

Seq1,Seq2,Tot Score,Tot Energy,Max Score,Max Energy,Strand,Len1,Len2,Positions
>>hsa-miR-6726-5p	ENST00000416560.6	171.00	-31.10	171.00	-31.10	21212	21	1422	 1253
Complete


   Forward:	Score: 171.000000  Q:2 to 20  R:1059 to 1083 Align Len (22) (68.18%) (77.27%)

   Query:    3' tgGA-C-G-TCTG-GGGTCGAGGGc 5'
                  || | : ||:| || ||||||| 
   Ref:      5' tcCTGGGTCAGGCGCCAAGCTCCCc 3'

   Energy:  -31.100000 kCal/Mol

Scores for this hit:
>hsa-miR-6726-5p	ENST00000421293.2	171.00	-31.10	2 20	1059 1083	22	68.18%	77.27%

Seq1,Seq2,Tot Score,Tot Energy,Max Score,Max Energy,Strand,Len1,Len2,Positions
>>hsa-miR-6726-5p	ENST00000421293.2	171.00	-31.10	171.00	-31.10	21213	21	1241	 1059
Complete


   Forward:	Score: 171.000000  Q:2 to 20  R:956 to 980 Align Len (22) (68.18%) (77.27%)

   Query:    3' tgGA-C-G-TCTG-GGGTCGAGGGc 5'
                  || | : ||:| || ||||||| 
   Ref:      5' tcCTGGGTCAGGCGCCAAGCTCCCc 3'

   Energy:  -31.100000 kCal/Mol

Scores for this hit:
>hsa-miR-6726-5p	ENST00000359941.10	171.00	-31.10	2 20	956 980	22	68.18%	77.27%

Seq1,Seq2,Tot Score,Tot Energy,Max Score,Max Energy,Strand,Len1,Len2,Positions
>>hsa-miR-6726-5p	ENST00000359941.10	171.00	-31.10	171.00	-31.10	21214	21	1057	 956
Complete


   Forward:	Score: 171.000000  Q:2 to 20  R:799 to 823 Align Len (22) (68.18%) (77.27%)

   Query:    3' tgGA-C-G-TCTG-GGGTCGAGGGc 5'
                  || | : ||:| || ||||||| 
   Ref:      5' tcCTGGGTCAGGCGCCAAGCTCCCc 3'

   Energy:  -31.100000 kCal/Mol

Scores for this hit:
>hsa-miR-6726-5p	ENST00000653182.1	171.00	-31.10	2 20	799 823	22	68.18%	77.27%

Seq1,Seq2,Tot Score,Tot Energy,Max Score,Max Energy,Strand,Len1,Len2,Positions
>>hsa-miR-6726-5p	ENST00000653182.1	171.00	-31.10	171.00	-31.10	21215	21	949	 799
Complete


   Forward:	Score: 171.000000  Q:2 to 20  R:732 to 756 Align Len (22) (68.18%) (77.27%)

   Query:    3' tgGA-C-G-TCTG-GGGTCGAGGGc 5'
                  || | : ||:| || ||||||| 
   Ref:      5' tcCTGGGTCAGGCGCCAAGCTCCCc 3'

   Energy:  -31.100000 kCal/Mol

Scores for this hit:
>hsa-miR-6726-5p	ENST00000610086.1	171.00	-31.10	2 20	732 756	22	68.18%	77.27%

Seq1,Seq2,Tot Score,Tot Energy,Max Score,Max Energy,Strand,Len1,Len2,Positions
>>hsa-miR-6726-5p	ENST00000610086.1	171.00	-31.10	171.00	-31.10	21216	21	849	 732
Complete


   Forward:	Score: 171.000000  Q:2 to 20  R:370 to 394 Align Len (22) (68.18%) (77.27%)

   Query:    3' tgGA-C-G-TCTG-GGGTCGAGGGc 5'
                  || | : ||:| || ||||||| 
   Ref:      5' tcCTGGGTCAGGCGCCAAGCTCCCc 3'

   Energy:  -31.100000 kCal/Mol

Scores for this hit:
>hsa-miR-6726-5p	ENST00000432193.6	171.00	-31.10	2 20	370 394	22	68.18%	77.27%

Seq1,Seq2,Tot Score,Tot Energy,Max Score,Max Energy,Strand,Len1,Len2,Positions
>>hsa-miR-6726-5p	ENST00000432193.6	171.00	-31.10	171.00	-31.10	21217	21	526	 370
Complete


   Forward:	Score: 171.000000  Q:2 to 20  R:2840 to 2864 Align Len (22) (68.18%) (77.27%)

   Query:    3' tgGA-C-G-TCTG-GGGTCGAGGGc 5'
                  || | : ||:| || ||||||| 
   Ref:      5' tcCTGGGTCAGGCGCCAAGCTCCCc 3'

   Energy:  -31.100000 kCal/Mol

Scores for this hit:
>hsa-miR-6726-5p	ENST00000654969.1	171.00	-31.10	2 20	2840 2864	22	68.18%	77.27%

Seq1,Seq2,Tot Score,Tot Energy,Max Score,Max Energy,Strand,Len1,Len2,Positions
>>hsa-miR-6726-5p	ENST00000654969.1	171.00	-31.10	171.00	-31.10	21218	21	2982	 2840
Complete


   Forward:	Score: 171.000000  Q:2 to 20  R:516 to 540 Align Len (22) (68.18%) (77.27%)

   Query:    3' tgGA-C-G-TCTG-GGGTCGAGGGc 5'
                  || | : ||:| || ||||||| 
   Ref:      5' tcCTGGGTCAGGCGCCAAGCTCCCc 3'

   Energy:  -31.100000 kCal/Mol

Scores for this hit:
>hsa-miR-6726-5p	ENST00000542586.2	171.00	-31.10	2 20	516 540	22	68.18%	77.27%

Seq1,Seq2,Tot Score,Tot Energy,Max Score,Max Energy,Strand,Len1,Len2,Positions
>>hsa-miR-6726-5p	ENST00000542586.2	171.00	-31.10	171.00	-31.10	21219	21	685	 516
Complete


   Forward:	Score: 171.000000  Q:2 to 20  R:328 to 352 Align Len (22) (68.18%) (77.27%)

   Query:    3' tgGA-C-G-TCTG-GGGTCGAGGGc 5'
                  || | : ||:| || ||||||| 
   Ref:      5' tcCTGGGTCAGGCGCCAAGCTCCCc 3'

   Energy:  -31.100000 kCal/Mol

Scores for this hit:
>hsa-miR-6726-5p	ENST00000616845.1	171.00	-31.10	2 20	328 352	22	68.18%	77.27%

Seq1,Seq2,Tot Score,Tot Energy,Max Score,Max Energy,Strand,Len1,Len2,Positions
>>hsa-miR-6726-5p	ENST00000616845.1	171.00	-31.10	171.00	-31.10	21220	21	468	 328
Complete


   Forward:	Score: 173.000000  Q:2 to 21  R:3127 to 3149 Align Len (21) (76.19%) (76.19%)

   Query:    3' cgGCGAGT-CGGCG-GGAGCGGGt 5'
                  ||| || ||| |  ||||||| 
   Ref:      5' acCGCGCAGGCC-CGGCTCGCCCc 3'

   Energy:  -32.720001 kCal/Mol

Scores for this hit:
>hsa-miR-6729-5p	ENST00000661943.1	173.00	-32.72	2 21	3127 3149	21	76.19%	76.19%

Seq1,Seq2,Tot Score,Tot Energy,Max Score,Max Energy,Strand,Len1,Len2,Positions
>>hsa-miR-6729-5p	ENST00000661943.1	173.00	-32.72	173.00	-32.72	21271	22	3150	 3127
Complete


   Forward:	Score: 173.000000  Q:2 to 21  R:1218 to 1240 Align Len (21) (76.19%) (76.19%)

   Query:    3' cgGCGAGT-CGGCG-GGAGCGGGt 5'
                  ||| || ||| |  ||||||| 
   Ref:      5' acCGCGCAGGCC-CGGCTCGCCCc 3'

   Energy:  -32.720001 kCal/Mol

Scores for this hit:
>hsa-miR-6729-5p	ENST00000421293.2	173.00	-32.72	2 21	1218 1240	21	76.19%	76.19%

Seq1,Seq2,Tot Score,Tot Energy,Max Score,Max Energy,Strand,Len1,Len2,Positions
>>hsa-miR-6729-5p	ENST00000421293.2	173.00	-32.72	173.00	-32.72	21273	22	1241	 1218
Complete


   Forward:	Score: 154.000000  Q:2 to 19  R:2532 to 2553 Align Len (19) (78.95%) (89.47%)

   Query:    3' ccG-GTC-GGACGGTGGGGGAt 5'
                  | ||| ||||||||:|:|| 
   Ref:      5' tcCTCAGCCCTGCCACTCTCTg 3'

   Energy:  -32.279999 kCal/Mol

Scores for this hit:
>hsa-miR-6732-5p	ENST00000661943.1	154.00	-32.28	2 19	2532 2553	19	78.95%	89.47%

Seq1,Seq2,Tot Score,Tot Energy,Max Score,Max Energy,Strand,Len1,Len2,Positions
>>hsa-miR-6732-5p	ENST00000661943.1	154.00	-32.28	154.00	-32.28	21331	20	3150	 2532
Complete


   Forward:	Score: 154.000000  Q:2 to 19  R:888 to 909 Align Len (19) (78.95%) (89.47%)

   Query:    3' ccG-GTC-GGACGGTGGGGGAt 5'
                  | ||| ||||||||:|:|| 
   Ref:      5' tcCTCAGCCCTGCCACTCTCTg 3'

   Energy:  -32.279999 kCal/Mol

Scores for this hit:
>hsa-miR-6732-5p	ENST00000416560.6	154.00	-32.28	2 19	888 909	19	78.95%	89.47%

Seq1,Seq2,Tot Score,Tot Energy,Max Score,Max Energy,Strand,Len1,Len2,Positions
>>hsa-miR-6732-5p	ENST00000416560.6	154.00	-32.28	154.00	-32.28	21332	20	1422	 888
Complete


   Forward:	Score: 154.000000  Q:2 to 19  R:885 to 906 Align Len (19) (78.95%) (89.47%)

   Query:    3' ccG-GTC-GGACGGTGGGGGAt 5'
                  | ||| ||||||||:|:|| 
   Ref:      5' tcCTCAGCCCTGCCACTCTCTg 3'

   Energy:  -32.279999 kCal/Mol

Scores for this hit:
>hsa-miR-6732-5p	ENST00000421293.2	154.00	-32.28	2 19	885 906	19	78.95%	89.47%

Seq1,Seq2,Tot Score,Tot Energy,Max Score,Max Energy,Strand,Len1,Len2,Positions
>>hsa-miR-6732-5p	ENST00000421293.2	154.00	-32.28	154.00	-32.28	21333	20	1241	 885
Complete


   Forward:	Score: 154.000000  Q:2 to 19  R:520 to 541 Align Len (19) (78.95%) (89.47%)

   Query:    3' ccG-GTC-GGACGGTGGGGGAt 5'
                  | ||| ||||||||:|:|| 
   Ref:      5' tcCTCAGCCCTGCCACTCTCTg 3'

   Energy:  -32.279999 kCal/Mol

Scores for this hit:
>hsa-miR-6732-5p	ENST00000359941.10	154.00	-32.28	2 19	520 541	19	78.95%	89.47%

Seq1,Seq2,Tot Score,Tot Energy,Max Score,Max Energy,Strand,Len1,Len2,Positions
>>hsa-miR-6732-5p	ENST00000359941.10	154.00	-32.28	154.00	-32.28	21334	20	1057	 520
Complete


   Forward:	Score: 154.000000  Q:2 to 19  R:296 to 317 Align Len (19) (78.95%) (89.47%)

   Query:    3' ccG-GTC-GGACGGTGGGGGAt 5'
                  | ||| ||||||||:|:|| 
   Ref:      5' tcCTCAGCCCTGCCACTCTCTg 3'

   Energy:  -32.279999 kCal/Mol

Scores for this hit:
>hsa-miR-6732-5p	ENST00000610086.1	154.00	-32.28	2 19	296 317	19	78.95%	89.47%

Seq1,Seq2,Tot Score,Tot Energy,Max Score,Max Energy,Strand,Len1,Len2,Positions
>>hsa-miR-6732-5p	ENST00000610086.1	154.00	-32.28	154.00	-32.28	21336	20	849	 296
Complete


   Forward:	Score: 154.000000  Q:2 to 19  R:125 to 146 Align Len (19) (78.95%) (89.47%)

   Query:    3' ccG-GTC-GGACGGTGGGGGAt 5'
                  | ||| ||||||||:|:|| 
   Ref:      5' tcCTCAGCCCTGCCACTCTCTg 3'

   Energy:  -32.279999 kCal/Mol

Scores for this hit:
>hsa-miR-6732-5p	ENST00000432193.6	154.00	-32.28	2 19	125 146	19	78.95%	89.47%

Seq1,Seq2,Tot Score,Tot Energy,Max Score,Max Energy,Strand,Len1,Len2,Positions
>>hsa-miR-6732-5p	ENST00000432193.6	154.00	-32.28	154.00	-32.28	21337	20	526	 125
Complete


   Forward:	Score: 154.000000  Q:2 to 19  R:2404 to 2425 Align Len (19) (78.95%) (89.47%)

   Query:    3' ccG-GTC-GGACGGTGGGGGAt 5'
                  | ||| ||||||||:|:|| 
   Ref:      5' tcCTCAGCCCTGCCACTCTCTg 3'

   Energy:  -32.279999 kCal/Mol

Scores for this hit:
>hsa-miR-6732-5p	ENST00000654969.1	154.00	-32.28	2 19	2404 2425	19	78.95%	89.47%

Seq1,Seq2,Tot Score,Tot Energy,Max Score,Max Energy,Strand,Len1,Len2,Positions
>>hsa-miR-6732-5p	ENST00000654969.1	154.00	-32.28	154.00	-32.28	21338	20	2982	 2404
Complete


   Forward:	Score: 154.000000  Q:2 to 19  R:151 to 172 Align Len (19) (78.95%) (89.47%)

   Query:    3' ccG-GTC-GGACGGTGGGGGAt 5'
                  | ||| ||||||||:|:|| 
   Ref:      5' tcCTCAGCCCTGCCACTCTCTg 3'

   Energy:  -32.279999 kCal/Mol

Scores for this hit:
>hsa-miR-6732-5p	ENST00000542586.2	154.00	-32.28	2 19	151 172	19	78.95%	89.47%

Seq1,Seq2,Tot Score,Tot Energy,Max Score,Max Energy,Strand,Len1,Len2,Positions
>>hsa-miR-6732-5p	ENST00000542586.2	154.00	-32.28	154.00	-32.28	21339	20	685	 151
Complete


   Forward:	Score: 154.000000  Q:2 to 19  R:83 to 104 Align Len (19) (78.95%) (89.47%)

   Query:    3' ccG-GTC-GGACGGTGGGGGAt 5'
                  | ||| ||||||||:|:|| 
   Ref:      5' tcCTCAGCCCTGCCACTCTCTg 3'

   Energy:  -32.279999 kCal/Mol

Scores for this hit:
>hsa-miR-6732-5p	ENST00000616845.1	154.00	-32.28	2 19	83 104	19	78.95%	89.47%

Seq1,Seq2,Tot Score,Tot Energy,Max Score,Max Energy,Strand,Len1,Len2,Positions
>>hsa-miR-6732-5p	ENST00000616845.1	154.00	-32.28	154.00	-32.28	21340	20	468	 83
Complete


   Forward:	Score: 160.000000  Q:2 to 21  R:2529 to 2551 Align Len (22) (68.18%) (77.27%)

   Query:    3' ccCGGTGGG-CAGGGACGG-G-GAa 5'
                  |:| |:| | ||||||| | || 
   Ref:      5' ggGTC-CTCAG-CCCTGCCACTCTc 3'

   Energy:  -30.540001 kCal/Mol

Scores for this hit:
>hsa-miR-6743-5p	ENST00000661943.1	160.00	-30.54	2 21	2529 2551	22	68.18%	77.27%

Seq1,Seq2,Tot Score,Tot Energy,Max Score,Max Energy,Strand,Len1,Len2,Positions
>>hsa-miR-6743-5p	ENST00000661943.1	160.00	-30.54	160.00	-30.54	21551	22	3150	 2529
Complete


   Forward:	Score: 160.000000  Q:2 to 21  R:885 to 907 Align Len (22) (68.18%) (77.27%)

   Query:    3' ccCGGTGGG-CAGGGACGG-G-GAa 5'
                  |:| |:| | ||||||| | || 
   Ref:      5' ggGTC-CTCAG-CCCTGCCACTCTc 3'

   Energy:  -30.540001 kCal/Mol

Scores for this hit:
>hsa-miR-6743-5p	ENST00000416560.6	160.00	-30.54	2 21	885 907	22	68.18%	77.27%

Seq1,Seq2,Tot Score,Tot Energy,Max Score,Max Energy,Strand,Len1,Len2,Positions
>>hsa-miR-6743-5p	ENST00000416560.6	160.00	-30.54	160.00	-30.54	21552	22	1422	 885
Complete


   Forward:	Score: 160.000000  Q:2 to 21  R:882 to 904 Align Len (22) (68.18%) (77.27%)

   Query:    3' ccCGGTGGG-CAGGGACGG-G-GAa 5'
                  |:| |:| | ||||||| | || 
   Ref:      5' ggGTC-CTCAG-CCCTGCCACTCTc 3'

   Energy:  -30.540001 kCal/Mol

Scores for this hit:
>hsa-miR-6743-5p	ENST00000421293.2	160.00	-30.54	2 21	882 904	22	68.18%	77.27%

Seq1,Seq2,Tot Score,Tot Energy,Max Score,Max Energy,Strand,Len1,Len2,Positions
>>hsa-miR-6743-5p	ENST00000421293.2	160.00	-30.54	160.00	-30.54	21553	22	1241	 882
Complete


   Forward:	Score: 160.000000  Q:2 to 21  R:517 to 539 Align Len (22) (68.18%) (77.27%)

   Query:    3' ccCGGTGGG-CAGGGACGG-G-GAa 5'
                  |:| |:| | ||||||| | || 
   Ref:      5' ggGTC-CTCAG-CCCTGCCACTCTc 3'

   Energy:  -30.540001 kCal/Mol

Scores for this hit:
>hsa-miR-6743-5p	ENST00000359941.10	160.00	-30.54	2 21	517 539	22	68.18%	77.27%

Seq1,Seq2,Tot Score,Tot Energy,Max Score,Max Energy,Strand,Len1,Len2,Positions
>>hsa-miR-6743-5p	ENST00000359941.10	160.00	-30.54	160.00	-30.54	21554	22	1057	 517
Complete


   Forward:	Score: 160.000000  Q:2 to 21  R:293 to 315 Align Len (22) (68.18%) (77.27%)

   Query:    3' ccCGGTGGG-CAGGGACGG-G-GAa 5'
                  |:| |:| | ||||||| | || 
   Ref:      5' ggGTC-CTCAG-CCCTGCCACTCTc 3'

   Energy:  -30.540001 kCal/Mol

Scores for this hit:
>hsa-miR-6743-5p	ENST00000610086.1	160.00	-30.54	2 21	293 315	22	68.18%	77.27%

Seq1,Seq2,Tot Score,Tot Energy,Max Score,Max Energy,Strand,Len1,Len2,Positions
>>hsa-miR-6743-5p	ENST00000610086.1	160.00	-30.54	160.00	-30.54	21556	22	849	 293
Complete


   Forward:	Score: 160.000000  Q:2 to 21  R:122 to 144 Align Len (22) (68.18%) (77.27%)

   Query:    3' ccCGGTGGG-CAGGGACGG-G-GAa 5'
                  |:| |:| | ||||||| | || 
   Ref:      5' ggGTC-CTCAG-CCCTGCCACTCTc 3'

   Energy:  -30.540001 kCal/Mol

Scores for this hit:
>hsa-miR-6743-5p	ENST00000432193.6	160.00	-30.54	2 21	122 144	22	68.18%	77.27%

Seq1,Seq2,Tot Score,Tot Energy,Max Score,Max Energy,Strand,Len1,Len2,Positions
>>hsa-miR-6743-5p	ENST00000432193.6	160.00	-30.54	160.00	-30.54	21557	22	526	 122
Complete


   Forward:	Score: 160.000000  Q:2 to 21  R:2401 to 2423 Align Len (22) (68.18%) (77.27%)

   Query:    3' ccCGGTGGG-CAGGGACGG-G-GAa 5'
                  |:| |:| | ||||||| | || 
   Ref:      5' ggGTC-CTCAG-CCCTGCCACTCTc 3'

   Energy:  -30.540001 kCal/Mol

Scores for this hit:
>hsa-miR-6743-5p	ENST00000654969.1	160.00	-30.54	2 21	2401 2423	22	68.18%	77.27%

Seq1,Seq2,Tot Score,Tot Energy,Max Score,Max Energy,Strand,Len1,Len2,Positions
>>hsa-miR-6743-5p	ENST00000654969.1	160.00	-30.54	160.00	-30.54	21558	22	2982	 2401
Complete


   Forward:	Score: 160.000000  Q:2 to 21  R:148 to 170 Align Len (22) (68.18%) (77.27%)

   Query:    3' ccCGGTGGG-CAGGGACGG-G-GAa 5'
                  |:| |:| | ||||||| | || 
   Ref:      5' ggGTC-CTCAG-CCCTGCCACTCTc 3'

   Energy:  -30.540001 kCal/Mol

Scores for this hit:
>hsa-miR-6743-5p	ENST00000542586.2	160.00	-30.54	2 21	148 170	22	68.18%	77.27%

Seq1,Seq2,Tot Score,Tot Energy,Max Score,Max Energy,Strand,Len1,Len2,Positions
>>hsa-miR-6743-5p	ENST00000542586.2	160.00	-30.54	160.00	-30.54	21559	22	685	 148
Complete


   Forward:	Score: 160.000000  Q:2 to 21  R:80 to 102 Align Len (22) (68.18%) (77.27%)

   Query:    3' ccCGGTGGG-CAGGGACGG-G-GAa 5'
                  |:| |:| | ||||||| | || 
   Ref:      5' ggGTC-CTCAG-CCCTGCCACTCTc 3'

   Energy:  -30.540001 kCal/Mol

Scores for this hit:
>hsa-miR-6743-5p	ENST00000616845.1	160.00	-30.54	2 21	80 102	22	68.18%	77.27%

Seq1,Seq2,Tot Score,Tot Energy,Max Score,Max Energy,Strand,Len1,Len2,Positions
>>hsa-miR-6743-5p	ENST00000616845.1	160.00	-30.54	160.00	-30.54	21560	22	468	 80
Complete


   Forward:	Score: 183.000000  Q:2 to 21  R:3118 to 3141 Align Len (22) (77.27%) (81.82%)

   Query:    3' cgAGGG-GGTTGG-G-GTCCGGGCt 5'
                  |||| |: ||| | |||||||| 
   Ref:      5' ggTCCCACT-ACCGCGCAGGCCCGg 3'

   Energy:  -33.930000 kCal/Mol

Scores for this hit:
>hsa-miR-6749-5p	ENST00000661943.1	183.00	-33.93	2 21	3118 3141	22	77.27%	81.82%


   Forward:	Score: 167.000000  Q:2 to 20  R:3042 to 3069 Align Len (24) (62.50%) (70.83%)

   Query:    3' cgaGGG-GG-TT-G-G-G-GTCCGGGCt 5'
                   |||  | |: | : | |||||||| 
   Ref:      5' gcaCCCGGCGAGCCCTTCCCAGGCCCGc 3'

   Energy:  -35.200001 kCal/Mol

Scores for this hit:
>hsa-miR-6749-5p	ENST00000661943.1	167.00	-35.20	2 20	3042 3069	24	62.50%	70.83%

Seq1,Seq2,Tot Score,Tot Energy,Max Score,Max Energy,Strand,Len1,Len2,Positions
>>hsa-miR-6749-5p	ENST00000661943.1	350.00	-69.13	183.00	-35.20	21661	22	3150	 3118 3042
Complete


   Forward:	Score: 167.000000  Q:2 to 20  R:1327 to 1354 Align Len (24) (62.50%) (70.83%)

   Query:    3' cgaGGG-GG-TT-G-G-G-GTCCGGGCt 5'
                   |||  | |: | : | |||||||| 
   Ref:      5' gcaCCCGGCGAGCCCTTCCCAGGCCCGc 3'

   Energy:  -35.200001 kCal/Mol

Scores for this hit:
>hsa-miR-6749-5p	ENST00000416560.6	167.00	-35.20	2 20	1327 1354	24	62.50%	70.83%

Seq1,Seq2,Tot Score,Tot Energy,Max Score,Max Energy,Strand,Len1,Len2,Positions
>>hsa-miR-6749-5p	ENST00000416560.6	167.00	-35.20	167.00	-35.20	21662	22	1422	 1327
Complete


   Forward:	Score: 183.000000  Q:2 to 21  R:1209 to 1232 Align Len (22) (77.27%) (81.82%)

   Query:    3' cgAGGG-GGTTGG-G-GTCCGGGCt 5'
                  |||| |: ||| | |||||||| 
   Ref:      5' ggTCCCACT-ACCGCGCAGGCCCGg 3'

   Energy:  -33.930000 kCal/Mol

Scores for this hit:
>hsa-miR-6749-5p	ENST00000421293.2	183.00	-33.93	2 21	1209 1232	22	77.27%	81.82%


   Forward:	Score: 167.000000  Q:2 to 20  R:1133 to 1160 Align Len (24) (62.50%) (70.83%)

   Query:    3' cgaGGG-GG-TT-G-G-G-GTCCGGGCt 5'
                   |||  | |: | : | |||||||| 
   Ref:      5' gcaCCCGGCGAGCCCTTCCCAGGCCCGc 3'

   Energy:  -35.200001 kCal/Mol

Scores for this hit:
>hsa-miR-6749-5p	ENST00000421293.2	167.00	-35.20	2 20	1133 1160	24	62.50%	70.83%

Seq1,Seq2,Tot Score,Tot Energy,Max Score,Max Energy,Strand,Len1,Len2,Positions
>>hsa-miR-6749-5p	ENST00000421293.2	350.00	-69.13	183.00	-35.20	21663	22	1241	 1209 1133
Complete


   Forward:	Score: 167.000000  Q:2 to 20  R:1030 to 1057 Align Len (24) (62.50%) (70.83%)

   Query:    3' cgaGGG-GG-TT-G-G-G-GTCCGGGCt 5'
                   |||  | |: | : | |||||||| 
   Ref:      5' gcaCCCGGCGAGCCCTTCCCAGGCCCGc 3'

   Energy:  -35.200001 kCal/Mol

Scores for this hit:
>hsa-miR-6749-5p	ENST00000359941.10	167.00	-35.20	2 20	1030 1057	24	62.50%	70.83%

Seq1,Seq2,Tot Score,Tot Energy,Max Score,Max Energy,Strand,Len1,Len2,Positions
>>hsa-miR-6749-5p	ENST00000359941.10	167.00	-35.20	167.00	-35.20	21664	22	1057	 1030
Complete


   Forward:	Score: 167.000000  Q:2 to 20  R:873 to 900 Align Len (24) (62.50%) (70.83%)

   Query:    3' cgaGGG-GG-TT-G-G-G-GTCCGGGCt 5'
                   |||  | |: | : | |||||||| 
   Ref:      5' gcaCCCGGCGAGCCCTTCCCAGGCCCGc 3'

   Energy:  -35.200001 kCal/Mol

Scores for this hit:
>hsa-miR-6749-5p	ENST00000653182.1	167.00	-35.20	2 20	873 900	24	62.50%	70.83%

Seq1,Seq2,Tot Score,Tot Energy,Max Score,Max Energy,Strand,Len1,Len2,Positions
>>hsa-miR-6749-5p	ENST00000653182.1	167.00	-35.20	167.00	-35.20	21665	22	949	 873
Complete


   Forward:	Score: 167.000000  Q:2 to 20  R:806 to 833 Align Len (24) (62.50%) (70.83%)

   Query:    3' cgaGGG-GG-TT-G-G-G-GTCCGGGCt 5'
                   |||  | |: | : | |||||||| 
   Ref:      5' gcaCCCGGCGAGCCCTTCCCAGGCCCGc 3'

   Energy:  -35.200001 kCal/Mol

Scores for this hit:
>hsa-miR-6749-5p	ENST00000610086.1	167.00	-35.20	2 20	806 833	24	62.50%	70.83%

Seq1,Seq2,Tot Score,Tot Energy,Max Score,Max Energy,Strand,Len1,Len2,Positions
>>hsa-miR-6749-5p	ENST00000610086.1	167.00	-35.20	167.00	-35.20	21666	22	849	 806
Complete


   Forward:	Score: 167.000000  Q:2 to 20  R:444 to 471 Align Len (24) (62.50%) (70.83%)

   Query:    3' cgaGGG-GG-TT-G-G-G-GTCCGGGCt 5'
                   |||  | |: | : | |||||||| 
   Ref:      5' gcaCCCGGCGAGCCCTTCCCAGGCCCGc 3'

   Energy:  -35.200001 kCal/Mol

Scores for this hit:
>hsa-miR-6749-5p	ENST00000432193.6	167.00	-35.20	2 20	444 471	24	62.50%	70.83%

Seq1,Seq2,Tot Score,Tot Energy,Max Score,Max Energy,Strand,Len1,Len2,Positions
>>hsa-miR-6749-5p	ENST00000432193.6	167.00	-35.20	167.00	-35.20	21667	22	526	 444
Complete


   Forward:	Score: 167.000000  Q:2 to 20  R:2914 to 2941 Align Len (24) (62.50%) (70.83%)

   Query:    3' cgaGGG-GG-TT-G-G-G-GTCCGGGCt 5'
                   |||  | |: | : | |||||||| 
   Ref:      5' gcaCCCGGCGAGCCCTTCCCAGGCCCGc 3'

   Energy:  -35.200001 kCal/Mol

Scores for this hit:
>hsa-miR-6749-5p	ENST00000654969.1	167.00	-35.20	2 20	2914 2941	24	62.50%	70.83%

Seq1,Seq2,Tot Score,Tot Energy,Max Score,Max Energy,Strand,Len1,Len2,Positions
>>hsa-miR-6749-5p	ENST00000654969.1	167.00	-35.20	167.00	-35.20	21668	22	2982	 2914
Complete


   Forward:	Score: 167.000000  Q:2 to 20  R:590 to 617 Align Len (24) (62.50%) (70.83%)

   Query:    3' cgaGGG-GG-TT-G-G-G-GTCCGGGCt 5'
                   |||  | |: | : | |||||||| 
   Ref:      5' gcaCCCGGCGAGCCCTTCCCAGGCCCGc 3'

   Energy:  -35.200001 kCal/Mol

Scores for this hit:
>hsa-miR-6749-5p	ENST00000542586.2	167.00	-35.20	2 20	590 617	24	62.50%	70.83%

Seq1,Seq2,Tot Score,Tot Energy,Max Score,Max Energy,Strand,Len1,Len2,Positions
>>hsa-miR-6749-5p	ENST00000542586.2	167.00	-35.20	167.00	-35.20	21669	22	685	 590
Complete


   Forward:	Score: 167.000000  Q:2 to 20  R:402 to 429 Align Len (24) (62.50%) (70.83%)

   Query:    3' cgaGGG-GG-TT-G-G-G-GTCCGGGCt 5'
                   |||  | |: | : | |||||||| 
   Ref:      5' gcaCCCGGCGAGCCCTTCCCAGGCCCGc 3'

   Energy:  -35.200001 kCal/Mol

Scores for this hit:
>hsa-miR-6749-5p	ENST00000616845.1	167.00	-35.20	2 20	402 429	24	62.50%	70.83%

Seq1,Seq2,Tot Score,Tot Energy,Max Score,Max Energy,Strand,Len1,Len2,Positions
>>hsa-miR-6749-5p	ENST00000616845.1	167.00	-35.20	167.00	-35.20	21670	22	468	 402
Complete


   Forward:	Score: 169.000000  Q:2 to 20  R:2812 to 2838 Align Len (24) (70.83%) (70.83%)

   Query:    3' gaC-CCG-GT--C-CGT-CCCCTCCTc 5'
                  | ||| ||  | | | |||||||| 
   Ref:      5' aaGCGGCTCACTGGGAATGGGGAGGAg 3'

   Energy:  -31.540001 kCal/Mol

Scores for this hit:
>hsa-miR-6749-3p	ENST00000661943.1	169.00	-31.54	2 20	2812 2838	24	70.83%	70.83%

Seq1,Seq2,Tot Score,Tot Energy,Max Score,Max Energy,Strand,Len1,Len2,Positions
>>hsa-miR-6749-3p	ENST00000661943.1	169.00	-31.54	169.00	-31.54	21671	21	3150	 2812
Complete


   Forward:	Score: 169.000000  Q:2 to 20  R:1168 to 1194 Align Len (24) (70.83%) (70.83%)

   Query:    3' gaC-CCG-GT--C-CGT-CCCCTCCTc 5'
                  | ||| ||  | | | |||||||| 
   Ref:      5' aaGCGGCTCACTGGGAATGGGGAGGAg 3'

   Energy:  -31.540001 kCal/Mol

Scores for this hit:
>hsa-miR-6749-3p	ENST00000416560.6	169.00	-31.54	2 20	1168 1194	24	70.83%	70.83%

Seq1,Seq2,Tot Score,Tot Energy,Max Score,Max Energy,Strand,Len1,Len2,Positions
>>hsa-miR-6749-3p	ENST00000416560.6	169.00	-31.54	169.00	-31.54	21672	21	1422	 1168
Complete


   Forward:	Score: 169.000000  Q:2 to 20  R:800 to 826 Align Len (24) (70.83%) (70.83%)

   Query:    3' gaC-CCG-GT--C-CGT-CCCCTCCTc 5'
                  | ||| ||  | | | |||||||| 
   Ref:      5' aaGCGGCTCACTGGGAATGGGGAGGAg 3'

   Energy:  -31.540001 kCal/Mol

Scores for this hit:
>hsa-miR-6749-3p	ENST00000359941.10	169.00	-31.54	2 20	800 826	24	70.83%	70.83%

Seq1,Seq2,Tot Score,Tot Energy,Max Score,Max Energy,Strand,Len1,Len2,Positions
>>hsa-miR-6749-3p	ENST00000359941.10	169.00	-31.54	169.00	-31.54	21674	21	1057	 800
Complete


   Forward:	Score: 169.000000  Q:2 to 20  R:643 to 669 Align Len (24) (70.83%) (70.83%)

   Query:    3' gaC-CCG-GT--C-CGT-CCCCTCCTc 5'
                  | ||| ||  | | | |||||||| 
   Ref:      5' aaGCGGCTCACTGGGAATGGGGAGGAg 3'

   Energy:  -31.540001 kCal/Mol

Scores for this hit:
>hsa-miR-6749-3p	ENST00000653182.1	169.00	-31.54	2 20	643 669	24	70.83%	70.83%

Seq1,Seq2,Tot Score,Tot Energy,Max Score,Max Energy,Strand,Len1,Len2,Positions
>>hsa-miR-6749-3p	ENST00000653182.1	169.00	-31.54	169.00	-31.54	21675	21	949	 643
Complete


   Forward:	Score: 169.000000  Q:2 to 20  R:576 to 602 Align Len (24) (70.83%) (70.83%)

   Query:    3' gaC-CCG-GT--C-CGT-CCCCTCCTc 5'
                  | ||| ||  | | | |||||||| 
   Ref:      5' aaGCGGCTCACTGGGAATGGGGAGGAg 3'

   Energy:  -31.540001 kCal/Mol

Scores for this hit:
>hsa-miR-6749-3p	ENST00000610086.1	169.00	-31.54	2 20	576 602	24	70.83%	70.83%

Seq1,Seq2,Tot Score,Tot Energy,Max Score,Max Energy,Strand,Len1,Len2,Positions
>>hsa-miR-6749-3p	ENST00000610086.1	169.00	-31.54	169.00	-31.54	21676	21	849	 576
Complete


   Forward:	Score: 169.000000  Q:2 to 20  R:2684 to 2710 Align Len (24) (70.83%) (70.83%)

   Query:    3' gaC-CCG-GT--C-CGT-CCCCTCCTc 5'
                  | ||| ||  | | | |||||||| 
   Ref:      5' aaGCGGCTCACTGGGAATGGGGAGGAg 3'

   Energy:  -31.540001 kCal/Mol

Scores for this hit:
>hsa-miR-6749-3p	ENST00000654969.1	169.00	-31.54	2 20	2684 2710	24	70.83%	70.83%

Seq1,Seq2,Tot Score,Tot Energy,Max Score,Max Energy,Strand,Len1,Len2,Positions
>>hsa-miR-6749-3p	ENST00000654969.1	169.00	-31.54	169.00	-31.54	21678	21	2982	 2684
Complete


   Forward:	Score: 169.000000  Q:2 to 20  R:431 to 457 Align Len (24) (70.83%) (70.83%)

   Query:    3' gaC-CCG-GT--C-CGT-CCCCTCCTc 5'
                  | ||| ||  | | | |||||||| 
   Ref:      5' aaGCGGCTCACTGGGAATGGGGAGGAg 3'

   Energy:  -31.540001 kCal/Mol

Scores for this hit:
>hsa-miR-6749-3p	ENST00000542586.2	169.00	-31.54	2 20	431 457	24	70.83%	70.83%

Seq1,Seq2,Tot Score,Tot Energy,Max Score,Max Energy,Strand,Len1,Len2,Positions
>>hsa-miR-6749-3p	ENST00000542586.2	169.00	-31.54	169.00	-31.54	21679	21	685	 431
Complete


   Forward:	Score: 159.000000  Q:2 to 22  R:2991 to 3022 Align Len (29) (58.62%) (65.52%)

   Query:    3' ggTC-T-GTG-G-T-T-GGA-GT-GGGG-GTt 5'
                  || | ||: | : |  || || |||| || 
   Ref:      5' ccAGCATCATGCAGGAAGCTGCAGCCCCGCAg 3'

   Energy:  -30.049999 kCal/Mol

Scores for this hit:
>hsa-miR-6751-5p	ENST00000661943.1	159.00	-30.05	2 22	2991 3022	29	58.62%	65.52%

Seq1,Seq2,Tot Score,Tot Energy,Max Score,Max Energy,Strand,Len1,Len2,Positions
>>hsa-miR-6751-5p	ENST00000661943.1	159.00	-30.05	159.00	-30.05	21701	23	3150	 2991
Complete


   Forward:	Score: 159.000000  Q:2 to 22  R:1276 to 1307 Align Len (29) (58.62%) (65.52%)

   Query:    3' ggTC-T-GTG-G-T-T-GGA-GT-GGGG-GTt 5'
                  || | ||: | : |  || || |||| || 
   Ref:      5' ccAGCATCATGCAGGAAGCTGCAGCCCCGCAg 3'

   Energy:  -30.049999 kCal/Mol

Scores for this hit:
>hsa-miR-6751-5p	ENST00000416560.6	159.00	-30.05	2 22	1276 1307	29	58.62%	65.52%

Seq1,Seq2,Tot Score,Tot Energy,Max Score,Max Energy,Strand,Len1,Len2,Positions
>>hsa-miR-6751-5p	ENST00000416560.6	159.00	-30.05	159.00	-30.05	21702	23	1422	 1276
Complete


   Forward:	Score: 159.000000  Q:2 to 22  R:1082 to 1113 Align Len (29) (58.62%) (65.52%)

   Query:    3' ggTC-T-GTG-G-T-T-GGA-GT-GGGG-GTt 5'
                  || | ||: | : |  || || |||| || 
   Ref:      5' ccAGCATCATGCAGGAAGCTGCAGCCCCGCAg 3'

   Energy:  -30.049999 kCal/Mol

Scores for this hit:
>hsa-miR-6751-5p	ENST00000421293.2	159.00	-30.05	2 22	1082 1113	29	58.62%	65.52%

Seq1,Seq2,Tot Score,Tot Energy,Max Score,Max Energy,Strand,Len1,Len2,Positions
>>hsa-miR-6751-5p	ENST00000421293.2	159.00	-30.05	159.00	-30.05	21703	23	1241	 1082
Complete


   Forward:	Score: 159.000000  Q:2 to 22  R:979 to 1010 Align Len (29) (58.62%) (65.52%)

   Query:    3' ggTC-T-GTG-G-T-T-GGA-GT-GGGG-GTt 5'
                  || | ||: | : |  || || |||| || 
   Ref:      5' ccAGCATCATGCAGGAAGCTGCAGCCCCGCAg 3'

   Energy:  -30.049999 kCal/Mol

Scores for this hit:
>hsa-miR-6751-5p	ENST00000359941.10	159.00	-30.05	2 22	979 1010	29	58.62%	65.52%

Seq1,Seq2,Tot Score,Tot Energy,Max Score,Max Energy,Strand,Len1,Len2,Positions
>>hsa-miR-6751-5p	ENST00000359941.10	159.00	-30.05	159.00	-30.05	21704	23	1057	 979
Complete


   Forward:	Score: 159.000000  Q:2 to 22  R:822 to 853 Align Len (29) (58.62%) (65.52%)

   Query:    3' ggTC-T-GTG-G-T-T-GGA-GT-GGGG-GTt 5'
                  || | ||: | : |  || || |||| || 
   Ref:      5' ccAGCATCATGCAGGAAGCTGCAGCCCCGCAg 3'

   Energy:  -30.049999 kCal/Mol

Scores for this hit:
>hsa-miR-6751-5p	ENST00000653182.1	159.00	-30.05	2 22	822 853	29	58.62%	65.52%

Seq1,Seq2,Tot Score,Tot Energy,Max Score,Max Energy,Strand,Len1,Len2,Positions
>>hsa-miR-6751-5p	ENST00000653182.1	159.00	-30.05	159.00	-30.05	21705	23	949	 822
Complete


   Forward:	Score: 159.000000  Q:2 to 20  R:150 to 175 Align Len (21) (76.19%) (80.95%)

   Query:    3' ggtcT-GTGGTTGG-AGTGG-GGGTt 5'
                    | ||||||||  |||| :||| 
   Ref:      5' caccATCACCAACCAACACCTTCCAa 3'

   Energy:  -31.840000 kCal/Mol

Scores for this hit:
>hsa-miR-6751-5p	ENST00000610086.1	159.00	-31.84	2 20	150 175	21	76.19%	80.95%


   Forward:	Score: 159.000000  Q:2 to 22  R:755 to 786 Align Len (29) (58.62%) (65.52%)

   Query:    3' ggTC-T-GTG-G-T-T-GGA-GT-GGGG-GTt 5'
                  || | ||: | : |  || || |||| || 
   Ref:      5' ccAGCATCATGCAGGAAGCTGCAGCCCCGCAg 3'

   Energy:  -30.049999 kCal/Mol

Scores for this hit:
>hsa-miR-6751-5p	ENST00000610086.1	159.00	-30.05	2 22	755 786	29	58.62%	65.52%

Seq1,Seq2,Tot Score,Tot Energy,Max Score,Max Energy,Strand,Len1,Len2,Positions
>>hsa-miR-6751-5p	ENST00000610086.1	318.00	-61.89	159.00	-31.84	21706	23	849	 150 755
Complete


   Forward:	Score: 159.000000  Q:2 to 22  R:393 to 424 Align Len (29) (58.62%) (65.52%)

   Query:    3' ggTC-T-GTG-G-T-T-GGA-GT-GGGG-GTt 5'
                  || | ||: | : |  || || |||| || 
   Ref:      5' ccAGCATCATGCAGGAAGCTGCAGCCCCGCAg 3'

   Energy:  -30.049999 kCal/Mol

Scores for this hit:
>hsa-miR-6751-5p	ENST00000432193.6	159.00	-30.05	2 22	393 424	29	58.62%	65.52%

Seq1,Seq2,Tot Score,Tot Energy,Max Score,Max Energy,Strand,Len1,Len2,Positions
>>hsa-miR-6751-5p	ENST00000432193.6	159.00	-30.05	159.00	-30.05	21707	23	526	 393
Complete


   Forward:	Score: 159.000000  Q:2 to 20  R:2258 to 2283 Align Len (21) (76.19%) (80.95%)

   Query:    3' ggtcT-GTGGTTGG-AGTGG-GGGTt 5'
                    | ||||||||  |||| :||| 
   Ref:      5' caccATCACCAACCAACACCTTCCAa 3'

   Energy:  -31.840000 kCal/Mol

Scores for this hit:
>hsa-miR-6751-5p	ENST00000654969.1	159.00	-31.84	2 20	2258 2283	21	76.19%	80.95%


   Forward:	Score: 159.000000  Q:2 to 22  R:2863 to 2894 Align Len (29) (58.62%) (65.52%)

   Query:    3' ggTC-T-GTG-G-T-T-GGA-GT-GGGG-GTt 5'
                  || | ||: | : |  || || |||| || 
   Ref:      5' ccAGCATCATGCAGGAAGCTGCAGCCCCGCAg 3'

   Energy:  -30.049999 kCal/Mol

Scores for this hit:
>hsa-miR-6751-5p	ENST00000654969.1	159.00	-30.05	2 22	2863 2894	29	58.62%	65.52%

Seq1,Seq2,Tot Score,Tot Energy,Max Score,Max Energy,Strand,Len1,Len2,Positions
>>hsa-miR-6751-5p	ENST00000654969.1	318.00	-61.89	159.00	-31.84	21708	23	2982	 2258 2863
Complete


   Forward:	Score: 159.000000  Q:2 to 20  R:5 to 30 Align Len (21) (76.19%) (80.95%)

   Query:    3' ggtcT-GTGGTTGG-AGTGG-GGGTt 5'
                    | ||||||||  |||| :||| 
   Ref:      5' caccATCACCAACCAACACCTTCCAa 3'

   Energy:  -31.840000 kCal/Mol

Scores for this hit:
>hsa-miR-6751-5p	ENST00000542586.2	159.00	-31.84	2 20	5 30	21	76.19%	80.95%


   Forward:	Score: 159.000000  Q:2 to 22  R:539 to 570 Align Len (29) (58.62%) (65.52%)

   Query:    3' ggTC-T-GTG-G-T-T-GGA-GT-GGGG-GTt 5'
                  || | ||: | : |  || || |||| || 
   Ref:      5' ccAGCATCATGCAGGAAGCTGCAGCCCCGCAg 3'

   Energy:  -30.049999 kCal/Mol

Scores for this hit:
>hsa-miR-6751-5p	ENST00000542586.2	159.00	-30.05	2 22	539 570	29	58.62%	65.52%

Seq1,Seq2,Tot Score,Tot Energy,Max Score,Max Energy,Strand,Len1,Len2,Positions
>>hsa-miR-6751-5p	ENST00000542586.2	318.00	-61.89	159.00	-31.84	21709	23	685	 5 539
Complete


   Forward:	Score: 159.000000  Q:2 to 22  R:351 to 382 Align Len (29) (58.62%) (65.52%)

   Query:    3' ggTC-T-GTG-G-T-T-GGA-GT-GGGG-GTt 5'
                  || | ||: | : |  || || |||| || 
   Ref:      5' ccAGCATCATGCAGGAAGCTGCAGCCCCGCAg 3'

   Energy:  -30.049999 kCal/Mol

Scores for this hit:
>hsa-miR-6751-5p	ENST00000616845.1	159.00	-30.05	2 22	351 382	29	58.62%	65.52%

Seq1,Seq2,Tot Score,Tot Energy,Max Score,Max Energy,Strand,Len1,Len2,Positions
>>hsa-miR-6751-5p	ENST00000616845.1	159.00	-30.05	159.00	-30.05	21710	23	468	 351
Complete


   Forward:	Score: 154.000000  Q:2 to 21  R:1565 to 1591 Align Len (24) (70.83%) (75.00%)

   Query:    3' cgGG-GGA-CCGAGGT-G-TGGG-GGg 5'
                  || ||| ||||| | : |||| || 
   Ref:      5' gaCCTCCTAGGCTCAAGTGACCCTCCc 3'

   Energy:  -37.299999 kCal/Mol

Scores for this hit:
>hsa-miR-6752-5p	ENST00000654969.1	154.00	-37.30	2 21	1565 1591	24	70.83%	75.00%


   Forward:	Score: 153.000000  Q:2 to 21  R:2091 to 2110 Align Len (20) (70.00%) (75.00%)

   Query:    3' cgGGG-GACCGAGGTGTGGGGGg 5'
                  ||| ||  || | |||:||| 
   Ref:      5' ccCCCACT-CCT-C-CACTCCCg 3'

   Energy:  -30.520000 kCal/Mol

Scores for this hit:
>hsa-miR-6752-5p	ENST00000654969.1	153.00	-30.52	2 21	2091 2110	20	70.00%	75.00%

Seq1,Seq2,Tot Score,Tot Energy,Max Score,Max Energy,Strand,Len1,Len2,Positions
>>hsa-miR-6752-5p	ENST00000654969.1	307.00	-67.82	154.00	-37.30	21728	22	2982	 1565 2091
Complete


   Forward:	Score: 167.000000  Q:2 to 22  R:3044 to 3075 Align Len (29) (65.52%) (65.52%)

   Query:    3' tcGG-GG-T-G-G-A-GGT-CGGG-GT-GGGa 5'
                  ||  | | | | | ||| |||| || ||| 
   Ref:      5' acCCGGCGAGCCCTTCCCAGGCCCGCAGCCCa 3'

   Energy:  -31.520000 kCal/Mol

Scores for this hit:
>hsa-miR-6756-5p	ENST00000661943.1	167.00	-31.52	2 22	3044 3075	29	65.52%	65.52%

Seq1,Seq2,Tot Score,Tot Energy,Max Score,Max Energy,Strand,Len1,Len2,Positions
>>hsa-miR-6756-5p	ENST00000661943.1	167.00	-31.52	167.00	-31.52	21801	23	3150	 3044
Complete


   Forward:	Score: 167.000000  Q:2 to 22  R:1329 to 1360 Align Len (29) (65.52%) (65.52%)

   Query:    3' tcGG-GG-T-G-G-A-GGT-CGGG-GT-GGGa 5'
                  ||  | | | | | ||| |||| || ||| 
   Ref:      5' acCCGGCGAGCCCTTCCCAGGCCCGCAGCCCa 3'

   Energy:  -31.520000 kCal/Mol

Scores for this hit:
>hsa-miR-6756-5p	ENST00000416560.6	167.00	-31.52	2 22	1329 1360	29	65.52%	65.52%

Seq1,Seq2,Tot Score,Tot Energy,Max Score,Max Energy,Strand,Len1,Len2,Positions
>>hsa-miR-6756-5p	ENST00000416560.6	167.00	-31.52	167.00	-31.52	21802	23	1422	 1329
Complete


   Forward:	Score: 167.000000  Q:2 to 22  R:1135 to 1166 Align Len (29) (65.52%) (65.52%)

   Query:    3' tcGG-GG-T-G-G-A-GGT-CGGG-GT-GGGa 5'
                  ||  | | | | | ||| |||| || ||| 
   Ref:      5' acCCGGCGAGCCCTTCCCAGGCCCGCAGCCCa 3'

   Energy:  -31.520000 kCal/Mol

Scores for this hit:
>hsa-miR-6756-5p	ENST00000421293.2	167.00	-31.52	2 22	1135 1166	29	65.52%	65.52%

Seq1,Seq2,Tot Score,Tot Energy,Max Score,Max Energy,Strand,Len1,Len2,Positions
>>hsa-miR-6756-5p	ENST00000421293.2	167.00	-31.52	167.00	-31.52	21803	23	1241	 1135
Complete


   Forward:	Score: 167.000000  Q:2 to 22  R:875 to 906 Align Len (29) (65.52%) (65.52%)

   Query:    3' tcGG-GG-T-G-G-A-GGT-CGGG-GT-GGGa 5'
                  ||  | | | | | ||| |||| || ||| 
   Ref:      5' acCCGGCGAGCCCTTCCCAGGCCCGCAGCCCa 3'

   Energy:  -31.520000 kCal/Mol

Scores for this hit:
>hsa-miR-6756-5p	ENST00000653182.1	167.00	-31.52	2 22	875 906	29	65.52%	65.52%

Seq1,Seq2,Tot Score,Tot Energy,Max Score,Max Energy,Strand,Len1,Len2,Positions
>>hsa-miR-6756-5p	ENST00000653182.1	167.00	-31.52	167.00	-31.52	21805	23	949	 875
Complete


   Forward:	Score: 167.000000  Q:2 to 22  R:808 to 839 Align Len (29) (65.52%) (65.52%)

   Query:    3' tcGG-GG-T-G-G-A-GGT-CGGG-GT-GGGa 5'
                  ||  | | | | | ||| |||| || ||| 
   Ref:      5' acCCGGCGAGCCCTTCCCAGGCCCGCAGCCCa 3'

   Energy:  -31.520000 kCal/Mol

Scores for this hit:
>hsa-miR-6756-5p	ENST00000610086.1	167.00	-31.52	2 22	808 839	29	65.52%	65.52%

Seq1,Seq2,Tot Score,Tot Energy,Max Score,Max Energy,Strand,Len1,Len2,Positions
>>hsa-miR-6756-5p	ENST00000610086.1	167.00	-31.52	167.00	-31.52	21806	23	849	 808
Complete


   Forward:	Score: 167.000000  Q:2 to 22  R:446 to 477 Align Len (29) (65.52%) (65.52%)

   Query:    3' tcGG-GG-T-G-G-A-GGT-CGGG-GT-GGGa 5'
                  ||  | | | | | ||| |||| || ||| 
   Ref:      5' acCCGGCGAGCCCTTCCCAGGCCCGCAGCCCa 3'

   Energy:  -31.520000 kCal/Mol

Scores for this hit:
>hsa-miR-6756-5p	ENST00000432193.6	167.00	-31.52	2 22	446 477	29	65.52%	65.52%

Seq1,Seq2,Tot Score,Tot Energy,Max Score,Max Energy,Strand,Len1,Len2,Positions
>>hsa-miR-6756-5p	ENST00000432193.6	167.00	-31.52	167.00	-31.52	21807	23	526	 446
Complete


   Forward:	Score: 176.000000  Q:2 to 22  R:2090 to 2114 Align Len (23) (78.26%) (82.61%)

   Query:    3' tcGGGGTG-G-AGGTCG-GGGTGGGa 5'
                  |||||| | |||| | |||:||| 
   Ref:      5' acCCCCACTCCTCCA-CTCCCGCCCt 3'

   Energy:  -41.369999 kCal/Mol

Scores for this hit:
>hsa-miR-6756-5p	ENST00000654969.1	176.00	-41.37	2 22	2090 2114	23	78.26%	82.61%


   Forward:	Score: 167.000000  Q:2 to 22  R:2916 to 2947 Align Len (29) (65.52%) (65.52%)

   Query:    3' tcGG-GG-T-G-G-A-GGT-CGGG-GT-GGGa 5'
                  ||  | | | | | ||| |||| || ||| 
   Ref:      5' acCCGGCGAGCCCTTCCCAGGCCCGCAGCCCa 3'

   Energy:  -31.520000 kCal/Mol

Scores for this hit:
>hsa-miR-6756-5p	ENST00000654969.1	167.00	-31.52	2 22	2916 2947	29	65.52%	65.52%


   Forward:	Score: 159.000000  Q:2 to 22  R:2184 to 2209 Align Len (23) (65.22%) (78.26%)

   Query:    3' tcGGG-GT-GGAG-GTCGGGGTGGGa 5'
                  ||| :| |:|| |  |||||||: 
   Ref:      5' tcCCCATATCTTCTCTCCCCCACCTt 3'

   Energy:  -33.299999 kCal/Mol

Scores for this hit:
>hsa-miR-6756-5p	ENST00000654969.1	159.00	-33.30	2 22	2184 2209	23	65.22%	78.26%

Seq1,Seq2,Tot Score,Tot Energy,Max Score,Max Energy,Strand,Len1,Len2,Positions
>>hsa-miR-6756-5p	ENST00000654969.1	502.00	-106.19	176.00	-41.37	21808	23	2982	 2090 2916 2184
Complete


   Forward:	Score: 167.000000  Q:2 to 22  R:592 to 623 Align Len (29) (65.52%) (65.52%)

   Query:    3' tcGG-GG-T-G-G-A-GGT-CGGG-GT-GGGa 5'
                  ||  | | | | | ||| |||| || ||| 
   Ref:      5' acCCGGCGAGCCCTTCCCAGGCCCGCAGCCCa 3'

   Energy:  -31.520000 kCal/Mol

Scores for this hit:
>hsa-miR-6756-5p	ENST00000542586.2	167.00	-31.52	2 22	592 623	29	65.52%	65.52%

Seq1,Seq2,Tot Score,Tot Energy,Max Score,Max Energy,Strand,Len1,Len2,Positions
>>hsa-miR-6756-5p	ENST00000542586.2	167.00	-31.52	167.00	-31.52	21809	23	685	 592
Complete


   Forward:	Score: 167.000000  Q:2 to 22  R:404 to 435 Align Len (29) (65.52%) (65.52%)

   Query:    3' tcGG-GG-T-G-G-A-GGT-CGGG-GT-GGGa 5'
                  ||  | | | | | ||| |||| || ||| 
   Ref:      5' acCCGGCGAGCCCTTCCCAGGCCCGCAGCCCa 3'

   Energy:  -31.520000 kCal/Mol

Scores for this hit:
>hsa-miR-6756-5p	ENST00000616845.1	167.00	-31.52	2 22	404 435	29	65.52%	65.52%

Seq1,Seq2,Tot Score,Tot Energy,Max Score,Max Energy,Strand,Len1,Len2,Positions
>>hsa-miR-6756-5p	ENST00000616845.1	167.00	-31.52	167.00	-31.52	21810	23	468	 404
Complete


   Forward:	Score: 186.000000  Q:2 to 22  R:2470 to 2493 Align Len (22) (77.27%) (86.36%)

   Query:    3' agACGTGAAG-GT-GGAAGAGGGAc 5'
                  ||: |||| || :||||||||| 
   Ref:      5' ccTGT-CTTCTCATTCTTCTCCCTg 3'

   Energy:  -33.000000 kCal/Mol

Scores for this hit:
>hsa-miR-6760-5p	ENST00000661943.1	186.00	-33.00	2 22	2470 2493	22	77.27%	86.36%

Seq1,Seq2,Tot Score,Tot Energy,Max Score,Max Energy,Strand,Len1,Len2,Positions
>>hsa-miR-6760-5p	ENST00000661943.1	186.00	-33.00	186.00	-33.00	21881	23	3150	 2470
Complete


   Forward:	Score: 186.000000  Q:2 to 22  R:826 to 849 Align Len (22) (77.27%) (86.36%)

   Query:    3' agACGTGAAG-GT-GGAAGAGGGAc 5'
                  ||: |||| || :||||||||| 
   Ref:      5' ccTGT-CTTCTCATTCTTCTCCCTg 3'

   Energy:  -33.000000 kCal/Mol

Scores for this hit:
>hsa-miR-6760-5p	ENST00000416560.6	186.00	-33.00	2 22	826 849	22	77.27%	86.36%

Seq1,Seq2,Tot Score,Tot Energy,Max Score,Max Energy,Strand,Len1,Len2,Positions
>>hsa-miR-6760-5p	ENST00000416560.6	186.00	-33.00	186.00	-33.00	21882	23	1422	 826
Complete


   Forward:	Score: 186.000000  Q:2 to 22  R:823 to 846 Align Len (22) (77.27%) (86.36%)

   Query:    3' agACGTGAAG-GT-GGAAGAGGGAc 5'
                  ||: |||| || :||||||||| 
   Ref:      5' ccTGT-CTTCTCATTCTTCTCCCTg 3'

   Energy:  -33.000000 kCal/Mol

Scores for this hit:
>hsa-miR-6760-5p	ENST00000421293.2	186.00	-33.00	2 22	823 846	22	77.27%	86.36%

Seq1,Seq2,Tot Score,Tot Energy,Max Score,Max Energy,Strand,Len1,Len2,Positions
>>hsa-miR-6760-5p	ENST00000421293.2	186.00	-33.00	186.00	-33.00	21883	23	1241	 823
Complete


   Forward:	Score: 186.000000  Q:2 to 22  R:298 to 321 Align Len (22) (77.27%) (86.36%)

   Query:    3' agACGTGAAG-GT-GGAAGAGGGAc 5'
                  ||: |||| || :||||||||| 
   Ref:      5' ccTGT-CTTCTCATTCTTCTCCCTg 3'

   Energy:  -33.000000 kCal/Mol

Scores for this hit:
>hsa-miR-6760-5p	ENST00000359941.10	186.00	-33.00	2 22	298 321	22	77.27%	86.36%

Seq1,Seq2,Tot Score,Tot Energy,Max Score,Max Energy,Strand,Len1,Len2,Positions
>>hsa-miR-6760-5p	ENST00000359941.10	186.00	-33.00	186.00	-33.00	21884	23	1057	 298
Complete


   Forward:	Score: 186.000000  Q:2 to 22  R:276 to 299 Align Len (22) (77.27%) (86.36%)

   Query:    3' agACGTGAAG-GT-GGAAGAGGGAc 5'
                  ||: |||| || :||||||||| 
   Ref:      5' ccTGT-CTTCTCATTCTTCTCCCTg 3'

   Energy:  -33.000000 kCal/Mol

Scores for this hit:
>hsa-miR-6760-5p	ENST00000653182.1	186.00	-33.00	2 22	276 299	22	77.27%	86.36%

Seq1,Seq2,Tot Score,Tot Energy,Max Score,Max Energy,Strand,Len1,Len2,Positions
>>hsa-miR-6760-5p	ENST00000653182.1	186.00	-33.00	186.00	-33.00	21885	23	949	 276
Complete


   Forward:	Score: 186.000000  Q:2 to 22  R:66 to 89 Align Len (22) (77.27%) (86.36%)

   Query:    3' agACGTGAAG-GT-GGAAGAGGGAc 5'
                  ||: |||| || :||||||||| 
   Ref:      5' ccTGT-CTTCTCATTCTTCTCCCTg 3'

   Energy:  -33.000000 kCal/Mol

Scores for this hit:
>hsa-miR-6760-5p	ENST00000610086.1	186.00	-33.00	2 22	66 89	22	77.27%	86.36%

Seq1,Seq2,Tot Score,Tot Energy,Max Score,Max Energy,Strand,Len1,Len2,Positions
>>hsa-miR-6760-5p	ENST00000610086.1	186.00	-33.00	186.00	-33.00	21886	23	849	 66
Complete


   Forward:	Score: 186.000000  Q:2 to 22  R:63 to 86 Align Len (22) (77.27%) (86.36%)

   Query:    3' agACGTGAAG-GT-GGAAGAGGGAc 5'
                  ||: |||| || :||||||||| 
   Ref:      5' ccTGT-CTTCTCATTCTTCTCCCTg 3'

   Energy:  -33.000000 kCal/Mol

Scores for this hit:
>hsa-miR-6760-5p	ENST00000432193.6	186.00	-33.00	2 22	63 86	22	77.27%	86.36%

Seq1,Seq2,Tot Score,Tot Energy,Max Score,Max Energy,Strand,Len1,Len2,Positions
>>hsa-miR-6760-5p	ENST00000432193.6	186.00	-33.00	186.00	-33.00	21887	23	526	 63
Complete


   Forward:	Score: 154.000000  Q:2 to 24  R:1760 to 1785 Align Len (26) (61.54%) (65.38%)

   Query:    3' tgTG-TGGGAGGAC-CGGGG-C-GGAGTg 5'
                  |: | ||  ||| | | | | ||||| 
   Ref:      5' gcATAAGCC-ACTGTG-C-CTGGCCTCAg 3'

   Energy:  -30.059999 kCal/Mol

Scores for this hit:
>hsa-miR-6765-5p	ENST00000654969.1	154.00	-30.06	2 24	1760 1785	26	61.54%	65.38%

Seq1,Seq2,Tot Score,Tot Energy,Max Score,Max Energy,Strand,Len1,Len2,Positions
>>hsa-miR-6765-5p	ENST00000654969.1	154.00	-30.06	154.00	-30.06	21988	25	2982	 1760
Complete


   Forward:	Score: 155.000000  Q:2 to 20  R:3038 to 3063 Align Len (23) (56.52%) (73.91%)

   Query:    3' cgGTT-TGGG-T-C-GGGG-AGGGTc 5'
                  ::: |||| : |  ||| ||||| 
   Ref:      5' ttTGGCACCCGGCGAGCCCTTCCCAg 3'

   Energy:  -31.700001 kCal/Mol

Scores for this hit:
>hsa-miR-6779-5p	ENST00000661943.1	155.00	-31.70	2 20	3038 3063	23	56.52%	73.91%

Seq1,Seq2,Tot Score,Tot Energy,Max Score,Max Energy,Strand,Len1,Len2,Positions
>>hsa-miR-6779-5p	ENST00000661943.1	155.00	-31.70	155.00	-31.70	22261	21	3150	 3038
Complete


   Forward:	Score: 155.000000  Q:2 to 20  R:1323 to 1348 Align Len (23) (56.52%) (73.91%)

   Query:    3' cgGTT-TGGG-T-C-GGGG-AGGGTc 5'
                  ::: |||| : |  ||| ||||| 
   Ref:      5' ttTGGCACCCGGCGAGCCCTTCCCAg 3'

   Energy:  -31.700001 kCal/Mol

Scores for this hit:
>hsa-miR-6779-5p	ENST00000416560.6	155.00	-31.70	2 20	1323 1348	23	56.52%	73.91%

Seq1,Seq2,Tot Score,Tot Energy,Max Score,Max Energy,Strand,Len1,Len2,Positions
>>hsa-miR-6779-5p	ENST00000416560.6	155.00	-31.70	155.00	-31.70	22262	21	1422	 1323
Complete


   Forward:	Score: 155.000000  Q:2 to 20  R:1129 to 1154 Align Len (23) (56.52%) (73.91%)

   Query:    3' cgGTT-TGGG-T-C-GGGG-AGGGTc 5'
                  ::: |||| : |  ||| ||||| 
   Ref:      5' ttTGGCACCCGGCGAGCCCTTCCCAg 3'

   Energy:  -31.700001 kCal/Mol

Scores for this hit:
>hsa-miR-6779-5p	ENST00000421293.2	155.00	-31.70	2 20	1129 1154	23	56.52%	73.91%

Seq1,Seq2,Tot Score,Tot Energy,Max Score,Max Energy,Strand,Len1,Len2,Positions
>>hsa-miR-6779-5p	ENST00000421293.2	155.00	-31.70	155.00	-31.70	22263	21	1241	 1129
Complete


   Forward:	Score: 155.000000  Q:2 to 20  R:1026 to 1051 Align Len (23) (56.52%) (73.91%)

   Query:    3' cgGTT-TGGG-T-C-GGGG-AGGGTc 5'
                  ::: |||| : |  ||| ||||| 
   Ref:      5' ttTGGCACCCGGCGAGCCCTTCCCAg 3'

   Energy:  -31.700001 kCal/Mol

Scores for this hit:
>hsa-miR-6779-5p	ENST00000359941.10	155.00	-31.70	2 20	1026 1051	23	56.52%	73.91%

Seq1,Seq2,Tot Score,Tot Energy,Max Score,Max Energy,Strand,Len1,Len2,Positions
>>hsa-miR-6779-5p	ENST00000359941.10	155.00	-31.70	155.00	-31.70	22264	21	1057	 1026
Complete


   Forward:	Score: 155.000000  Q:2 to 20  R:869 to 894 Align Len (23) (56.52%) (73.91%)

   Query:    3' cgGTT-TGGG-T-C-GGGG-AGGGTc 5'
                  ::: |||| : |  ||| ||||| 
   Ref:      5' ttTGGCACCCGGCGAGCCCTTCCCAg 3'

   Energy:  -31.700001 kCal/Mol

Scores for this hit:
>hsa-miR-6779-5p	ENST00000653182.1	155.00	-31.70	2 20	869 894	23	56.52%	73.91%

Seq1,Seq2,Tot Score,Tot Energy,Max Score,Max Energy,Strand,Len1,Len2,Positions
>>hsa-miR-6779-5p	ENST00000653182.1	155.00	-31.70	155.00	-31.70	22265	21	949	 869
Complete


   Forward:	Score: 155.000000  Q:2 to 20  R:802 to 827 Align Len (23) (56.52%) (73.91%)

   Query:    3' cgGTT-TGGG-T-C-GGGG-AGGGTc 5'
                  ::: |||| : |  ||| ||||| 
   Ref:      5' ttTGGCACCCGGCGAGCCCTTCCCAg 3'

   Energy:  -31.700001 kCal/Mol

Scores for this hit:
>hsa-miR-6779-5p	ENST00000610086.1	155.00	-31.70	2 20	802 827	23	56.52%	73.91%

Seq1,Seq2,Tot Score,Tot Energy,Max Score,Max Energy,Strand,Len1,Len2,Positions
>>hsa-miR-6779-5p	ENST00000610086.1	155.00	-31.70	155.00	-31.70	22266	21	849	 802
Complete


   Forward:	Score: 155.000000  Q:2 to 20  R:440 to 465 Align Len (23) (56.52%) (73.91%)

   Query:    3' cgGTT-TGGG-T-C-GGGG-AGGGTc 5'
                  ::: |||| : |  ||| ||||| 
   Ref:      5' ttTGGCACCCGGCGAGCCCTTCCCAg 3'

   Energy:  -31.700001 kCal/Mol

Scores for this hit:
>hsa-miR-6779-5p	ENST00000432193.6	155.00	-31.70	2 20	440 465	23	56.52%	73.91%

Seq1,Seq2,Tot Score,Tot Energy,Max Score,Max Energy,Strand,Len1,Len2,Positions
>>hsa-miR-6779-5p	ENST00000432193.6	155.00	-31.70	155.00	-31.70	22267	21	526	 440
Complete


   Forward:	Score: 155.000000  Q:2 to 20  R:2910 to 2935 Align Len (23) (56.52%) (73.91%)

   Query:    3' cgGTT-TGGG-T-C-GGGG-AGGGTc 5'
                  ::: |||| : |  ||| ||||| 
   Ref:      5' ttTGGCACCCGGCGAGCCCTTCCCAg 3'

   Energy:  -31.700001 kCal/Mol

Scores for this hit:
>hsa-miR-6779-5p	ENST00000654969.1	155.00	-31.70	2 20	2910 2935	23	56.52%	73.91%

Seq1,Seq2,Tot Score,Tot Energy,Max Score,Max Energy,Strand,Len1,Len2,Positions
>>hsa-miR-6779-5p	ENST00000654969.1	155.00	-31.70	155.00	-31.70	22268	21	2982	 2910
Complete


   Forward:	Score: 155.000000  Q:2 to 20  R:586 to 611 Align Len (23) (56.52%) (73.91%)

   Query:    3' cgGTT-TGGG-T-C-GGGG-AGGGTc 5'
                  ::: |||| : |  ||| ||||| 
   Ref:      5' ttTGGCACCCGGCGAGCCCTTCCCAg 3'

   Energy:  -31.700001 kCal/Mol

Scores for this hit:
>hsa-miR-6779-5p	ENST00000542586.2	155.00	-31.70	2 20	586 611	23	56.52%	73.91%

Seq1,Seq2,Tot Score,Tot Energy,Max Score,Max Energy,Strand,Len1,Len2,Positions
>>hsa-miR-6779-5p	ENST00000542586.2	155.00	-31.70	155.00	-31.70	22269	21	685	 586
Complete


   Forward:	Score: 155.000000  Q:2 to 20  R:398 to 423 Align Len (23) (56.52%) (73.91%)

   Query:    3' cgGTT-TGGG-T-C-GGGG-AGGGTc 5'
                  ::: |||| : |  ||| ||||| 
   Ref:      5' ttTGGCACCCGGCGAGCCCTTCCCAg 3'

   Energy:  -31.700001 kCal/Mol

Scores for this hit:
>hsa-miR-6779-5p	ENST00000616845.1	155.00	-31.70	2 20	398 423	23	56.52%	73.91%

Seq1,Seq2,Tot Score,Tot Energy,Max Score,Max Energy,Strand,Len1,Len2,Positions
>>hsa-miR-6779-5p	ENST00000616845.1	155.00	-31.70	155.00	-31.70	22270	21	468	 398
Complete


   Forward:	Score: 164.000000  Q:2 to 24  R:2079 to 2102 Align Len (24) (70.83%) (79.17%)

   Query:    3' tgT-G-GGGACTTAAGGGGGTGGGGAt 5'
                  | | :||| ||  |||||||:||| 
   Ref:      5' ccATCATCCT-AA--CCCCCACTCCTc 3'

   Energy:  -30.830000 kCal/Mol

Scores for this hit:
>hsa-miR-6782-5p	ENST00000654969.1	164.00	-30.83	2 24	2079 2102	24	70.83%	79.17%


   Forward:	Score: 151.000000  Q:2 to 23  R:2182 to 2211 Align Len (27) (62.96%) (70.37%)

   Query:    3' tgtGGGG-ACT-T-A-AG-G-GGGTGGGGAt 5'
                   |||| | |   | || | ||||||::| 
   Ref:      5' tttCCCCAT-ATCTTCTCTCCCCCACCTTTa 3'

   Energy:  -31.110001 kCal/Mol

Scores for this hit:
>hsa-miR-6782-5p	ENST00000654969.1	151.00	-31.11	2 23	2182 2211	27	62.96%	70.37%

Seq1,Seq2,Tot Score,Tot Energy,Max Score,Max Energy,Strand,Len1,Len2,Positions
>>hsa-miR-6782-5p	ENST00000654969.1	315.00	-61.94	164.00	-31.11	22328	25	2982	 2079 2182
Complete


   Forward:	Score: 160.000000  Q:2 to 20  R:475 to 494 Align Len (18) (77.78%) (88.89%)

   Query:    3' gaCCCCTTCCACCCCGCTACa 5'
                  ||||:|  |||||:|||| 
   Ref:      5' taGGGGGA-ATGGGGTGATGa 3'

   Energy:  -31.160000 kCal/Mol

Scores for this hit:
>hsa-miR-6785-3p	ENST00000661943.1	160.00	-31.16	2 20	475 494	18	77.78%	88.89%

Seq1,Seq2,Tot Score,Tot Energy,Max Score,Max Energy,Strand,Len1,Len2,Positions
>>hsa-miR-6785-3p	ENST00000661943.1	160.00	-31.16	160.00	-31.16	22391	21	3150	 475
Complete


   Forward:	Score: 155.000000  Q:2 to 20  R:3051 to 3077 Align Len (24) (70.83%) (75.00%)

   Query:    3' tgCGGGGA-GG-CCGGG-GT-G-G-Cg 5'
                  ||||:| || ||||| || | | | 
   Ref:      5' gaGCCCTTCCCAGGCCCGCAGCCCAGa 3'

   Energy:  -30.700001 kCal/Mol

Scores for this hit:
>hsa-miR-6786-5p	ENST00000661943.1	155.00	-30.70	2 20	3051 3077	24	70.83%	75.00%

Seq1,Seq2,Tot Score,Tot Energy,Max Score,Max Energy,Strand,Len1,Len2,Positions
>>hsa-miR-6786-5p	ENST00000661943.1	155.00	-30.70	155.00	-30.70	22401	21	3150	 3051
Complete


   Forward:	Score: 155.000000  Q:2 to 20  R:1336 to 1362 Align Len (24) (70.83%) (75.00%)

   Query:    3' tgCGGGGA-GG-CCGGG-GT-G-G-Cg 5'
                  ||||:| || ||||| || | | | 
   Ref:      5' gaGCCCTTCCCAGGCCCGCAGCCCAGa 3'

   Energy:  -30.700001 kCal/Mol

Scores for this hit:
>hsa-miR-6786-5p	ENST00000416560.6	155.00	-30.70	2 20	1336 1362	24	70.83%	75.00%

Seq1,Seq2,Tot Score,Tot Energy,Max Score,Max Energy,Strand,Len1,Len2,Positions
>>hsa-miR-6786-5p	ENST00000416560.6	155.00	-30.70	155.00	-30.70	22402	21	1422	 1336
Complete


   Forward:	Score: 155.000000  Q:2 to 20  R:1142 to 1168 Align Len (24) (70.83%) (75.00%)

   Query:    3' tgCGGGGA-GG-CCGGG-GT-G-G-Cg 5'
                  ||||:| || ||||| || | | | 
   Ref:      5' gaGCCCTTCCCAGGCCCGCAGCCCAGa 3'

   Energy:  -30.700001 kCal/Mol

Scores for this hit:
>hsa-miR-6786-5p	ENST00000421293.2	155.00	-30.70	2 20	1142 1168	24	70.83%	75.00%

Seq1,Seq2,Tot Score,Tot Energy,Max Score,Max Energy,Strand,Len1,Len2,Positions
>>hsa-miR-6786-5p	ENST00000421293.2	155.00	-30.70	155.00	-30.70	22403	21	1241	 1142
Complete


   Forward:	Score: 155.000000  Q:2 to 20  R:882 to 908 Align Len (24) (70.83%) (75.00%)

   Query:    3' tgCGGGGA-GG-CCGGG-GT-G-G-Cg 5'
                  ||||:| || ||||| || | | | 
   Ref:      5' gaGCCCTTCCCAGGCCCGCAGCCCAGa 3'

   Energy:  -30.700001 kCal/Mol

Scores for this hit:
>hsa-miR-6786-5p	ENST00000653182.1	155.00	-30.70	2 20	882 908	24	70.83%	75.00%

Seq1,Seq2,Tot Score,Tot Energy,Max Score,Max Energy,Strand,Len1,Len2,Positions
>>hsa-miR-6786-5p	ENST00000653182.1	155.00	-30.70	155.00	-30.70	22405	21	949	 882
Complete


   Forward:	Score: 155.000000  Q:2 to 20  R:815 to 841 Align Len (24) (70.83%) (75.00%)

   Query:    3' tgCGGGGA-GG-CCGGG-GT-G-G-Cg 5'
                  ||||:| || ||||| || | | | 
   Ref:      5' gaGCCCTTCCCAGGCCCGCAGCCCAGa 3'

   Energy:  -30.700001 kCal/Mol

Scores for this hit:
>hsa-miR-6786-5p	ENST00000610086.1	155.00	-30.70	2 20	815 841	24	70.83%	75.00%

Seq1,Seq2,Tot Score,Tot Energy,Max Score,Max Energy,Strand,Len1,Len2,Positions
>>hsa-miR-6786-5p	ENST00000610086.1	155.00	-30.70	155.00	-30.70	22406	21	849	 815
Complete


   Forward:	Score: 155.000000  Q:2 to 20  R:453 to 479 Align Len (24) (70.83%) (75.00%)

   Query:    3' tgCGGGGA-GG-CCGGG-GT-G-G-Cg 5'
                  ||||:| || ||||| || | | | 
   Ref:      5' gaGCCCTTCCCAGGCCCGCAGCCCAGa 3'

   Energy:  -30.700001 kCal/Mol

Scores for this hit:
>hsa-miR-6786-5p	ENST00000432193.6	155.00	-30.70	2 20	453 479	24	70.83%	75.00%

Seq1,Seq2,Tot Score,Tot Energy,Max Score,Max Energy,Strand,Len1,Len2,Positions
>>hsa-miR-6786-5p	ENST00000432193.6	155.00	-30.70	155.00	-30.70	22407	21	526	 453
Complete


   Forward:	Score: 155.000000  Q:2 to 20  R:2923 to 2949 Align Len (24) (70.83%) (75.00%)

   Query:    3' tgCGGGGA-GG-CCGGG-GT-G-G-Cg 5'
                  ||||:| || ||||| || | | | 
   Ref:      5' gaGCCCTTCCCAGGCCCGCAGCCCAGa 3'

   Energy:  -30.700001 kCal/Mol

Scores for this hit:
>hsa-miR-6786-5p	ENST00000654969.1	155.00	-30.70	2 20	2923 2949	24	70.83%	75.00%

Seq1,Seq2,Tot Score,Tot Energy,Max Score,Max Energy,Strand,Len1,Len2,Positions
>>hsa-miR-6786-5p	ENST00000654969.1	155.00	-30.70	155.00	-30.70	22408	21	2982	 2923
Complete


   Forward:	Score: 155.000000  Q:2 to 20  R:599 to 625 Align Len (24) (70.83%) (75.00%)

   Query:    3' tgCGGGGA-GG-CCGGG-GT-G-G-Cg 5'
                  ||||:| || ||||| || | | | 
   Ref:      5' gaGCCCTTCCCAGGCCCGCAGCCCAGa 3'

   Energy:  -30.700001 kCal/Mol

Scores for this hit:
>hsa-miR-6786-5p	ENST00000542586.2	155.00	-30.70	2 20	599 625	24	70.83%	75.00%

Seq1,Seq2,Tot Score,Tot Energy,Max Score,Max Energy,Strand,Len1,Len2,Positions
>>hsa-miR-6786-5p	ENST00000542586.2	155.00	-30.70	155.00	-30.70	22409	21	685	 599
Complete


   Forward:	Score: 155.000000  Q:2 to 20  R:411 to 437 Align Len (24) (70.83%) (75.00%)

   Query:    3' tgCGGGGA-GG-CCGGG-GT-G-G-Cg 5'
                  ||||:| || ||||| || | | | 
   Ref:      5' gaGCCCTTCCCAGGCCCGCAGCCCAGa 3'

   Energy:  -30.700001 kCal/Mol

Scores for this hit:
>hsa-miR-6786-5p	ENST00000616845.1	155.00	-30.70	2 20	411 437	24	70.83%	75.00%

Seq1,Seq2,Tot Score,Tot Energy,Max Score,Max Energy,Strand,Len1,Len2,Positions
>>hsa-miR-6786-5p	ENST00000616845.1	155.00	-30.70	155.00	-30.70	22410	21	468	 411
Complete


   Forward:	Score: 163.000000  Q:2 to 21  R:476 to 499 Align Len (22) (68.18%) (81.82%)

   Query:    3' cgTCG-GTCGAGA-T-GGGGGCGGt 5'
                  ||| :|||| | | :|:||||| 
   Ref:      5' atAGCTTAGCT-TGAGTCTCCGCCa 3'

   Energy:  -30.190001 kCal/Mol

Scores for this hit:
>hsa-miR-6787-5p	ENST00000359941.10	163.00	-30.19	2 21	476 499	22	68.18%	81.82%

Seq1,Seq2,Tot Score,Tot Energy,Max Score,Max Energy,Strand,Len1,Len2,Positions
>>hsa-miR-6787-5p	ENST00000359941.10	163.00	-30.19	163.00	-30.19	22424	22	1057	 476
Complete


   Forward:	Score: 155.000000  Q:2 to 23  R:3083 to 3106 Align Len (22) (72.73%) (77.27%)

   Query:    3' ggGCGCGCGGGCCCTGCGGG-GATg 5'
                  || | ||||  ||||||| ||: 
   Ref:      5' gcCG-GGGCCCAAGACGCCCACTGg 3'

   Energy:  -35.770000 kCal/Mol

Scores for this hit:
>hsa-miR-6789-5p	ENST00000661943.1	155.00	-35.77	2 23	3083 3106	22	72.73%	77.27%


   Forward:	Score: 150.000000  Q:4 to 23  R:3127 to 3150 Align Len (21) (80.95%) (80.95%)

   Query:    3' ggGCGCG-C-GGGCCCTGCGGGGatg 5'
                  ||||| | |||||  ||||||   
   Ref:      5' acCGCGCAGGCCCGGCTCGCCCCc-- 3'

   Energy:  -43.540001 kCal/Mol

Scores for this hit:
>hsa-miR-6789-5p	ENST00000661943.1	150.00	-43.54	4 23	3127 3150	21	80.95%	80.95%

Seq1,Seq2,Tot Score,Tot Energy,Max Score,Max Energy,Strand,Len1,Len2,Positions
>>hsa-miR-6789-5p	ENST00000661943.1	305.00	-79.31	155.00	-43.54	22461	24	3150	 3083 3127
Complete


   Forward:	Score: 155.000000  Q:2 to 23  R:1368 to 1391 Align Len (22) (72.73%) (77.27%)

   Query:    3' ggGCGCGCGGGCCCTGCGGG-GATg 5'
                  || | ||||  ||||||| ||: 
   Ref:      5' gcCG-GGGCCCAAGACGCCCACTGg 3'

   Energy:  -35.770000 kCal/Mol

Scores for this hit:
>hsa-miR-6789-5p	ENST00000416560.6	155.00	-35.77	2 23	1368 1391	22	72.73%	77.27%

Seq1,Seq2,Tot Score,Tot Energy,Max Score,Max Energy,Strand,Len1,Len2,Positions
>>hsa-miR-6789-5p	ENST00000416560.6	155.00	-35.77	155.00	-35.77	22462	24	1422	 1368
Complete


   Forward:	Score: 155.000000  Q:2 to 23  R:1174 to 1197 Align Len (22) (72.73%) (77.27%)

   Query:    3' ggGCGCGCGGGCCCTGCGGG-GATg 5'
                  || | ||||  ||||||| ||: 
   Ref:      5' gcCG-GGGCCCAAGACGCCCACTGg 3'

   Energy:  -35.770000 kCal/Mol

Scores for this hit:
>hsa-miR-6789-5p	ENST00000421293.2	155.00	-35.77	2 23	1174 1197	22	72.73%	77.27%


   Forward:	Score: 150.000000  Q:4 to 23  R:1218 to 1241 Align Len (21) (80.95%) (80.95%)

   Query:    3' ggGCGCG-C-GGGCCCTGCGGGGatg 5'
                  ||||| | |||||  ||||||   
   Ref:      5' acCGCGCAGGCCCGGCTCGCCCCc-- 3'

   Energy:  -43.540001 kCal/Mol

Scores for this hit:
>hsa-miR-6789-5p	ENST00000421293.2	150.00	-43.54	4 23	1218 1241	21	80.95%	80.95%

Seq1,Seq2,Tot Score,Tot Energy,Max Score,Max Energy,Strand,Len1,Len2,Positions
>>hsa-miR-6789-5p	ENST00000421293.2	305.00	-79.31	155.00	-43.54	22463	24	1241	 1174 1218
Complete


   Forward:	Score: 155.000000  Q:2 to 23  R:914 to 937 Align Len (22) (72.73%) (77.27%)

   Query:    3' ggGCGCGCGGGCCCTGCGGG-GATg 5'
                  || | ||||  ||||||| ||: 
   Ref:      5' gcCG-GGGCCCAAGACGCCCACTGg 3'

   Energy:  -35.770000 kCal/Mol

Scores for this hit:
>hsa-miR-6789-5p	ENST00000653182.1	155.00	-35.77	2 23	914 937	22	72.73%	77.27%

Seq1,Seq2,Tot Score,Tot Energy,Max Score,Max Energy,Strand,Len1,Len2,Positions
>>hsa-miR-6789-5p	ENST00000653182.1	155.00	-35.77	155.00	-35.77	22465	24	949	 914
Complete


   Forward:	Score: 155.000000  Q:2 to 23  R:485 to 508 Align Len (22) (72.73%) (77.27%)

   Query:    3' ggGCGCGCGGGCCCTGCGGG-GATg 5'
                  || | ||||  ||||||| ||: 
   Ref:      5' gcCG-GGGCCCAAGACGCCCACTGg 3'

   Energy:  -35.770000 kCal/Mol

Scores for this hit:
>hsa-miR-6789-5p	ENST00000432193.6	155.00	-35.77	2 23	485 508	22	72.73%	77.27%

Seq1,Seq2,Tot Score,Tot Energy,Max Score,Max Energy,Strand,Len1,Len2,Positions
>>hsa-miR-6789-5p	ENST00000432193.6	155.00	-35.77	155.00	-35.77	22467	24	526	 485
Complete


   Forward:	Score: 155.000000  Q:2 to 23  R:2955 to 2978 Align Len (22) (72.73%) (77.27%)

   Query:    3' ggGCGCGCGGGCCCTGCGGG-GATg 5'
                  || | ||||  ||||||| ||: 
   Ref:      5' gcCG-GGGCCCAAGACGCCCACTGg 3'

   Energy:  -35.770000 kCal/Mol

Scores for this hit:
>hsa-miR-6789-5p	ENST00000654969.1	155.00	-35.77	2 23	2955 2978	22	72.73%	77.27%

Seq1,Seq2,Tot Score,Tot Energy,Max Score,Max Energy,Strand,Len1,Len2,Positions
>>hsa-miR-6789-5p	ENST00000654969.1	155.00	-35.77	155.00	-35.77	22468	24	2982	 2955
Complete


   Forward:	Score: 155.000000  Q:2 to 23  R:631 to 654 Align Len (22) (72.73%) (77.27%)

   Query:    3' ggGCGCGCGGGCCCTGCGGG-GATg 5'
                  || | ||||  ||||||| ||: 
   Ref:      5' gcCG-GGGCCCAAGACGCCCACTGg 3'

   Energy:  -35.770000 kCal/Mol

Scores for this hit:
>hsa-miR-6789-5p	ENST00000542586.2	155.00	-35.77	2 23	631 654	22	72.73%	77.27%

Seq1,Seq2,Tot Score,Tot Energy,Max Score,Max Energy,Strand,Len1,Len2,Positions
>>hsa-miR-6789-5p	ENST00000542586.2	155.00	-35.77	155.00	-35.77	22469	24	685	 631
Complete


   Forward:	Score: 155.000000  Q:2 to 23  R:443 to 466 Align Len (22) (72.73%) (77.27%)

   Query:    3' ggGCGCGCGGGCCCTGCGGG-GATg 5'
                  || | ||||  ||||||| ||: 
   Ref:      5' gcCG-GGGCCCAAGACGCCCACTGg 3'

   Energy:  -35.770000 kCal/Mol

Scores for this hit:
>hsa-miR-6789-5p	ENST00000616845.1	155.00	-35.77	2 23	443 466	22	72.73%	77.27%

Seq1,Seq2,Tot Score,Tot Energy,Max Score,Max Energy,Strand,Len1,Len2,Positions
>>hsa-miR-6789-5p	ENST00000616845.1	155.00	-35.77	155.00	-35.77	22470	24	468	 443
Complete


   Forward:	Score: 163.000000  Q:2 to 19  R:2895 to 2918 Align Len (20) (70.00%) (80.00%)

   Query:    3' aggcGGACG-GG-TCGGGGTC-CCc 5'
                    ||||| :| | :||||| || 
   Ref:      5' gcttCCTGCATCTA-TCCCAGAGGg 3'

   Energy:  -30.520000 kCal/Mol

Scores for this hit:
>hsa-miR-6791-5p	ENST00000661943.1	163.00	-30.52	2 19	2895 2918	20	70.00%	80.00%

Seq1,Seq2,Tot Score,Tot Energy,Max Score,Max Energy,Strand,Len1,Len2,Positions
>>hsa-miR-6791-5p	ENST00000661943.1	163.00	-30.52	163.00	-30.52	22501	22	3150	 2895
Complete


   Forward:	Score: 163.000000  Q:2 to 19  R:883 to 906 Align Len (20) (70.00%) (80.00%)

   Query:    3' aggcGGACG-GG-TCGGGGTC-CCc 5'
                    ||||| :| | :||||| || 
   Ref:      5' gcttCCTGCATCTA-TCCCAGAGGg 3'

   Energy:  -30.520000 kCal/Mol

Scores for this hit:
>hsa-miR-6791-5p	ENST00000359941.10	163.00	-30.52	2 19	883 906	20	70.00%	80.00%

Seq1,Seq2,Tot Score,Tot Energy,Max Score,Max Energy,Strand,Len1,Len2,Positions
>>hsa-miR-6791-5p	ENST00000359941.10	163.00	-30.52	163.00	-30.52	22504	22	1057	 883
Complete


   Forward:	Score: 163.000000  Q:2 to 19  R:726 to 749 Align Len (20) (70.00%) (80.00%)

   Query:    3' aggcGGACG-GG-TCGGGGTC-CCc 5'
                    ||||| :| | :||||| || 
   Ref:      5' gcttCCTGCATCTA-TCCCAGAGGg 3'

   Energy:  -30.520000 kCal/Mol

Scores for this hit:
>hsa-miR-6791-5p	ENST00000653182.1	163.00	-30.52	2 19	726 749	20	70.00%	80.00%

Seq1,Seq2,Tot Score,Tot Energy,Max Score,Max Energy,Strand,Len1,Len2,Positions
>>hsa-miR-6791-5p	ENST00000653182.1	163.00	-30.52	163.00	-30.52	22505	22	949	 726
Complete


   Forward:	Score: 163.000000  Q:2 to 19  R:659 to 682 Align Len (20) (70.00%) (80.00%)

   Query:    3' aggcGGACG-GG-TCGGGGTC-CCc 5'
                    ||||| :| | :||||| || 
   Ref:      5' gcttCCTGCATCTA-TCCCAGAGGg 3'

   Energy:  -30.520000 kCal/Mol

Scores for this hit:
>hsa-miR-6791-5p	ENST00000610086.1	163.00	-30.52	2 19	659 682	20	70.00%	80.00%

Seq1,Seq2,Tot Score,Tot Energy,Max Score,Max Energy,Strand,Len1,Len2,Positions
>>hsa-miR-6791-5p	ENST00000610086.1	163.00	-30.52	163.00	-30.52	22506	22	849	 659
Complete


   Forward:	Score: 163.000000  Q:2 to 19  R:297 to 320 Align Len (20) (70.00%) (80.00%)

   Query:    3' aggcGGACG-GG-TCGGGGTC-CCc 5'
                    ||||| :| | :||||| || 
   Ref:      5' gcttCCTGCATCTA-TCCCAGAGGg 3'

   Energy:  -30.520000 kCal/Mol

Scores for this hit:
>hsa-miR-6791-5p	ENST00000432193.6	163.00	-30.52	2 19	297 320	20	70.00%	80.00%

Seq1,Seq2,Tot Score,Tot Energy,Max Score,Max Energy,Strand,Len1,Len2,Positions
>>hsa-miR-6791-5p	ENST00000432193.6	163.00	-30.52	163.00	-30.52	22507	22	526	 297
Complete


   Forward:	Score: 163.000000  Q:2 to 19  R:2767 to 2790 Align Len (20) (70.00%) (80.00%)

   Query:    3' aggcGGACG-GG-TCGGGGTC-CCc 5'
                    ||||| :| | :||||| || 
   Ref:      5' gcttCCTGCATCTA-TCCCAGAGGg 3'

   Energy:  -30.520000 kCal/Mol

Scores for this hit:
>hsa-miR-6791-5p	ENST00000654969.1	163.00	-30.52	2 19	2767 2790	20	70.00%	80.00%

Seq1,Seq2,Tot Score,Tot Energy,Max Score,Max Energy,Strand,Len1,Len2,Positions
>>hsa-miR-6791-5p	ENST00000654969.1	163.00	-30.52	163.00	-30.52	22508	22	2982	 2767
Complete


   Forward:	Score: 163.000000  Q:2 to 19  R:255 to 278 Align Len (20) (70.00%) (80.00%)

   Query:    3' aggcGGACG-GG-TCGGGGTC-CCc 5'
                    ||||| :| | :||||| || 
   Ref:      5' gcttCCTGCATCTA-TCCCAGAGGg 3'

   Energy:  -30.520000 kCal/Mol

Scores for this hit:
>hsa-miR-6791-5p	ENST00000616845.1	163.00	-30.52	2 19	255 278	20	70.00%	80.00%

Seq1,Seq2,Tot Score,Tot Energy,Max Score,Max Energy,Strand,Len1,Len2,Positions
>>hsa-miR-6791-5p	ENST00000616845.1	163.00	-30.52	163.00	-30.52	22510	22	468	 255
Complete


   Forward:	Score: 156.000000  Q:2 to 23  R:151 to 172 Align Len (21) (76.19%) (85.71%)

   Query:    3' tgTCGGAGAGTAGGACAGGGGGGt 5'
                  || ||| || |||||||:||: 
   Ref:      5' ctAG-CTC-CACCCTGTCCTCCTa 3'

   Energy:  -31.299999 kCal/Mol

Scores for this hit:
>hsa-miR-6795-5p	ENST00000661943.1	156.00	-31.30	2 23	151 172	21	76.19%	85.71%

Seq1,Seq2,Tot Score,Tot Energy,Max Score,Max Energy,Strand,Len1,Len2,Positions
>>hsa-miR-6795-5p	ENST00000661943.1	156.00	-31.30	156.00	-31.30	22581	24	3150	 151
Complete


   Forward:	Score: 150.000000  Q:2 to 22  R:2999 to 3022 Align Len (22) (63.64%) (72.73%)

   Query:    3' gtCGGT-C-GAGAGGTTGGGGTGTt 5'
                  | || |   || ||:||||:|| 
   Ref:      5' atG-CAGGAAGCTGCAGCCCCGCAg 3'

   Energy:  -30.520000 kCal/Mol

Scores for this hit:
>hsa-miR-6796-5p	ENST00000661943.1	150.00	-30.52	2 22	2999 3022	22	63.64%	72.73%

Seq1,Seq2,Tot Score,Tot Energy,Max Score,Max Energy,Strand,Len1,Len2,Positions
>>hsa-miR-6796-5p	ENST00000661943.1	150.00	-30.52	150.00	-30.52	22601	23	3150	 2999
Complete


   Forward:	Score: 150.000000  Q:2 to 22  R:1284 to 1307 Align Len (22) (63.64%) (72.73%)

   Query:    3' gtCGGT-C-GAGAGGTTGGGGTGTt 5'
                  | || |   || ||:||||:|| 
   Ref:      5' atG-CAGGAAGCTGCAGCCCCGCAg 3'

   Energy:  -30.520000 kCal/Mol

Scores for this hit:
>hsa-miR-6796-5p	ENST00000416560.6	150.00	-30.52	2 22	1284 1307	22	63.64%	72.73%

Seq1,Seq2,Tot Score,Tot Energy,Max Score,Max Energy,Strand,Len1,Len2,Positions
>>hsa-miR-6796-5p	ENST00000416560.6	150.00	-30.52	150.00	-30.52	22602	23	1422	 1284
Complete


   Forward:	Score: 150.000000  Q:2 to 22  R:1090 to 1113 Align Len (22) (63.64%) (72.73%)

   Query:    3' gtCGGT-C-GAGAGGTTGGGGTGTt 5'
                  | || |   || ||:||||:|| 
   Ref:      5' atG-CAGGAAGCTGCAGCCCCGCAg 3'

   Energy:  -30.520000 kCal/Mol

Scores for this hit:
>hsa-miR-6796-5p	ENST00000421293.2	150.00	-30.52	2 22	1090 1113	22	63.64%	72.73%

Seq1,Seq2,Tot Score,Tot Energy,Max Score,Max Energy,Strand,Len1,Len2,Positions
>>hsa-miR-6796-5p	ENST00000421293.2	150.00	-30.52	150.00	-30.52	22603	23	1241	 1090
Complete


   Forward:	Score: 150.000000  Q:2 to 22  R:987 to 1010 Align Len (22) (63.64%) (72.73%)

   Query:    3' gtCGGT-C-GAGAGGTTGGGGTGTt 5'
                  | || |   || ||:||||:|| 
   Ref:      5' atG-CAGGAAGCTGCAGCCCCGCAg 3'

   Energy:  -30.520000 kCal/Mol

Scores for this hit:
>hsa-miR-6796-5p	ENST00000359941.10	150.00	-30.52	2 22	987 1010	22	63.64%	72.73%

Seq1,Seq2,Tot Score,Tot Energy,Max Score,Max Energy,Strand,Len1,Len2,Positions
>>hsa-miR-6796-5p	ENST00000359941.10	150.00	-30.52	150.00	-30.52	22604	23	1057	 987
Complete


   Forward:	Score: 150.000000  Q:2 to 22  R:830 to 853 Align Len (22) (63.64%) (72.73%)

   Query:    3' gtCGGT-C-GAGAGGTTGGGGTGTt 5'
                  | || |   || ||:||||:|| 
   Ref:      5' atG-CAGGAAGCTGCAGCCCCGCAg 3'

   Energy:  -30.520000 kCal/Mol

Scores for this hit:
>hsa-miR-6796-5p	ENST00000653182.1	150.00	-30.52	2 22	830 853	22	63.64%	72.73%

Seq1,Seq2,Tot Score,Tot Energy,Max Score,Max Energy,Strand,Len1,Len2,Positions
>>hsa-miR-6796-5p	ENST00000653182.1	150.00	-30.52	150.00	-30.52	22605	23	949	 830
Complete


   Forward:	Score: 150.000000  Q:2 to 22  R:763 to 786 Align Len (22) (63.64%) (72.73%)

   Query:    3' gtCGGT-C-GAGAGGTTGGGGTGTt 5'
                  | || |   || ||:||||:|| 
   Ref:      5' atG-CAGGAAGCTGCAGCCCCGCAg 3'

   Energy:  -30.520000 kCal/Mol

Scores for this hit:
>hsa-miR-6796-5p	ENST00000610086.1	150.00	-30.52	2 22	763 786	22	63.64%	72.73%

Seq1,Seq2,Tot Score,Tot Energy,Max Score,Max Energy,Strand,Len1,Len2,Positions
>>hsa-miR-6796-5p	ENST00000610086.1	150.00	-30.52	150.00	-30.52	22606	23	849	 763
Complete


   Forward:	Score: 150.000000  Q:2 to 22  R:401 to 424 Align Len (22) (63.64%) (72.73%)

   Query:    3' gtCGGT-C-GAGAGGTTGGGGTGTt 5'
                  | || |   || ||:||||:|| 
   Ref:      5' atG-CAGGAAGCTGCAGCCCCGCAg 3'

   Energy:  -30.520000 kCal/Mol

Scores for this hit:
>hsa-miR-6796-5p	ENST00000432193.6	150.00	-30.52	2 22	401 424	22	63.64%	72.73%

Seq1,Seq2,Tot Score,Tot Energy,Max Score,Max Energy,Strand,Len1,Len2,Positions
>>hsa-miR-6796-5p	ENST00000432193.6	150.00	-30.52	150.00	-30.52	22607	23	526	 401
Complete


   Forward:	Score: 150.000000  Q:2 to 22  R:2871 to 2894 Align Len (22) (63.64%) (72.73%)

   Query:    3' gtCGGT-C-GAGAGGTTGGGGTGTt 5'
                  | || |   || ||:||||:|| 
   Ref:      5' atG-CAGGAAGCTGCAGCCCCGCAg 3'

   Energy:  -30.520000 kCal/Mol

Scores for this hit:
>hsa-miR-6796-5p	ENST00000654969.1	150.00	-30.52	2 22	2871 2894	22	63.64%	72.73%

Seq1,Seq2,Tot Score,Tot Energy,Max Score,Max Energy,Strand,Len1,Len2,Positions
>>hsa-miR-6796-5p	ENST00000654969.1	150.00	-30.52	150.00	-30.52	22608	23	2982	 2871
Complete


   Forward:	Score: 150.000000  Q:2 to 22  R:547 to 570 Align Len (22) (63.64%) (72.73%)

   Query:    3' gtCGGT-C-GAGAGGTTGGGGTGTt 5'
                  | || |   || ||:||||:|| 
   Ref:      5' atG-CAGGAAGCTGCAGCCCCGCAg 3'

   Energy:  -30.520000 kCal/Mol

Scores for this hit:
>hsa-miR-6796-5p	ENST00000542586.2	150.00	-30.52	2 22	547 570	22	63.64%	72.73%

Seq1,Seq2,Tot Score,Tot Energy,Max Score,Max Energy,Strand,Len1,Len2,Positions
>>hsa-miR-6796-5p	ENST00000542586.2	150.00	-30.52	150.00	-30.52	22609	23	685	 547
Complete


   Forward:	Score: 150.000000  Q:2 to 22  R:359 to 382 Align Len (22) (63.64%) (72.73%)

   Query:    3' gtCGGT-C-GAGAGGTTGGGGTGTt 5'
                  | || |   || ||:||||:|| 
   Ref:      5' atG-CAGGAAGCTGCAGCCCCGCAg 3'

   Energy:  -30.520000 kCal/Mol

Scores for this hit:
>hsa-miR-6796-5p	ENST00000616845.1	150.00	-30.52	2 22	359 382	22	63.64%	72.73%

Seq1,Seq2,Tot Score,Tot Energy,Max Score,Max Energy,Strand,Len1,Len2,Positions
>>hsa-miR-6796-5p	ENST00000616845.1	150.00	-30.52	150.00	-30.52	22610	23	468	 359
Complete


   Forward:	Score: 182.000000  Q:2 to 24  R:423 to 449 Align Len (25) (68.00%) (80.00%)

   Query:    3' agGACAAGA-GTC-GGG-GAAGGGAGGa 5'
                  || |||| | | |:: :|||||||| 
   Ref:      5' tcCT-TTCTCCTGTCTTATTTCCCTCCt 3'

   Energy:  -31.510000 kCal/Mol

Scores for this hit:
>hsa-miR-6797-5p	ENST00000661943.1	182.00	-31.51	2 24	423 449	25	68.00%	80.00%

Seq1,Seq2,Tot Score,Tot Energy,Max Score,Max Energy,Strand,Len1,Len2,Positions
>>hsa-miR-6797-5p	ENST00000661943.1	182.00	-31.51	182.00	-31.51	22621	25	3150	 423
Complete


   Forward:	Score: 152.000000  Q:2 to 22  R:3077 to 3106 Align Len (28) (60.71%) (64.29%)

   Query:    3' ggGT-TCGAG--C-GGG-T-AG-GGG-GACc 5'
                  :| ||| |  | ||| |  | ||| ||| 
   Ref:      5' aaTAGAGC-CGGGGCCCAAGACGCCCACTGg 3'

   Energy:  -30.230000 kCal/Mol

Scores for this hit:
>hsa-miR-6798-5p	ENST00000661943.1	152.00	-30.23	2 22	3077 3106	28	60.71%	64.29%

Seq1,Seq2,Tot Score,Tot Energy,Max Score,Max Energy,Strand,Len1,Len2,Positions
>>hsa-miR-6798-5p	ENST00000661943.1	152.00	-30.23	152.00	-30.23	22641	23	3150	 3077
Complete


   Forward:	Score: 152.000000  Q:2 to 22  R:1362 to 1391 Align Len (28) (60.71%) (64.29%)

   Query:    3' ggGT-TCGAG--C-GGG-T-AG-GGG-GACc 5'
                  :| ||| |  | ||| |  | ||| ||| 
   Ref:      5' aaTAGAGC-CGGGGCCCAAGACGCCCACTGg 3'

   Energy:  -30.230000 kCal/Mol

Scores for this hit:
>hsa-miR-6798-5p	ENST00000416560.6	152.00	-30.23	2 22	1362 1391	28	60.71%	64.29%

Seq1,Seq2,Tot Score,Tot Energy,Max Score,Max Energy,Strand,Len1,Len2,Positions
>>hsa-miR-6798-5p	ENST00000416560.6	152.00	-30.23	152.00	-30.23	22642	23	1422	 1362
Complete


   Forward:	Score: 152.000000  Q:2 to 22  R:1168 to 1197 Align Len (28) (60.71%) (64.29%)

   Query:    3' ggGT-TCGAG--C-GGG-T-AG-GGG-GACc 5'
                  :| ||| |  | ||| |  | ||| ||| 
   Ref:      5' aaTAGAGC-CGGGGCCCAAGACGCCCACTGg 3'

   Energy:  -30.230000 kCal/Mol

Scores for this hit:
>hsa-miR-6798-5p	ENST00000421293.2	152.00	-30.23	2 22	1168 1197	28	60.71%	64.29%

Seq1,Seq2,Tot Score,Tot Energy,Max Score,Max Energy,Strand,Len1,Len2,Positions
>>hsa-miR-6798-5p	ENST00000421293.2	152.00	-30.23	152.00	-30.23	22643	23	1241	 1168
Complete


   Forward:	Score: 152.000000  Q:2 to 22  R:908 to 937 Align Len (28) (60.71%) (64.29%)

   Query:    3' ggGT-TCGAG--C-GGG-T-AG-GGG-GACc 5'
                  :| ||| |  | ||| |  | ||| ||| 
   Ref:      5' aaTAGAGC-CGGGGCCCAAGACGCCCACTGg 3'

   Energy:  -30.230000 kCal/Mol

Scores for this hit:
>hsa-miR-6798-5p	ENST00000653182.1	152.00	-30.23	2 22	908 937	28	60.71%	64.29%

Seq1,Seq2,Tot Score,Tot Energy,Max Score,Max Energy,Strand,Len1,Len2,Positions
>>hsa-miR-6798-5p	ENST00000653182.1	152.00	-30.23	152.00	-30.23	22645	23	949	 908
Complete


   Forward:	Score: 152.000000  Q:2 to 22  R:479 to 508 Align Len (28) (60.71%) (64.29%)

   Query:    3' ggGT-TCGAG--C-GGG-T-AG-GGG-GACc 5'
                  :| ||| |  | ||| |  | ||| ||| 
   Ref:      5' aaTAGAGC-CGGGGCCCAAGACGCCCACTGg 3'

   Energy:  -30.230000 kCal/Mol

Scores for this hit:
>hsa-miR-6798-5p	ENST00000432193.6	152.00	-30.23	2 22	479 508	28	60.71%	64.29%

Seq1,Seq2,Tot Score,Tot Energy,Max Score,Max Energy,Strand,Len1,Len2,Positions
>>hsa-miR-6798-5p	ENST00000432193.6	152.00	-30.23	152.00	-30.23	22647	23	526	 479
Complete


   Forward:	Score: 156.000000  Q:2 to 22  R:1713 to 1735 Align Len (23) (69.57%) (73.91%)

   Query:    3' ggGTTCGAGC-GGGTAGGG-GG-ACc 5'
                  ||||  || :||| ||| || || 
   Ref:      5' ctCAAG--CGATCCA-CCCACCTTGg 3'

   Energy:  -30.219999 kCal/Mol

Scores for this hit:
>hsa-miR-6798-5p	ENST00000654969.1	156.00	-30.22	2 22	1713 1735	23	69.57%	73.91%


   Forward:	Score: 152.000000  Q:2 to 22  R:2949 to 2978 Align Len (28) (60.71%) (64.29%)

   Query:    3' ggGT-TCGAG--C-GGG-T-AG-GGG-GACc 5'
                  :| ||| |  | ||| |  | ||| ||| 
   Ref:      5' aaTAGAGC-CGGGGCCCAAGACGCCCACTGg 3'

   Energy:  -30.230000 kCal/Mol

Scores for this hit:
>hsa-miR-6798-5p	ENST00000654969.1	152.00	-30.23	2 22	2949 2978	28	60.71%	64.29%

Seq1,Seq2,Tot Score,Tot Energy,Max Score,Max Energy,Strand,Len1,Len2,Positions
>>hsa-miR-6798-5p	ENST00000654969.1	308.00	-60.45	156.00	-30.23	22648	23	2982	 1713 2949
Complete


   Forward:	Score: 152.000000  Q:2 to 22  R:625 to 654 Align Len (28) (60.71%) (64.29%)

   Query:    3' ggGT-TCGAG--C-GGG-T-AG-GGG-GACc 5'
                  :| ||| |  | ||| |  | ||| ||| 
   Ref:      5' aaTAGAGC-CGGGGCCCAAGACGCCCACTGg 3'

   Energy:  -30.230000 kCal/Mol

Scores for this hit:
>hsa-miR-6798-5p	ENST00000542586.2	152.00	-30.23	2 22	625 654	28	60.71%	64.29%

Seq1,Seq2,Tot Score,Tot Energy,Max Score,Max Energy,Strand,Len1,Len2,Positions
>>hsa-miR-6798-5p	ENST00000542586.2	152.00	-30.23	152.00	-30.23	22649	23	685	 625
Complete


   Forward:	Score: 152.000000  Q:2 to 22  R:437 to 466 Align Len (28) (60.71%) (64.29%)

   Query:    3' ggGT-TCGAG--C-GGG-T-AG-GGG-GACc 5'
                  :| ||| |  | ||| |  | ||| ||| 
   Ref:      5' aaTAGAGC-CGGGGCCCAAGACGCCCACTGg 3'

   Energy:  -30.230000 kCal/Mol

Scores for this hit:
>hsa-miR-6798-5p	ENST00000616845.1	152.00	-30.23	2 22	437 466	28	60.71%	64.29%

Seq1,Seq2,Tot Score,Tot Energy,Max Score,Max Energy,Strand,Len1,Len2,Positions
>>hsa-miR-6798-5p	ENST00000616845.1	152.00	-30.23	152.00	-30.23	22650	23	468	 437
Complete


   Forward:	Score: 151.000000  Q:2 to 19  R:2535 to 2555 Align Len (19) (78.95%) (84.21%)

   Query:    3' ggTCGGGACGTGTG-GAGG-Gg 5'
                  |||||||| ||| |||: | 
   Ref:      5' tcAGCCCTGC-CACTCTCTGCt 3'

   Energy:  -31.740000 kCal/Mol

Scores for this hit:
>hsa-miR-6799-5p	ENST00000661943.1	151.00	-31.74	2 19	2535 2555	19	78.95%	84.21%

Seq1,Seq2,Tot Score,Tot Energy,Max Score,Max Energy,Strand,Len1,Len2,Positions
>>hsa-miR-6799-5p	ENST00000661943.1	151.00	-31.74	151.00	-31.74	22661	20	3150	 2535
Complete


   Forward:	Score: 151.000000  Q:2 to 19  R:891 to 911 Align Len (19) (78.95%) (84.21%)

   Query:    3' ggTCGGGACGTGTG-GAGG-Gg 5'
                  |||||||| ||| |||: | 
   Ref:      5' tcAGCCCTGC-CACTCTCTGCt 3'

   Energy:  -31.740000 kCal/Mol

Scores for this hit:
>hsa-miR-6799-5p	ENST00000416560.6	151.00	-31.74	2 19	891 911	19	78.95%	84.21%

Seq1,Seq2,Tot Score,Tot Energy,Max Score,Max Energy,Strand,Len1,Len2,Positions
>>hsa-miR-6799-5p	ENST00000416560.6	151.00	-31.74	151.00	-31.74	22662	20	1422	 891
Complete


   Forward:	Score: 151.000000  Q:2 to 19  R:888 to 908 Align Len (19) (78.95%) (84.21%)

   Query:    3' ggTCGGGACGTGTG-GAGG-Gg 5'
                  |||||||| ||| |||: | 
   Ref:      5' tcAGCCCTGC-CACTCTCTGCt 3'

   Energy:  -31.740000 kCal/Mol

Scores for this hit:
>hsa-miR-6799-5p	ENST00000421293.2	151.00	-31.74	2 19	888 908	19	78.95%	84.21%

Seq1,Seq2,Tot Score,Tot Energy,Max Score,Max Energy,Strand,Len1,Len2,Positions
>>hsa-miR-6799-5p	ENST00000421293.2	151.00	-31.74	151.00	-31.74	22663	20	1241	 888
Complete


   Forward:	Score: 151.000000  Q:2 to 19  R:523 to 543 Align Len (19) (78.95%) (84.21%)

   Query:    3' ggTCGGGACGTGTG-GAGG-Gg 5'
                  |||||||| ||| |||: | 
   Ref:      5' tcAGCCCTGC-CACTCTCTGCt 3'

   Energy:  -31.740000 kCal/Mol

Scores for this hit:
>hsa-miR-6799-5p	ENST00000359941.10	151.00	-31.74	2 19	523 543	19	78.95%	84.21%

Seq1,Seq2,Tot Score,Tot Energy,Max Score,Max Energy,Strand,Len1,Len2,Positions
>>hsa-miR-6799-5p	ENST00000359941.10	151.00	-31.74	151.00	-31.74	22664	20	1057	 523
Complete


   Forward:	Score: 151.000000  Q:2 to 19  R:299 to 319 Align Len (19) (78.95%) (84.21%)

   Query:    3' ggTCGGGACGTGTG-GAGG-Gg 5'
                  |||||||| ||| |||: | 
   Ref:      5' tcAGCCCTGC-CACTCTCTGCt 3'

   Energy:  -31.740000 kCal/Mol

Scores for this hit:
>hsa-miR-6799-5p	ENST00000610086.1	151.00	-31.74	2 19	299 319	19	78.95%	84.21%

Seq1,Seq2,Tot Score,Tot Energy,Max Score,Max Energy,Strand,Len1,Len2,Positions
>>hsa-miR-6799-5p	ENST00000610086.1	151.00	-31.74	151.00	-31.74	22666	20	849	 299
Complete


   Forward:	Score: 151.000000  Q:2 to 19  R:128 to 148 Align Len (19) (78.95%) (84.21%)

   Query:    3' ggTCGGGACGTGTG-GAGG-Gg 5'
                  |||||||| ||| |||: | 
   Ref:      5' tcAGCCCTGC-CACTCTCTGCt 3'

   Energy:  -31.740000 kCal/Mol

Scores for this hit:
>hsa-miR-6799-5p	ENST00000432193.6	151.00	-31.74	2 19	128 148	19	78.95%	84.21%

Seq1,Seq2,Tot Score,Tot Energy,Max Score,Max Energy,Strand,Len1,Len2,Positions
>>hsa-miR-6799-5p	ENST00000432193.6	151.00	-31.74	151.00	-31.74	22667	20	526	 128
Complete


   Forward:	Score: 151.000000  Q:2 to 19  R:2407 to 2427 Align Len (19) (78.95%) (84.21%)

   Query:    3' ggTCGGGACGTGTG-GAGG-Gg 5'
                  |||||||| ||| |||: | 
   Ref:      5' tcAGCCCTGC-CACTCTCTGCt 3'

   Energy:  -31.740000 kCal/Mol

Scores for this hit:
>hsa-miR-6799-5p	ENST00000654969.1	151.00	-31.74	2 19	2407 2427	19	78.95%	84.21%

Seq1,Seq2,Tot Score,Tot Energy,Max Score,Max Energy,Strand,Len1,Len2,Positions
>>hsa-miR-6799-5p	ENST00000654969.1	151.00	-31.74	151.00	-31.74	22668	20	2982	 2407
Complete


   Forward:	Score: 151.000000  Q:2 to 19  R:154 to 174 Align Len (19) (78.95%) (84.21%)

   Query:    3' ggTCGGGACGTGTG-GAGG-Gg 5'
                  |||||||| ||| |||: | 
   Ref:      5' tcAGCCCTGC-CACTCTCTGCt 3'

   Energy:  -31.740000 kCal/Mol

Scores for this hit:
>hsa-miR-6799-5p	ENST00000542586.2	151.00	-31.74	2 19	154 174	19	78.95%	84.21%

Seq1,Seq2,Tot Score,Tot Energy,Max Score,Max Energy,Strand,Len1,Len2,Positions
>>hsa-miR-6799-5p	ENST00000542586.2	151.00	-31.74	151.00	-31.74	22669	20	685	 154
Complete


   Forward:	Score: 151.000000  Q:2 to 19  R:86 to 106 Align Len (19) (78.95%) (84.21%)

   Query:    3' ggTCGGGACGTGTG-GAGG-Gg 5'
                  |||||||| ||| |||: | 
   Ref:      5' tcAGCCCTGC-CACTCTCTGCt 3'

   Energy:  -31.740000 kCal/Mol

Scores for this hit:
>hsa-miR-6799-5p	ENST00000616845.1	151.00	-31.74	2 19	86 106	19	78.95%	84.21%

Seq1,Seq2,Tot Score,Tot Energy,Max Score,Max Energy,Strand,Len1,Len2,Positions
>>hsa-miR-6799-5p	ENST00000616845.1	151.00	-31.74	151.00	-31.74	22670	20	468	 86
Complete


   Forward:	Score: 174.000000  Q:2 to 21  R:2069 to 2097 Align Len (26) (61.54%) (73.08%)

   Query:    3' tgCG-GG-TC-G-GG-G-GG-TGGGGGTc 5'
                  || || || | :| : |: ||||||| 
   Ref:      5' ccGCTCCAAGCCATCATCCTAACCCCCAc 3'

   Energy:  -31.889999 kCal/Mol

Scores for this hit:
>hsa-miR-6803-5p	ENST00000654969.1	174.00	-31.89	2 21	2069 2097	26	61.54%	73.08%

Seq1,Seq2,Tot Score,Tot Energy,Max Score,Max Energy,Strand,Len1,Len2,Positions
>>hsa-miR-6803-5p	ENST00000654969.1	174.00	-31.89	174.00	-31.89	22748	22	2982	 2069
Complete


   Forward:	Score: 163.000000  Q:2 to 19  R:1516 to 1538 Align Len (18) (72.22%) (88.89%)

   Query:    3' gacccGGTTCGTCCTT-ACGTCAc 5'
                     |||:|: ||:| |||||| 
   Ref:      5' gtcacCCAGGT-GGGAGTGCAGTg 3'

   Energy:  -32.470001 kCal/Mol

Scores for this hit:
>hsa-miR-6807-3p	ENST00000654969.1	163.00	-32.47	2 19	1516 1538	18	72.22%	88.89%

Seq1,Seq2,Tot Score,Tot Energy,Max Score,Max Energy,Strand,Len1,Len2,Positions
>>hsa-miR-6807-3p	ENST00000654969.1	163.00	-32.47	163.00	-32.47	22838	23	2982	 1516
Complete


   Forward:	Score: 157.000000  Q:2 to 19  R:2821 to 2841 Align Len (18) (77.78%) (83.33%)

   Query:    3' gacCCCAGT-CCCCTTCTCGCc 5'
                   |||  | |||||:||||| 
   Ref:      5' actGGG-AATGGGGAGGAGCGt 3'

   Energy:  -34.060001 kCal/Mol

Scores for this hit:
>hsa-miR-6812-3p	ENST00000661943.1	157.00	-34.06	2 19	2821 2841	18	77.78%	83.33%

Seq1,Seq2,Tot Score,Tot Energy,Max Score,Max Energy,Strand,Len1,Len2,Positions
>>hsa-miR-6812-3p	ENST00000661943.1	157.00	-34.06	157.00	-34.06	22931	21	3150	 2821
Complete


   Forward:	Score: 157.000000  Q:2 to 19  R:1177 to 1197 Align Len (18) (77.78%) (83.33%)

   Query:    3' gacCCCAGT-CCCCTTCTCGCc 5'
                   |||  | |||||:||||| 
   Ref:      5' actGGG-AATGGGGAGGAGCGt 3'

   Energy:  -34.060001 kCal/Mol

Scores for this hit:
>hsa-miR-6812-3p	ENST00000416560.6	157.00	-34.06	2 19	1177 1197	18	77.78%	83.33%

Seq1,Seq2,Tot Score,Tot Energy,Max Score,Max Energy,Strand,Len1,Len2,Positions
>>hsa-miR-6812-3p	ENST00000416560.6	157.00	-34.06	157.00	-34.06	22932	21	1422	 1177
Complete


   Forward:	Score: 157.000000  Q:2 to 19  R:809 to 829 Align Len (18) (77.78%) (83.33%)

   Query:    3' gacCCCAGT-CCCCTTCTCGCc 5'
                   |||  | |||||:||||| 
   Ref:      5' actGGG-AATGGGGAGGAGCGt 3'

   Energy:  -34.060001 kCal/Mol

Scores for this hit:
>hsa-miR-6812-3p	ENST00000359941.10	157.00	-34.06	2 19	809 829	18	77.78%	83.33%

Seq1,Seq2,Tot Score,Tot Energy,Max Score,Max Energy,Strand,Len1,Len2,Positions
>>hsa-miR-6812-3p	ENST00000359941.10	157.00	-34.06	157.00	-34.06	22934	21	1057	 809
Complete


   Forward:	Score: 157.000000  Q:2 to 19  R:652 to 672 Align Len (18) (77.78%) (83.33%)

   Query:    3' gacCCCAGT-CCCCTTCTCGCc 5'
                   |||  | |||||:||||| 
   Ref:      5' actGGG-AATGGGGAGGAGCGt 3'

   Energy:  -34.060001 kCal/Mol

Scores for this hit:
>hsa-miR-6812-3p	ENST00000653182.1	157.00	-34.06	2 19	652 672	18	77.78%	83.33%

Seq1,Seq2,Tot Score,Tot Energy,Max Score,Max Energy,Strand,Len1,Len2,Positions
>>hsa-miR-6812-3p	ENST00000653182.1	157.00	-34.06	157.00	-34.06	22935	21	949	 652
Complete


   Forward:	Score: 157.000000  Q:2 to 19  R:585 to 605 Align Len (18) (77.78%) (83.33%)

   Query:    3' gacCCCAGT-CCCCTTCTCGCc 5'
                   |||  | |||||:||||| 
   Ref:      5' actGGG-AATGGGGAGGAGCGt 3'

   Energy:  -34.060001 kCal/Mol

Scores for this hit:
>hsa-miR-6812-3p	ENST00000610086.1	157.00	-34.06	2 19	585 605	18	77.78%	83.33%

Seq1,Seq2,Tot Score,Tot Energy,Max Score,Max Energy,Strand,Len1,Len2,Positions
>>hsa-miR-6812-3p	ENST00000610086.1	157.00	-34.06	157.00	-34.06	22936	21	849	 585
Complete


   Forward:	Score: 157.000000  Q:2 to 19  R:2693 to 2713 Align Len (18) (77.78%) (83.33%)

   Query:    3' gacCCCAGT-CCCCTTCTCGCc 5'
                   |||  | |||||:||||| 
   Ref:      5' actGGG-AATGGGGAGGAGCGt 3'

   Energy:  -34.060001 kCal/Mol

Scores for this hit:
>hsa-miR-6812-3p	ENST00000654969.1	157.00	-34.06	2 19	2693 2713	18	77.78%	83.33%

Seq1,Seq2,Tot Score,Tot Energy,Max Score,Max Energy,Strand,Len1,Len2,Positions
>>hsa-miR-6812-3p	ENST00000654969.1	157.00	-34.06	157.00	-34.06	22938	21	2982	 2693
Complete


   Forward:	Score: 157.000000  Q:2 to 19  R:440 to 460 Align Len (18) (77.78%) (83.33%)

   Query:    3' gacCCCAGT-CCCCTTCTCGCc 5'
                   |||  | |||||:||||| 
   Ref:      5' actGGG-AATGGGGAGGAGCGt 3'

   Energy:  -34.060001 kCal/Mol

Scores for this hit:
>hsa-miR-6812-3p	ENST00000542586.2	157.00	-34.06	2 19	440 460	18	77.78%	83.33%

Seq1,Seq2,Tot Score,Tot Energy,Max Score,Max Energy,Strand,Len1,Len2,Positions
>>hsa-miR-6812-3p	ENST00000542586.2	157.00	-34.06	157.00	-34.06	22939	21	685	 440
Complete


   Forward:	Score: 154.000000  Q:2 to 22  R:3080 to 3105 Align Len (24) (58.33%) (75.00%)

   Query:    3' tcTTGGACTTTGGG-G-T-CGGG-GAc 5'
                  |:|| |:::|||   | |||| || 
   Ref:      5' agAGCC-GGGGCCCAAGACGCCCACTg 3'

   Energy:  -31.510000 kCal/Mol

Scores for this hit:
>hsa-miR-6813-5p	ENST00000661943.1	154.00	-31.51	2 22	3080 3105	24	58.33%	75.00%

Seq1,Seq2,Tot Score,Tot Energy,Max Score,Max Energy,Strand,Len1,Len2,Positions
>>hsa-miR-6813-5p	ENST00000661943.1	154.00	-31.51	154.00	-31.51	22941	23	3150	 3080
Complete


   Forward:	Score: 154.000000  Q:2 to 22  R:1365 to 1390 Align Len (24) (58.33%) (75.00%)

   Query:    3' tcTTGGACTTTGGG-G-T-CGGG-GAc 5'
                  |:|| |:::|||   | |||| || 
   Ref:      5' agAGCC-GGGGCCCAAGACGCCCACTg 3'

   Energy:  -31.510000 kCal/Mol

Scores for this hit:
>hsa-miR-6813-5p	ENST00000416560.6	154.00	-31.51	2 22	1365 1390	24	58.33%	75.00%

Seq1,Seq2,Tot Score,Tot Energy,Max Score,Max Energy,Strand,Len1,Len2,Positions
>>hsa-miR-6813-5p	ENST00000416560.6	154.00	-31.51	154.00	-31.51	22942	23	1422	 1365
Complete


   Forward:	Score: 154.000000  Q:2 to 22  R:1171 to 1196 Align Len (24) (58.33%) (75.00%)

   Query:    3' tcTTGGACTTTGGG-G-T-CGGG-GAc 5'
                  |:|| |:::|||   | |||| || 
   Ref:      5' agAGCC-GGGGCCCAAGACGCCCACTg 3'

   Energy:  -31.510000 kCal/Mol

Scores for this hit:
>hsa-miR-6813-5p	ENST00000421293.2	154.00	-31.51	2 22	1171 1196	24	58.33%	75.00%

Seq1,Seq2,Tot Score,Tot Energy,Max Score,Max Energy,Strand,Len1,Len2,Positions
>>hsa-miR-6813-5p	ENST00000421293.2	154.00	-31.51	154.00	-31.51	22943	23	1241	 1171
Complete


   Forward:	Score: 154.000000  Q:2 to 22  R:911 to 936 Align Len (24) (58.33%) (75.00%)

   Query:    3' tcTTGGACTTTGGG-G-T-CGGG-GAc 5'
                  |:|| |:::|||   | |||| || 
   Ref:      5' agAGCC-GGGGCCCAAGACGCCCACTg 3'

   Energy:  -31.510000 kCal/Mol

Scores for this hit:
>hsa-miR-6813-5p	ENST00000653182.1	154.00	-31.51	2 22	911 936	24	58.33%	75.00%

Seq1,Seq2,Tot Score,Tot Energy,Max Score,Max Energy,Strand,Len1,Len2,Positions
>>hsa-miR-6813-5p	ENST00000653182.1	154.00	-31.51	154.00	-31.51	22945	23	949	 911
Complete


   Forward:	Score: 154.000000  Q:2 to 22  R:482 to 507 Align Len (24) (58.33%) (75.00%)

   Query:    3' tcTTGGACTTTGGG-G-T-CGGG-GAc 5'
                  |:|| |:::|||   | |||| || 
   Ref:      5' agAGCC-GGGGCCCAAGACGCCCACTg 3'

   Energy:  -31.510000 kCal/Mol

Scores for this hit:
>hsa-miR-6813-5p	ENST00000432193.6	154.00	-31.51	2 22	482 507	24	58.33%	75.00%

Seq1,Seq2,Tot Score,Tot Energy,Max Score,Max Energy,Strand,Len1,Len2,Positions
>>hsa-miR-6813-5p	ENST00000432193.6	154.00	-31.51	154.00	-31.51	22947	23	526	 482
Complete


   Forward:	Score: 154.000000  Q:2 to 22  R:2952 to 2977 Align Len (24) (58.33%) (75.00%)

   Query:    3' tcTTGGACTTTGGG-G-T-CGGG-GAc 5'
                  |:|| |:::|||   | |||| || 
   Ref:      5' agAGCC-GGGGCCCAAGACGCCCACTg 3'

   Energy:  -31.510000 kCal/Mol

Scores for this hit:
>hsa-miR-6813-5p	ENST00000654969.1	154.00	-31.51	2 22	2952 2977	24	58.33%	75.00%

Seq1,Seq2,Tot Score,Tot Energy,Max Score,Max Energy,Strand,Len1,Len2,Positions
>>hsa-miR-6813-5p	ENST00000654969.1	154.00	-31.51	154.00	-31.51	22948	23	2982	 2952
Complete


   Forward:	Score: 154.000000  Q:2 to 22  R:628 to 653 Align Len (24) (58.33%) (75.00%)

   Query:    3' tcTTGGACTTTGGG-G-T-CGGG-GAc 5'
                  |:|| |:::|||   | |||| || 
   Ref:      5' agAGCC-GGGGCCCAAGACGCCCACTg 3'

   Energy:  -31.510000 kCal/Mol

Scores for this hit:
>hsa-miR-6813-5p	ENST00000542586.2	154.00	-31.51	2 22	628 653	24	58.33%	75.00%

Seq1,Seq2,Tot Score,Tot Energy,Max Score,Max Energy,Strand,Len1,Len2,Positions
>>hsa-miR-6813-5p	ENST00000542586.2	154.00	-31.51	154.00	-31.51	22949	23	685	 628
Complete


   Forward:	Score: 154.000000  Q:2 to 22  R:440 to 465 Align Len (24) (58.33%) (75.00%)

   Query:    3' tcTTGGACTTTGGG-G-T-CGGG-GAc 5'
                  |:|| |:::|||   | |||| || 
   Ref:      5' agAGCC-GGGGCCCAAGACGCCCACTg 3'

   Energy:  -31.510000 kCal/Mol

Scores for this hit:
>hsa-miR-6813-5p	ENST00000616845.1	154.00	-31.51	2 22	440 465	24	58.33%	75.00%

Seq1,Seq2,Tot Score,Tot Energy,Max Score,Max Energy,Strand,Len1,Len2,Positions
>>hsa-miR-6813-5p	ENST00000616845.1	154.00	-31.51	154.00	-31.51	22950	23	468	 440
Complete


   Forward:	Score: 176.000000  Q:2 to 21  R:427 to 452 Align Len (23) (69.57%) (78.26%)

   Query:    3' caG-GGAC-G-GT-CGGGGAGGAGTg 5'
                  | |||| | :|  :||||||||| 
   Ref:      5' ttCTCCTGTCTTATTTCCCTCCTCAa 3'

   Energy:  -31.490000 kCal/Mol

Scores for this hit:
>hsa-miR-6858-5p	ENST00000661943.1	176.00	-31.49	2 21	427 452	23	69.57%	78.26%

Seq1,Seq2,Tot Score,Tot Energy,Max Score,Max Energy,Strand,Len1,Len2,Positions
>>hsa-miR-6858-5p	ENST00000661943.1	176.00	-31.49	176.00	-31.49	23841	22	3150	 427
Complete


   Forward:	Score: 159.000000  Q:2 to 20  R:2934 to 2955 Align Len (18) (77.78%) (88.89%)

   Query:    3' ggaCCTCGGGGTGGATGGGTCa 5'
                   ||||| | :|||:||||| 
   Ref:      5' ggcGGAGCGCGGCCTGCCCAGa 3'

   Energy:  -33.700001 kCal/Mol

Scores for this hit:
>hsa-miR-6861-5p	ENST00000661943.1	159.00	-33.70	2 20	2934 2955	18	77.78%	88.89%

Seq1,Seq2,Tot Score,Tot Energy,Max Score,Max Energy,Strand,Len1,Len2,Positions
>>hsa-miR-6861-5p	ENST00000661943.1	159.00	-33.70	159.00	-33.70	23911	22	3150	 2934
Complete


   Forward:	Score: 159.000000  Q:2 to 20  R:1219 to 1240 Align Len (18) (77.78%) (88.89%)

   Query:    3' ggaCCTCGGGGTGGATGGGTCa 5'
                   ||||| | :|||:||||| 
   Ref:      5' ggcGGAGCGCGGCCTGCCCAGa 3'

   Energy:  -33.700001 kCal/Mol

Scores for this hit:
>hsa-miR-6861-5p	ENST00000416560.6	159.00	-33.70	2 20	1219 1240	18	77.78%	88.89%

Seq1,Seq2,Tot Score,Tot Energy,Max Score,Max Energy,Strand,Len1,Len2,Positions
>>hsa-miR-6861-5p	ENST00000416560.6	159.00	-33.70	159.00	-33.70	23912	22	1422	 1219
Complete


   Forward:	Score: 159.000000  Q:2 to 20  R:1025 to 1046 Align Len (18) (77.78%) (88.89%)

   Query:    3' ggaCCTCGGGGTGGATGGGTCa 5'
                   ||||| | :|||:||||| 
   Ref:      5' ggcGGAGCGCGGCCTGCCCAGa 3'

   Energy:  -33.700001 kCal/Mol

Scores for this hit:
>hsa-miR-6861-5p	ENST00000421293.2	159.00	-33.70	2 20	1025 1046	18	77.78%	88.89%

Seq1,Seq2,Tot Score,Tot Energy,Max Score,Max Energy,Strand,Len1,Len2,Positions
>>hsa-miR-6861-5p	ENST00000421293.2	159.00	-33.70	159.00	-33.70	23913	22	1241	 1025
Complete


   Forward:	Score: 159.000000  Q:2 to 20  R:922 to 943 Align Len (18) (77.78%) (88.89%)

   Query:    3' ggaCCTCGGGGTGGATGGGTCa 5'
                   ||||| | :|||:||||| 
   Ref:      5' ggcGGAGCGCGGCCTGCCCAGa 3'

   Energy:  -33.700001 kCal/Mol

Scores for this hit:
>hsa-miR-6861-5p	ENST00000359941.10	159.00	-33.70	2 20	922 943	18	77.78%	88.89%

Seq1,Seq2,Tot Score,Tot Energy,Max Score,Max Energy,Strand,Len1,Len2,Positions
>>hsa-miR-6861-5p	ENST00000359941.10	159.00	-33.70	159.00	-33.70	23914	22	1057	 922
Complete


   Forward:	Score: 159.000000  Q:2 to 20  R:765 to 786 Align Len (18) (77.78%) (88.89%)

   Query:    3' ggaCCTCGGGGTGGATGGGTCa 5'
                   ||||| | :|||:||||| 
   Ref:      5' ggcGGAGCGCGGCCTGCCCAGa 3'

   Energy:  -33.700001 kCal/Mol

Scores for this hit:
>hsa-miR-6861-5p	ENST00000653182.1	159.00	-33.70	2 20	765 786	18	77.78%	88.89%

Seq1,Seq2,Tot Score,Tot Energy,Max Score,Max Energy,Strand,Len1,Len2,Positions
>>hsa-miR-6861-5p	ENST00000653182.1	159.00	-33.70	159.00	-33.70	23915	22	949	 765
Complete


   Forward:	Score: 159.000000  Q:2 to 20  R:698 to 719 Align Len (18) (77.78%) (88.89%)

   Query:    3' ggaCCTCGGGGTGGATGGGTCa 5'
                   ||||| | :|||:||||| 
   Ref:      5' ggcGGAGCGCGGCCTGCCCAGa 3'

   Energy:  -33.700001 kCal/Mol

Scores for this hit:
>hsa-miR-6861-5p	ENST00000610086.1	159.00	-33.70	2 20	698 719	18	77.78%	88.89%

Seq1,Seq2,Tot Score,Tot Energy,Max Score,Max Energy,Strand,Len1,Len2,Positions
>>hsa-miR-6861-5p	ENST00000610086.1	159.00	-33.70	159.00	-33.70	23916	22	849	 698
Complete


   Forward:	Score: 159.000000  Q:2 to 20  R:336 to 357 Align Len (18) (77.78%) (88.89%)

   Query:    3' ggaCCTCGGGGTGGATGGGTCa 5'
                   ||||| | :|||:||||| 
   Ref:      5' ggcGGAGCGCGGCCTGCCCAGa 3'

   Energy:  -33.700001 kCal/Mol

Scores for this hit:
>hsa-miR-6861-5p	ENST00000432193.6	159.00	-33.70	2 20	336 357	18	77.78%	88.89%

Seq1,Seq2,Tot Score,Tot Energy,Max Score,Max Energy,Strand,Len1,Len2,Positions
>>hsa-miR-6861-5p	ENST00000432193.6	159.00	-33.70	159.00	-33.70	23917	22	526	 336
Complete


   Forward:	Score: 159.000000  Q:2 to 20  R:2806 to 2827 Align Len (18) (77.78%) (88.89%)

   Query:    3' ggaCCTCGGGGTGGATGGGTCa 5'
                   ||||| | :|||:||||| 
   Ref:      5' ggcGGAGCGCGGCCTGCCCAGa 3'

   Energy:  -33.700001 kCal/Mol

Scores for this hit:
>hsa-miR-6861-5p	ENST00000654969.1	159.00	-33.70	2 20	2806 2827	18	77.78%	88.89%

Seq1,Seq2,Tot Score,Tot Energy,Max Score,Max Energy,Strand,Len1,Len2,Positions
>>hsa-miR-6861-5p	ENST00000654969.1	159.00	-33.70	159.00	-33.70	23918	22	2982	 2806
Complete


   Forward:	Score: 159.000000  Q:2 to 20  R:482 to 503 Align Len (18) (77.78%) (88.89%)

   Query:    3' ggaCCTCGGGGTGGATGGGTCa 5'
                   ||||| | :|||:||||| 
   Ref:      5' ggcGGAGCGCGGCCTGCCCAGa 3'

   Energy:  -33.700001 kCal/Mol

Scores for this hit:
>hsa-miR-6861-5p	ENST00000542586.2	159.00	-33.70	2 20	482 503	18	77.78%	88.89%

Seq1,Seq2,Tot Score,Tot Energy,Max Score,Max Energy,Strand,Len1,Len2,Positions
>>hsa-miR-6861-5p	ENST00000542586.2	159.00	-33.70	159.00	-33.70	23919	22	685	 482
Complete


   Forward:	Score: 159.000000  Q:2 to 20  R:294 to 315 Align Len (18) (77.78%) (88.89%)

   Query:    3' ggaCCTCGGGGTGGATGGGTCa 5'
                   ||||| | :|||:||||| 
   Ref:      5' ggcGGAGCGCGGCCTGCCCAGa 3'

   Energy:  -33.700001 kCal/Mol

Scores for this hit:
>hsa-miR-6861-5p	ENST00000616845.1	159.00	-33.70	2 20	294 315	18	77.78%	88.89%

Seq1,Seq2,Tot Score,Tot Energy,Max Score,Max Energy,Strand,Len1,Len2,Positions
>>hsa-miR-6861-5p	ENST00000616845.1	159.00	-33.70	159.00	-33.70	23920	22	468	 294
Complete


   Forward:	Score: 165.000000  Q:2 to 18  R:2087 to 2109 Align Len (20) (80.00%) (80.00%)

   Query:    3' agTTGGGGGT-A-GAGG-G-GGt 5'
                  |||||||| | |||| | || 
   Ref:      5' ctAACCCCCACTCCTCCACTCCc 3'

   Energy:  -32.910000 kCal/Mol

Scores for this hit:
>hsa-miR-6870-5p	ENST00000654969.1	165.00	-32.91	2 18	2087 2109	20	80.00%	80.00%

Seq1,Seq2,Tot Score,Tot Energy,Max Score,Max Energy,Strand,Len1,Len2,Positions
>>hsa-miR-6870-5p	ENST00000654969.1	165.00	-32.91	165.00	-32.91	24088	19	2982	 2087
Complete


   Forward:	Score: 157.000000  Q:3 to 20  R:1722 to 1744 Align Len (18) (72.22%) (94.44%)

   Query:    3' cgtT-GGTGGGGCTTGAGGGTac 5'
                   | |||||::|::||||||  
   Ref:      5' tccACCCACCTTGGGCTCCCAaa 3'

   Energy:  -32.410000 kCal/Mol

Scores for this hit:
>hsa-miR-6871-5p	ENST00000654969.1	157.00	-32.41	3 20	1722 1744	18	72.22%	94.44%

Seq1,Seq2,Tot Score,Tot Energy,Max Score,Max Energy,Strand,Len1,Len2,Positions
>>hsa-miR-6871-5p	ENST00000654969.1	157.00	-32.41	157.00	-32.41	24108	22	2982	 1722
Complete


   Forward:	Score: 160.000000  Q:2 to 21  R:721 to 744 Align Len (21) (57.14%) (80.95%)

   Query:    3' gaGAGGGTG-G-AAGGGACGGGAc 5'
                  :||:||:    |::||||||| 
   Ref:      5' ctTTCTCATGGGATTTCTGCCCTg 3'

   Energy:  -30.010000 kCal/Mol

Scores for this hit:
>hsa-miR-6879-5p	ENST00000654969.1	160.00	-30.01	2 21	721 744	21	57.14%	80.95%

Seq1,Seq2,Tot Score,Tot Energy,Max Score,Max Energy,Strand,Len1,Len2,Positions
>>hsa-miR-6879-5p	ENST00000654969.1	160.00	-30.01	160.00	-30.01	24268	22	2982	 721
Complete


   Forward:	Score: 162.000000  Q:2 to 23  R:147 to 171 Align Len (24) (66.67%) (75.00%)

   Query:    3' agACCGGGTCGA-G-AGG-TAGGAGGa 5'
                  | | |:|||| |  || :|||||| 
   Ref:      5' tcT-G-CTAGCTCCACCCTGTCCTCCt 3'

   Energy:  -30.150000 kCal/Mol

Scores for this hit:
>hsa-miR-6894-5p	ENST00000661943.1	162.00	-30.15	2 23	147 171	24	66.67%	75.00%

Seq1,Seq2,Tot Score,Tot Energy,Max Score,Max Energy,Strand,Len1,Len2,Positions
>>hsa-miR-6894-5p	ENST00000661943.1	162.00	-30.15	162.00	-30.15	24561	24	3150	 147
Complete


   Forward:	Score: 177.000000  Q:2 to 20  R:2529 to 2553 Align Len (22) (77.27%) (81.82%)

   Query:    3' tgCAGG-GT-GGGG-GGTGAG-GAc 5'
                  |||| || |||: |||||| || 
   Ref:      5' ggGTCCTCAGCCCTGCCACTCTCTg 3'

   Energy:  -31.680000 kCal/Mol

Scores for this hit:
>hsa-miR-4433b-3p	ENST00000661943.1	177.00	-31.68	2 20	2529 2553	22	77.27%	81.82%

Seq1,Seq2,Tot Score,Tot Energy,Max Score,Max Energy,Strand,Len1,Len2,Positions
>>hsa-miR-4433b-3p	ENST00000661943.1	177.00	-31.68	177.00	-31.68	25121	21	3150	 2529
Complete


   Forward:	Score: 177.000000  Q:2 to 20  R:885 to 909 Align Len (22) (77.27%) (81.82%)

   Query:    3' tgCAGG-GT-GGGG-GGTGAG-GAc 5'
                  |||| || |||: |||||| || 
   Ref:      5' ggGTCCTCAGCCCTGCCACTCTCTg 3'

   Energy:  -31.680000 kCal/Mol

Scores for this hit:
>hsa-miR-4433b-3p	ENST00000416560.6	177.00	-31.68	2 20	885 909	22	77.27%	81.82%

Seq1,Seq2,Tot Score,Tot Energy,Max Score,Max Energy,Strand,Len1,Len2,Positions
>>hsa-miR-4433b-3p	ENST00000416560.6	177.00	-31.68	177.00	-31.68	25122	21	1422	 885
Complete


   Forward:	Score: 177.000000  Q:2 to 20  R:882 to 906 Align Len (22) (77.27%) (81.82%)

   Query:    3' tgCAGG-GT-GGGG-GGTGAG-GAc 5'
                  |||| || |||: |||||| || 
   Ref:      5' ggGTCCTCAGCCCTGCCACTCTCTg 3'

   Energy:  -31.680000 kCal/Mol

Scores for this hit:
>hsa-miR-4433b-3p	ENST00000421293.2	177.00	-31.68	2 20	882 906	22	77.27%	81.82%

Seq1,Seq2,Tot Score,Tot Energy,Max Score,Max Energy,Strand,Len1,Len2,Positions
>>hsa-miR-4433b-3p	ENST00000421293.2	177.00	-31.68	177.00	-31.68	25123	21	1241	 882
Complete


   Forward:	Score: 177.000000  Q:2 to 20  R:517 to 541 Align Len (22) (77.27%) (81.82%)

   Query:    3' tgCAGG-GT-GGGG-GGTGAG-GAc 5'
                  |||| || |||: |||||| || 
   Ref:      5' ggGTCCTCAGCCCTGCCACTCTCTg 3'

   Energy:  -31.680000 kCal/Mol

Scores for this hit:
>hsa-miR-4433b-3p	ENST00000359941.10	177.00	-31.68	2 20	517 541	22	77.27%	81.82%

Seq1,Seq2,Tot Score,Tot Energy,Max Score,Max Energy,Strand,Len1,Len2,Positions
>>hsa-miR-4433b-3p	ENST00000359941.10	177.00	-31.68	177.00	-31.68	25124	21	1057	 517
Complete


   Forward:	Score: 177.000000  Q:2 to 20  R:293 to 317 Align Len (22) (77.27%) (81.82%)

   Query:    3' tgCAGG-GT-GGGG-GGTGAG-GAc 5'
                  |||| || |||: |||||| || 
   Ref:      5' ggGTCCTCAGCCCTGCCACTCTCTg 3'

   Energy:  -31.680000 kCal/Mol

Scores for this hit:
>hsa-miR-4433b-3p	ENST00000610086.1	177.00	-31.68	2 20	293 317	22	77.27%	81.82%

Seq1,Seq2,Tot Score,Tot Energy,Max Score,Max Energy,Strand,Len1,Len2,Positions
>>hsa-miR-4433b-3p	ENST00000610086.1	177.00	-31.68	177.00	-31.68	25126	21	849	 293
Complete


   Forward:	Score: 177.000000  Q:2 to 20  R:122 to 146 Align Len (22) (77.27%) (81.82%)

   Query:    3' tgCAGG-GT-GGGG-GGTGAG-GAc 5'
                  |||| || |||: |||||| || 
   Ref:      5' ggGTCCTCAGCCCTGCCACTCTCTg 3'

   Energy:  -31.680000 kCal/Mol

Scores for this hit:
>hsa-miR-4433b-3p	ENST00000432193.6	177.00	-31.68	2 20	122 146	22	77.27%	81.82%

Seq1,Seq2,Tot Score,Tot Energy,Max Score,Max Energy,Strand,Len1,Len2,Positions
>>hsa-miR-4433b-3p	ENST00000432193.6	177.00	-31.68	177.00	-31.68	25127	21	526	 122
Complete


   Forward:	Score: 178.000000  Q:2 to 19  R:2082 to 2102 Align Len (17) (88.24%) (94.12%)

   Query:    3' tgcAGGGTGGGGGGTGAGGAc 5'
                   |||:| ||||||||||| 
   Ref:      5' tcaTCCTAACCCCCACTCCTc 3'

   Energy:  -32.279999 kCal/Mol

Scores for this hit:
>hsa-miR-4433b-3p	ENST00000654969.1	178.00	-32.28	2 19	2082 2102	17	88.24%	94.12%


   Forward:	Score: 177.000000  Q:2 to 20  R:2401 to 2425 Align Len (22) (77.27%) (81.82%)

   Query:    3' tgCAGG-GT-GGGG-GGTGAG-GAc 5'
                  |||| || |||: |||||| || 
   Ref:      5' ggGTCCTCAGCCCTGCCACTCTCTg 3'

   Energy:  -31.680000 kCal/Mol

Scores for this hit:
>hsa-miR-4433b-3p	ENST00000654969.1	177.00	-31.68	2 20	2401 2425	22	77.27%	81.82%

Seq1,Seq2,Tot Score,Tot Energy,Max Score,Max Energy,Strand,Len1,Len2,Positions
>>hsa-miR-4433b-3p	ENST00000654969.1	355.00	-63.96	178.00	-32.28	25128	21	2982	 2082 2401
Complete


   Forward:	Score: 177.000000  Q:2 to 20  R:148 to 172 Align Len (22) (77.27%) (81.82%)

   Query:    3' tgCAGG-GT-GGGG-GGTGAG-GAc 5'
                  |||| || |||: |||||| || 
   Ref:      5' ggGTCCTCAGCCCTGCCACTCTCTg 3'

   Energy:  -31.680000 kCal/Mol

Scores for this hit:
>hsa-miR-4433b-3p	ENST00000542586.2	177.00	-31.68	2 20	148 172	22	77.27%	81.82%

Seq1,Seq2,Tot Score,Tot Energy,Max Score,Max Energy,Strand,Len1,Len2,Positions
>>hsa-miR-4433b-3p	ENST00000542586.2	177.00	-31.68	177.00	-31.68	25129	21	685	 148
Complete


   Forward:	Score: 177.000000  Q:2 to 20  R:80 to 104 Align Len (22) (77.27%) (81.82%)

   Query:    3' tgCAGG-GT-GGGG-GGTGAG-GAc 5'
                  |||| || |||: |||||| || 
   Ref:      5' ggGTCCTCAGCCCTGCCACTCTCTg 3'

   Energy:  -31.680000 kCal/Mol

Scores for this hit:
>hsa-miR-4433b-3p	ENST00000616845.1	177.00	-31.68	2 20	80 104	22	77.27%	81.82%

Seq1,Seq2,Tot Score,Tot Energy,Max Score,Max Energy,Strand,Len1,Len2,Positions
>>hsa-miR-4433b-3p	ENST00000616845.1	177.00	-31.68	177.00	-31.68	25130	21	468	 80
Complete


   Forward:	Score: 179.000000  Q:2 to 20  R:1554 to 1574 Align Len (18) (94.44%) (100.00%)

   Query:    3' tgACGTCGGAACTGGAGGGTc 5'
                  ||||||||||||||||:| 
   Ref:      5' gcTGCAGCCTTGACCTCCTAg 3'

   Energy:  -44.959999 kCal/Mol

Scores for this hit:
>hsa-miR-1273h-5p	ENST00000654969.1	179.00	-44.96	2 20	1554 1574	18	94.44%	100.00%

Seq1,Seq2,Tot Score,Tot Energy,Max Score,Max Energy,Strand,Len1,Len2,Positions
>>hsa-miR-1273h-5p	ENST00000654969.1	179.00	-44.96	179.00	-44.96	25138	21	2982	 1554
Complete


   Forward:	Score: 169.000000  Q:2 to 22  R:145 to 174 Align Len (26) (65.38%) (76.92%)

   Query:    3' gacGG-GGTT-A-G-GGGACAGG-GG-TCc 5'
                   |: |:|: | | |||||||| || || 
   Ref:      5' tttCTGCTAGCTCCACCCTGTCCTCCTAGt 3'

   Energy:  -31.469999 kCal/Mol

Scores for this hit:
>hsa-miR-8089	ENST00000661943.1	169.00	-31.47	2 22	145 174	26	65.38%	76.92%


   Forward:	Score: 150.000000  Q:2 to 23  R:3040 to 3064 Align Len (24) (58.33%) (70.83%)

   Query:    3' gaCG-GGGTTAG-G-GGACAGGGGTCc 5'
                  || |||:: |   ||  |:||||| 
   Ref:      5' tgGCACCCGG-CGAGCC-CTTCCCAGg 3'

   Energy:  -31.530001 kCal/Mol

Scores for this hit:
>hsa-miR-8089	ENST00000661943.1	150.00	-31.53	2 23	3040 3064	24	58.33%	70.83%

Seq1,Seq2,Tot Score,Tot Energy,Max Score,Max Energy,Strand,Len1,Len2,Positions
>>hsa-miR-8089	ENST00000661943.1	319.00	-63.00	169.00	-31.53	25741	24	3150	 145 3040
Complete


   Forward:	Score: 150.000000  Q:2 to 23  R:1325 to 1349 Align Len (24) (58.33%) (70.83%)

   Query:    3' gaCG-GGGTTAG-G-GGACAGGGGTCc 5'
                  || |||:: |   ||  |:||||| 
   Ref:      5' tgGCACCCGG-CGAGCC-CTTCCCAGg 3'

   Energy:  -31.530001 kCal/Mol

Scores for this hit:
>hsa-miR-8089	ENST00000416560.6	150.00	-31.53	2 23	1325 1349	24	58.33%	70.83%

Seq1,Seq2,Tot Score,Tot Energy,Max Score,Max Energy,Strand,Len1,Len2,Positions
>>hsa-miR-8089	ENST00000416560.6	150.00	-31.53	150.00	-31.53	25742	24	1422	 1325
Complete


   Forward:	Score: 150.000000  Q:2 to 23  R:1131 to 1155 Align Len (24) (58.33%) (70.83%)

   Query:    3' gaCG-GGGTTAG-G-GGACAGGGGTCc 5'
                  || |||:: |   ||  |:||||| 
   Ref:      5' tgGCACCCGG-CGAGCC-CTTCCCAGg 3'

   Energy:  -31.530001 kCal/Mol

Scores for this hit:
>hsa-miR-8089	ENST00000421293.2	150.00	-31.53	2 23	1131 1155	24	58.33%	70.83%

Seq1,Seq2,Tot Score,Tot Energy,Max Score,Max Energy,Strand,Len1,Len2,Positions
>>hsa-miR-8089	ENST00000421293.2	150.00	-31.53	150.00	-31.53	25743	24	1241	 1131
Complete


   Forward:	Score: 150.000000  Q:2 to 23  R:1028 to 1052 Align Len (24) (58.33%) (70.83%)

   Query:    3' gaCG-GGGTTAG-G-GGACAGGGGTCc 5'
                  || |||:: |   ||  |:||||| 
   Ref:      5' tgGCACCCGG-CGAGCC-CTTCCCAGg 3'

   Energy:  -31.530001 kCal/Mol

Scores for this hit:
>hsa-miR-8089	ENST00000359941.10	150.00	-31.53	2 23	1028 1052	24	58.33%	70.83%

Seq1,Seq2,Tot Score,Tot Energy,Max Score,Max Energy,Strand,Len1,Len2,Positions
>>hsa-miR-8089	ENST00000359941.10	150.00	-31.53	150.00	-31.53	25744	24	1057	 1028
Complete


   Forward:	Score: 150.000000  Q:2 to 23  R:871 to 895 Align Len (24) (58.33%) (70.83%)

   Query:    3' gaCG-GGGTTAG-G-GGACAGGGGTCc 5'
                  || |||:: |   ||  |:||||| 
   Ref:      5' tgGCACCCGG-CGAGCC-CTTCCCAGg 3'

   Energy:  -31.530001 kCal/Mol

Scores for this hit:
>hsa-miR-8089	ENST00000653182.1	150.00	-31.53	2 23	871 895	24	58.33%	70.83%

Seq1,Seq2,Tot Score,Tot Energy,Max Score,Max Energy,Strand,Len1,Len2,Positions
>>hsa-miR-8089	ENST00000653182.1	150.00	-31.53	150.00	-31.53	25745	24	949	 871
Complete


   Forward:	Score: 150.000000  Q:2 to 23  R:804 to 828 Align Len (24) (58.33%) (70.83%)

   Query:    3' gaCG-GGGTTAG-G-GGACAGGGGTCc 5'
                  || |||:: |   ||  |:||||| 
   Ref:      5' tgGCACCCGG-CGAGCC-CTTCCCAGg 3'

   Energy:  -31.530001 kCal/Mol

Scores for this hit:
>hsa-miR-8089	ENST00000610086.1	150.00	-31.53	2 23	804 828	24	58.33%	70.83%

Seq1,Seq2,Tot Score,Tot Energy,Max Score,Max Energy,Strand,Len1,Len2,Positions
>>hsa-miR-8089	ENST00000610086.1	150.00	-31.53	150.00	-31.53	25746	24	849	 804
Complete


   Forward:	Score: 150.000000  Q:2 to 23  R:442 to 466 Align Len (24) (58.33%) (70.83%)

   Query:    3' gaCG-GGGTTAG-G-GGACAGGGGTCc 5'
                  || |||:: |   ||  |:||||| 
   Ref:      5' tgGCACCCGG-CGAGCC-CTTCCCAGg 3'

   Energy:  -31.530001 kCal/Mol

Scores for this hit:
>hsa-miR-8089	ENST00000432193.6	150.00	-31.53	2 23	442 466	24	58.33%	70.83%

Seq1,Seq2,Tot Score,Tot Energy,Max Score,Max Energy,Strand,Len1,Len2,Positions
>>hsa-miR-8089	ENST00000432193.6	150.00	-31.53	150.00	-31.53	25747	24	526	 442
Complete


   Forward:	Score: 168.000000  Q:2 to 23  R:1498 to 1525 Align Len (25) (64.00%) (76.00%)

   Query:    3' gaCGGGGTT-A-G-GGGACAG-GGGTCc 5'
                  | |: |: | | |:||||| ||||| 
   Ref:      5' gaGACTGAGTTTCACTCTGTCACCCAGg 3'

   Energy:  -31.830000 kCal/Mol

Scores for this hit:
>hsa-miR-8089	ENST00000654969.1	168.00	-31.83	2 23	1498 1525	25	64.00%	76.00%


   Forward:	Score: 150.000000  Q:2 to 23  R:2912 to 2936 Align Len (24) (58.33%) (70.83%)

   Query:    3' gaCG-GGGTTAG-G-GGACAGGGGTCc 5'
                  || |||:: |   ||  |:||||| 
   Ref:      5' tgGCACCCGG-CGAGCC-CTTCCCAGg 3'

   Energy:  -31.530001 kCal/Mol

Scores for this hit:
>hsa-miR-8089	ENST00000654969.1	150.00	-31.53	2 23	2912 2936	24	58.33%	70.83%

Seq1,Seq2,Tot Score,Tot Energy,Max Score,Max Energy,Strand,Len1,Len2,Positions
>>hsa-miR-8089	ENST00000654969.1	318.00	-63.36	168.00	-31.83	25748	24	2982	 1498 2912
Complete


   Forward:	Score: 150.000000  Q:2 to 23  R:588 to 612 Align Len (24) (58.33%) (70.83%)

   Query:    3' gaCG-GGGTTAG-G-GGACAGGGGTCc 5'
                  || |||:: |   ||  |:||||| 
   Ref:      5' tgGCACCCGG-CGAGCC-CTTCCCAGg 3'

   Energy:  -31.530001 kCal/Mol

Scores for this hit:
>hsa-miR-8089	ENST00000542586.2	150.00	-31.53	2 23	588 612	24	58.33%	70.83%

Seq1,Seq2,Tot Score,Tot Energy,Max Score,Max Energy,Strand,Len1,Len2,Positions
>>hsa-miR-8089	ENST00000542586.2	150.00	-31.53	150.00	-31.53	25749	24	685	 588
Complete


   Forward:	Score: 150.000000  Q:2 to 23  R:400 to 424 Align Len (24) (58.33%) (70.83%)

   Query:    3' gaCG-GGGTTAG-G-GGACAGGGGTCc 5'
                  || |||:: |   ||  |:||||| 
   Ref:      5' tgGCACCCGG-CGAGCC-CTTCCCAGg 3'

   Energy:  -31.530001 kCal/Mol

Scores for this hit:
>hsa-miR-8089	ENST00000616845.1	150.00	-31.53	2 23	400 424	24	58.33%	70.83%

Seq1,Seq2,Tot Score,Tot Energy,Max Score,Max Energy,Strand,Len1,Len2,Positions
>>hsa-miR-8089	ENST00000616845.1	150.00	-31.53	150.00	-31.53	25750	24	468	 400
Complete


   Forward:	Score: 177.000000  Q:2 to 21  R:2931 to 2953 Align Len (21) (85.71%) (85.71%)

   Query:    3' cgCCCGCCCTCGCGCC-G-CGGGc 5'
                  |||| ||||||||| | |||| 
   Ref:      5' gtGGGC-GGAGCGCGGCCTGCCCa 3'

   Energy:  -42.619999 kCal/Mol

Scores for this hit:
>hsa-miR-9899	ENST00000661943.1	177.00	-42.62	2 21	2931 2953	21	85.71%	85.71%

Seq1,Seq2,Tot Score,Tot Energy,Max Score,Max Energy,Strand,Len1,Len2,Positions
>>hsa-miR-9899	ENST00000661943.1	177.00	-42.62	177.00	-42.62	25811	22	3150	 2931
Complete


   Forward:	Score: 177.000000  Q:2 to 21  R:1216 to 1238 Align Len (21) (85.71%) (85.71%)

   Query:    3' cgCCCGCCCTCGCGCC-G-CGGGc 5'
                  |||| ||||||||| | |||| 
   Ref:      5' gtGGGC-GGAGCGCGGCCTGCCCa 3'

   Energy:  -42.619999 kCal/Mol

Scores for this hit:
>hsa-miR-9899	ENST00000416560.6	177.00	-42.62	2 21	1216 1238	21	85.71%	85.71%

Seq1,Seq2,Tot Score,Tot Energy,Max Score,Max Energy,Strand,Len1,Len2,Positions
>>hsa-miR-9899	ENST00000416560.6	177.00	-42.62	177.00	-42.62	25812	22	1422	 1216
Complete


   Forward:	Score: 177.000000  Q:2 to 21  R:1022 to 1044 Align Len (21) (85.71%) (85.71%)

   Query:    3' cgCCCGCCCTCGCGCC-G-CGGGc 5'
                  |||| ||||||||| | |||| 
   Ref:      5' gtGGGC-GGAGCGCGGCCTGCCCa 3'

   Energy:  -42.619999 kCal/Mol

Scores for this hit:
>hsa-miR-9899	ENST00000421293.2	177.00	-42.62	2 21	1022 1044	21	85.71%	85.71%

Seq1,Seq2,Tot Score,Tot Energy,Max Score,Max Energy,Strand,Len1,Len2,Positions
>>hsa-miR-9899	ENST00000421293.2	177.00	-42.62	177.00	-42.62	25813	22	1241	 1022
Complete


   Forward:	Score: 177.000000  Q:2 to 21  R:919 to 941 Align Len (21) (85.71%) (85.71%)

   Query:    3' cgCCCGCCCTCGCGCC-G-CGGGc 5'
                  |||| ||||||||| | |||| 
   Ref:      5' gtGGGC-GGAGCGCGGCCTGCCCa 3'

   Energy:  -42.619999 kCal/Mol

Scores for this hit:
>hsa-miR-9899	ENST00000359941.10	177.00	-42.62	2 21	919 941	21	85.71%	85.71%

Seq1,Seq2,Tot Score,Tot Energy,Max Score,Max Energy,Strand,Len1,Len2,Positions
>>hsa-miR-9899	ENST00000359941.10	177.00	-42.62	177.00	-42.62	25814	22	1057	 919
Complete


   Forward:	Score: 177.000000  Q:2 to 21  R:762 to 784 Align Len (21) (85.71%) (85.71%)

   Query:    3' cgCCCGCCCTCGCGCC-G-CGGGc 5'
                  |||| ||||||||| | |||| 
   Ref:      5' gtGGGC-GGAGCGCGGCCTGCCCa 3'

   Energy:  -42.619999 kCal/Mol

Scores for this hit:
>hsa-miR-9899	ENST00000653182.1	177.00	-42.62	2 21	762 784	21	85.71%	85.71%

Seq1,Seq2,Tot Score,Tot Energy,Max Score,Max Energy,Strand,Len1,Len2,Positions
>>hsa-miR-9899	ENST00000653182.1	177.00	-42.62	177.00	-42.62	25815	22	949	 762
Complete


   Forward:	Score: 177.000000  Q:2 to 21  R:695 to 717 Align Len (21) (85.71%) (85.71%)

   Query:    3' cgCCCGCCCTCGCGCC-G-CGGGc 5'
                  |||| ||||||||| | |||| 
   Ref:      5' gtGGGC-GGAGCGCGGCCTGCCCa 3'

   Energy:  -42.619999 kCal/Mol

Scores for this hit:
>hsa-miR-9899	ENST00000610086.1	177.00	-42.62	2 21	695 717	21	85.71%	85.71%

Seq1,Seq2,Tot Score,Tot Energy,Max Score,Max Energy,Strand,Len1,Len2,Positions
>>hsa-miR-9899	ENST00000610086.1	177.00	-42.62	177.00	-42.62	25816	22	849	 695
Complete


   Forward:	Score: 177.000000  Q:2 to 21  R:333 to 355 Align Len (21) (85.71%) (85.71%)

   Query:    3' cgCCCGCCCTCGCGCC-G-CGGGc 5'
                  |||| ||||||||| | |||| 
   Ref:      5' gtGGGC-GGAGCGCGGCCTGCCCa 3'

   Energy:  -42.619999 kCal/Mol

Scores for this hit:
>hsa-miR-9899	ENST00000432193.6	177.00	-42.62	2 21	333 355	21	85.71%	85.71%

Seq1,Seq2,Tot Score,Tot Energy,Max Score,Max Energy,Strand,Len1,Len2,Positions
>>hsa-miR-9899	ENST00000432193.6	177.00	-42.62	177.00	-42.62	25817	22	526	 333
Complete


   Forward:	Score: 177.000000  Q:2 to 21  R:2803 to 2825 Align Len (21) (85.71%) (85.71%)

   Query:    3' cgCCCGCCCTCGCGCC-G-CGGGc 5'
                  |||| ||||||||| | |||| 
   Ref:      5' gtGGGC-GGAGCGCGGCCTGCCCa 3'

   Energy:  -42.619999 kCal/Mol

Scores for this hit:
>hsa-miR-9899	ENST00000654969.1	177.00	-42.62	2 21	2803 2825	21	85.71%	85.71%

Seq1,Seq2,Tot Score,Tot Energy,Max Score,Max Energy,Strand,Len1,Len2,Positions
>>hsa-miR-9899	ENST00000654969.1	177.00	-42.62	177.00	-42.62	25818	22	2982	 2803
Complete


   Forward:	Score: 177.000000  Q:2 to 21  R:479 to 501 Align Len (21) (85.71%) (85.71%)

   Query:    3' cgCCCGCCCTCGCGCC-G-CGGGc 5'
                  |||| ||||||||| | |||| 
   Ref:      5' gtGGGC-GGAGCGCGGCCTGCCCa 3'

   Energy:  -42.619999 kCal/Mol

Scores for this hit:
>hsa-miR-9899	ENST00000542586.2	177.00	-42.62	2 21	479 501	21	85.71%	85.71%

Seq1,Seq2,Tot Score,Tot Energy,Max Score,Max Energy,Strand,Len1,Len2,Positions
>>hsa-miR-9899	ENST00000542586.2	177.00	-42.62	177.00	-42.62	25819	22	685	 479
Complete


   Forward:	Score: 177.000000  Q:2 to 21  R:291 to 313 Align Len (21) (85.71%) (85.71%)

   Query:    3' cgCCCGCCCTCGCGCC-G-CGGGc 5'
                  |||| ||||||||| | |||| 
   Ref:      5' gtGGGC-GGAGCGCGGCCTGCCCa 3'

   Energy:  -42.619999 kCal/Mol

Scores for this hit:
>hsa-miR-9899	ENST00000616845.1	177.00	-42.62	2 21	291 313	21	85.71%	85.71%

Seq1,Seq2,Tot Score,Tot Energy,Max Score,Max Energy,Strand,Len1,Len2,Positions
>>hsa-miR-9899	ENST00000616845.1	177.00	-42.62	177.00	-42.62	25820	22	468	 291
Complete


   Forward:	Score: 168.000000  Q:2 to 23  R:1330 to 1351 Align Len (21) (71.43%) (90.48%)

   Query:    3' taCCGCAAGTGGTCCTGGACGTCt 5'
                  ||:|||| |: ||:||||:|| 
   Ref:      5' atGGTGTTC-CT-GGGCCTGTAGa 3'

   Energy:  -36.070000 kCal/Mol

Scores for this hit:
>hsa-miR-10394-5p	ENST00000661943.1	168.00	-36.07	2 23	1330 1351	21	71.43%	90.48%

Seq1,Seq2,Tot Score,Tot Energy,Max Score,Max Energy,Strand,Len1,Len2,Positions
>>hsa-miR-10394-5p	ENST00000661943.1	168.00	-36.07	168.00	-36.07	25951	24	3150	 1330
Complete


   Forward:	Score: 151.000000  Q:2 to 22  R:3032 to 3057 Align Len (23) (69.57%) (78.26%)

   Query:    3' caGAGT-G-TC-AGGGCCGCGCGGGt 5'
                  |||| : :|  ||||||| |||| 
   Ref:      5' agCTCATTTGGCACCCGGCGAGCCCt 3'

   Energy:  -33.160000 kCal/Mol

Scores for this hit:
>hsa-miR-10394-3p	ENST00000661943.1	151.00	-33.16	2 22	3032 3057	23	69.57%	78.26%

Seq1,Seq2,Tot Score,Tot Energy,Max Score,Max Energy,Strand,Len1,Len2,Positions
>>hsa-miR-10394-3p	ENST00000661943.1	151.00	-33.16	151.00	-33.16	25961	23	3150	 3032
Complete


   Forward:	Score: 151.000000  Q:2 to 22  R:1317 to 1342 Align Len (23) (69.57%) (78.26%)

   Query:    3' caGAGT-G-TC-AGGGCCGCGCGGGt 5'
                  |||| : :|  ||||||| |||| 
   Ref:      5' agCTCATTTGGCACCCGGCGAGCCCt 3'

   Energy:  -33.160000 kCal/Mol

Scores for this hit:
>hsa-miR-10394-3p	ENST00000416560.6	151.00	-33.16	2 22	1317 1342	23	69.57%	78.26%

Seq1,Seq2,Tot Score,Tot Energy,Max Score,Max Energy,Strand,Len1,Len2,Positions
>>hsa-miR-10394-3p	ENST00000416560.6	151.00	-33.16	151.00	-33.16	25962	23	1422	 1317
Complete


   Forward:	Score: 151.000000  Q:2 to 22  R:1123 to 1148 Align Len (23) (69.57%) (78.26%)

   Query:    3' caGAGT-G-TC-AGGGCCGCGCGGGt 5'
                  |||| : :|  ||||||| |||| 
   Ref:      5' agCTCATTTGGCACCCGGCGAGCCCt 3'

   Energy:  -33.160000 kCal/Mol

Scores for this hit:
>hsa-miR-10394-3p	ENST00000421293.2	151.00	-33.16	2 22	1123 1148	23	69.57%	78.26%

Seq1,Seq2,Tot Score,Tot Energy,Max Score,Max Energy,Strand,Len1,Len2,Positions
>>hsa-miR-10394-3p	ENST00000421293.2	151.00	-33.16	151.00	-33.16	25963	23	1241	 1123
Complete


   Forward:	Score: 151.000000  Q:2 to 22  R:1020 to 1045 Align Len (23) (69.57%) (78.26%)

   Query:    3' caGAGT-G-TC-AGGGCCGCGCGGGt 5'
                  |||| : :|  ||||||| |||| 
   Ref:      5' agCTCATTTGGCACCCGGCGAGCCCt 3'

   Energy:  -33.160000 kCal/Mol

Scores for this hit:
>hsa-miR-10394-3p	ENST00000359941.10	151.00	-33.16	2 22	1020 1045	23	69.57%	78.26%

Seq1,Seq2,Tot Score,Tot Energy,Max Score,Max Energy,Strand,Len1,Len2,Positions
>>hsa-miR-10394-3p	ENST00000359941.10	151.00	-33.16	151.00	-33.16	25964	23	1057	 1020
Complete


   Forward:	Score: 151.000000  Q:2 to 22  R:863 to 888 Align Len (23) (69.57%) (78.26%)

   Query:    3' caGAGT-G-TC-AGGGCCGCGCGGGt 5'
                  |||| : :|  ||||||| |||| 
   Ref:      5' agCTCATTTGGCACCCGGCGAGCCCt 3'

   Energy:  -33.160000 kCal/Mol

Scores for this hit:
>hsa-miR-10394-3p	ENST00000653182.1	151.00	-33.16	2 22	863 888	23	69.57%	78.26%

Seq1,Seq2,Tot Score,Tot Energy,Max Score,Max Energy,Strand,Len1,Len2,Positions
>>hsa-miR-10394-3p	ENST00000653182.1	151.00	-33.16	151.00	-33.16	25965	23	949	 863
Complete


   Forward:	Score: 151.000000  Q:2 to 22  R:796 to 821 Align Len (23) (69.57%) (78.26%)

   Query:    3' caGAGT-G-TC-AGGGCCGCGCGGGt 5'
                  |||| : :|  ||||||| |||| 
   Ref:      5' agCTCATTTGGCACCCGGCGAGCCCt 3'

   Energy:  -33.160000 kCal/Mol

Scores for this hit:
>hsa-miR-10394-3p	ENST00000610086.1	151.00	-33.16	2 22	796 821	23	69.57%	78.26%

Seq1,Seq2,Tot Score,Tot Energy,Max Score,Max Energy,Strand,Len1,Len2,Positions
>>hsa-miR-10394-3p	ENST00000610086.1	151.00	-33.16	151.00	-33.16	25966	23	849	 796
Complete


   Forward:	Score: 151.000000  Q:2 to 22  R:434 to 459 Align Len (23) (69.57%) (78.26%)

   Query:    3' caGAGT-G-TC-AGGGCCGCGCGGGt 5'
                  |||| : :|  ||||||| |||| 
   Ref:      5' agCTCATTTGGCACCCGGCGAGCCCt 3'

   Energy:  -33.160000 kCal/Mol

Scores for this hit:
>hsa-miR-10394-3p	ENST00000432193.6	151.00	-33.16	2 22	434 459	23	69.57%	78.26%

Seq1,Seq2,Tot Score,Tot Energy,Max Score,Max Energy,Strand,Len1,Len2,Positions
>>hsa-miR-10394-3p	ENST00000432193.6	151.00	-33.16	151.00	-33.16	25967	23	526	 434
Complete


   Forward:	Score: 151.000000  Q:2 to 22  R:2904 to 2929 Align Len (23) (69.57%) (78.26%)

   Query:    3' caGAGT-G-TC-AGGGCCGCGCGGGt 5'
                  |||| : :|  ||||||| |||| 
   Ref:      5' agCTCATTTGGCACCCGGCGAGCCCt 3'

   Energy:  -33.160000 kCal/Mol

Scores for this hit:
>hsa-miR-10394-3p	ENST00000654969.1	151.00	-33.16	2 22	2904 2929	23	69.57%	78.26%

Seq1,Seq2,Tot Score,Tot Energy,Max Score,Max Energy,Strand,Len1,Len2,Positions
>>hsa-miR-10394-3p	ENST00000654969.1	151.00	-33.16	151.00	-33.16	25968	23	2982	 2904
Complete


   Forward:	Score: 151.000000  Q:2 to 22  R:580 to 605 Align Len (23) (69.57%) (78.26%)

   Query:    3' caGAGT-G-TC-AGGGCCGCGCGGGt 5'
                  |||| : :|  ||||||| |||| 
   Ref:      5' agCTCATTTGGCACCCGGCGAGCCCt 3'

   Energy:  -33.160000 kCal/Mol

Scores for this hit:
>hsa-miR-10394-3p	ENST00000542586.2	151.00	-33.16	2 22	580 605	23	69.57%	78.26%

Seq1,Seq2,Tot Score,Tot Energy,Max Score,Max Energy,Strand,Len1,Len2,Positions
>>hsa-miR-10394-3p	ENST00000542586.2	151.00	-33.16	151.00	-33.16	25969	23	685	 580
Complete


   Forward:	Score: 151.000000  Q:2 to 22  R:392 to 417 Align Len (23) (69.57%) (78.26%)

   Query:    3' caGAGT-G-TC-AGGGCCGCGCGGGt 5'
                  |||| : :|  ||||||| |||| 
   Ref:      5' agCTCATTTGGCACCCGGCGAGCCCt 3'

   Energy:  -33.160000 kCal/Mol

Scores for this hit:
>hsa-miR-10394-3p	ENST00000616845.1	151.00	-33.16	2 22	392 417	23	69.57%	78.26%

Seq1,Seq2,Tot Score,Tot Energy,Max Score,Max Energy,Strand,Len1,Len2,Positions
>>hsa-miR-10394-3p	ENST00000616845.1	151.00	-33.16	151.00	-33.16	25970	23	468	 392
Complete

Scan Complete
