# Supplementary material for: LncRNA TP53TG1 plays an anti-oncogenic role in cervical cancer by synthetically regulating transcriptome profile in HeLa cells
Source: Front Genet. 2022 Oct 4;13:981030. doi: 10.3389/fgene.2022.981030 (PMC9576931; doi:10.3389/fgene.2022.981030)
Supplement: Supplementary file 3 [file DataSheet1.ZIP › figures-中间图形/fig5-lncRNA-miRNA/lncRNA-miRNA-target/DElncRNA_target_miRNA_predicted_RNAhybrid.p0.05.xls]

hsa-miR-1268a	ENST00000416560.6
hsa-miR-1268a	ENST00000421293.2
hsa-miR-1268a	ENST00000542586.2
hsa-miR-1268b	ENST00000416560.6
hsa-miR-1268b	ENST00000421293.2
hsa-miR-1268b	ENST00000542586.2
hsa-miR-1273h-5p	ENST00000654969.1
hsa-miR-1296-5p	ENST00000416560.6
hsa-miR-1296-5p	ENST00000421293.2
hsa-miR-1296-5p	ENST00000432193.6
hsa-miR-1296-5p	ENST00000542586.2
hsa-miR-1296-5p	ENST00000616845.1
hsa-miR-1296-5p	ENST00000653182.1
hsa-miR-1972	ENST00000654969.1
hsa-miR-25-5p	ENST00000359941.10
hsa-miR-3176	ENST00000653182.1
hsa-miR-4271	ENST00000610086.1
hsa-miR-4523	ENST00000432193.6
hsa-miR-4523	ENST00000542586.2
hsa-miR-4523	ENST00000616845.1
hsa-miR-5008-5p	ENST00000653182.1
hsa-miR-6132	ENST00000359941.10
hsa-miR-6132	ENST00000416560.6
hsa-miR-6132	ENST00000421293.2
hsa-miR-6132	ENST00000432193.6
hsa-miR-6132	ENST00000542586.2
hsa-miR-6132	ENST00000610086.1
hsa-miR-6132	ENST00000616845.1
hsa-miR-6132	ENST00000654969.1
hsa-miR-6132	ENST00000661943.1
hsa-miR-6510-3p	ENST00000416560.6
hsa-miR-6510-3p	ENST00000421293.2
hsa-miR-6510-3p	ENST00000432193.6
hsa-miR-6510-3p	ENST00000542586.2
hsa-miR-6510-3p	ENST00000653182.1
hsa-miR-6732-5p	ENST00000432193.6
hsa-miR-6732-5p	ENST00000616845.1
hsa-miR-6778-5p	ENST00000359941.10
hsa-miR-6778-5p	ENST00000416560.6
hsa-miR-6778-5p	ENST00000421293.2
hsa-miR-6778-5p	ENST00000432193.6
hsa-miR-6778-5p	ENST00000610086.1
hsa-miR-6778-5p	ENST00000653182.1
hsa-miR-6778-5p	ENST00000661943.1
hsa-miR-6779-5p	ENST00000432193.6
hsa-miR-6779-5p	ENST00000616845.1
hsa-miR-6799-5p	ENST00000416560.6
hsa-miR-6799-5p	ENST00000421293.2
hsa-miR-6807-3p	ENST00000654969.1
hsa-miR-6836-5p	ENST00000616845.1
hsa-miR-6862-3p	ENST00000616845.1
hsa-miR-7107-5p	ENST00000432193.6
hsa-miR-7107-5p	ENST00000616845.1
hsa-miR-7160-3p	ENST00000416560.6
hsa-miR-7160-3p	ENST00000421293.2
hsa-miR-7160-3p	ENST00000432193.6
hsa-miR-7160-3p	ENST00000542586.2
hsa-miR-7160-3p	ENST00000616845.1
hsa-miR-7160-3p	ENST00000653182.1
hsa-miR-7160-3p	ENST00000654969.1
hsa-miR-7160-3p	ENST00000661943.1
