# Supplementary material for: LncRNA TP53TG1 plays an anti-oncogenic role in cervical cancer by synthetically regulating transcriptome profile in HeLa cells
Source: Front Genet. 2022 Oct 4;13:981030. doi: 10.3389/fgene.2022.981030 (PMC9576931; doi:10.3389/fgene.2022.981030)
Supplement: Supplementary file 3 [file DataSheet1.ZIP › figures-中间图形/fig5-lncRNA-miRNA/lncRNA-miRNA-target/DElncRNA_target_miRNA_predicted_RNAhybrid.xls]

target	length	miRNA	length	mfe	pvalue	position	target	seq1	seq2	miRNA
ENST00000359941.10	1057	hsa-miR-25-5p	21	-34.4	0.009919	483	A A	GCUUGAGUCUCCGCC	CGGGUUCAGAGGCGG	GUUAA A
ENST00000416560.6	1422	hsa-miR-1296-5p	22	-34.2	0.030905	1365	A A	GAGCCGGGGCCC	CUCGGUCCCGGG	CCUCUAC AUU
ENST00000421293.2	1241	hsa-miR-1296-5p	22	-34.2	0.025400	1171	A A	GAGCCGGGGCCC	CUCGGUCCCGGG	CCUCUAC AUU
ENST00000653182.1	949	hsa-miR-1296-5p	22	-34.2	0.016963	911	A A	GAGCCGGGGCCC	CUCGGUCCCGGG	CCUCUAC AUU
ENST00000432193.6	526	hsa-miR-1296-5p	22	-34.2	0.006401	482	A A	GAGCCGGGGCCC	CUCGGUCCCGGG	CCUCUAC AUU
ENST00000542586.2	685	hsa-miR-1296-5p	22	-34.2	0.010055	628	A A	GAGCCGGGGCCC	CUCGGUCCCGGG	CCUCUAC AUU
ENST00000616845.1	468	hsa-miR-1296-5p	22	-34.2	0.005198	440	A A	GAGCCGGGGCCC	CUCGGUCCCGGG	CCUCUAC AUU
ENST00000416560.6	1422	hsa-miR-1268a	18	-33.4	0.025633	1404	G A	UCCCACUACCGCGC	GGGGUGGUGGUGCG	G GGC
ENST00000421293.2	1241	hsa-miR-1268a	18	-33.4	0.020894	1210	G A	UCCCACUACCGCGC	GGGGUGGUGGUGCG	G GGC
ENST00000542586.2	685	hsa-miR-1268a	18	-33.4	0.007950	667	G A	UCCCACUACCGCGC	GGGGUGGUGGUGCG	G GGC
ENST00000654969.1	2982	hsa-miR-1972	22	-45.4	0.000897	1764	A C	AGCCACUGUGCCUGGCCU	UCGGUGACACGGACCGGA	AC CU
ENST00000653182.1	949	hsa-miR-3176	19	-31.4	0.032768	395	G U	AGUCCCAGGCCA	UCAGGGUCCGGU	GGCCA CA
ENST00000610086.1	849	hsa-miR-4271	19	-30.0	0.040771	113	G C	CUGCUUUUUCUUCCCUC	GGUGGAAAAGAAGGGGG	GG
ENST00000416560.6	1422	hsa-miR-1268b	20	-33.4	0.042202	1404	G A	UCCCACUACCGCGC	GGGGUGGUGGUGCG	GUG GGC
ENST00000421293.2	1241	hsa-miR-1268b	20	-33.4	0.034821	1210	G A	UCCCACUACCGCGC	GGGGUGGUGGUGCG	GUG GGC
ENST00000542586.2	685	hsa-miR-1268b	20	-33.4	0.014006	667	G A	UCCCACUACCGCGC	GGGGUGGUGGUGCG	GUG GGC
ENST00000432193.6	526	hsa-miR-4523	21	-31.1	0.028504	483	G A	AGCCGGGGCCC	UCGGCUCCGGG	UG AGAGCCAG
ENST00000542586.2	685	hsa-miR-4523	21	-31.1	0.042776	629	G A	AGCCGGGGCCC	UCGGCUCCGGG	UG AGAGCCAG
ENST00000616845.1	468	hsa-miR-4523	21	-31.1	0.023622	441	G A	AGCCGGGGCCC	UCGGCUCCGGG	UG AGAGCCAG
ENST00000653182.1	949	hsa-miR-5008-5p	22	-32.2	0.047730	38	A C	UGCUUCAGGGGCCUU	ACGGGGUUCCCGGAG	GGUGAC U
ENST00000661943.1	3150	hsa-miR-6132	19	-35.1	0.027688	2529	G C	GGUCCUCAGCCCUGC	UUAGGGGUCGGGACG	ACG A
ENST00000416560.6	1422	hsa-miR-6132	19	-35.1	0.008493	885	G C	GGUCCUCAGCCCUGC	UUAGGGGUCGGGACG	ACG A
ENST00000421293.2	1241	hsa-miR-6132	19	-35.1	0.006802	882	G C	GGUCCUCAGCCCUGC	UUAGGGGUCGGGACG	ACG A
ENST00000359941.10	1057	hsa-miR-6132	19	-35.1	0.005194	517	G C	GGUCCUCAGCCCUGC	UUAGGGGUCGGGACG	ACG A
ENST00000610086.1	849	hsa-miR-6132	19	-35.1	0.003541	293	G C	GGUCCUCAGCCCUGC	UUAGGGGUCGGGACG	ACG A
ENST00000432193.6	526	hsa-miR-6132	19	-35.1	0.001438	122	G C	GGUCCUCAGCCCUGC	UUAGGGGUCGGGACG	ACG A
ENST00000654969.1	2982	hsa-miR-6132	19	-35.1	0.025674	2401	G C	GGUCCUCAGCCCUGC	UUAGGGGUCGGGACG	ACG A
ENST00000542586.2	685	hsa-miR-6132	19	-35.1	0.002391	148	G C	GGUCCUCAGCCCUGC	UUAGGGGUCGGGACG	ACG A
ENST00000616845.1	468	hsa-miR-6132	19	-35.1	0.001137	80	G C	GGUCCUCAGCCCUGC	UUAGGGGUCGGGACG	ACG A
ENST00000416560.6	1422	hsa-miR-6510-3p	21	-33.5	0.029198	1389	U G	GGAGACAGGGUCGG	CCUCUGUCUCAGCC	GACGU AC
ENST00000421293.2	1241	hsa-miR-6510-3p	21	-33.5	0.023917	1195	U G	GGAGACAGGGUCGG	CCUCUGUCUCAGCC	GACGU AC
ENST00000653182.1	949	hsa-miR-6510-3p	21	-32.2	0.028999	935	U	GGAGACAGGGUCGG	CCUCUGUCUCAGCC	GACGU AC
ENST00000432193.6	526	hsa-miR-6510-3p	21	-33.5	0.005887	506	U G	GGAGACAGGGUCGG	CCUCUGUCUCAGCC	GACGU AC
ENST00000542586.2	685	hsa-miR-6510-3p	21	-33.5	0.009319	652	U G	GGAGACAGGGUCGG	CCUCUGUCUCAGCC	GACGU AC
ENST00000432193.6	526	hsa-miR-6732-5p	20	-30.0	0.038358	132	C C	CCUGCCACUCUCUG	GGACGGUGGGGGAU	CCGGUC
ENST00000616845.1	468	hsa-miR-6732-5p	20	-30.0	0.031881	90	C C	CCUGCCACUCUCUG	GGACGGUGGGGGAU	CCGGUC
ENST00000661943.1	3150	hsa-miR-6778-5p	22	-37.5	0.027601	2462	G C	UUUGUCUCCUGUCUUCUCAUU	GGACGGAGGACAGGAGGGUGA	U
ENST00000416560.6	1422	hsa-miR-6778-5p	22	-37.5	0.008810	818	G C	UUUGUCUCCUGUCUUCUCAUU	GGACGGAGGACAGGAGGGUGA	U
ENST00000421293.2	1241	hsa-miR-6778-5p	22	-37.5	0.007111	815	G C	UUUGUCUCCUGUCUUCUCAUU	GGACGGAGGACAGGAGGGUGA	U
ENST00000359941.10	1057	hsa-miR-6778-5p	22	-37.5	0.005482	290	G C	UUUGUCUCCUGUCUUCUCAUU	GGACGGAGGACAGGAGGGUGA	U
ENST00000653182.1	949	hsa-miR-6778-5p	22	-37.5	0.004581	268	G C	UUUGUCUCCUGUCUUCUCAUU	GGACGGAGGACAGGAGGGUGA	U
ENST00000610086.1	849	hsa-miR-6778-5p	22	-37.5	0.003789	58	G C	UUUGUCUCCUGUCUUCUCAUU	GGACGGAGGACAGGAGGGUGA	U
ENST00000432193.6	526	hsa-miR-6778-5p	22	-37.5	0.001591	55	G C	UUUGUCUCCUGUCUUCUCAUU	GGACGGAGGACAGGAGGGUGA	U
ENST00000432193.6	526	hsa-miR-6779-5p	21	-30.4	0.035269	453	G G	AGCCCUUCCCAG	UCGGGGAGGGUC	CGGUUUGGG
ENST00000616845.1	468	hsa-miR-6779-5p	21	-30.4	0.029307	411	G G	AGCCCUUCCCAG	UCGGGGAGGGUC	CGGUUUGGG
ENST00000416560.6	1422	hsa-miR-6799-5p	20	-32.8	0.044648	191	G U	AGUCCUGUACAUUUUUCC	UCGGGACGUGUGGAGGGG	GG
ENST00000421293.2	1241	hsa-miR-6799-5p	20	-32.8	0.036837	188	G U	AGUCCUGUACAUUUUUCC	UCGGGACGUGUGGAGGGG	GG
ENST00000654969.1	2982	hsa-miR-6807-3p	23	-36.1	0.037648	1520	C G	CCAGGUGGGAGUGCAGUG	GGUUCGUCCUUACGUCAC	GACCC
ENST00000616845.1	468	hsa-miR-6836-5p	22	-30.6	0.042131	442	A A	GCCGGGGCCC	CGGUCCCGGG	UACGGACG ACGC
ENST00000616845.1	468	hsa-miR-6862-3p	24	-31.3	0.042438	270	C A	CCAGAGGGUUGGGU	GGUCUCUCGACCCA	UCUCCC CUCC
ENST00000432193.6	526	hsa-miR-7107-5p	22	-31.5	0.035149	456	C C	CCUUCCCAGGCC	GGAGGGGUCCGG	GGGAAGGA CU
ENST00000616845.1	468	hsa-miR-7107-5p	22	-31.5	0.029295	414	C C	CCUUCCCAGGCC	GGAGGGGUCCGG	GGGAAGGA CU
ENST00000661943.1	3150	hsa-miR-7160-3p	21	-35.1	0.041717	3078	A A	UAGAGCCGGGGCCC	AUUUCGGUCCCGGG	AGACG AC
ENST00000416560.6	1422	hsa-miR-7160-3p	21	-35.1	0.013548	1363	A A	UAGAGCCGGGGCCC	AUUUCGGUCCCGGG	AGACG AC
ENST00000421293.2	1241	hsa-miR-7160-3p	21	-35.1	0.010964	1169	A A	UAGAGCCGGGGCCC	AUUUCGGUCCCGGG	AGACG AC
ENST00000653182.1	949	hsa-miR-7160-3p	21	-35.1	0.007100	909	A A	UAGAGCCGGGGCCC	AUUUCGGUCCCGGG	AGACG AC
ENST00000432193.6	526	hsa-miR-7160-3p	21	-35.1	0.002493	480	A A	UAGAGCCGGGGCCC	AUUUCGGUCCCGGG	AGACG AC
ENST00000654969.1	2982	hsa-miR-7160-3p	21	-35.1	0.038829	2950	A A	UAGAGCCGGGGCCC	AUUUCGGUCCCGGG	AGACG AC
ENST00000542586.2	685	hsa-miR-7160-3p	21	-35.1	0.004048	626	A A	UAGAGCCGGGGCCC	AUUUCGGUCCCGGG	AGACG AC
ENST00000616845.1	468	hsa-miR-7160-3p	21	-35.1	0.001994	438	A A	UAGAGCCGGGGCCC	AUUUCGGUCCCGGG	AGACG AC
ENST00000654969.1	2982	hsa-miR-1273h-5p	21	-48.5	0.000152	1553	U G	GCUGCAGCCUUGACCUCCUAG	UGACGUCGGAACUGGAGGGUC
