# Supplementary material for: LncRNA TP53TG1 plays an anti-oncogenic role in cervical cancer by synthetically regulating transcriptome profile in HeLa cells
Source: Front Genet. 2022 Oct 4;13:981030. doi: 10.3389/fgene.2022.981030 (PMC9576931; doi:10.3389/fgene.2022.981030)
Supplement: Supplementary file 3 [file DataSheet1.ZIP › figures-中间图形/fig5-lncRNA-miRNA/lncRNA-miRNA-target/hsa_target.filter.xls]

hsa-miR-6779-5p	NRIP2	0	1
hsa-miR-1273h-5p	GPR4	0	1
hsa-miR-6779-5p	FTO	0	1
hsa-miR-1273h-5p	ZNF528	0	1
hsa-miR-6779-5p	CDADC1	0	1
hsa-miR-1972	DESI2	0	1
hsa-miR-6799-5p	CECR2	0	1
hsa-miR-6807-3p	SLC5A12	0	1
hsa-miR-6799-5p	AGPAT1	0	1
hsa-miR-6799-5p	SENP5	0	1
hsa-miR-6799-5p	COL9A1	0	1
hsa-miR-6799-5p	SH3PXD2B	0	1
hsa-miR-6799-5p	HMGCLL1	0	1
hsa-miR-1273h-5p	IMPG2	0	1
hsa-miR-6807-3p	KIAA2026	0	1
hsa-miR-6779-5p	BBOF1	0	1
hsa-miR-1273h-5p	DYDC2	0	1
hsa-miR-6807-3p	UBL3	0	1
hsa-miR-6779-5p	ATXN2L	0	1
hsa-miR-6732-5p	TFCP2	0	1
hsa-miR-6807-3p	MAP1B	0	1
hsa-miR-6779-5p	ZNF234	0	1
hsa-miR-1273h-5p	FAM214B	0	1
hsa-miR-1273h-5p	KCNQ2	0	1
hsa-miR-1972	PDXK	0	1
hsa-miR-6779-5p	USP4	0	1
hsa-miR-6799-5p	TMEM220	0	1
hsa-miR-6779-5p	RIT1	0	1
hsa-miR-6799-5p	ZNF432	0	1
hsa-miR-6779-5p	IFI6	0	1
hsa-miR-6807-3p	SECISBP2L	0	1
hsa-miR-6807-3p	TRDMT1	0	1
hsa-miR-6799-5p	ATXN3	0	1
hsa-miR-6779-5p	STK25	0	1
hsa-miR-6807-3p	PROX1	0	1
hsa-miR-1273h-5p	SIKE1	0	1
hsa-miR-1273h-5p	ENTPD2	0	1
hsa-miR-1273h-5p	ABCB5	0	1
hsa-miR-6732-5p	CORIN	0	1
hsa-miR-6779-5p	SLC22A11	0	1
hsa-miR-6807-3p	TTC28	0	1
hsa-miR-6732-5p	GUCY1A2	0	1
hsa-miR-6779-5p	CAMLG	0	1
hsa-miR-6799-5p	TTLL4	0	1
hsa-miR-1273h-5p	CGNL1	0	1
hsa-miR-1273h-5p	KLF12	0	1
hsa-miR-6732-5p	CCDC80	0	1
hsa-miR-6779-5p	IYD	0	1
hsa-miR-1273h-5p	CLIC5	0	1
hsa-miR-6807-3p	NAP1L2	0	1
hsa-miR-6799-5p	AMER3	0	1
hsa-miR-6807-3p	TOGARAM1	0	1
hsa-miR-6807-3p	AGGF1	0	1
hsa-miR-6799-5p	CDCP1	0	1
hsa-miR-6732-5p	KCNC2	0	1
hsa-miR-6807-3p	MFSD6	0	1
hsa-miR-1273h-5p	DEPDC5	0	1
hsa-miR-6799-5p	ASF1B	0	1
hsa-miR-6799-5p	TMEM132E	0	1
hsa-miR-6799-5p	PRRG1	0	1
hsa-miR-6807-3p	C11orf87	0	1
hsa-miR-6732-5p	CCDC120	0	1
hsa-miR-1972	GZMH	0	1
hsa-miR-6807-3p	MAMDC2	0	1
hsa-miR-1273h-5p	TSEN2	0	1
hsa-miR-1273h-5p	ZNF468	0	1
hsa-miR-1972	NCBP2	0	1
hsa-miR-1273h-5p	SAMD12	0	1
hsa-miR-6779-5p	RDH10	0	1
hsa-miR-6807-3p	MGAT4A	0	1
hsa-miR-1972	ZMAT2	0	1
hsa-miR-6799-5p	SPTB	0	1
hsa-miR-1273h-5p	MTF1	0	1
hsa-miR-6807-3p	ZNF799	0	1
hsa-miR-6779-5p	APOC2	0	1
hsa-miR-1273h-5p	TPPP	0	1
hsa-miR-6799-5p	TMEM154	0	1
hsa-miR-6779-5p	EMILIN3	0	1
hsa-miR-1972	MYCBP2	0	1
hsa-miR-1273h-5p	CSF3R	0	1
hsa-miR-1273h-5p	SLC19A3	0	1
hsa-miR-1273h-5p	IL31RA	0	1
hsa-miR-6807-3p	SURF4	0	1
hsa-miR-6779-5p	TMEM41B	0	1
hsa-miR-1273h-5p	TAPBP	0	1
hsa-miR-1273h-5p	TSPAN18	0	1
hsa-miR-6799-5p	DEPDC5	0	1
hsa-miR-1273h-5p	IFNLR1	0	1
hsa-miR-6779-5p	OAS3	0	1
hsa-miR-6779-5p	MYO1D	0	1
hsa-miR-1273h-5p	ARHGAP26	0	1
hsa-miR-6799-5p	SLC6A11	0	1
hsa-miR-1972	CLDN9	0	1
hsa-miR-1972	CBX5	0	1
hsa-miR-1273h-5p	GINS1	0	1
hsa-miR-6779-5p	PCBP2	0	1
hsa-miR-6807-3p	RBMX2	0	1
hsa-miR-1273h-5p	GRIN3A	0	1
hsa-miR-6807-3p	FAM98A	0	1
hsa-miR-6779-5p	LAMB4	0	1
hsa-miR-6779-5p	MPI	0	1
hsa-miR-6807-3p	UBE2E3	0	1
hsa-miR-1972	SMPX	0	1
hsa-miR-6779-5p	AAK1	0	1
hsa-miR-6779-5p	RPS6KA2	0	1
hsa-miR-6779-5p	PACS1	0	1
hsa-miR-1972	CTNS	0	1
hsa-miR-1273h-5p	RGS8	0	1
hsa-miR-6807-3p	KLHL32	0	1
hsa-miR-6799-5p	DUOXA1	0	1
hsa-miR-1972	ISL1	0	1
hsa-miR-6807-3p	PRRG1	0	1
hsa-miR-6779-5p	TPCN1	0	1
hsa-miR-6779-5p	ATG16L2	0	1
hsa-miR-6799-5p	UFSP1	0	1
hsa-miR-6779-5p	SYNJ2BP	0	1
hsa-miR-1972	RFPL4B	0	1
hsa-miR-6779-5p	CDK6	0	1
hsa-miR-6779-5p	TKFC	0	1
hsa-miR-6799-5p	NSL1	0	1
hsa-miR-6799-5p	SCGB1C1	0	1
hsa-miR-6799-5p	AP3B2	0	1
hsa-miR-1273h-5p	JPH2	0	1
hsa-miR-1273h-5p	ELOVL7	0	1
hsa-miR-6779-5p	C19orf47	0	1
hsa-miR-1273h-5p	ERCC6L2	0	1
hsa-miR-6799-5p	CNBD2	0	1
hsa-miR-6807-3p	INPP4A	0	1
hsa-miR-6732-5p	RAB43	0	1
hsa-miR-1273h-5p	TXNDC12	0	1
hsa-miR-6779-5p	RPH3AL	0	1
hsa-miR-1972	RXRA	0	1
hsa-miR-1972	POM121	0	1
hsa-miR-6799-5p	ABCB5	0	1
hsa-miR-6799-5p	FURIN	0	1
hsa-miR-6807-3p	FLVCR1	0	1
hsa-miR-1273h-5p	NDRG1	0	1
hsa-miR-6807-3p	SOGA3	0	1
hsa-miR-6779-5p	KIAA1755	0	1
hsa-miR-6807-3p	IKZF5	0	1
hsa-miR-6779-5p	CORO2B	0	1
hsa-miR-6732-5p	TMEM80	0	1
hsa-miR-1972	KCNS1	0	1
hsa-miR-1273h-5p	TIMM50	0	1
hsa-miR-6799-5p	ZNF101	0	1
hsa-miR-1972	TOR1AIP2	0	1
hsa-miR-6779-5p	DAG1	0	1
hsa-miR-6779-5p	ATL3	0	1
hsa-miR-6779-5p	ITPRIPL2	0	1
hsa-miR-6807-3p	RAD23B	0	1
hsa-miR-6799-5p	WNT1	0	1
hsa-miR-6779-5p	RPS29	0	1
hsa-miR-6799-5p	RTKN	0	1
hsa-miR-6732-5p	TRIM59	0	1
hsa-miR-6779-5p	HSPB7	0	1
hsa-miR-6779-5p	VIRMA	0	1
hsa-miR-6732-5p	EFNA3	0	1
hsa-miR-1273h-5p	FAM162B	0	1
hsa-miR-6779-5p	ZFP64	0	1
hsa-miR-6799-5p	SLC11A2	0	1
hsa-miR-6799-5p	JAKMIP2	0	1
hsa-miR-6799-5p	MIEF2	0	1
hsa-miR-1273h-5p	MYOZ2	0	1
hsa-miR-1273h-5p	RIT1	0	1
hsa-miR-6779-5p	FXR2	0	1
hsa-miR-6799-5p	SNX29	0	1
hsa-miR-1273h-5p	SHCBP1	0	1
hsa-miR-1273h-5p	CNEP1R1	0	1
hsa-miR-1972	ROBO4	0	1
hsa-miR-1273h-5p	RNF207	0	1
hsa-miR-6807-3p	UBXN8	0	1
hsa-miR-6799-5p	DERL1	0	1
hsa-miR-1972	CPNE5	0	1
hsa-miR-6807-3p	POGLUT2	0	1
hsa-miR-1273h-5p	FAM204A	0	1
hsa-miR-1273h-5p	TNFAIP8L1	0	1
hsa-miR-1972	ZNF280D	0	1
hsa-miR-6799-5p	SIRPB1	0	1
hsa-miR-1273h-5p	NCBP3	0	1
hsa-miR-6779-5p	SYT6	0	1
hsa-miR-6807-3p	DCBLD2	0	1
hsa-miR-6799-5p	EIF4B	0	1
hsa-miR-6799-5p	NDST1	0	1
hsa-miR-6779-5p	GSTM2	0	1
hsa-miR-1972	HIPK2	0	1
hsa-miR-1972	SYNDIG1	0	1
hsa-miR-6779-5p	DNAJC8	0	1
hsa-miR-1273h-5p	SP140L	0	1
hsa-miR-6779-5p	MS4A10	0	1
hsa-miR-6732-5p	RNF157	0	1
hsa-miR-6807-3p	ACER3	0	1
hsa-miR-1273h-5p	TRIB1	0	1
hsa-miR-6807-3p	DISC1	0	1
hsa-miR-6732-5p	CHRNA4	0	1
hsa-miR-6807-3p	CHST11	0	1
hsa-miR-6799-5p	TMEM63C	0	1
hsa-miR-1273h-5p	PTCHD4	0	1
hsa-miR-1972	CRKL	0	1
hsa-miR-6799-5p	ZSCAN29	0	1
hsa-miR-1273h-5p	PTGES	0	1
hsa-miR-1273h-5p	NTM	0	1
hsa-miR-6799-5p	WDR55	0	1
hsa-miR-6807-3p	TMTC4	0	1
hsa-miR-6799-5p	GLUL	0	1
hsa-miR-6732-5p	SKI	0	1
hsa-miR-6799-5p	GNAT1	0	1
hsa-miR-6807-3p	SLC38A2	0	1
hsa-miR-1273h-5p	SBSPON	0	1
hsa-miR-1273h-5p	RFT1	0	1
hsa-miR-6807-3p	SLC35G3	0	1
hsa-miR-1972	GIGYF2	0	1
hsa-miR-6799-5p	HEYL	0	1
hsa-miR-1273h-5p	CNBP	0	1
hsa-miR-6779-5p	DZIP1	0	1
hsa-miR-6779-5p	AFF3	0	1
hsa-miR-1273h-5p	APOA5	0	1
hsa-miR-6799-5p	EPB41L1	0	1
hsa-miR-1273h-5p	VPS25	0	1
hsa-miR-6799-5p	HECTD4	0	1
hsa-miR-1972	REM1	0	1
hsa-miR-1273h-5p	DZIP1	0	1
hsa-miR-1273h-5p	ZNF814	0	1
hsa-miR-1273h-5p	SLC11A2	0	1
hsa-miR-1273h-5p	SMU1	0	1
hsa-miR-6807-3p	USP27X	0	1
hsa-miR-1972	AGAP1	0	1
hsa-miR-6799-5p	TRAPPC14	0	1
hsa-miR-6799-5p	UMPS	0	1
hsa-miR-6779-5p	NCR3LG1	0	1
hsa-miR-1273h-5p	LRRC47	0	1
hsa-miR-1273h-5p	NDST1	0	1
hsa-miR-6779-5p	PYGO1	0	1
hsa-miR-6799-5p	RAD9B	0	1
hsa-miR-6799-5p	JAK3	0	1
hsa-miR-6732-5p	PITPNA	0	1
hsa-miR-1273h-5p	NUAK2	0	1
hsa-miR-6779-5p	SLC25A32	0	1
hsa-miR-6732-5p	GPD1L	0	1
hsa-miR-6779-5p	RHOF	0	1
hsa-miR-1972	ZNF551	0	1
hsa-miR-1273h-5p	FRMD5	0	1
hsa-miR-1972	NEO1	0	1
hsa-miR-1273h-5p	STARD4	0	1
hsa-miR-6779-5p	RUNDC1	0	1
hsa-miR-1273h-5p	UPK2	0	1
hsa-miR-6779-5p	FANCF	0	1
hsa-miR-6779-5p	ATP6V1C1	0	1
hsa-miR-6779-5p	UBP1	0	1
hsa-miR-6779-5p	NRSN1	0	1
hsa-miR-6799-5p	KCNAB2	0	1
hsa-miR-6799-5p	OR2A4	0	1
hsa-miR-6799-5p	MXRA7	0	1
hsa-miR-6799-5p	BBIP1	0	1
hsa-miR-6807-3p	MYEF2	0	1
hsa-miR-1273h-5p	MTR	0	1
hsa-miR-6510-3p	C17orf107	0	1
hsa-miR-6799-5p	SGMS1	0	1
hsa-miR-6807-3p	CPSF2	0	1
hsa-miR-6799-5p	PSKH1	0	1
hsa-miR-6779-5p	PGAM5	0	1
hsa-miR-6807-3p	ENAH	0	1
hsa-miR-1273h-5p	TMEM63C	0	1
hsa-miR-6779-5p	NR3C1	0	1
hsa-miR-1972	C1orf21	0	1
hsa-miR-6799-5p	PATE4	0	1
hsa-miR-1273h-5p	KCNAB2	0	1
hsa-miR-1972	ALX4	0	1
hsa-miR-1273h-5p	GPSM1	0	1
hsa-miR-6779-5p	F11R	0	1
hsa-miR-6807-3p	KPNA4	0	1
hsa-miR-6799-5p	CDC14A	0	1
hsa-miR-6807-3p	POLD3	0	1
hsa-miR-6779-5p	GSTM1	0	1
hsa-miR-1273h-5p	ZNF154	0	1
hsa-miR-1972	CDX2	0	1
hsa-miR-1273h-5p	SYT2	0	1
hsa-miR-6799-5p	TRIM64	0	1
hsa-miR-1273h-5p	ADIPOQ	0	1
hsa-miR-1972	DCBLD2	0	1
hsa-miR-6779-5p	SLC47A1	0	1
hsa-miR-1273h-5p	SP8	0	1
hsa-miR-6779-5p	FURIN	0	1
hsa-miR-1273h-5p	BMP8A	0	1
hsa-miR-1972	LASP1	0	1
hsa-miR-6799-5p	BLOC1S3	0	1
hsa-miR-6807-3p	NEXN	0	1
hsa-miR-1273h-5p	SIRPG	0	1
hsa-miR-6779-5p	NANP	0	1
hsa-miR-1972	SMIM24	0	1
hsa-miR-1273h-5p	HACD4	0	1
hsa-miR-6779-5p	NCEH1	0	1
hsa-miR-1972	TMEM198	0	1
hsa-miR-1972	IL18BP	0	1
hsa-miR-6779-5p	VCL	0	1
hsa-miR-6732-5p	TMEM169	0	1
hsa-miR-6799-5p	ASPH	0	1
hsa-miR-1972	CDH9	0	1
hsa-miR-1273h-5p	SLC8A1	0	1
hsa-miR-6799-5p	MRI1	0	1
hsa-miR-6779-5p	PIM1	0	1
hsa-miR-6799-5p	SAMD4A	0	1
hsa-miR-1273h-5p	ZFP64	0	1
hsa-miR-1273h-5p	VAV3	0	1
hsa-miR-6799-5p	PRICKLE3	0	1
hsa-miR-6799-5p	ARL17B	0	1
hsa-miR-6779-5p	NACC1	0	1
hsa-miR-1273h-5p	TIMP3	0	1
hsa-miR-6799-5p	CAPN6	0	1
hsa-miR-1972	OPTC	0	1
hsa-miR-6779-5p	MEPCE	0	1
hsa-miR-1273h-5p	ACSS3	0	1
hsa-miR-6779-5p	NIPAL3	0	1
hsa-miR-6799-5p	GGA2	0	1
hsa-miR-1273h-5p	MDM2	0	1
hsa-miR-6732-5p	CHN1	0	1
hsa-miR-6779-5p	CPSF2	0	1
hsa-miR-6779-5p	PXDN	0	1
hsa-miR-1273h-5p	DAGLA	0	1
hsa-miR-1972	HERC4	0	1
hsa-miR-1273h-5p	COX18	0	1
hsa-miR-1273h-5p	ODAPH	0	1
hsa-miR-6779-5p	PDLIM2	0	1
hsa-miR-6799-5p	ZADH2	0	1
hsa-miR-1273h-5p	INPP5B	0	1
hsa-miR-1273h-5p	ANKRD52	0	1
hsa-miR-6779-5p	INPP5B	0	1
hsa-miR-6779-5p	ATP5MC2	0	1
hsa-miR-1273h-5p	UBN2	0	1
hsa-miR-6799-5p	SLC23A2	0	1
hsa-miR-6779-5p	TMEM132E	0	1
hsa-miR-1273h-5p	NMNAT2	0	1
hsa-miR-6807-3p	FOXL2NB	0	1
hsa-miR-6779-5p	AXL	0	1
hsa-miR-6799-5p	ILRUN	0	1
hsa-miR-1273h-5p	CTDSPL	0	1
hsa-miR-6799-5p	PLEKHA5	0	1
hsa-miR-6779-5p	ABRA	0	1
hsa-miR-6779-5p	TIMP2	0	1
hsa-miR-6807-3p	DNA2	0	1
hsa-miR-1273h-5p	GFOD2	0	1
hsa-miR-6779-5p	TNRC6B	0	1
hsa-miR-6799-5p	ARID1A	0	1
hsa-miR-6779-5p	GNL3L	0	1
hsa-miR-6510-3p	PARD3B	0	1
hsa-miR-6779-5p	FRG2	0	1
hsa-miR-6799-5p	ZNF814	0	1
hsa-miR-6779-5p	ABCC12	0	1
hsa-miR-1273h-5p	PEX2	0	1
hsa-miR-1972	SEPTIN7	0	1
hsa-miR-6807-3p	HSPA9	0	1
hsa-miR-1273h-5p	GRSF1	0	1
hsa-miR-6799-5p	FBXO27	0	1
hsa-miR-1273h-5p	ALDH1L2	0	1
hsa-miR-6799-5p	METTL7A	0	1
hsa-miR-6779-5p	FRMPD4	0	1
hsa-miR-6807-3p	EFHC2	0	1
hsa-miR-1273h-5p	GYG2	0	1
hsa-miR-6807-3p	NIPAL3	0	1
hsa-miR-6799-5p	PSPH	0	1
hsa-miR-6779-5p	DDA1	0	1
hsa-miR-6732-5p	FBXL19	0	1
hsa-miR-6732-5p	ZNF576	0	1
hsa-miR-1273h-5p	PPEF2	0	1
hsa-miR-6799-5p	MPL	0	1
hsa-miR-6799-5p	B9D1	0	1
hsa-miR-1273h-5p	HOXA1	0	1
hsa-miR-6807-3p	ZNF682	0	1
hsa-miR-6779-5p	CBX5	0	1
hsa-miR-6779-5p	PLEKHA1	0	1
hsa-miR-1972	GJC1	0	1
hsa-miR-6732-5p	OAS2	0	1
hsa-miR-1273h-5p	VWA2	0	1
hsa-miR-6799-5p	DLG2	0	1
hsa-miR-6779-5p	XPO4	0	1
hsa-miR-6732-5p	GRIA1	0	1
hsa-miR-6732-5p	LRRC61	0	1
hsa-miR-6807-3p	LAMP2	0	1
hsa-miR-6779-5p	PRRG4	0	1
hsa-miR-6807-3p	NF1	0	1
hsa-miR-6779-5p	SLC2A4	0	1
hsa-miR-1972	NLRC3	0	1
hsa-miR-1273h-5p	RNF24	0	1
hsa-miR-6779-5p	CPLX3	0	1
hsa-miR-1972	KCNH5	0	1
hsa-miR-6779-5p	ZNF626	0	1
hsa-miR-1273h-5p	MASP1	0	1
hsa-miR-6779-5p	NHEJ1	0	1
hsa-miR-6779-5p	AIFM2	0	1
hsa-miR-6807-3p	THBS1	0	1
hsa-miR-6799-5p	DCHS2	0	1
hsa-miR-6779-5p	MIGA2	0	1
hsa-miR-6807-3p	ASPH	0	1
hsa-miR-6807-3p	SNX27	0	1
hsa-miR-1972	CPA4	0	1
hsa-miR-6799-5p	LDB1	0	1
hsa-miR-6779-5p	BCO2	0	1
hsa-miR-6779-5p	TIGD6	0	1
hsa-miR-1273h-5p	RBM24	0	1
hsa-miR-6807-3p	EHMT1	0	1
hsa-miR-1273h-5p	DPH2	0	1
hsa-miR-6779-5p	PSMD12	0	1
hsa-miR-1273h-5p	APBB2	0	1
hsa-miR-6807-3p	VKORC1L1	0	1
hsa-miR-6779-5p	PPEF2	0	1
hsa-miR-1273h-5p	SCG2	0	1
hsa-miR-6799-5p	EXPH5	0	1
hsa-miR-1273h-5p	CRYBG1	0	1
hsa-miR-6779-5p	PRH2	0	1
hsa-miR-6799-5p	MEIS3	0	1
hsa-miR-6799-5p	FOXK1	0	1
hsa-miR-6779-5p	PHC2	0	1
hsa-miR-6807-3p	BICC1	0	1
hsa-miR-1273h-5p	ARRB1	0	1
hsa-miR-6807-3p	KIAA1217	0	1
hsa-miR-1273h-5p	GNB4	0	1
hsa-miR-6807-3p	PTP4A1	0	1
hsa-miR-6799-5p	RAB21	0	1
hsa-miR-6779-5p	CADM3	0	1
hsa-miR-1972	C22orf39	0	1
hsa-miR-6807-3p	PGM2L1	0	1
hsa-miR-1273h-5p	POU2F1	0	1
hsa-miR-1273h-5p	PPIL3	0	1
hsa-miR-6732-5p	SHBG	0	1
hsa-miR-1972	GAS2	0	1
hsa-miR-1273h-5p	NLGN3	0	1
hsa-miR-6807-3p	TRIL	0	1
hsa-miR-6799-5p	IRAK3	0	1
hsa-miR-1273h-5p	LIX1L	0	1
hsa-miR-6799-5p	MS4A10	0	1
hsa-miR-1972	ULK1	0	1
hsa-miR-6807-3p	HOMER1	0	1
hsa-miR-6732-5p	HPCAL4	0	1
hsa-miR-1273h-5p	NRIP3	0	1
hsa-miR-1273h-5p	P4HA1	0	1
hsa-miR-6807-3p	ST8SIA1	0	1
hsa-miR-6779-5p	ADAMTSL5	0	1
hsa-miR-1972	ETNK1	0	1
hsa-miR-1972	SCARF2	0	1
hsa-miR-1273h-5p	HOOK3	0	1
hsa-miR-6799-5p	BCKDHB	0	1
hsa-miR-6807-3p	SLC31A1	0	1
hsa-miR-6799-5p	FAM111A	0	1
hsa-miR-6779-5p	CRIPT	0	1
hsa-miR-1273h-5p	PTGES3L	0	1
hsa-miR-1273h-5p	PAIP2B	0	1
hsa-miR-6807-3p	PCGF5	0	1
hsa-miR-6807-3p	ZNF711	0	1
hsa-miR-6799-5p	KCNQ2	0	1
hsa-miR-6779-5p	ZNF740	0	1
hsa-miR-6779-5p	ARFRP1	0	1
hsa-miR-6807-3p	DCLK1	0	1
hsa-miR-1273h-5p	UQCC3	0	1
hsa-miR-6807-3p	CTXN3	0	1
hsa-miR-1273h-5p	DAZAP2	0	1
hsa-miR-1273h-5p	MLLT1	0	1
hsa-miR-6779-5p	ATF6	0	1
hsa-miR-1972	CAVIN1	0	1
hsa-miR-6807-3p	RIN2	0	1
hsa-miR-6799-5p	FAM219B	0	1
hsa-miR-6779-5p	ANKRD40	0	1
hsa-miR-6807-3p	ZMPSTE24	0	1
hsa-miR-1273h-5p	CRKL	0	1
hsa-miR-1273h-5p	ANKS1B	0	1
hsa-miR-6779-5p	TMED9	0	1
hsa-miR-6779-5p	DTWD2	0	1
hsa-miR-6779-5p	RABL2A	0	1
hsa-miR-6799-5p	S100A5	0	1
hsa-miR-6779-5p	SV2C	0	1
hsa-miR-1273h-5p	CDADC1	0	1
hsa-miR-6779-5p	APOA5	0	1
hsa-miR-6807-3p	DYTN	0	1
hsa-miR-1972	PRKACB	0	1
hsa-miR-1273h-5p	SIGLEC1	0	1
hsa-miR-6799-5p	RTKN2	0	1
hsa-miR-6779-5p	SPN	0	1
hsa-miR-6779-5p	GJB1	0	1
hsa-miR-6779-5p	PRORP	0	1
hsa-miR-6732-5p	NLN	0	1
hsa-miR-6779-5p	SOGA1	0	1
hsa-miR-1273h-5p	NUDT5	0	1
hsa-miR-1273h-5p	MSI2	0	1
hsa-miR-1273h-5p	BAIAP2	0	1
hsa-miR-1972	LANCL1	0	1
hsa-miR-6807-3p	MED17	0	1
hsa-miR-1273h-5p	POMT2	0	1
hsa-miR-1972	BMP8A	0	1
hsa-miR-1273h-5p	ANKRD17	0	1
hsa-miR-1273h-5p	FIBCD1	0	1
hsa-miR-1273h-5p	SHROOM3	0	1
hsa-miR-6807-3p	NCAM1	0	1
hsa-miR-1972	SLC41A1	0	1
hsa-miR-1273h-5p	PGM2L1	0	1
hsa-miR-6799-5p	PLEKHA7	0	1
hsa-miR-1972	SELENOK	0	1
hsa-miR-1273h-5p	ARNT2	0	1
hsa-miR-1273h-5p	NOL9	0	1
hsa-miR-6799-5p	TPCN1	0	1
hsa-miR-6799-5p	RBM15B	0	1
hsa-miR-6807-3p	MOSPD1	0	1
hsa-miR-1273h-5p	SCAMP4	0	1
hsa-miR-6799-5p	SRRM4	0	1
hsa-miR-1972	TMEM30B	0	1
hsa-miR-1972	EMC2	0	1
hsa-miR-6807-3p	PAX9	0	1
hsa-miR-1273h-5p	NOVA2	0	1
hsa-miR-6779-5p	PLA2G5	0	1
hsa-miR-6799-5p	PRKCI	0	1
hsa-miR-1273h-5p	EEF2K	0	1
hsa-miR-6807-3p	MOSMO	0	1
hsa-miR-6779-5p	SV2A	0	1
hsa-miR-6732-5p	DPYSL5	0	1
hsa-miR-1273h-5p	FTO	0	1
hsa-miR-6779-5p	CORO1C	0	1
hsa-miR-6779-5p	SNAPC3	0	1
hsa-miR-1273h-5p	AFF3	0	1
hsa-miR-6799-5p	NFASC	0	1
hsa-miR-6779-5p	GSK3B	0	1
hsa-miR-6799-5p	TMEM47	0	1
hsa-miR-6807-3p	SLC25A27	0	1
hsa-miR-6732-5p	CAPN3	0	1
hsa-miR-6779-5p	EEF1A1	0	1
hsa-miR-6779-5p	PMF1-BGLAP	0	1
hsa-miR-1972	NDFIP2	0	1
hsa-miR-6779-5p	VAV3	0	1
hsa-miR-1972	SCN4A	0	1
hsa-miR-1972	PLCB1	0	1
hsa-miR-1273h-5p	XPO4	0	1
hsa-miR-6799-5p	AFF3	0	1
hsa-miR-6779-5p	ZNF805	0	1
hsa-miR-6779-5p	VPS25	0	1
hsa-miR-1273h-5p	CACNB3	0	1
hsa-miR-1972	PUDP	0	1
hsa-miR-1972	PDE6A	0	1
hsa-miR-6779-5p	FBXL20	0	1
hsa-miR-6807-3p	MKRN1	0	1
hsa-miR-6807-3p	COX18	0	1
hsa-miR-6779-5p	DFFB	0	1
hsa-miR-1273h-5p	ATP7B	0	1
hsa-miR-1972	NACC1	0	1
hsa-miR-6799-5p	FAM126A	0	1
hsa-miR-6807-3p	FAXC	0	1
hsa-miR-1972	VWF	0	1
hsa-miR-6779-5p	INKA2	0	1
hsa-miR-1972	LDAH	0	1
hsa-miR-6779-5p	SRGAP3	0	1
hsa-miR-6807-3p	COL6A6	0	1
hsa-miR-1273h-5p	NDUFV3	0	1
hsa-miR-1273h-5p	CHD8	0	1
hsa-miR-1273h-5p	SEC14L5	0	1
hsa-miR-1273h-5p	RTCA	0	1
hsa-miR-6799-5p	CCND2	0	1
hsa-miR-6732-5p	NUMB	0	1
hsa-miR-6779-5p	ERLIN2	0	1
hsa-miR-1972	BAP1	0	1
hsa-miR-6799-5p	NCBP3	0	1
hsa-miR-6779-5p	ADGRG4	0	1
hsa-miR-1972	USP9X	0	1
hsa-miR-1273h-5p	CDK8	0	1
hsa-miR-1273h-5p	RDH10	0	1
hsa-miR-1273h-5p	PHC3	0	1
hsa-miR-6799-5p	SZRD1	0	1
hsa-miR-6779-5p	SENP5	0	1
hsa-miR-6807-3p	HSPA4L	0	1
hsa-miR-6799-5p	PHACTR4	0	1
hsa-miR-6779-5p	GDI1	0	1
hsa-miR-6779-5p	CAST	0	1
hsa-miR-1273h-5p	BCL9L	0	1
hsa-miR-6799-5p	GNAQ	0	1
hsa-miR-1972	ZBTB33	0	1
hsa-miR-6807-3p	HNF4G	0	1
hsa-miR-1273h-5p	APC2	0	1
hsa-miR-6779-5p	EPB41L4A	0	1
hsa-miR-1273h-5p	FBXO45	0	1
hsa-miR-1273h-5p	AMER1	0	1
hsa-miR-1972	XPO7	0	1
hsa-miR-6779-5p	NPY1R	0	1
hsa-miR-6807-3p	HMGB2	0	1
hsa-miR-6799-5p	LYN	0	1
hsa-miR-6799-5p	STK4	0	1
hsa-miR-6779-5p	GPSM1	0	1
hsa-miR-6779-5p	PSMC2	0	1
hsa-miR-1273h-5p	TMEM159	0	1
hsa-miR-6510-3p	ARHGEF26	0	1
hsa-miR-1273h-5p	PATZ1	0	1
hsa-miR-6799-5p	SLC30A4	0	1
hsa-miR-6799-5p	ZSCAN22	0	1
hsa-miR-1273h-5p	CEP41	0	1
hsa-miR-6779-5p	DEPDC4	0	1
hsa-miR-6807-3p	MPHOSPH9	0	1
hsa-miR-6807-3p	DKK1	0	1
hsa-miR-6807-3p	LIN9	0	1
hsa-miR-6779-5p	TAT	0	1
hsa-miR-6807-3p	C5orf15	0	1
hsa-miR-6732-5p	PALM	0	1
hsa-miR-6779-5p	TBC1D30	0	1
hsa-miR-6799-5p	GPI	0	1
hsa-miR-6779-5p	GVQW3	0	1
hsa-miR-1972	SPON1	0	1
hsa-miR-1273h-5p	MAML1	0	1
hsa-miR-1273h-5p	NTRK3	0	1
hsa-miR-1273h-5p	BCO2	0	1
hsa-miR-6799-5p	FNDC5	0	1
hsa-miR-1972	HLTF	0	1
hsa-miR-1972	PLEKHG4B	0	1
hsa-miR-6799-5p	ANGPT4	0	1
hsa-miR-1972	JUN	0	1
hsa-miR-1273h-5p	GAGE1	0	1
hsa-miR-6799-5p	KRT4	0	1
hsa-miR-6779-5p	HTR6	0	1
hsa-miR-1972	CTSA	0	1
hsa-miR-6779-5p	AVL9	0	1
hsa-miR-1273h-5p	KIF18B	0	1
hsa-miR-6807-3p	NOVA1	0	1
hsa-miR-1273h-5p	FOXL2NB	0	1
hsa-miR-6799-5p	ARHGAP26	0	1
hsa-miR-6807-3p	SLC39A12	0	1
hsa-miR-1972	SLIT1	0	1
hsa-miR-6779-5p	KLF7	0	1
hsa-miR-6732-5p	ZNF805	0	1
hsa-miR-6799-5p	ARRB2	0	1
hsa-miR-6799-5p	TMEM199	0	1
hsa-miR-6799-5p	GNPNAT1	0	1
hsa-miR-6799-5p	ACACA	0	1
hsa-miR-6807-3p	EEA1	0	1
hsa-miR-1273h-5p	KRBOX4	0	1
hsa-miR-6779-5p	CCNT2	0	1
hsa-miR-6779-5p	ACKR2	0	1
hsa-miR-6807-3p	BOD1L1	0	1
hsa-miR-6779-5p	PLXNA4	0	1
hsa-miR-6807-3p	HS3ST3A1	0	1
hsa-miR-6732-5p	IL22	0	1
hsa-miR-6799-5p	FOXN4	0	1
hsa-miR-1972	EFR3B	0	1
hsa-miR-6779-5p	SPC24	0	1
hsa-miR-1273h-5p	NHLRC1	0	1
hsa-miR-6779-5p	ZNF354C	0	1
hsa-miR-6779-5p	TMEM104	0	1
hsa-miR-1273h-5p	LOX	0	1
hsa-miR-6799-5p	HACD2	0	1
hsa-miR-6799-5p	SLC2A3	0	1
hsa-miR-6799-5p	KSR2	0	1
hsa-miR-1273h-5p	FZD3	0	1
hsa-miR-1273h-5p	SNX19	0	1
hsa-miR-1273h-5p	SETD7	0	1
hsa-miR-6779-5p	CEP104	0	1
hsa-miR-6779-5p	POMT2	0	1
hsa-miR-6779-5p	ATXN1	0	1
hsa-miR-1972	DNAL1	0	1
hsa-miR-6807-3p	ZNF773	0	1
hsa-miR-1972	ABCB8	0	1
hsa-miR-1972	ITPR3	0	1
hsa-miR-6779-5p	KIF18B	0	1
hsa-miR-6779-5p	WFDC1	0	1
hsa-miR-1273h-5p	TTC39C	0	1
hsa-miR-6799-5p	TAB1	0	1
hsa-miR-6779-5p	CNDP2	0	1
hsa-miR-1273h-5p	AP3S2	0	1
hsa-miR-6779-5p	CFLAR	0	1
hsa-miR-6807-3p	FSD1L	0	1
hsa-miR-6779-5p	TBRG1	0	1
hsa-miR-6807-3p	KMT5B	0	1
hsa-miR-6799-5p	TRIM58	0	1
hsa-miR-1273h-5p	FBXO44	0	1
hsa-miR-6807-3p	FOXG1	0	1
hsa-miR-6799-5p	CADM1	0	1
hsa-miR-1273h-5p	C7	0	1
hsa-miR-1273h-5p	LRTOMT	0	1
hsa-miR-1972	ARMC5	0	1
hsa-miR-1273h-5p	PLEKHG4B	0	1
hsa-miR-1273h-5p	ZNF816-ZNF321P	0	1
hsa-miR-1273h-5p	TMEM104	0	1
hsa-miR-6807-3p	OCRL	0	1
hsa-miR-1273h-5p	PRX	0	1
hsa-miR-6510-3p	SUPT3H	0	1
hsa-miR-6779-5p	PRMT6	0	1
hsa-miR-6779-5p	S1PR2	0	1
hsa-miR-6799-5p	ATP6V1G2	0	1
hsa-miR-6799-5p	SPN	0	1
hsa-miR-1972	RSPO4	0	1
hsa-miR-1273h-5p	CHTF8	0	1
hsa-miR-6779-5p	JAK3	0	1
hsa-miR-6732-5p	AQP10	0	1
hsa-miR-6799-5p	NRXN3	0	1
hsa-miR-1273h-5p	RRP7A	0	1
hsa-miR-6807-3p	AAK1	0	1
hsa-miR-6807-3p	PDCD6IP	0	1
hsa-miR-6779-5p	FUS	0	1
hsa-miR-1273h-5p	DERL1	0	1
hsa-miR-6779-5p	TXNDC12	0	1
hsa-miR-6732-5p	LMO3	0	1
hsa-miR-6779-5p	HPDL	0	1
hsa-miR-6779-5p	SHCBP1	0	1
hsa-miR-1273h-5p	UTP20	0	1
hsa-miR-6779-5p	KLHL18	0	1
hsa-miR-6779-5p	GK5	0	1
hsa-miR-6779-5p	SETD7	0	1
hsa-miR-1273h-5p	SFXN3	0	1
hsa-miR-6807-3p	EFNA5	0	1
hsa-miR-1972	VGLL4	0	1
hsa-miR-6807-3p	CNTN3	0	1
hsa-miR-6807-3p	TET1	0	1
hsa-miR-1273h-5p	PIGK	0	1
hsa-miR-6779-5p	TRIM61	0	1
hsa-miR-1273h-5p	NRSN1	0	1
hsa-miR-6779-5p	TBL2	0	1
hsa-miR-1273h-5p	KCNB1	0	1
hsa-miR-6779-5p	LZTS3	0	1
hsa-miR-1972	CFAP94	0	1
hsa-miR-1273h-5p	PYCR3	0	1
hsa-miR-1972	WDTC1	0	1
hsa-miR-6799-5p	MSN	0	1
hsa-miR-6779-5p	PTPRJ	0	1
hsa-miR-6807-3p	GOPC	0	1
hsa-miR-1273h-5p	ORAI2	0	1
hsa-miR-6799-5p	KIF13B	0	1
hsa-miR-1273h-5p	TSPYL1	0	1
hsa-miR-6799-5p	NACC1	0	1
hsa-miR-6799-5p	DNAL1	0	1
hsa-miR-6779-5p	HOOK3	0	1
hsa-miR-1972	TMBIM4	0	1
hsa-miR-6779-5p	ARF5	0	1
hsa-miR-6779-5p	GNPNAT1	0	1
hsa-miR-6807-3p	THSD7A	0	1
hsa-miR-6799-5p	HAUS5	0	1
hsa-miR-6799-5p	ZNF554	0	1
hsa-miR-6799-5p	TES	0	1
hsa-miR-6732-5p	C9orf153	0	1
hsa-miR-6799-5p	SLC7A8	0	1
hsa-miR-6807-3p	PURB	0	1
hsa-miR-1273h-5p	RAD51B	0	1
hsa-miR-1273h-5p	CYP4F11	0	1
hsa-miR-6799-5p	PAPPA	0	1
hsa-miR-6779-5p	PLCXD1	0	1
hsa-miR-6779-5p	CARD16	0	1
hsa-miR-1972	GSKIP	0	1
hsa-miR-6732-5p	SRGAP2	0	1
hsa-miR-6799-5p	NTRK3	0	1
hsa-miR-6779-5p	KIAA1671	0	1
hsa-miR-6779-5p	ZNF37A	0	1
hsa-miR-6807-3p	DOCK4	0	1
hsa-miR-1972	SYT12	0	1
hsa-miR-1273h-5p	LRRC55	0	1
hsa-miR-6779-5p	KATNAL1	0	1
hsa-miR-1972	DHDDS	0	1
hsa-miR-6799-5p	SYNGR1	0	1
hsa-miR-6779-5p	HOXA7	0	1
hsa-miR-6807-3p	SLC15A2	0	1
hsa-miR-6807-3p	SOS1	0	1
hsa-miR-6799-5p	RFFL	0	1
hsa-miR-6732-5p	TAOK1	0	1
hsa-miR-6510-3p	SCUBE2	0	1
hsa-miR-6799-5p	EOGT	0	1
hsa-miR-6807-3p	DDX53	0	1
hsa-miR-6807-3p	ATF1	0	1
hsa-miR-6807-3p	CHSY1	0	1
hsa-miR-1273h-5p	GOLM2	0	1
hsa-miR-6799-5p	BCORL1	0	1
hsa-miR-6779-5p	PRRG1	0	1
hsa-miR-6799-5p	CACFD1	0	1
hsa-miR-1273h-5p	COL1A1	0	1
hsa-miR-6799-5p	PFN2	0	1
hsa-miR-1273h-5p	PXDN	0	1
hsa-miR-6807-3p	TMEM65	0	1
hsa-miR-6799-5p	ZC2HC1C	0	1
hsa-miR-1273h-5p	MARK4	0	1
hsa-miR-6799-5p	TRAF3IP2	0	1
hsa-miR-1273h-5p	FRA10AC1	0	1
hsa-miR-1972	SMG1	0	1
hsa-miR-6799-5p	PCDHB16	0	1
hsa-miR-6799-5p	PAQR4	0	1
hsa-miR-6799-5p	SYN3	0	1
hsa-miR-6779-5p	CDKN1A	0	1
hsa-miR-1273h-5p	POLR1G	0	1
hsa-miR-6779-5p	CLEC7A	0	1
hsa-miR-6779-5p	VAV2	0	1
hsa-miR-1273h-5p	IL17RA	0	1
hsa-miR-6779-5p	SPECC1	0	1
hsa-miR-6779-5p	TOMM20	0	1
hsa-miR-1273h-5p	ZNF500	0	1
hsa-miR-6799-5p	FAM210A	0	1
hsa-miR-1972	ZNF763	0	1
hsa-miR-6799-5p	CNTLN	0	1
hsa-miR-6779-5p	PDE6D	0	1
hsa-miR-6779-5p	NYNRIN	0	1
hsa-miR-6779-5p	NEK2	0	1
hsa-miR-6779-5p	MYLK3	0	1
hsa-miR-6807-3p	GRIK2	0	1
hsa-miR-6799-5p	ZNF529	0	1
hsa-miR-6779-5p	MAF	0	1
hsa-miR-1972	RASSF6	0	1
hsa-miR-6799-5p	SCARF2	0	1
hsa-miR-1273h-5p	SV2A	0	1
hsa-miR-6807-3p	CLEC7A	0	1
hsa-miR-1273h-5p	GOLGA3	0	1
hsa-miR-6807-3p	POP1	0	1
hsa-miR-1273h-5p	RCSD1	0	1
hsa-miR-1273h-5p	MFSD13A	0	1
hsa-miR-1273h-5p	TIGD6	0	1
hsa-miR-6799-5p	DNAJC8	0	1
hsa-miR-6799-5p	OR7D2	0	1
hsa-miR-6799-5p	ANO9	0	1
hsa-miR-6799-5p	SCN3B	0	1
hsa-miR-6779-5p	APBB2	0	1
hsa-miR-6799-5p	WBP4	0	1
hsa-miR-6779-5p	ACADSB	0	1
hsa-miR-6799-5p	FOXP4	0	1
hsa-miR-6779-5p	ZNF454	0	1
hsa-miR-6799-5p	APOBEC3F	0	1
hsa-miR-6779-5p	ATP6V1FNB	0	1
hsa-miR-1972	CYP27B1	0	1
hsa-miR-1972	SEC14L5	0	1
hsa-miR-1273h-5p	SLC12A4	0	1
hsa-miR-6807-3p	ZNF257	0	1
hsa-miR-1273h-5p	FAM72C	0	1
hsa-miR-1273h-5p	LHX4	0	1
hsa-miR-6779-5p	SIGLEC11	0	1
hsa-miR-6779-5p	SLC35F6	0	1
hsa-miR-6799-5p	HYI	0	1
hsa-miR-1273h-5p	CCL22	0	1
hsa-miR-1972	SLC25A22	0	1
hsa-miR-6799-5p	FMOD	0	1
hsa-miR-6807-3p	GMFB	0	1
hsa-miR-1273h-5p	EPB41L4A	0	1
hsa-miR-6732-5p	CSRNP3	0	1
hsa-miR-1273h-5p	PPT2	0	1
hsa-miR-6779-5p	C19orf12	0	1
hsa-miR-6779-5p	CYP2B6	0	1
hsa-miR-6799-5p	TUBB	0	1
hsa-miR-1972	BRWD1	0	1
hsa-miR-1273h-5p	LZTS3	0	1
hsa-miR-6799-5p	TMCC2	0	1
hsa-miR-1273h-5p	AXL	0	1
hsa-miR-6779-5p	SIGLEC1	0	1
hsa-miR-1972	C20orf173	0	1
hsa-miR-6799-5p	CRYBG1	0	1
hsa-miR-6779-5p	IGFBP5	0	1
hsa-miR-6779-5p	APOOL	0	1
hsa-miR-1273h-5p	ABCG4	0	1
hsa-miR-6807-3p	ADSS2	0	1
hsa-miR-6807-3p	CROT	0	1
hsa-miR-6779-5p	PCDHB11	0	1
hsa-miR-6807-3p	HECTD2	0	1
hsa-miR-6799-5p	UQCC3	0	1
hsa-miR-6799-5p	RNF187	0	1
hsa-miR-1972	BNIP3L	0	1
hsa-miR-6779-5p	APAF1	0	1
hsa-miR-1273h-5p	ELAPOR1	0	1
hsa-miR-1273h-5p	HADHA	0	1
hsa-miR-1972	NUP50	0	1
hsa-miR-6779-5p	ARHGAP26	0	1
hsa-miR-1972	SRRM4	0	1
hsa-miR-6779-5p	CSNK2A1	0	1
hsa-miR-6799-5p	GRIK3	0	1
hsa-miR-6779-5p	KLHL11	0	1
hsa-miR-1273h-5p	FIZ1	0	1
hsa-miR-6779-5p	DAGLA	0	1
hsa-miR-1273h-5p	ZNF329	0	1
hsa-miR-6779-5p	MTR	0	1
hsa-miR-6799-5p	NTN1	0	1
hsa-miR-6779-5p	TMCC2	0	1
hsa-miR-6799-5p	RPL15	0	1
hsa-miR-6799-5p	PAQR6	0	1
hsa-miR-1273h-5p	CASP9	0	1
hsa-miR-6799-5p	SP8	0	1
hsa-miR-6779-5p	FUT1	0	1
hsa-miR-6779-5p	HP1BP3	0	1
hsa-miR-6779-5p	FAM72B	0	1
hsa-miR-6779-5p	PRKCG	0	1
hsa-miR-6779-5p	PITPNM2	0	1
hsa-miR-6799-5p	RNPEPL1	0	1
hsa-miR-6799-5p	ASB16	0	1
hsa-miR-1273h-5p	PNMA2	0	1
hsa-miR-1972	MTHFR	0	1
hsa-miR-6779-5p	USP49	0	1
hsa-miR-1972	PRSS21	0	1
hsa-miR-6779-5p	SLC5A5	0	1
hsa-miR-1273h-5p	PHACTR4	0	1
hsa-miR-1972	NKD1	0	1
hsa-miR-6732-5p	NT5DC3	0	1
hsa-miR-6799-5p	PLPP4	0	1
hsa-miR-1972	MIER3	0	1
hsa-miR-6799-5p	SNAPC3	0	1
hsa-miR-6779-5p	PLEC	0	1
hsa-miR-6779-5p	SLC11A2	0	1
hsa-miR-6779-5p	TIMP3	0	1
hsa-miR-6807-3p	SCN9A	0	1
hsa-miR-1273h-5p	PCBP2	0	1
hsa-miR-1972	NCAPG	0	1
hsa-miR-6779-5p	RSL1D1	0	1
hsa-miR-6807-3p	HOXC11	0	1
hsa-miR-1273h-5p	ZNF512B	0	1
hsa-miR-6732-5p	FOXP4	0	1
hsa-miR-6779-5p	FAM71F2	0	1
hsa-miR-6799-5p	SCAF1	0	1
hsa-miR-1273h-5p	CNOT9	0	1
hsa-miR-6779-5p	PRKG2	0	1
hsa-miR-6807-3p	PPM1E	0	1
hsa-miR-1972	MCTS1	0	1
hsa-miR-1972	NLRP2B	0	1
hsa-miR-6779-5p	MPPED1	0	1
hsa-miR-1273h-5p	RALB	0	1
hsa-miR-1972	TSPAN17	0	1
hsa-miR-6799-5p	SNTB2	0	1
hsa-miR-1972	CARM1	0	1
hsa-miR-6779-5p	SUSD5	0	1
hsa-miR-6799-5p	B3GNT7	0	1
hsa-miR-6799-5p	TMEM249	0	1
hsa-miR-6799-5p	FAM124A	0	1
hsa-miR-6779-5p	TSPAN33	0	1
hsa-miR-6799-5p	MTR	0	1
hsa-miR-6732-5p	GID8	0	1
hsa-miR-6807-3p	HACD3	0	1
hsa-miR-1972	LPL	0	1
hsa-miR-1972	PHKG2	0	1
hsa-miR-6799-5p	EFR3B	0	1
hsa-miR-6799-5p	BAIAP2	0	1
hsa-miR-1273h-5p	ST3GAL4	0	1
hsa-miR-6799-5p	H6PD	0	1
hsa-miR-6779-5p	CPT1A	0	1
hsa-miR-1273h-5p	C1orf74	0	1
hsa-miR-1273h-5p	GNS	0	1
hsa-miR-6779-5p	ELOA2	0	1
hsa-miR-6779-5p	ORAI2	0	1
hsa-miR-6779-5p	TAF8	0	1
hsa-miR-1972	PRR7	0	1
hsa-miR-6807-3p	SAMD9	0	1
hsa-miR-6799-5p	DPH2	0	1
hsa-miR-6779-5p	TFDP2	0	1
hsa-miR-1273h-5p	ARL17A	0	1
hsa-miR-6779-5p	ARIH2	0	1
hsa-miR-1273h-5p	GDF11	0	1
hsa-miR-1273h-5p	IGFBP5	0	1
hsa-miR-6779-5p	ARRB1	0	1
hsa-miR-1273h-5p	PPP4R2	0	1
hsa-miR-6732-5p	SNX32	0	1
hsa-miR-6807-3p	YBX3	0	1
hsa-miR-6799-5p	SYT15	0	1
hsa-miR-1273h-5p	DUSP4	0	1
hsa-miR-6779-5p	PAGR1	0	1
hsa-miR-1972	ANKS1A	0	1
hsa-miR-1273h-5p	TSKU	0	1
hsa-miR-6779-5p	TCTN2	0	1
hsa-miR-6779-5p	CLIC5	0	1
hsa-miR-6779-5p	SLC36A3	0	1
hsa-miR-6799-5p	IQSEC1	0	1
hsa-miR-1273h-5p	PRICKLE3	0	1
hsa-miR-6779-5p	APOL1	0	1
hsa-miR-6779-5p	STARD4	0	1
hsa-miR-1273h-5p	MPO	0	1
hsa-miR-6732-5p	LATS1	0	1
hsa-miR-1273h-5p	ZNF557	0	1
hsa-miR-6799-5p	SEC62	0	1
hsa-miR-1273h-5p	RASSF8	0	1
hsa-miR-6799-5p	AGAP1	0	1
hsa-miR-6779-5p	NTM	0	1
hsa-miR-1972	BCL9L	0	1
hsa-miR-1273h-5p	RABL2A	0	1
hsa-miR-6799-5p	UHRF2	0	1
hsa-miR-6732-5p	PRUNE1	0	1
hsa-miR-6799-5p	BAHD1	0	1
hsa-miR-6799-5p	ARPIN	0	1
hsa-miR-1972	GALNT15	0	1
hsa-miR-1972	SNX11	0	1
hsa-miR-6779-5p	SCAI	0	1
hsa-miR-1273h-5p	SYT6	0	1
hsa-miR-6779-5p	EIF4EBP2	0	1
hsa-miR-6732-5p	RAP1GAP	0	1
hsa-miR-6799-5p	ZNF764	0	1
hsa-miR-1972	SLC6A18	0	1
hsa-miR-6807-3p	KLF5	0	1
hsa-miR-1273h-5p	MLLT6	0	1
hsa-miR-6779-5p	RAB21	0	1
hsa-miR-6807-3p	SLC7A11	0	1
hsa-miR-6807-3p	PLXNA4	0	1
hsa-miR-6732-5p	DNAAF4	0	1
hsa-miR-6799-5p	DSEL	0	1
hsa-miR-6779-5p	NOVA2	0	1
hsa-miR-6799-5p	FZD3	0	1
hsa-miR-6779-5p	NRXN3	0	1
hsa-miR-1273h-5p	FBXO41	0	1
hsa-miR-6807-3p	MTERF3	0	1
hsa-miR-6807-3p	FRMD5	0	1
hsa-miR-1273h-5p	MAGEB6	0	1
hsa-miR-6779-5p	MRPS11	0	1
hsa-miR-6799-5p	DMRT2	0	1
hsa-miR-6799-5p	KCNIP1	0	1
hsa-miR-1273h-5p	IL12RB1	0	1
hsa-miR-6807-3p	R3HCC1L	0	1
hsa-miR-1273h-5p	AP4S1	0	1
hsa-miR-6807-3p	MAF	0	1
hsa-miR-6799-5p	PAPOLG	0	1
hsa-miR-6799-5p	SLC35E2B	0	1
hsa-miR-6732-5p	SSBP3	0	1
hsa-miR-6779-5p	APLN	0	1
hsa-miR-1273h-5p	IRGQ	0	1
hsa-miR-1273h-5p	IGF2BP1	0	1
hsa-miR-1972	KCNJ14	0	1
hsa-miR-6807-3p	SLC1A1	0	1
hsa-miR-6799-5p	RAB11FIP4	0	1
hsa-miR-1972	KCNQ3	0	1
hsa-miR-6799-5p	AKT2	0	1
hsa-miR-6807-3p	HOMER2	0	1
hsa-miR-1972	NIPAL2	0	1
hsa-miR-6799-5p	P2RY2	0	1
hsa-miR-6779-5p	ME2	0	1
hsa-miR-1273h-5p	ARL5A	0	1
hsa-miR-6779-5p	FBXO45	0	1
hsa-miR-6779-5p	NDUFV3	0	1
hsa-miR-1273h-5p	ETFBKMT	0	1
hsa-miR-6779-5p	FBXO10	0	1
hsa-miR-1972	ADGRL2	0	1
hsa-miR-1273h-5p	GPR84	0	1
hsa-miR-1972	AADAT	0	1
hsa-miR-1273h-5p	WDR55	0	1
hsa-miR-6807-3p	G6PC1	0	1
hsa-miR-6799-5p	MCCC2	0	1
hsa-miR-1273h-5p	FEZ1	0	1
hsa-miR-6732-5p	TXNDC12	0	1
hsa-miR-1273h-5p	BLOC1S3	0	1
hsa-miR-6779-5p	EXOSC6	0	1
hsa-miR-1972	ITGB1BP1	0	1
hsa-miR-6799-5p	IDUA	0	1
hsa-miR-1972	C16orf70	0	1
hsa-miR-6799-5p	IFI6	0	1
hsa-miR-6779-5p	ZNF286A	0	1
hsa-miR-6732-5p	ABCC5	0	1
hsa-miR-6779-5p	GPR84	0	1
hsa-miR-1273h-5p	PSD2	0	1
hsa-miR-6779-5p	OR7D2	0	1
hsa-miR-6799-5p	KRBOX4	0	1
hsa-miR-1273h-5p	NASP	0	1
hsa-miR-6732-5p	GRIK4	0	1
hsa-miR-1972	BICRAL	0	1
hsa-miR-6799-5p	MDM4	0	1
hsa-miR-1972	PAK6	0	1
hsa-miR-6807-3p	CALHM2	0	1
hsa-miR-6732-5p	SPTSSB	0	1
hsa-miR-6779-5p	NUTM2G	0	1
hsa-miR-6779-5p	ZNF827	0	1
hsa-miR-6779-5p	ZNF578	0	1
hsa-miR-6732-5p	WDFY1	0	1
hsa-miR-6799-5p	FAM162B	0	1
hsa-miR-1273h-5p	MRPS16	0	1
hsa-miR-1273h-5p	EXOSC6	0	1
hsa-miR-1972	TENM4	0	1
hsa-miR-6779-5p	NIPSNAP3B	0	1
hsa-miR-6799-5p	ACVR2A	0	1
hsa-miR-1273h-5p	CPNE5	0	1
hsa-miR-6807-3p	MBTPS2	0	1
hsa-miR-1972	ERCC1	0	1
hsa-miR-6799-5p	IL17RA	0	1
hsa-miR-6807-3p	GPATCH2L	0	1
hsa-miR-1273h-5p	HUNK	0	1
hsa-miR-6779-5p	EVI5	0	1
hsa-miR-6779-5p	ALDH3B2	0	1
hsa-miR-1972	ONECUT2	0	1
hsa-miR-6807-3p	ANKRD63	0	1
hsa-miR-1273h-5p	SAR1B	0	1
hsa-miR-1273h-5p	TRIM13	0	1
hsa-miR-1273h-5p	HDAC2	0	1
hsa-miR-6799-5p	NFIC	0	1
hsa-miR-6779-5p	IKZF3	0	1
hsa-miR-6799-5p	ZNF674	0	1
hsa-miR-6807-3p	CDYL2	0	1
hsa-miR-6779-5p	IRGQ	0	1
hsa-miR-1273h-5p	ZNF432	0	1
hsa-miR-6779-5p	VPS26B	0	1
hsa-miR-1273h-5p	CCNT1	0	1
hsa-miR-1273h-5p	FZD4	0	1
hsa-miR-6779-5p	ELOVL7	0	1
hsa-miR-6799-5p	TRIM61	0	1
hsa-miR-1273h-5p	PGAP1	0	1
hsa-miR-6779-5p	ZNF764	0	1
hsa-miR-1273h-5p	AJUBA	0	1
hsa-miR-6799-5p	DENR	0	1
hsa-miR-1273h-5p	SYN2	0	1
hsa-miR-6779-5p	ABCE1	0	1
hsa-miR-6807-3p	CASS4	0	1
hsa-miR-1273h-5p	ZNF326	0	1
hsa-miR-1273h-5p	NRIP2	0	1
hsa-miR-6779-5p	SFMBT1	0	1
hsa-miR-6779-5p	ICAM1	0	1
hsa-miR-1273h-5p	MYO1F	0	1
hsa-miR-6779-5p	SNX20	0	1
hsa-miR-6799-5p	FRMPD4	0	1
hsa-miR-1273h-5p	PDE6D	0	1
hsa-miR-1972	DNAJA2	0	1
hsa-miR-6779-5p	BAZ2A	0	1
hsa-miR-6779-5p	PAIP2B	0	1
hsa-miR-6799-5p	RBMS2	0	1
hsa-miR-6799-5p	RAP1GAP2	0	1
hsa-miR-6779-5p	PRIM2	0	1
hsa-miR-6799-5p	ZNF454	0	1
hsa-miR-6779-5p	SCIMP	0	1
hsa-miR-6799-5p	MEX3A	0	1
hsa-miR-1273h-5p	SCUBE3	0	1
hsa-miR-1273h-5p	UNC5B	0	1
hsa-miR-6779-5p	KNCN	0	1
hsa-miR-6799-5p	PGAM5	0	1
hsa-miR-6510-3p	IGSF21	0	1
hsa-miR-6799-5p	SHB	0	1
hsa-miR-1273h-5p	ZNF445	0	1
hsa-miR-6779-5p	ZNF101	0	1
hsa-miR-1972	YPEL3	0	1
hsa-miR-6779-5p	CASTOR2	0	1
hsa-miR-6799-5p	LAMB4	0	1
hsa-miR-1972	GLT8D1	0	1
hsa-miR-1273h-5p	TOM1L2	0	1
hsa-miR-6779-5p	ZNF587	0	1
hsa-miR-1273h-5p	MDM4	0	1
hsa-miR-1273h-5p	MRPL19	0	1
hsa-miR-6779-5p	FGFBP3	0	1
hsa-miR-1972	MAP6	0	1
hsa-miR-1273h-5p	PRSS27	0	1
hsa-miR-1273h-5p	C7orf25	0	1
hsa-miR-6732-5p	SLC25A27	0	1
hsa-miR-6779-5p	BICDL1	0	1
hsa-miR-6779-5p	ST6GAL2	0	1
hsa-miR-6779-5p	POLR1G	0	1
hsa-miR-1273h-5p	PITPNM2	0	1
hsa-miR-6799-5p	HOXA1	0	1
hsa-miR-1273h-5p	SFMBT1	0	1
hsa-miR-6732-5p	HIC2	0	1
hsa-miR-6799-5p	FBXL20	0	1
hsa-miR-1273h-5p	ZNF740	0	1
hsa-miR-6779-5p	METTL7A	0	1
hsa-miR-1273h-5p	PRR30	0	1
hsa-miR-6779-5p	GRK3	0	1
hsa-miR-6779-5p	ABCG4	0	1
hsa-miR-6732-5p	MPPED2	0	1
hsa-miR-6779-5p	SNIP1	0	1
hsa-miR-1273h-5p	GK5	0	1
hsa-miR-6799-5p	IQSEC2	0	1
hsa-miR-6779-5p	CCL28	0	1
hsa-miR-1972	ATXN1	0	1
hsa-miR-6779-5p	APELA	0	1
hsa-miR-6807-3p	AFF2	0	1
hsa-miR-6779-5p	NXPH3	0	1
hsa-miR-6779-5p	CC2D1B	0	1
hsa-miR-6799-5p	C7orf25	0	1
hsa-miR-6807-3p	LRRN1	0	1
hsa-miR-1972	FLNB	0	1
hsa-miR-6799-5p	IQSEC3	0	1
hsa-miR-6807-3p	LEPR	0	1
hsa-miR-6779-5p	RPS24	0	1
hsa-miR-6779-5p	AFAP1	0	1
hsa-miR-1972	SLC51B	0	1
hsa-miR-1273h-5p	FBXW2	0	1
hsa-miR-6799-5p	CDCA8	0	1
hsa-miR-6779-5p	HYAL3	0	1
hsa-miR-6807-3p	MED7	0	1
hsa-miR-1972	CDK16	0	1
hsa-miR-6779-5p	KLHL25	0	1
hsa-miR-1273h-5p	C1orf105	0	1
hsa-miR-6807-3p	PPM1D	0	1
hsa-miR-1273h-5p	TCEANC2	0	1
hsa-miR-1273h-5p	ZADH2	0	1
hsa-miR-6807-3p	SENP5	0	1
hsa-miR-1273h-5p	BDH2	0	1
hsa-miR-6779-5p	CASP9	0	1
hsa-miR-1273h-5p	KY	0	1
hsa-miR-6779-5p	PLEKHA7	0	1
hsa-miR-6779-5p	GNAT1	0	1
hsa-miR-1273h-5p	HOXB8	0	1
hsa-miR-6807-3p	ENTPD1	0	1
hsa-miR-6807-3p	FOXO3	0	1
hsa-miR-1273h-5p	C1orf109	0	1
hsa-miR-1972	MECP2	0	1
hsa-miR-1972	SCNN1G	0	1
hsa-miR-6799-5p	PEX2	0	1
hsa-miR-6779-5p	EGLN1	0	1
hsa-miR-6807-3p	SATB1	0	1
hsa-miR-1273h-5p	PLEKHG2	0	1
hsa-miR-1972	NUFIP2	0	1
hsa-miR-6779-5p	SLC24A4	0	1
hsa-miR-1273h-5p	FAM102A	0	1
hsa-miR-1273h-5p	IFI6	0	1
hsa-miR-6799-5p	NPTXR	0	1
hsa-miR-6510-3p	HDAC3	0	1
hsa-miR-6779-5p	CRYBG1	0	1
hsa-miR-1972	IGF2	0	1
hsa-miR-1273h-5p	TBL2	0	1
hsa-miR-6807-3p	NFAT5	0	1
hsa-miR-1273h-5p	DFFB	0	1
hsa-miR-6779-5p	PGAP1	0	1
hsa-miR-6799-5p	MAP3K14	0	1
hsa-miR-6779-5p	CSMD3	0	1
hsa-miR-1273h-5p	KLK7	0	1
hsa-miR-6799-5p	CDR2L	0	1
hsa-miR-6779-5p	RBP1	0	1
hsa-miR-6799-5p	C1orf198	0	1
hsa-miR-6799-5p	CHST6	0	1
hsa-miR-1273h-5p	GPR65	0	1
hsa-miR-1972	TWIST1	0	1
hsa-miR-1273h-5p	NMNAT1	0	1
hsa-miR-6799-5p	SUMF2	0	1
hsa-miR-6807-3p	CHPF	0	1
hsa-miR-6779-5p	LHPP	0	1
hsa-miR-6779-5p	ZNF451	0	1
hsa-miR-1273h-5p	CORO2B	0	1
hsa-miR-1273h-5p	HMGCLL1	0	1
hsa-miR-6779-5p	GPRC5A	0	1
hsa-miR-6779-5p	DPY19L4	0	1
hsa-miR-6779-5p	CALCOCO2	0	1
hsa-miR-6807-3p	NPAS3	0	1
hsa-miR-6807-3p	CALD1	0	1
hsa-miR-1273h-5p	RIMS3	0	1
hsa-miR-6779-5p	KRBOX4	0	1
hsa-miR-6807-3p	PDSS2	0	1
hsa-miR-6807-3p	ST8SIA3	0	1
hsa-miR-1273h-5p	ZBTB20	0	1
hsa-miR-1273h-5p	SLC35E2A	0	1
hsa-miR-1273h-5p	EYA3	0	1
hsa-miR-1972	DYSF	0	1
hsa-miR-1972	SSH1	0	1
hsa-miR-6779-5p	ARPIN	0	1
hsa-miR-6732-5p	SMC1A	0	1
hsa-miR-1273h-5p	HPDL	0	1
hsa-miR-6732-5p	CD207	0	1
hsa-miR-6799-5p	AP1G1	0	1
hsa-miR-6779-5p	MSMO1	0	1
hsa-miR-6799-5p	CASP10	0	1
hsa-miR-6799-5p	RAB2B	0	1
hsa-miR-6799-5p	BAX	0	1
hsa-miR-6799-5p	PTPRJ	0	1
hsa-miR-6732-5p	KCNJ10	0	1
hsa-miR-1273h-5p	TRAPPC2	0	1
hsa-miR-1972	DCDC1	0	1
hsa-miR-1273h-5p	APELA	0	1
hsa-miR-6779-5p	ADCY1	0	1
hsa-miR-6779-5p	RFX3	0	1
hsa-miR-6779-5p	VGLL3	0	1
hsa-miR-6807-3p	RASSF3	0	1
hsa-miR-6807-3p	SHCBP1	0	1
hsa-miR-1273h-5p	SUMF2	0	1
hsa-miR-6779-5p	ATP1A2	0	1
hsa-miR-1972	ITGB3	0	1
hsa-miR-6732-5p	ZNF442	0	1
hsa-miR-6732-5p	CRISPLD2	0	1
hsa-miR-6799-5p	CEP41	0	1
hsa-miR-1273h-5p	DUSP18	0	1
hsa-miR-1972	PPM1B	0	1
hsa-miR-1273h-5p	PXMP4	0	1
hsa-miR-1273h-5p	FUT9	0	1
hsa-miR-1273h-5p	PGBD1	0	1
hsa-miR-1273h-5p	ZNF497	0	1
hsa-miR-1972	ZBTB20	0	1
hsa-miR-6779-5p	ZNF48	0	1
hsa-miR-1273h-5p	SHISA2	0	1
hsa-miR-6807-3p	WWC3	0	1
hsa-miR-6799-5p	ZNF445	0	1
hsa-miR-6799-5p	GRSF1	0	1
hsa-miR-1273h-5p	CDH7	0	1
hsa-miR-6779-5p	ARNTL2	0	1
hsa-miR-6779-5p	ZNF99	0	1
hsa-miR-1273h-5p	KSR2	0	1
hsa-miR-1273h-5p	PAICS	0	1
hsa-miR-1972	ZNF316	0	1
hsa-miR-1273h-5p	EHD2	0	1
hsa-miR-1972	TAB1	0	1
hsa-miR-6799-5p	EVI5	0	1
hsa-miR-6779-5p	ZNF544	0	1
hsa-miR-1273h-5p	KCNMA1	0	1
hsa-miR-1972	PHLDB3	0	1
hsa-miR-1273h-5p	SLC2A4	0	1
hsa-miR-1273h-5p	KIAA1755	0	1
hsa-miR-1273h-5p	CTSW	0	1
hsa-miR-6807-3p	MAST4	0	1
hsa-miR-6799-5p	MYO10	0	1
hsa-miR-1273h-5p	CLCC1	0	1
hsa-miR-6779-5p	ALDH3B1	0	1
hsa-miR-6779-5p	PGK1	0	1
hsa-miR-6807-3p	TDG	0	1
hsa-miR-6779-5p	THAP3	0	1
hsa-miR-6799-5p	GGCX	0	1
hsa-miR-6799-5p	PIK3CD	0	1
hsa-miR-6779-5p	SFMBT2	0	1
hsa-miR-1273h-5p	EEF1A1	0	1
hsa-miR-6799-5p	VIPR2	0	1
hsa-miR-1273h-5p	ASB16	0	1
hsa-miR-1972	ZNF662	0	1
hsa-miR-1273h-5p	SFMBT2	0	1
hsa-miR-1273h-5p	ALS2	0	1
hsa-miR-1972	ENGASE	0	1
hsa-miR-6807-3p	ITPA	0	1
hsa-miR-6732-5p	SERPINB10	0	1
hsa-miR-6732-5p	SMAGP	0	1
hsa-miR-1273h-5p	NEK2	0	1
hsa-miR-6799-5p	TMEM119	0	1
hsa-miR-6510-3p	ZNF12	0	1
hsa-miR-1273h-5p	RAB11B	0	1
hsa-miR-1273h-5p	TMTC1	0	1
hsa-miR-1273h-5p	SRGAP1	0	1
hsa-miR-6779-5p	SYPL2	0	1
hsa-miR-6732-5p	SNAPC3	0	1
hsa-miR-6799-5p	BZW1	0	1
hsa-miR-6799-5p	TFEB	0	1
hsa-miR-6799-5p	ANAPC16	0	1
hsa-miR-6799-5p	RAB35	0	1
hsa-miR-1273h-5p	ZNF548	0	1
hsa-miR-6799-5p	FAM234B	0	1
hsa-miR-1273h-5p	ATRN	0	1
hsa-miR-6779-5p	KCNJ6	0	1
hsa-miR-6779-5p	LYZL1	0	1
hsa-miR-6779-5p	PAICS	0	1
hsa-miR-6799-5p	TFDP2	0	1
hsa-miR-1273h-5p	CASP10	0	1
hsa-miR-6779-5p	ABCB5	0	1
hsa-miR-1273h-5p	PCDHB16	0	1
hsa-miR-1273h-5p	GALNT2	0	1
hsa-miR-6799-5p	LRRC18	0	1
hsa-miR-6799-5p	EYA3	0	1
hsa-miR-1972	UNKL	0	1
hsa-miR-6799-5p	ARNT2	0	1
hsa-miR-1972	SIRPB2	0	1
hsa-miR-1972	RAI1	0	1
hsa-miR-6807-3p	ZNF714	0	1
hsa-miR-6799-5p	TMED10	0	1
hsa-miR-6779-5p	SCG2	0	1
hsa-miR-1273h-5p	SNX27	0	1
hsa-miR-1972	SPRY4	0	1
hsa-miR-6779-5p	CPSF7	0	1
hsa-miR-6799-5p	ATP13A2	0	1
hsa-miR-1273h-5p	TFG	0	1
hsa-miR-6799-5p	ABCC12	0	1
hsa-miR-6807-3p	YOD1	0	1
hsa-miR-6799-5p	KIAA1143	0	1
hsa-miR-6779-5p	GFOD2	0	1
hsa-miR-1273h-5p	SIDT1	0	1
hsa-miR-6799-5p	CFLAR	0	1
hsa-miR-6779-5p	MDM4	0	1
hsa-miR-6779-5p	BCORL1	0	1
hsa-miR-6799-5p	KIAA0513	0	1
hsa-miR-6799-5p	TINAGL1	0	1
hsa-miR-6807-3p	SEL1L	0	1
hsa-miR-1273h-5p	RPL15	0	1
hsa-miR-6779-5p	STMN1	0	1
hsa-miR-1273h-5p	NFIC	0	1
hsa-miR-1273h-5p	ZDHHC9	0	1
hsa-miR-1273h-5p	TNRC6B	0	1
hsa-miR-1273h-5p	ZNF772	0	1
hsa-miR-6779-5p	PLEKHA5	0	1
hsa-miR-1273h-5p	PTGIS	0	1
hsa-miR-6779-5p	LYZL2	0	1
hsa-miR-1273h-5p	PSMB2	0	1
hsa-miR-6799-5p	FGD1	0	1
hsa-miR-6779-5p	SAR1B	0	1
hsa-miR-6779-5p	SLCO2A1	0	1
hsa-miR-6779-5p	CD84	0	1
hsa-miR-6732-5p	HGF	0	1
hsa-miR-1273h-5p	ALDH3B1	0	1
hsa-miR-1972	HLA-DRB5	0	1
hsa-miR-6799-5p	CORO2B	0	1
hsa-miR-1972	INHBB	0	1
hsa-miR-1273h-5p	TOR4A	0	1
hsa-miR-6807-3p	RHOT1	0	1
hsa-miR-6799-5p	CBL	0	1
hsa-miR-6732-5p	KLF16	0	1
hsa-miR-1273h-5p	OR7D2	0	1
hsa-miR-6732-5p	SLC1A3	0	1
hsa-miR-6807-3p	CTSV	0	1
hsa-miR-1972	MDGA2	0	1
hsa-miR-6807-3p	RTF1	0	1
hsa-miR-1273h-5p	ZNF70	0	1
hsa-miR-6779-5p	PACSIN1	0	1
hsa-miR-6807-3p	C18orf63	0	1
hsa-miR-6779-5p	CES5A	0	1
hsa-miR-1273h-5p	B3GAT3	0	1
hsa-miR-6779-5p	TIMM23B	0	1
hsa-miR-1273h-5p	CCDC115	0	1
hsa-miR-6807-3p	NUFIP2	0	1
hsa-miR-6779-5p	BGLAP	0	1
hsa-miR-6799-5p	FOXL2NB	0	1
hsa-miR-6779-5p	COL11A2	0	1
hsa-miR-6807-3p	IVNS1ABP	0	1
hsa-miR-6807-3p	GNL1	0	1
hsa-miR-1273h-5p	ANKRD40	0	1
hsa-miR-6779-5p	TDRKH	0	1
hsa-miR-6799-5p	MYRF	0	1
hsa-miR-1273h-5p	ESYT1	0	1
hsa-miR-1273h-5p	SIDT2	0	1
hsa-miR-6779-5p	GTF2H5	0	1
hsa-miR-6807-3p	FREM2	0	1
hsa-miR-1972	ISY1-RAB43	0	1
hsa-miR-6779-5p	CHST3	0	1
hsa-miR-1972	ARHGAP26	0	1
hsa-miR-6799-5p	HPSE	0	1
hsa-miR-6779-5p	LRTOMT	0	1
hsa-miR-1972	CNTLN	0	1
hsa-miR-6799-5p	G6PC1	0	1
hsa-miR-1972	CD99L2	0	1
hsa-miR-6799-5p	MTF1	0	1
hsa-miR-1273h-5p	PDE7A	0	1
hsa-miR-6799-5p	C17orf75	0	1
hsa-miR-6779-5p	MDM2	0	1
hsa-miR-6779-5p	KCTD10	0	1
hsa-miR-6779-5p	KBTBD12	0	1
hsa-miR-6799-5p	CNEP1R1	0	1
hsa-miR-6779-5p	SAMD12	0	1
hsa-miR-6779-5p	PCARE	0	1
hsa-miR-1273h-5p	DCX	0	1
hsa-miR-6732-5p	STX17	0	1
hsa-miR-1273h-5p	GPRC5A	0	1
hsa-miR-6732-5p	WARS2	0	1
hsa-miR-6779-5p	PCDHB16	0	1
hsa-miR-1273h-5p	THBD	0	1
hsa-miR-1273h-5p	ENHO	0	1
hsa-miR-1273h-5p	LYRM4	0	1
hsa-miR-6779-5p	CCNT1	0	1
hsa-miR-6779-5p	ENTPD7	0	1
hsa-miR-6799-5p	RBMX	0	1
hsa-miR-1273h-5p	RFX3	0	1
hsa-miR-6799-5p	PPM1F	0	1
hsa-miR-6779-5p	EMC1	0	1
hsa-miR-1972	CLVS2	0	1
hsa-miR-6779-5p	CCDC115	0	1
hsa-miR-1273h-5p	LAMB4	0	1
hsa-miR-6779-5p	IRAK3	0	1
hsa-miR-1273h-5p	STK17B	0	1
hsa-miR-6510-3p	AEN	0	1
hsa-miR-1273h-5p	MAPK1IP1L	0	1
hsa-miR-6799-5p	METTL21A	0	1
hsa-miR-1273h-5p	ZNF554	0	1
hsa-miR-1273h-5p	EVI5	0	1
hsa-miR-6807-3p	INSIG2	0	1
hsa-miR-6799-5p	TIMM50	0	1
hsa-miR-6779-5p	DCTN5	0	1
hsa-miR-1273h-5p	MUL1	0	1
hsa-miR-6732-5p	AKT2	0	1
hsa-miR-1273h-5p	CHP1	0	1
hsa-miR-6807-3p	WDR47	0	1
hsa-miR-1273h-5p	ATXN2L	0	1
hsa-miR-6799-5p	PDLIM2	0	1
hsa-miR-6807-3p	OTUD7B	0	1
hsa-miR-6799-5p	APOL6	0	1
hsa-miR-1273h-5p	CDC42EP1	0	1
hsa-miR-6799-5p	THEM4	0	1
hsa-miR-6779-5p	ENHO	0	1
hsa-miR-6799-5p	GFOD2	0	1
hsa-miR-6779-5p	SPCS2	0	1
hsa-miR-6799-5p	TMEM59	0	1
hsa-miR-1273h-5p	AAK1	0	1
hsa-miR-1273h-5p	CDCP1	0	1
hsa-miR-6779-5p	ANKRD54	0	1
hsa-miR-1273h-5p	ZNF543	0	1
hsa-miR-6779-5p	GLYAT	0	1
hsa-miR-6807-3p	PKP1	0	1
hsa-miR-1273h-5p	CD34	0	1
hsa-miR-1273h-5p	SBNO2	0	1
hsa-miR-6799-5p	SMIM21	0	1
hsa-miR-1273h-5p	PIP5K1C	0	1
hsa-miR-1273h-5p	MARCKSL1	0	1
hsa-miR-6799-5p	PDZD8	0	1
hsa-miR-6779-5p	JAM2	0	1
hsa-miR-6799-5p	FTO	0	1
hsa-miR-6799-5p	ALG1	0	1
hsa-miR-6799-5p	ZKSCAN8	0	1
hsa-miR-1273h-5p	FOXP4	0	1
hsa-miR-6807-3p	TMEM67	0	1
hsa-miR-6779-5p	G6PC1	0	1
hsa-miR-6799-5p	BVES	0	1
hsa-miR-6799-5p	HTR3D	0	1
hsa-miR-6807-3p	KRT35	0	1
hsa-miR-6799-5p	HDAC2	0	1
hsa-miR-6799-5p	ITPRIPL2	0	1
hsa-miR-6779-5p	GPR65	0	1
hsa-miR-6799-5p	MEIOB	0	1
hsa-miR-1972	ZNF785	0	1
hsa-miR-6799-5p	ZFP91	0	1
hsa-miR-6807-3p	PARD3B	0	1
hsa-miR-1273h-5p	CYP1A2	0	1
hsa-miR-1273h-5p	ZNF426	0	1
hsa-miR-6799-5p	PLA2G4E	0	1
hsa-miR-6779-5p	SHISA2	0	1
hsa-miR-1273h-5p	FAM43B	0	1
hsa-miR-6779-5p	ABHD4	0	1
hsa-miR-6799-5p	TXNRD2	0	1
hsa-miR-1972	EXT2	0	1
hsa-miR-1273h-5p	PTPRB	0	1
hsa-miR-6799-5p	KCNMB4	0	1
hsa-miR-6807-3p	YWHAB	0	1
hsa-miR-6799-5p	CLDN9	0	1
hsa-miR-1273h-5p	SAMD4A	0	1
hsa-miR-1273h-5p	DTWD2	0	1
hsa-miR-6807-3p	FBN2	0	1
hsa-miR-1273h-5p	CADM3	0	1
hsa-miR-6807-3p	TFCP2	0	1
hsa-miR-1972	MOXD1	0	1
hsa-miR-6799-5p	RAB11B	0	1
hsa-miR-6799-5p	CNBP	0	1
hsa-miR-6799-5p	UCP3	0	1
hsa-miR-1972	DENR	0	1
hsa-miR-6732-5p	B4GALT2	0	1
hsa-miR-6779-5p	RAB15	0	1
hsa-miR-6799-5p	SOCS7	0	1
hsa-miR-6807-3p	ITGAV	0	1
hsa-miR-1273h-5p	FCGR2A	0	1
hsa-miR-1972	ALMS1	0	1
hsa-miR-1972	TBCA	0	1
hsa-miR-6807-3p	CA8	0	1
hsa-miR-1972	CTNND1	0	1
hsa-miR-1972	TEX14	0	1
hsa-miR-1273h-5p	ZNF99	0	1
hsa-miR-6779-5p	C17orf75	0	1
hsa-miR-6807-3p	RLIM	0	1
hsa-miR-6779-5p	MAZ	0	1
hsa-miR-6779-5p	RASSF8	0	1
hsa-miR-6779-5p	ZNF814	0	1
hsa-miR-1972	UQCC1	0	1
hsa-miR-6807-3p	GRHL1	0	1
hsa-miR-1273h-5p	SPC24	0	1
hsa-miR-6799-5p	TNFRSF9	0	1
hsa-miR-6779-5p	MTX3	0	1
hsa-miR-1972	RAB44	0	1
hsa-miR-1273h-5p	SRFBP1	0	1
hsa-miR-6799-5p	XRN1	0	1
hsa-miR-6799-5p	HIC2	0	1
hsa-miR-6799-5p	SLC30A7	0	1
hsa-miR-1273h-5p	CHRNB4	0	1
hsa-miR-6779-5p	SP140L	0	1
hsa-miR-6779-5p	CHTOP	0	1
hsa-miR-1273h-5p	GLUL	0	1
hsa-miR-6799-5p	ZNF710	0	1
hsa-miR-6799-5p	ZNF250	0	1
hsa-miR-1273h-5p	PPP1R9A	0	1
hsa-miR-6779-5p	STK35	0	1
hsa-miR-1972	USP46	0	1
hsa-miR-1273h-5p	PPIA	0	1
hsa-miR-6799-5p	TOR4A	0	1
hsa-miR-6799-5p	FCAR	0	1
hsa-miR-6799-5p	ATP1B4	0	1
hsa-miR-6807-3p	SIAE	0	1
hsa-miR-1273h-5p	FAM72B	0	1
hsa-miR-1273h-5p	MTFMT	0	1
hsa-miR-6799-5p	MTPAP	0	1
hsa-miR-6779-5p	H6PD	0	1
hsa-miR-6779-5p	MYO10	0	1
hsa-miR-6510-3p	SMURF2	0	1
hsa-miR-6779-5p	SYT2	0	1
hsa-miR-6779-5p	SCNN1G	0	1
hsa-miR-6799-5p	KLRC3	0	1
hsa-miR-6799-5p	TOP3A	0	1
hsa-miR-1273h-5p	METTL7A	0	1
hsa-miR-6779-5p	NOL9	0	1
hsa-miR-6779-5p	NAMPT	0	1
hsa-miR-1273h-5p	MYRF	0	1
hsa-miR-6779-5p	CSMD2	0	1
hsa-miR-1273h-5p	CBFA2T2	0	1
hsa-miR-6779-5p	OR11A1	0	1
hsa-miR-1273h-5p	PCBD2	0	1
hsa-miR-6799-5p	NEK2	0	1
hsa-miR-6779-5p	NFASC	0	1
hsa-miR-1972	ZWILCH	0	1
hsa-miR-6779-5p	MYO1F	0	1
hsa-miR-6779-5p	ARL5A	0	1
hsa-miR-6779-5p	ARSD	0	1
hsa-miR-1972	YTHDC1	0	1
hsa-miR-6807-3p	ADGRG6	0	1
hsa-miR-6779-5p	FNDC5	0	1
hsa-miR-6779-5p	GLS	0	1
hsa-miR-6779-5p	MAPK10	0	1
hsa-miR-6779-5p	RNF207	0	1
hsa-miR-6799-5p	TMTC1	0	1
hsa-miR-6799-5p	ODAPH	0	1
hsa-miR-1273h-5p	BORCS8	0	1
hsa-miR-6799-5p	TSPAN18	0	1
hsa-miR-6799-5p	ENTPD2	0	1
hsa-miR-1972	SNX8	0	1
hsa-miR-1972	JADE1	0	1
hsa-miR-1273h-5p	FDX1	0	1
hsa-miR-6779-5p	AJUBA	0	1
hsa-miR-6807-3p	RAB4A	0	1
hsa-miR-1273h-5p	TMEM59	0	1
hsa-miR-6799-5p	ELF4	0	1
hsa-miR-6799-5p	TANGO2	0	1
hsa-miR-1273h-5p	SLC47A1	0	1
hsa-miR-6807-3p	SKAP2	0	1
hsa-miR-1273h-5p	MAVS	0	1
hsa-miR-6779-5p	ENTPD2	0	1
hsa-miR-6779-5p	ANKRD27	0	1
hsa-miR-6779-5p	GINS1	0	1
hsa-miR-6799-5p	AKT3	0	1
hsa-miR-6799-5p	TAPBP	0	1
hsa-miR-1273h-5p	MAPK10	0	1
hsa-miR-1273h-5p	BGLAP	0	1
hsa-miR-6732-5p	ADAMTS16	0	1
hsa-miR-6779-5p	HELB	0	1
hsa-miR-1273h-5p	SMPD3	0	1
hsa-miR-6799-5p	ZNF286A	0	1
hsa-miR-6799-5p	GDF11	0	1
hsa-miR-1972	NTN5	0	1
hsa-miR-6779-5p	GART	0	1
hsa-miR-1972	RPL28	0	1
hsa-miR-6807-3p	SAP30L	0	1
hsa-miR-6779-5p	GTPBP10	0	1
hsa-miR-6732-5p	MRTFA	0	1
hsa-miR-6799-5p	TMEM26	0	1
hsa-miR-1273h-5p	NT5DC3	0	1
hsa-miR-6799-5p	TMEM52B	0	1
hsa-miR-1273h-5p	PITPNA	0	1
hsa-miR-1972	ZNF550	0	1
hsa-miR-1273h-5p	SLC24A4	0	1
hsa-miR-1273h-5p	VAMP1	0	1
hsa-miR-6807-3p	CCNYL1	0	1
hsa-miR-6807-3p	TMEM87A	0	1
hsa-miR-1273h-5p	P2RX1	0	1
hsa-miR-6779-5p	ZNF432	0	1
hsa-miR-1972	SYNPO	0	1
hsa-miR-6799-5p	SIN3A	0	1
hsa-miR-1273h-5p	SDC3	0	1
hsa-miR-6799-5p	TRIM64B	0	1
hsa-miR-1273h-5p	ZDHHC3	0	1
hsa-miR-6779-5p	FA2H	0	1
hsa-miR-6779-5p	CASP10	0	1
hsa-miR-6807-3p	SORL1	0	1
hsa-miR-1273h-5p	PANK1	0	1
hsa-miR-6799-5p	RNF207	0	1
hsa-miR-6799-5p	SLC17A9	0	1
hsa-miR-6807-3p	YIPF6	0	1
hsa-miR-1273h-5p	FUS	0	1
hsa-miR-6779-5p	SLC6A5	0	1
hsa-miR-1273h-5p	AMER3	0	1
hsa-miR-6779-5p	COX6B2	0	1
hsa-miR-1273h-5p	MPPED1	0	1
hsa-miR-6799-5p	LGSN	0	1
hsa-miR-6779-5p	CHID1	0	1
hsa-miR-1273h-5p	FRG2	0	1
hsa-miR-6799-5p	THNSL1	0	1
hsa-miR-1972	SH3BP4	0	1
hsa-miR-6807-3p	FPR3	0	1
hsa-miR-6799-5p	GALNT2	0	1
hsa-miR-6799-5p	APLN	0	1
hsa-miR-6779-5p	EYA3	0	1
hsa-miR-6779-5p	CES4A	0	1
hsa-miR-1273h-5p	CYB5D1	0	1
hsa-miR-6807-3p	RPL13	0	1
hsa-miR-1972	MIPOL1	0	1
hsa-miR-1972	CWC27	0	1
hsa-miR-6732-5p	ZBTB39	0	1
hsa-miR-6799-5p	NPTX1	0	1
hsa-miR-1273h-5p	NFASC	0	1
hsa-miR-1273h-5p	AGAP2	0	1
hsa-miR-6779-5p	RNF114	0	1
hsa-miR-6779-5p	GPATCH2	0	1
hsa-miR-1273h-5p	AHDC1	0	1
hsa-miR-1273h-5p	TNKS	0	1
hsa-miR-6799-5p	SOGA1	0	1
hsa-miR-6779-5p	FBXO41	0	1
hsa-miR-6807-3p	MBD2	0	1
hsa-miR-1273h-5p	CPSF2	0	1
hsa-miR-6779-5p	ZNF423	0	1
hsa-miR-6807-3p	ZCCHC4	0	1
hsa-miR-1273h-5p	MOB3A	0	1
hsa-miR-1273h-5p	SMIM17	0	1
hsa-miR-6779-5p	ALG1	0	1
hsa-miR-6779-5p	ANKRD17	0	1
hsa-miR-6807-3p	TLR4	0	1
hsa-miR-6779-5p	VPS13B	0	1
hsa-miR-6799-5p	SRF	0	1
hsa-miR-6799-5p	CUX1	0	1
hsa-miR-6799-5p	ZNF326	0	1
hsa-miR-1972	FMR1	0	1
hsa-miR-1273h-5p	VPS13B	0	1
hsa-miR-6779-5p	TMEM53	0	1
hsa-miR-1972	KIF3C	0	1
hsa-miR-6779-5p	ZNF385A	0	1
hsa-miR-6779-5p	TMED4	0	1
hsa-miR-6779-5p	CGNL1	0	1
hsa-miR-6799-5p	PRRC2B	0	1
hsa-miR-1273h-5p	CNNM3	0	1
hsa-miR-6779-5p	C7orf25	0	1
hsa-miR-6799-5p	CSDC2	0	1
hsa-miR-6779-5p	MAVS	0	1
hsa-miR-1273h-5p	SLC4A8	0	1
hsa-miR-6799-5p	POU2AF1	0	1
hsa-miR-6807-3p	ZNF443	0	1
hsa-miR-1273h-5p	PRKCA	0	1
hsa-miR-6799-5p	KLHL25	0	1
hsa-miR-1273h-5p	EFNA5	0	1
hsa-miR-6779-5p	SIRPG	0	1
hsa-miR-6799-5p	NOL9	0	1
hsa-miR-1273h-5p	EPS15L1	0	1
hsa-miR-1273h-5p	CEP104	0	1
hsa-miR-1972	ATF7IP2	0	1
hsa-miR-6799-5p	ABCE1	0	1
hsa-miR-1273h-5p	MEAF6	0	1
hsa-miR-6807-3p	SOWAHC	0	1
hsa-miR-6732-5p	MOBP	0	1
hsa-miR-6799-5p	TNS4	0	1
hsa-miR-1273h-5p	LRRC59	0	1
hsa-miR-6779-5p	DMRT1	0	1
hsa-miR-1273h-5p	CXXC4	0	1
hsa-miR-6779-5p	DNAJC24	0	1
hsa-miR-1972	DCAF15	0	1
hsa-miR-6807-3p	CDH7	0	1
hsa-miR-1273h-5p	FGFBP3	0	1
hsa-miR-1273h-5p	SOX15	0	1
hsa-miR-6807-3p	RUNX2	0	1
hsa-miR-6779-5p	CXCL10	0	1
hsa-miR-6799-5p	DAB2IP	0	1
hsa-miR-1972	SNX30	0	1
hsa-miR-1273h-5p	ST8SIA4	0	1
hsa-miR-1273h-5p	PRORP	0	1
hsa-miR-6799-5p	SHISA6	0	1
hsa-miR-6779-5p	ARSB	0	1
hsa-miR-1972	NDC1	0	1
hsa-miR-6799-5p	SSBP3	0	1
hsa-miR-6807-3p	DCP2	0	1
hsa-miR-1273h-5p	TAT	0	1
hsa-miR-1273h-5p	TMEM120B	0	1
hsa-miR-6799-5p	MYBPC2	0	1
hsa-miR-6779-5p	BAK1	0	1
hsa-miR-6732-5p	ITFG2	0	1
hsa-miR-1273h-5p	KLHL11	0	1
hsa-miR-1273h-5p	PDZD7	0	1
hsa-miR-1273h-5p	FBXL20	0	1
hsa-miR-6779-5p	PDE1C	0	1
hsa-miR-6779-5p	PRRC2B	0	1
hsa-miR-6799-5p	ELK1	0	1
hsa-miR-1273h-5p	FAM72A	0	1
hsa-miR-1273h-5p	STEAP3	0	1
hsa-miR-1972	CNN3	0	1
hsa-miR-1273h-5p	TMEM220	0	1
hsa-miR-6779-5p	SCRT2	0	1
hsa-miR-6779-5p	APOBEC3F	0	1
hsa-miR-6799-5p	RPS29	0	1
hsa-miR-6807-3p	FN1	0	1
hsa-miR-1273h-5p	LHPP	0	1
hsa-miR-1273h-5p	BTD	0	1
hsa-miR-1972	IGF2BP2	0	1
hsa-miR-6807-3p	NLGN1	0	1
hsa-miR-6799-5p	F11R	0	1
hsa-miR-6799-5p	TNRC6B	0	1
hsa-miR-6799-5p	CASP14	0	1
hsa-miR-1972	RCOR1	0	1
hsa-miR-6807-3p	WNT3	0	1
hsa-miR-6799-5p	RALB	0	1
hsa-miR-6799-5p	PACS1	0	1
hsa-miR-6807-3p	HNRNPA3	0	1
hsa-miR-1273h-5p	ARPIN-AP3S2	0	1
hsa-miR-6779-5p	APOL6	0	1
hsa-miR-6799-5p	ZWINT	0	1
hsa-miR-6799-5p	OSTM1	0	1
hsa-miR-1273h-5p	P2RY2	0	1
hsa-miR-6779-5p	ZNF557	0	1
hsa-miR-6779-5p	DERL1	0	1
hsa-miR-6807-3p	NCOA7	0	1
hsa-miR-6799-5p	HELB	0	1
hsa-miR-1972	ZNF445	0	1
hsa-miR-6807-3p	LHPP	0	1
hsa-miR-1972	ADORA1	0	1
hsa-miR-1972	CEP350	0	1
hsa-miR-6799-5p	SNX25	0	1
hsa-miR-6799-5p	CMTM3	0	1
hsa-miR-6779-5p	CYP20A1	0	1
hsa-miR-6807-3p	DBT	0	1
hsa-miR-6799-5p	ANKRD40	0	1
hsa-miR-6799-5p	FAM72B	0	1
hsa-miR-6799-5p	GK5	0	1
hsa-miR-6510-3p	ARID1B	0	1
hsa-miR-1273h-5p	CEBPZOS	0	1
hsa-miR-6799-5p	MKLN1	0	1
hsa-miR-6799-5p	IRGQ	0	1
hsa-miR-6807-3p	CHST15	0	1
hsa-miR-6779-5p	RARS2	0	1
hsa-miR-6807-3p	EDIL3	0	1
hsa-miR-1273h-5p	ACADSB	0	1
hsa-miR-1972	SNN	0	1
hsa-miR-6799-5p	CDC42EP3	0	1
hsa-miR-6779-5p	HOXB8	0	1
hsa-miR-6799-5p	ENTPD1	0	1
hsa-miR-6799-5p	TOR1AIP2	0	1
hsa-miR-1972	WIF1	0	1
hsa-miR-6799-5p	PIGZ	0	1
hsa-miR-6799-5p	ANKRD52	0	1
hsa-miR-1972	GNAS	0	1
hsa-miR-6779-5p	ZNF528	0	1
hsa-miR-6779-5p	ADIRF	0	1
hsa-miR-6779-5p	SMC5	0	1
hsa-miR-1972	SALL2	0	1
hsa-miR-6779-5p	SHROOM3	0	1
hsa-miR-6799-5p	SIRPG	0	1
hsa-miR-6799-5p	MAP7D3	0	1
hsa-miR-6799-5p	UBE2D4	0	1
hsa-miR-6779-5p	NHLRC1	0	1
hsa-miR-1972	KHNYN	0	1
hsa-miR-1972	FNDC1	0	1
hsa-miR-6779-5p	C1orf109	0	1
hsa-miR-6799-5p	CRY2	0	1
hsa-miR-1273h-5p	STX5	0	1
hsa-miR-6799-5p	PCBD2	0	1
hsa-miR-6807-3p	WAPL	0	1
hsa-miR-6807-3p	PALM2AKAP2	0	1
hsa-miR-6732-5p	ARNT	0	1
hsa-miR-1273h-5p	IGSF8	0	1
hsa-miR-6779-5p	PLGLB1	0	1
hsa-miR-1972	MCM7	0	1
hsa-miR-6799-5p	PRKACA	0	1
hsa-miR-6799-5p	MAPK13	0	1
hsa-miR-6807-3p	GLS	0	1
hsa-miR-6779-5p	DCHS2	0	1
hsa-miR-6799-5p	PER2	0	1
hsa-miR-1273h-5p	SIN3A	0	1
hsa-miR-1273h-5p	CHTOP	0	1
hsa-miR-1273h-5p	PGPEP1	0	1
hsa-miR-6807-3p	GOLGA6L4	0	1
hsa-miR-6807-3p	KCNMB3	0	1
hsa-miR-6807-3p	TLK1	0	1
hsa-miR-1273h-5p	PCYT1B	0	1
hsa-miR-6807-3p	VAT1L	0	1
hsa-miR-1273h-5p	GPR78	0	1
hsa-miR-1273h-5p	GPR83	0	1
hsa-miR-1972	AP3S2	0	1
hsa-miR-1972	MTMR9	0	1
hsa-miR-1273h-5p	BAZ2A	0	1
hsa-miR-1273h-5p	SLC25A32	0	1
hsa-miR-1972	MRPL49	0	1
hsa-miR-6799-5p	TNKS	0	1
hsa-miR-6779-5p	BAHCC1	0	1
hsa-miR-1273h-5p	ZNF486	0	1
hsa-miR-1273h-5p	SLC25A34	0	1
hsa-miR-6799-5p	PSMB2	0	1
hsa-miR-6807-3p	URB2	0	1
hsa-miR-6799-5p	APBA1	0	1
hsa-miR-6799-5p	MOB3A	0	1
hsa-miR-6799-5p	RAB15	0	1
hsa-miR-6807-3p	DNAJA1	0	1
hsa-miR-6799-5p	GRM5	0	1
hsa-miR-6779-5p	SCGN	0	1
hsa-miR-6732-5p	GGT5	0	1
hsa-miR-6799-5p	POLH	0	1
hsa-miR-6799-5p	SLCO1B3	0	1
hsa-miR-6807-3p	ZDHHC17	0	1
hsa-miR-6807-3p	ZDHHC5	0	1
hsa-miR-6779-5p	CERS2	0	1
hsa-miR-6807-3p	RBM38	0	1
hsa-miR-1972	TACC1	0	1
hsa-miR-6779-5p	LRRC38	0	1
hsa-miR-6779-5p	TNKS	0	1
hsa-miR-1972	TAF8	0	1
hsa-miR-6799-5p	ZNF681	0	1
hsa-miR-6779-5p	PARP9	0	1
hsa-miR-1273h-5p	ZNF436	0	1
hsa-miR-1972	CMTM4	0	1
hsa-miR-6799-5p	SLC39A11	0	1
hsa-miR-6779-5p	DUSP19	0	1
hsa-miR-1273h-5p	GJB1	0	1
hsa-miR-1273h-5p	PLGLB2	0	1
hsa-miR-1972	CALR	0	1
hsa-miR-6799-5p	NFAM1	0	1
hsa-miR-1273h-5p	SKIDA1	0	1
hsa-miR-6779-5p	BORCS8	0	1
hsa-miR-1273h-5p	TOMM20	0	1
hsa-miR-6799-5p	DROSHA	0	1
hsa-miR-1273h-5p	FNDC5	0	1
hsa-miR-6779-5p	UGT2B10	0	1
hsa-miR-6779-5p	MTPAP	0	1
hsa-miR-6779-5p	TMEM59	0	1
hsa-miR-6779-5p	DUSP8	0	1
hsa-miR-6732-5p	SLC11A1	0	1
hsa-miR-6779-5p	IL17RA	0	1
hsa-miR-6799-5p	CXXC4	0	1
hsa-miR-6799-5p	MEAF6	0	1
hsa-miR-6779-5p	PNMA2	0	1
hsa-miR-6779-5p	FAM72D	0	1
hsa-miR-1972	LPIN3	0	1
hsa-miR-6807-3p	SPOPL	0	1
hsa-miR-6799-5p	CDKAL1	0	1
hsa-miR-6799-5p	NMNAT2	0	1
hsa-miR-6779-5p	SYBU	0	1
hsa-miR-6807-3p	POLM	0	1
hsa-miR-1273h-5p	PGAM5	0	1
hsa-miR-6779-5p	ESYT1	0	1
hsa-miR-6799-5p	AGAP2	0	1
hsa-miR-6779-5p	PAPOLG	0	1
hsa-miR-6779-5p	MPP6	0	1
hsa-miR-1273h-5p	FHDC1	0	1
hsa-miR-6799-5p	SIDT1	0	1
hsa-miR-6732-5p	RAB11FIP1	0	1
hsa-miR-6799-5p	ELOVL7	0	1
hsa-miR-6799-5p	CEBPZOS	0	1
hsa-miR-1273h-5p	PCDHB11	0	1
hsa-miR-6779-5p	INO80	0	1
hsa-miR-1273h-5p	ALG10B	0	1
hsa-miR-1972	MEGF8	0	1
hsa-miR-6779-5p	KCNQ2	0	1
hsa-miR-1273h-5p	CHEK1	0	1
hsa-miR-1972	ZFYVE27	0	1
hsa-miR-6807-3p	BRMS1L	0	1
hsa-miR-6807-3p	ASXL1	0	1
hsa-miR-1273h-5p	FAM72D	0	1
hsa-miR-6799-5p	KCNJ10	0	1
hsa-miR-1273h-5p	GLG1	0	1
hsa-miR-1273h-5p	PPP1R11	0	1
hsa-miR-1972	TMEM229B	0	1
hsa-miR-1273h-5p	ZWINT	0	1
hsa-miR-1972	SNPH	0	1
hsa-miR-6779-5p	NTRK2	0	1
hsa-miR-6779-5p	HLA-DOA	0	1
hsa-miR-6799-5p	NES	0	1
hsa-miR-6799-5p	DAGLA	0	1
hsa-miR-1273h-5p	CDC20B	0	1
hsa-miR-6779-5p	TMEM120B	0	1
hsa-miR-6779-5p	ZNF543	0	1
hsa-miR-6732-5p	TINAG	0	1
hsa-miR-1273h-5p	SMAD3	0	1
hsa-miR-6779-5p	UCP3	0	1
hsa-miR-1972	RAB43	0	1
hsa-miR-6779-5p	NHLRC4	0	1
hsa-miR-6799-5p	APELA	0	1
hsa-miR-6799-5p	PRLR	0	1
hsa-miR-6799-5p	ZNF850	0	1
hsa-miR-6799-5p	BBS5	0	1
hsa-miR-6779-5p	IL31RA	0	1
hsa-miR-6799-5p	FDX1	0	1
hsa-miR-1273h-5p	SF3B3	0	1
hsa-miR-6510-3p	TSPAN17	0	1
hsa-miR-6807-3p	PCDH8	0	1
hsa-miR-6779-5p	ZNF850	0	1
hsa-miR-1273h-5p	COX6B2	0	1
hsa-miR-6799-5p	TRIM13	0	1
hsa-miR-6779-5p	DCX	0	1
hsa-miR-1972	FBXO31	0	1
hsa-miR-1972	SLMAP	0	1
hsa-miR-1972	IRAK4	0	1
hsa-miR-6779-5p	MYORG	0	1
hsa-miR-1972	KDF1	0	1
hsa-miR-1273h-5p	FCAR	0	1
hsa-miR-6807-3p	YTHDC1	0	1
hsa-miR-6807-3p	YME1L1	0	1
hsa-miR-6779-5p	CEP41	0	1
hsa-miR-6779-5p	MTFP1	0	1
hsa-miR-1972	PLK2	0	1
hsa-miR-6807-3p	TAOK1	0	1
hsa-miR-6779-5p	TTC31	0	1
hsa-miR-6799-5p	GINS1	0	1
hsa-miR-1273h-5p	ARSB	0	1
hsa-miR-1273h-5p	ELMO1	0	1
hsa-miR-6799-5p	RSL1D1	0	1
hsa-miR-1273h-5p	HAUS2	0	1
hsa-miR-6799-5p	CIT	0	1
hsa-miR-6779-5p	ZNF816-ZNF321P	0	1
hsa-miR-1972	SIDT2	0	1
hsa-miR-6799-5p	EPS15L1	0	1
hsa-miR-1273h-5p	TESPA1	0	1
hsa-miR-6799-5p	FA2H	0	1
hsa-miR-6799-5p	OR4N4	0	1
hsa-miR-6807-3p	XPO4	0	1
hsa-miR-6799-5p	FAM214B	0	1
hsa-miR-1273h-5p	PLGLB1	0	1
hsa-miR-6779-5p	C1orf74	0	1
hsa-miR-1972	MBD1	0	1
hsa-miR-6807-3p	GLRB	0	1
hsa-miR-1273h-5p	RPS6KA2	0	1
hsa-miR-6779-5p	PDZD7	0	1
hsa-miR-1273h-5p	FURIN	0	1
hsa-miR-6799-5p	INKA2	0	1
hsa-miR-6510-3p	PCSK6	0	1
hsa-miR-6799-5p	ZNF835	0	1
hsa-miR-6779-5p	CDH1	0	1
hsa-miR-1972	EPB41L1	0	1
hsa-miR-6799-5p	ZNF841	0	1
hsa-miR-6779-5p	KCNIP1	0	1
hsa-miR-1972	CERK	0	1
hsa-miR-1273h-5p	EIF5A2	0	1
hsa-miR-1273h-5p	TYRO3	0	1
hsa-miR-6779-5p	NUDT15	0	1
hsa-miR-1972	IL24	0	1
hsa-miR-6799-5p	RHD	0	1
hsa-miR-6779-5p	ZWINT	0	1
hsa-miR-6807-3p	DACT1	0	1
hsa-miR-6807-3p	HBS1L	0	1
hsa-miR-6799-5p	FAM193A	0	1
hsa-miR-6732-5p	FAM163A	0	1
hsa-miR-6799-5p	HOXC4	0	1
hsa-miR-1273h-5p	UTP25	0	1
hsa-miR-6799-5p	SRGAP1	0	1
hsa-miR-1273h-5p	TMEM268	0	1
hsa-miR-6799-5p	FNIP1	0	1
hsa-miR-6799-5p	SLC31A1	0	1
hsa-miR-6779-5p	MARK4	0	1
hsa-miR-1972	SH3PXD2B	0	1
hsa-miR-6779-5p	CNNM1	0	1
hsa-miR-1273h-5p	FBXO27	0	1
hsa-miR-6779-5p	FUT9	0	1
hsa-miR-6779-5p	ACBD7	0	1
hsa-miR-6799-5p	GPR78	0	1
hsa-miR-6799-5p	TMEM252	0	1
hsa-miR-1273h-5p	ZC3H12D	0	1
hsa-miR-6807-3p	ESRRG	0	1
hsa-miR-6779-5p	CHST6	0	1
hsa-miR-6779-5p	SNX27	0	1
hsa-miR-1273h-5p	EFCAB5	0	1
hsa-miR-6807-3p	TRIQK	0	1
hsa-miR-6799-5p	EFCAB2	0	1
hsa-miR-1273h-5p	UGT2B10	0	1
hsa-miR-1273h-5p	SERPINB9	0	1
hsa-miR-1273h-5p	SLC36A2	0	1
hsa-miR-6732-5p	NPTX1	0	1
hsa-miR-6779-5p	AHDC1	0	1
[truncated: 2,920 more rows]
