# Supplementary material for: LncRNA TP53TG1 plays an anti-oncogenic role in cervical cancer by synthetically regulating transcriptome profile in HeLa cells
Source: Front Genet. 2022 Oct 4;13:981030. doi: 10.3389/fgene.2022.981030 (PMC9576931; doi:10.3389/fgene.2022.981030)
Supplement: Supplementary file 3 [file DataSheet1.ZIP › figures-中间图形/fig5-lncRNA-miRNA/lncRNA-miRNA-target/network/hsa_target.filter.up.xls]

hsa-miR-6779-5p	IFI6	0	1
hsa-miR-6807-3p	SECISBP2L	0	1
hsa-miR-6779-5p	OAS3	0	1
hsa-miR-1273h-5p	RNF207	0	1
hsa-miR-6807-3p	POGLUT2	0	1
hsa-miR-1273h-5p	SP8	0	1
hsa-miR-1273h-5p	UBN2	0	1
hsa-miR-1273h-5p	ALDH1L2	0	1
hsa-miR-6732-5p	OAS2	0	1
hsa-miR-1972	KCNH5	0	1
hsa-miR-6779-5p	EPB41L4A	0	1
hsa-miR-6807-3p	PDCD6IP	0	1
hsa-miR-1273h-5p	EPB41L4A	0	1
hsa-miR-6807-3p	HECTD2	0	1
hsa-miR-6779-5p	APAF1	0	1
hsa-miR-6779-5p	KLHL11	0	1
hsa-miR-6799-5p	PAQR6	0	1
hsa-miR-6799-5p	SP8	0	1
hsa-miR-6807-3p	SAMD9	0	1
hsa-miR-6779-5p	APOL1	0	1
hsa-miR-6807-3p	SLC1A1	0	1
hsa-miR-6799-5p	IFI6	0	1
hsa-miR-1972	BICRAL	0	1
hsa-miR-1273h-5p	HDAC2	0	1
hsa-miR-1273h-5p	C7orf25	0	1
hsa-miR-6779-5p	BICDL1	0	1
hsa-miR-6799-5p	C7orf25	0	1
hsa-miR-1273h-5p	C1orf109	0	1
hsa-miR-6779-5p	EGLN1	0	1
hsa-miR-1273h-5p	IFI6	0	1
hsa-miR-1273h-5p	TRAPPC2	0	1
hsa-miR-6779-5p	SFMBT2	0	1
hsa-miR-1273h-5p	SFMBT2	0	1
hsa-miR-1273h-5p	ATRN	0	1
hsa-miR-1972	RAI1	0	1
hsa-miR-6799-5p	TMED10	0	1
hsa-miR-6799-5p	C17orf75	0	1
hsa-miR-1273h-5p	THBD	0	1
hsa-miR-6807-3p	INSIG2	0	1
hsa-miR-6799-5p	HDAC2	0	1
hsa-miR-6807-3p	FBN2	0	1
hsa-miR-6799-5p	UCP3	0	1
hsa-miR-6807-3p	ITGAV	0	1
hsa-miR-6779-5p	C17orf75	0	1
hsa-miR-6807-3p	SIAE	0	1
hsa-miR-6807-3p	ADGRG6	0	1
hsa-miR-6779-5p	RNF207	0	1
hsa-miR-6799-5p	TMEM52B	0	1
hsa-miR-6799-5p	RNF207	0	1
hsa-miR-6779-5p	C7orf25	0	1
hsa-miR-1273h-5p	KLHL11	0	1
hsa-miR-6807-3p	FN1	0	1
hsa-miR-6779-5p	C1orf109	0	1
hsa-miR-6779-5p	PARP9	0	1
hsa-miR-6779-5p	UCP3	0	1
hsa-miR-6807-3p	KIN	0	1
hsa-miR-6779-5p	TMEM52B	0	1
hsa-miR-1273h-5p	RASD1	0	1
hsa-miR-6779-5p	GPR173	0	1
hsa-miR-6807-3p	CCNL2	0	1
hsa-miR-6799-5p	EPB41L4A	0	1
hsa-miR-1972	NPNT	0	1
hsa-miR-6510-3p	MRS2	0	1
hsa-miR-1273h-5p	OAS3	0	1
hsa-miR-6807-3p	SFMBT2	0	1
hsa-miR-6799-5p	APAF1	0	1
hsa-miR-1972	ANKRD33B	0	1
hsa-miR-6779-5p	CYP4V2	0	1
hsa-miR-1972	PDCD6IP	0	1
hsa-miR-1273h-5p	BICDL1	0	1
hsa-miR-6799-5p	APOL1	0	1
hsa-miR-6799-5p	KLHL11	0	1
hsa-miR-6807-3p	PCNA	0	1
hsa-miR-6799-5p	UBN2	0	1
hsa-miR-6779-5p	TRAPPC2	0	1
hsa-miR-1972	SLC6A6	0	1
hsa-miR-6732-5p	FSTL4	0	1
hsa-miR-1273h-5p	TMEM52B	0	1
hsa-miR-6779-5p	TMED10	0	1
hsa-miR-6799-5p	BDNF	0	1
hsa-miR-6799-5p	KIN	0	1
hsa-miR-1273h-5p	SYNPO2	0	1
hsa-miR-6807-3p	EZH2	0	1
hsa-miR-1972	TMEM52B	0	1
hsa-miR-6807-3p	MBTPS1	0	1
hsa-miR-6732-5p	LMAN1	0	1
hsa-miR-6807-3p	USP15	0	1
hsa-miR-1972	COL14A1	0	1
hsa-miR-1273h-5p	UCP3	0	1
hsa-miR-6807-3p	REST	0	1
hsa-miR-6807-3p	TMEM68	0	1
hsa-miR-6807-3p	ATP1B1	0	1
hsa-miR-6799-5p	CD58	0	1
hsa-miR-1273h-5p	NID1	0	1
hsa-miR-1972	PINX1	0	1
hsa-miR-6799-5p	TJP3	0	1
hsa-miR-6799-5p	CYP4V2	0	1
hsa-miR-1273h-5p	PARP9	0	1
hsa-miR-6799-5p	TRAPPC2	0	1
hsa-miR-6807-3p	KCNH5	0	1
hsa-miR-1972	TNFAIP3	0	1
hsa-miR-6779-5p	SYNPO2	0	1
hsa-miR-1273h-5p	TMED10	0	1
hsa-miR-6779-5p	GBP4	0	1
hsa-miR-1273h-5p	APAF1	0	1
hsa-miR-1972	ZC3H12C	0	1
hsa-miR-1273h-5p	C17orf75	0	1
hsa-miR-1273h-5p	GPR173	0	1
hsa-miR-6779-5p	THBD	0	1
hsa-miR-6799-5p	CXCR5	0	1
hsa-miR-6807-3p	APAF1	0	1
hsa-miR-6799-5p	GBP4	0	1
hsa-miR-6807-3p	NR4A2	0	1
hsa-miR-6779-5p	NID1	0	1
hsa-miR-1273h-5p	EGLN1	0	1
hsa-miR-6779-5p	HDAC2	0	1
hsa-miR-6779-5p	UBN2	0	1
hsa-miR-6732-5p	SCPEP1	0	1
hsa-miR-1972	GBP4	0	1
hsa-miR-1273h-5p	GBP4	0	1
hsa-miR-6799-5p	TP53INP1	0	1
hsa-miR-6807-3p	LMO7	0	1
hsa-miR-6779-5p	ALDH1L2	0	1
hsa-miR-6799-5p	KLHL13	0	1
hsa-miR-6799-5p	C1RL	0	1
hsa-miR-6779-5p	SP8	0	1
hsa-miR-1273h-5p	APOL1	0	1
hsa-miR-6799-5p	SFMBT2	0	1
hsa-miR-6799-5p	GPR173	0	1
hsa-miR-1273h-5p	CYP4V2	0	1
