# Supplementary material for: LncRNA TP53TG1 plays an anti-oncogenic role in cervical cancer by synthetically regulating transcriptome profile in HeLa cells
Source: Front Genet. 2022 Oct 4;13:981030. doi: 10.3389/fgene.2022.981030 (PMC9576931; doi:10.3389/fgene.2022.981030)
Supplement: Supplementary file 3 [file DataSheet1.ZIP › figures-中间图形/fig5-lncRNA-miRNA/lncRNA-miRNA-target/TP53TG1.trans2gene.xls]

ENST00000661943.1	ENSG00000182165.18
ENST00000416560.6	ENSG00000182165.18
ENST00000421293.2	ENSG00000182165.18
ENST00000359941.10	ENSG00000182165.18
ENST00000653182.1	ENSG00000182165.18
ENST00000610086.1	ENSG00000182165.18
ENST00000432193.6	ENSG00000182165.18
ENST00000654969.1	ENSG00000182165.18
ENST00000542586.2	ENSG00000182165.18
ENST00000616845.1	ENSG00000182165.18
