# Supplementary material for: LncRNA TP53TG1 plays an anti-oncogenic role in cervical cancer by synthetically regulating transcriptome profile in HeLa cells
Source: Front Genet. 2022 Oct 4;13:981030. doi: 10.3389/fgene.2022.981030 (PMC9576931; doi:10.3389/fgene.2022.981030)
Supplement: Supplementary file 3 [file DataSheet1.ZIP › figures-中间图形/fig5-lncRNA-miRNA/lncRNA-miRNA-target/up.gene.xls]

A2M
ABCA4
ABCB1
ABCC8
AC139100.4
ACAD8
ACKR3
ADCY6
ADGRA3
ADGRG6
ADRA2A
ADSS1
AHCTF1
AHSA2P
AK6
AKR7L
ALDH1L2
ALDH2
ANKMY2
ANKRD33B
ANO4
ANO6
ANXA1
ANXA10
ANXA3
AOX1
AP4E1
APAF1
APOBEC3A
APOBEC3B
APOL1
APOL3
APP
AREG
ARGLU1
ARHGAP18
ARHGAP5-AS1
ARL6
ARMC8
ASH1L
ATG9A
ATP1B1
ATP6AP2
ATP6V0C
ATRN
B2M
B3GLCT
B3GNT9
BASP1-AS1
BCAR3
BCOR
BDNF
BICDL1
BICRAL
BIRC6
BIVM-ERCC5
BMP6
BMPER
BRD8
BRIX1
BTAF1
BTG3
BTN2A1
BTN2A2
BUB1
C17orf75
C1GALT1C1
C1orf109
C1R
C1RL
C1S
C5orf66
C7orf25
CA2
CALU
CAPN10-DT
CARMIL1
CAT
CCDC71
CCL2
CCL20
CCL8
CCN1
CCNL1
CCNL2
CCNY-AS1
CCP110
CCZ1B
CD109
CD46
CD55
CD58
CD74
CD83
CD9
CDC5L
CDK5RAP3
CELSR1
CEP192
CEP44
CEP95
CFAP36
CFAP44
CFH
CGA
CH507-513H4.4
CHMP1B
CHMP5
CITF22-1A6.3
CLDN23
CLK1
CMC1
CMTM8
CNTRL
COL12A1
COL14A1
COL15A1
COL25A1
COL3A1
COL4A4
COL4A5
COL4A6
COL8A1
COL9A2
COL9A3
COPB1
COX10-AS1
CPNE8
CPQ
CREBZF
CREG1
CRLF1
CSF1
CSF3
CSTF2T
CTA-941F9.10
CTB-61M7.1
CTC-429P9.3
CTC-554D6.1
CTD-2012K14.6
CTD-2311M21.3
CTD-3222D19.2
CTR9
CTSS
CUL3
CWC22
CXCL1
CXCL3
CXCR5
CYP2W1
CYP4F12
CYP4V2
DDR1
DDX20
DDX58
DDX60
DHX58
DIPK2A
DKK3
DNAJC25
DPY19L1
DYNC2I1
EDN1
EEF1E1-BLOC1S5
EGFR
EGLN1
EGLN2
EID2
EIF2A
ELK3
ENOSF1
ENSG10010136138.1
EPB41L4A
ERAP1
ERICH1
ETV3
EXOC1
EZH2
F3
FAF2
FAIM
FAM174A
FAM220A
FAM229A
FAM3C
FAT1
FBN2
FBP1
FBXW10
FENDRR
FMNL1-DT
FMNL2
FN1
FOS
FOXE1
FOXF1
FOXF2
FSTL4
FUBP1
FZD10
FZD10-AS1
GABRE
GADD45A
GALNT3
GALNT7
GAS1
GBA
GBP1
GBP2
GBP4
GDAP1
GET4
GGT7
GINM1
GMNN
GNL2
GOLGA8A
GOLGA8B
GPATCH8
GPNMB
GPR173
GRB14
GSDMB
GSTT2B
GTPBP2
H3-3A
HCG27
HCG4P5
HDAC2
HECTD2
HELLS
HELQ
HERC1
HERC2P2
HERC2P9
HIBADH
HK2
HMGN2P46
HNRNPDL
HNRNPH1
HOXB3
HS6ST3
HSH2D
HSP90B1
HSPE1-MOB4
IER5
IFI16
IFI44
IFI6
IFIH1
IFIT1
IFIT2
IFITM1
IFT57
IGFN1
IGSF10
IL15RA
IL17RB
IL19
IL1R1
IL4I1
IL6
ING2
INSIG2
IRAK1BP1
IRF1-AS1
IRX5
ITGA2
ITGAV
ITGB1
ITM2B
ITSN2
JPH1
KANSL1
KCNH5
KCNJ2
KCNK1
KDM6A
KIAA1109
KIAA1522
KIDINS220
KIF23
KIN
KLHL11
KLHL13
KMT2E
KNTC1
KREMEN1
KRT8P33
KYNU
L1CAM
LAMA1
LAMA3
LAMP3
LAP3
LCMT2
LENG8-AS1
LGR4
LGR6
LHFPL6
LIMS1
LINC00165
LINC00342
LINC00543
LINC00899
LINC01123
LINC02574
LIPA
LMAN1
LMO7
LMTK2
LRIG1
LRP4
LRRC37A2
LTBP1
LTV1
LUM
LURAP1L
MAIP1
MALAT1
MAMDC4
MAN2A2
MAN2B2
MANBA
MAP3K21
MAPK4
MAPKAPK5
MARCOL
MASTL
MBTPS1
MCCC1
MCEE
MELK
MFSD8
MIDEAS
MILR1
MIR22HG
MMP14
MOB1B
MPHOSPH10
MRPL50
MRS2
MSANTD2
MSH2
MSH5-SAPCD1
MTRF1
MUC16
MX1
MX2
MYC
MYOF
N4BP2L2-IT2
NAA16
NAP1L5
NBPF9
NCAPG2
NCAPH
NCSTN
NDC80
NELL2
NEU4
NFIL3
NFKBIZ
NID1
NINL
NKAP
NOG
NOTCH2
NPAS4
NPIPA8
NPIPB15
NPIPB3
NPIPB4
NPNT
NPR2
NR2C1
NR2F1
NR4A1
NR4A2
NRBP2
NSMCE2
NUCB2
NUDT9
NXF1
OAS1
OAS2
OAS3
OASL
ODR4
OFD1
OGT
OR2B6
ORC6
OSBPL3
OSGEPL1
PABPC1L
PAIP1
PAK1IP1
PALB2
PALMD
PAM
PAN2
PANK4
PAQR6
PARP14
PARP4
PARP9
PAXIP1-DT
PBLD
PCF11
PCMTD1
PCNA
PDCD10
PDCD6IP
PDE10A
PDF
PDGFRL
PDIA6
PDXDC2P-NPIPB14P
PEAR1
PEDS1-UBE2V1
PGBD2
PHACTR2
PIEZO2
PIF1
PIK3R4
PIN4P1
PINX1
PKD2
PKDCC
PLA2G15
PLA2G4A
PLAGL1
PLCD1
PLSCR1
PMS2
PNN
PODXL
POGLUT2
POGLUT3
PON2
POPDC3
PPP1R15B
PPP1R3D
PPP1R42
PPP2R3C
PPTC7
PPWD1
PRPF38B
PRR15
PRSS23
PRXL2C
PTER
PTGS2
PTPN13
PTPRM
PXK
RAB29
RAB9A
RAD17
RAD51-AS1
RAET1L
RAI1
RANBP17
RANBP6
RAP2A
RASD1
RBM12
RBM5
REC8
RECQL
RELCH
REST
REV3L
RGCC
RHBDF1
RNF139
RNF207
RNFT1
ROBO1
RP1-102E24.8
RP11-112B10.2
RP11-120M18.2
RP11-140L24.4
RP11-143E21.3
RP11-156K23.3
RP11-159D12.2
RP11-159D12.8
RP11-162P23.2
RP11-192H23.4
RP11-196G11.5
RP11-212P7.3
RP11-235E17.2
RP11-264B17.3
RP11-274B21.3
RP11-274B21.4
RP11-277P12.6
RP11-290D2.6
RP11-297P16.4
RP1-130H16.18
RP11-326C3.17
RP11-334C17.5
RP11-350J20.15
RP11-355O1.11
RP11-359E3.4
RP11-437B10.1
RP11-472I20.4
RP11-478C19.2
RP11-483I13.5
RP11-51F16.8
RP11-529H2.2
RP11-603J24.9
RP11-61K9.3
RP11-631N16.4
RP11-66N24.3
RP11-732A19.10
RP11-745O10.4
RP11-761B3.1
RP11-802E16.3
RP11-817O13.9
RP11-872D17.8
RP11-884K10.7
RP11-96O20.4
RP1-228P16.1
RP1-309K20.6
RP1-65P5.6
RP4-555D20.2
RP4-773N10.4
RP4-781K5.2
RP5-1086D14.6
RPP21
RSAD2
RSPO3
RSRP1
RTEL1-TNFRSF6B
RTN4
S1PR1
SAA2-SAA4
SAMD9
SAMD9L
SCNN1A
SCPEP1
SCUBE1
SECISBP2L
SELENOF
SEPTIN7P2
SERPING1
SESTD1
SFMBT2
SGCE
SGK1
SH2B3
SH3BGRL
SH3BP5
SH3BP5-AS1
SHANK3
SHTN1
SIAE
SLC12A8
SLC15A3
SLC16A6
SLC1A1
SLC22A4
SLC26A11
SLC27A2
SLC31A2
SLC35A5
SLC35G1
SLC37A1
SLC6A6
SLC9A3-AS1
SLF1
SLTM
SMAD7
SMG8
SMIM30
SMPDL3A
SNCA
SNCAIP
SNHG1
SNHG4
SNX6
SOCS6
SP100
SP8
SPATA5L1
SPDL1
SPINK13
SPTSSA
SQLE
SRR
SSTR1
ST3GAL1-DT
STAG3L5P-PVRIG2P-PILRB
STEAP1
STK17A
SULF2
SUOX
SUPT20H
SUSD1
SUZ12P1
SVIL
SYNE2
SYNE3
SYNPO2
TAF7
TAPBPL
TBC1D8
TBX1
TC2N
TCIM
TCN1
TDRD7
TEFM
TEK
TEX30
TFPI
TFPI2
THAP9-AS1
THBD
THOC7
THUMPD2
TIMM23B-AGAP6
TJP3
TM2D1
TMED10
TMEM131
TMEM140
TMEM165
TMEM209
TMEM243
TMEM52B
TMEM68
TNFAIP3
TNFAIP6
TNFSF13
TOB1
TP53INP1
TP53TG1
TPM3P9
TPRKB
TRAF5
TRAPPC2
TRIM22
TRMT11
TRPA1
TUSC3
UBA7
UBE2L6
UBN2
UCP3
UGCG
UNC50
USH1C
USP15
USP18
USP43
VEGFC
VMP1
VPS13A
WASHC4
WDR27
WDR91
WNT5A
WRN
WSB1
XAF1
XPC
XXbac-BPG116M5.17
XXbac-BPG246D15.9
XXbac-BPG248L24.12
YEATS2
YEATS4
ZBED5
ZBED6CL
ZBTB34
ZBTB37
ZC3H12C
ZCCHC9
ZDHHC11
ZDHHC11B
ZFP36
ZFPM2-AS1
ZGRF1
ZNF222
ZNF229
ZNF239
ZNF251
ZNF274
ZNF37BP
ZNF521
ZNF525
ZNF587B
ZNF700
ZNF720
ZNF75D
ZNF767P
ZNF774
ZNF786
ZNF830
ZNRF2
ZSCAN16
ZSCAN32
ZUP1
