# Supplementary material for: LncRNA TP53TG1 plays an anti-oncogenic role in cervical cancer by synthetically regulating transcriptome profile in HeLa cells
Source: Front Genet. 2022 Oct 4;13:981030. doi: 10.3389/fgene.2022.981030 (PMC9576931; doi:10.3389/fgene.2022.981030)
Supplement: Supplementary file 6 [file Table4.xlsx]

## Sheet: Up_GO_enrichment_C
UP GO_enrichment
#Term	Database	ID	Input number	Background number	P-Value	Corrected P-Value	Input	Hyperlink
endoplasmic reticulum lumen	Gene Ontology	GO:0005788	33	305	3.96647e-10	4.52178e-08	PTGS2|ERAP1|CCN1|HSP90B1|CALU|B2M|POGLUT3|CYP2W1|COL3A1|POGLUT2|SELENOF|APOL1|COL8A1|COL25A1|LTBP1|PDIA6|COL9A2|COL9A3|COL4A6|COL4A5|COL4A4|SLC27A2|COL15A1|FN1|MBTPS1|APP|COL14A1|CSF1|IL6|SERPING1|PRSS23|WNT5A|COL12A1	http://amigo.geneontology.org/amigo/term/GO:0005788
collagen-containing extracellular matrix	Gene Ontology	GO:0062023	30	373	1.7951e-06	0.000102321	CCN1|HSP90B1|SERPING1|L1CAM|COL3A1|A2M|LUM|NID1|ANXA1|LAMA1|COL8A1|LAMA3|COL25A1|LTBP1|FBN2|COL9A2|COL9A3|COL4A6|COL4A5|COL4A4|LMAN1|CTSS|COL15A1|F3|FN1|PLSCR1|COL14A1|NPNT|WNT5A|COL12A1	http://amigo.geneontology.org/amigo/term/GO:0062023
intracellular membrane-bounded organelle	Gene Ontology	GO:0043231	57	998	5.20224e-06	0.000197685	PTGS2|CAT|PODXL|SFMBT2|CYP2W1|SLC15A3|CPQ|PON2|SQLE|TMED10|OAS1|PPP1R3D|CYP4F12|S1PR1|KCNK1|MYOF|CCZ1B|HK2|OAS3|OAS2|TFPI|LAMP3|ATG9A|SLC26A11|SAMD9|KIN|LIPA|CCNL2|BUB1|XPC|SYNPO2|NEU4|TMEM165|TAPBPL|ARMC8|OSBPL3|USP18|CTSS|BTAF1|SLC27A2|PLA2G4A|PLA2G15|ETV3|ZNRF2|RAB29|GRB14|TRAPPC2|CSTF2T|PDCD6IP|ACKR3|ITM2B|ABCA4|PIK3R4|SNCA|COPB1|CDK5RAP3|PLAGL1	http://amigo.geneontology.org/amigo/term/GO:0043231
extracellular matrix	Gene Ontology	GO:0031012	23	282	2.29071e-05	0.000652852	MMP14|CCN1|BMPER|COL3A1|LUM|NID1|MARCOL|LAMA1|COL8A1|LTBP1|FBN2|COL9A2|COL9A3|COL4A6|COL4A5|COL4A4|COL15A1|LRIG1|FN1|COL14A1|TFPI2|NPNT|WNT5A	http://amigo.geneontology.org/amigo/term/GO:0031012
basement membrane	Gene Ontology	GO:0005604	12	94	3.11218e-05	0.000709578	LAMA1|COL8A1|LAMA3|FN1|COL15A1|COL4A5|COL9A3|ATRN|NPNT|COL4A6|NID1|COL4A4	http://amigo.geneontology.org/amigo/term/GO:0005604
extracellular space	Gene Ontology	GO:0005615	88	1880	4.23997e-05	0.000769477	CRLF1|FAM3C|RAET1L|PODXL|B2M|CPQ|BDNF|PAM|C1RL|ATP6AP2|SIAE|EDN1|COL15A1|SH3BGRL|MUC16|CTSS|NUCB2|CXCL1|BMP6|CXCL3|SMPDL3A|FN1|APP|CSF1|TFPI2|CSF3|MMP14|ERAP1|GBA|CCL8|EIF2A|COL3A1|A2M|CCL20|COL4A6|COL4A5|COL4A4|VEGFC|DIPK2A|THBD|PLA2G15|SCUBE1|LRIG1|TNFAIP6|TCN1|ITM2B|SNCA|WNT5A|IL15RA|COL12A1|TNFSF13|SERPING1|DYNC2I1|LUM|AREG|CGA|OAS3|TFPI|MARCOL|LAMA1|COL25A1|COL9A2|COL9A3|ATRN|CD9|CCL2|IL19|F…	http://amigo.geneontology.org/amigo/term/GO:0005615
extracellular region	Gene Ontology	GO:0005576	109	2461	4.72486e-05	0.000769477	MAN2B2|CCN1|CRLF1|FAM3C|RAET1L|B2M|SAA2-SAA4|CPQ|BDNF|PAM|H3-3A|C1RL|FSTL4|OAS1|SIAE|EDN1|OFD1|CXCL1|COL15A1|MUC16|CTSS|NUCB2|RSPO3|BMP6|CXCL3|SMPDL3A|FN1|APP|CSF1|TFPI2|CSF3|PRSS23|CCL2|ERAP1|CCL8|HSP90B1|NPIPB15|COL3A1|IL1R1|NPNT|IGSF10|CD9|NID1|CCL20|PKDCC|GBP1|FAF2|COL4A6|COL4A5|COL4A4|VEGFC|DIPK2A|NELL2|PLA2G15|SCUBE1|DDR1|TCN1|ITM2B|SNCA|WNT5A|IL15RA|IL17RB|COL12A1|TNFSF13|TNFAIP6|PDGFRL|SE…	http://amigo.geneontology.org/amigo/term/GO:0005576
extracellular exosome	Gene Ontology	GO:0070062	98	2181	7.189e-05	0.00102443	MAN2B2|AHCTF1|FAM3C|PODXL|B2M|FBP1|CHMP1B|PDCD10|CPQ|PAM|H3-3A|C1RL|ITSN2|ATP6AP2|SIAE|SLC26A11|CUL3|ATP1B1|SH3BGRL|MUC16|NUCB2|COL15A1|SMPDL3A|FN1|PTPN13|ALDH1L2|APP|PTER|FAT1|PRSS23|TNFSF13|ANXA1|ERAP1|GBA|ANO6|HSP90B1|NCSTN|A2M|NID1|SCNN1A|NUDT9|PARP4|GALNT7|GALNT3|NAA16|PLA2G15|CARMIL1|GSTT2B|PLSCR1|DDR1|TNFAIP3|ITM2B|PCNA|WNT5A|COL12A1|CD74|LAP3|SERPING1|CD9|CHMP5|PABPC1L|SCPEP1|APAF1|ATP6V0…	http://amigo.geneontology.org/amigo/term/GO:0070062
cell surface	Gene Ontology	GO:0009986	37	615	8.70454e-05	0.00110258	CD74|ITGB1|CD55|ANO6|EGFR|B2M|CYP2W1|ITGAV|L1CAM|FZD10|LMO7|CD9|IL1R1|AREG|TEK|SULF2|CD58|PAM|ABCB1|TFPI|ITGA2|ANXA1|CD46|SCUBE1|THBD|KCNH5|F3|LRP4|ROBO1|APP|NOTCH2|ACKR3|ADGRG6|WNT5A|SLC1A1|IL15RA|CD109	http://amigo.geneontology.org/amigo/term/GO:0009986
collagen trimer	Gene Ontology	GO:0005581	11	94	0.000147026	0.0016761	COL15A1|COL8A1|COL25A1|COL9A2|COL14A1|COL9A3|COL4A6|COL4A5|COL4A4|COL3A1|COL12A1	http://amigo.geneontology.org/amigo/term/GO:0005581
lysosome	Gene Ontology	GO:0005764	27	434	0.000461281	0.00478055	CD74|MAN2B2|SNX6|GBA|NCSTN|CPQ|ATP6AP2|CCZ1B|SIAE|IL4I1|SLC26A11|VPS13A|LIPA|MFSD8|TMEM165|SLC15A3|CTSS|RAB9A|PLA2G15|MANBA|ZNRF2|TNFAIP3|PON2|CAT|SNCA|NEU4|LAMP3	http://amigo.geneontology.org/amigo/term/GO:0005764
nucleoplasm	Gene Ontology	GO:0005654	149	3824	0.000831569	0.0078999	RAD17|WASHC4|AHCTF1|PPP2R3C|POGLUT2|JPH1|PPWD1|CWC22|CREBZF|H3-3A|GADD45A|PEDS1-UBE2V1|ZCCHC9|OAS1|MIDEAS|OAS3|OAS2|MYC|SLC26A11|CUL3|LIPA|CCNL2|WRN|OASL|TRIM22|REV3L|BRD8|FZD10|PMS2|THOC7|XAF1|HNRNPDL|ZNF830|SLTM|ALDH1L2|TRAPPC2|CSTF2T|SFMBT2|KIF23|PTPN13|CTR9|EID2|KIN|YEATS4|SYNPO2|XPC|PLAGL1|TNFSF13|PCNA|NCAPG2|FUBP1|NPIPB15|MAPKAPK5|APOBEC3B|NXF1|KANSL1|ELK3|NKAP|USP43|NR4A2|HOXB3|ZBTB34|ZBTB…	http://amigo.geneontology.org/amigo/term/GO:0005654
nuclear speck	Gene Ontology	GO:0016607	25	410	0.00098309	0.00862095	NCAPG2|NFKBIZ|ZNF830|SFMBT2|BDNF|CWC22|GADD45A|NR4A2|IFI16|CCNL1|CDC5L|CCNL2|NXF1|KMT2E|WRN|TRIM22|TCIM|THOC7|STK17A|CARMIL1|SGK1|AK6|CTR9|PNN|ARHGAP18	http://amigo.geneontology.org/amigo/term/GO:0016607
melanosome	Gene Ontology	GO:0042470	10	101	0.00110705	0.00901456	MMP14|ITGB1|PDIA6|PDCD6IP|HSP90B1|NCSTN|RAB9A|RAB29|CALU|TMED10	http://amigo.geneontology.org/amigo/term/GO:0042470
focal adhesion	Gene Ontology	GO:0005925	25	419	0.00133017	0.0101093	MMP14|ITGB1|SVIL|ITGA2|EGFR|HSP90B1|NCSTN|B2M|LIMS1|ITGAV|L1CAM|CD9|TEK|LAP3|ANXA1|ATP6V0C|CD46|SYNE2|CAT|BCAR3|PDCD6IP|KIF23|LMO7|FAT1|SYNPO2	http://amigo.geneontology.org/amigo/term/GO:0005925
Golgi apparatus	Gene Ontology	GO:0005794	61	1366	0.00217342	0.0154856	CD74|UGCG|ZDHHC11B|ZDHHC11|C17orf75|GBA|PPP2R3C|FAM3C|EGFR|CAT|B2M|PDCD10|CPQ|NCSTN|RSAD2|TMED10|SULF2|ITM2B|CALU|SGCE|B3GNT9|NUCB2|BIRC6|ATG9A|UNC50|SLC26A11|VPS13A|CUL3|GOLGA8A|ASH1L|IFT57|GBP2|GBP1|MAN2A2|TRIM22|GBP4|HERC1|AP4E1|TMEM165|TAPBPL|DIPK2A|PLA2G4A|GALNT7|GALNT3|RAB9A|KCNJ2|RAB29|LMTK2|MBTPS1|PKD2|APP|PLSCR1|PKDCC|RHBDF1|SNCA|COPB1|RELCH|PLAGL1|IL15RA|LMAN1|GOLGA8B	http://amigo.geneontology.org/amigo/term/GO:0005794
recycling endosome	Gene Ontology	GO:0055037	11	135	0.00308353	0.0206778	ITGB1|RAP2A|LMTK2|RAB29|APP|KCNK1|ACKR3|SLC31A2|ATG9A|RELCH|SLC1A1	http://amigo.geneontology.org/amigo/term/GO:0055037
Flemming body	Gene Ontology	GO:0090543	5	35	0.00411896	0.0260867	BIRC6|CNTRL|EXOC1|PDCD6IP|KIF23	http://amigo.geneontology.org/amigo/term/GO:0090543
synaptic membrane	Gene Ontology	GO:0097060	5	36	0.00466434	0.027986	ITGB1|ANXA1|KCNK1|LRP4|NCSTN	http://amigo.geneontology.org/amigo/term/GO:0097060
tertiary granule lumen	Gene Ontology	GO:1904724	6	55	0.00671322	0.0382654	CXCL1|TNFAIP6|TCN1|B2M|ARMC8|CTSS	http://amigo.geneontology.org/amigo/term/GO:1904724
endosome membrane	Gene Ontology	GO:0010008	17	288	0.00820991	0.043842	ITGB1|ATP6V0C|ZDHHC11|ANXA1|ZNRF2|WDR91|EGFR|GRB14|ATP6AP2|ITM2B|TMEM165|CHMP1B|STEAP1|SLC15A3|NCSTN|VPS13A|CHMP5	http://amigo.geneontology.org/amigo/term/GO:0010008
lysosomal lumen	Gene Ontology	GO:0043202	8	94	0.00846074	0.043842	LIPA|CD74|MAN2B2|MANBA|GBA|NEU4|CTSS|LUM	http://amigo.geneontology.org/amigo/term/GO:0043202
endoplasmic reticulum membrane	Gene Ontology	GO:0005789	46	1048	0.00998469	0.0491225	CD74|PTGS2|VMP1|ZDHHC11|TUSC3|DNAJC25|EGFR|ERAP1|HSP90B1|MX1|JPH1|CYP2W1|NOTCH2|ATP6AP2|SPTSSA|RSAD2|TMED10|AREG|SLC37A1|ADGRG6|CYP4F12|SQLE|RNF139|VPS13A|B3GLCT|RTN4|PDIA6|CYP4V2|COPB1|SLC35G1|INSIG2|TAPBPL|ATG9A|OSBPL3|PLA2G4A|SLC27A2|RAB9A|SGK1|MBTPS1|PKD2|CALU|RNFT1|RHBDF1|NEU4|LMAN1|IL15RA	http://amigo.geneontology.org/amigo/term/GO:0005789
chromosome, telomeric region	Gene Ontology	GO:0000781	11	159	0.0103416	0.0491225	PCNA|H3-3A|RAD17|WRN|MSH2|PINX1|PIF1|EZH2|NSMCE2|THOC7|SP100	http://amigo.geneontology.org/amigo/term/GO:0000781
endoplasmic reticulum-Golgi intermediate compartment	Gene Ontology	GO:0005793	7	80	0.011606	0.0529234	FN1|PDIA6|TRAPPC2|LMAN1|COPB1|NUCB2|TMED10	http://amigo.geneontology.org/amigo/term/GO:0005793
centrosome	Gene Ontology	GO:0005813	26	528	0.0130998	0.0574375	PPP1R42|PPP2R3C|SMAD7|DYNC2I1|NDC80|BICDL1|ITSN2|MASTL|WRN|OFD1|CEP95|NINL|CUL3|PCNA|TRAF5|IFT57|HK2|CEP44|CEP192|CCP110|AK6|KIF23|RGCC|CDK5RAP3|CNTRL|SLF1	http://amigo.geneontology.org/amigo/term/GO:0005813
sarcoplasmic reticulum	Gene Ontology	GO:0016529	6	64	0.0137845	0.0578258	RASD1|HK2|CALU|HSP90B1|JPH1|SYNE2	http://amigo.geneontology.org/amigo/term/GO:0016529
endoplasmic reticulum	Gene Ontology	GO:0005783	64	1579	0.0142028	0.0578258	CD74|PTGS2|ERAP1|ZDHHC11B|ZDHHC11|TUSC3|EGFR|RAET1L|HSP90B1|NCSTN|POGLUT2|JPH1|CYP2W1|CPQ|SPTSSA|SQLE|TMED10|RSAD2|SLC35G1|INSIG2|CYP4F12|GBA|IFIT2|SULF2|ATP6AP2|OAS1|PPP1R15B|NUCB2|TFPI|ATG9A|SLC26A11|VPS13A|SELENOF|B3GLCT|LAMA3|FOS|RTN4|PDIA6|CYP4V2|FAF2|SLC37A1|CAT|TAPBPL|RNF139|OSBPL3|PLA2G4A|MX1|VMP1|SLC27A2|RAB9A|SGK1|MBTPS1|PKD2|SYNE3|TRAPPC2|CALU|RNFT1|RHBDF1|ABCA4|POGLUT3|NEU4|LMAN1|IL15…	http://amigo.geneontology.org/amigo/term/GO:0005783
platelet alpha granule lumen	Gene Ontology	GO:0031093	6	66	0.0158732	0.062311	FN1|APP|SERPING1|VEGFC|GTPBP2|A2M	http://amigo.geneontology.org/amigo/term/GO:0031093
cytoplasmic vesicle membrane	Gene Ontology	GO:0030659	11	170	0.0163976	0.062311	RAB9A|ANXA1|ZNRF2|PKD2|NCSTN|SH3BP5|LAMP3|SNCA|ATG9A|IL15RA|MYOF	http://amigo.geneontology.org/amigo/term/GO:0030659
Golgi membrane	Gene Ontology	GO:0000139	29	620	0.017334	0.0637443	CD74|UGCG|CD55|EGFR|B2M|PDCD10|TMED10|ITM2B|B3GNT9|SLC35A5|UNC50|GBP2|GBP1|MAN2A2|GBP4|TMEM165|TAPBPL|DIPK2A|PLA2G4A|GALNT7|GALNT3|RAB9A|MBTPS1|C1GALT1C1|NOTCH2|RHBDF1|COPB1|LMAN1|IL15RA	http://amigo.geneontology.org/amigo/term/GO:0000139
external side of plasma membrane	Gene Ontology	GO:0009897	19	374	0.0233753	0.0832744	ITGB1|CD74|SCUBE1|CXCR5|BTN2A1|CRLF1|ATP6AP2|CD83|S1PR1|RAET1L|ITGAV|ACKR3|B2M|ITGA2|BTN2A2|THBD|ADGRA3|CD9|IL1R1	http://amigo.geneontology.org/amigo/term/GO:0009897
endosome	Gene Ontology	GO:0005768	32	728	0.0281627	0.096208	CD74|ITGB1|SNX6|WASHC4|BIRC6|EGFR|KCNK1|SLC15A3|CHMP5|S1PR1|GPNMB|ATP6AP2|PIK3R4|ATG9A|VPS13A|ANXA1|RAP2A|KIDINS220|TMEM165|CHMP1B|RAB9A|SAMD9L|ZNRF2|APP|GRB14|ACKR3|ITM2B|STEAP1|RELCH|SLC1A1|IL15RA|WDR91	http://amigo.geneontology.org/amigo/term/GO:0005768
ER to Golgi transport vesicle membrane	Gene Ontology	GO:0012507	5	56	0.0286936	0.096208	CD74|AREG|B2M|LMAN1|TMED10	http://amigo.geneontology.org/amigo/term/GO:0012507
endoplasmic reticulum-Golgi intermediate compartment membrane	Gene Ontology	GO:0033116	6	76	0.0296203	0.0964774	AREG|VMP1|CD55|ROBO1|LMAN1|TMED10	http://amigo.geneontology.org/amigo/term/GO:0033116
cytoplasmic vesicle	Gene Ontology	GO:0031410	34	798	0.0355413	0.112548	MMP14|ITGB1|SNX6|C17orf75|FAM3C|MX2|MX1|SH3BP5|ATP6AP2|NCSTN|PAM|TMED10|KCNK1|MYOF|PIK3R4|SCNN1A|ATG9A|IL4I1|VPS13A|ANXA1|GBP2|GBP1|CD46|GBP4|TP53INP1|DIPK2A|CTSS|RAB9A|PKD2|APP|GPNMB|COPB1|LAMP3|IL15RA	http://amigo.geneontology.org/amigo/term/GO:0031410
ficolin-1-rich granule membrane	Gene Ontology	GO:0101003	5	60	0.0371707	0.114526	COPB1|ATP6V0C|CD58|CD55|ATP6AP2	http://amigo.geneontology.org/amigo/term/GO:0101003
condensed chromosome kinetochore	Gene Ontology	GO:0000777	7	103	0.039925	0.119775	KANSL1|BUB1|AHCTF1|SPDL1|KNTC1|PINX1|NDC80	http://amigo.geneontology.org/amigo/term/GO:0000777
nucleus	Gene Ontology	GO:0005634	221	6548	0.0480607	0.139955	PTGS2|RAD17|AHCTF1|PPP2R3C|SFMBT2|FBP1|PPWD1|IGFN1|RANBP17|CREBZF|GNL2|GADD45A|ZNF700|BTAF1|OAS1|MIDEAS|OAS3|ZNF587B|FOXF2|IRX5|MYC|NUCB2|CUL3|SP8|CCNL2|WRN|NFIL3|OASL|TRIM22|NR2C1|BRD8|GPATCH8|SH3BGRL|OSBPL3|PMS2|THOC7|STK17A|XAF1|HNRNPDL|TC2N|SLTM|APP|TRAPPC2|CSTF2T|KIF23|YEATS2|ELK3|FAT1|EID2|KIN|YEATS4|ZNF274|XPC|BIVM-ERCC5|ZNF774|PLAGL1|PARP14|ZSCAN16|MMP14|PCNA|NCAPG2|HELQ|NKAP|RASD1|APOBEC…	http://amigo.geneontology.org/amigo/term/GO:0005634
chromosome, centromeric region	Gene Ontology	GO:0000775	9	154	0.0491072	0.139955	HELLS|KANSL1|BUB1|SPDL1|AHCTF1|KNTC1|PINX1|REC8|NDC80	http://amigo.geneontology.org/amigo/term/GO:0000775
rough endoplasmic reticulum	Gene Ontology	GO:0005791	5	66	0.0524949	0.145057	KCNJ2|MYC|SYNE3|APP|SNCA	http://amigo.geneontology.org/amigo/term/GO:0005791
apical plasma membrane	Gene Ontology	GO:0016324	17	359	0.0534421	0.145057	ANXA1|SLC22A4|TEK|SLC6A6|FN1|CYP4F12|ATP6AP2|EGFR|KCNK1|ATP1B1|PODXL|FAT1|CD9|SCNN1A|LMO7|SLC1A1|ABCB1	http://amigo.geneontology.org/amigo/term/GO:0016324
clathrin-coated endocytic vesicle membrane	Gene Ontology	GO:0030669	5	68	0.058309	0.154587	CD74|AREG|WNT5A|EGFR|CD9	http://amigo.geneontology.org/amigo/term/GO:0030669
blood microparticle	Gene Ontology	GO:0072562	8	137	0.0616119	0.158531	C1RL|CFH|FN1|EIF2A|SERPING1|C1S|A2M|APOL1	http://amigo.geneontology.org/amigo/term/GO:0072562
sarcolemma	Gene Ontology	GO:0042383	7	114	0.0625782	0.158531	ANXA1|ITGB1|SGCE|POPDC3|ATP1B1|ABCC8|NCSTN	http://amigo.geneontology.org/amigo/term/GO:0042383
integral component of plasma membrane	Gene Ontology	GO:0005887	53	1398	0.0675582	0.167427	MMP14|LGR4|LGR6|SLC6A6|TM2D1|KCNK1|CD58|EGFR|GPNMB|PODXL|SLC31A2|NOTCH2|TRPA1|BTN2A1|CD9|IL1R1|SLC22A4|TEK|SGCE|TUSC3|ADRA2A|CXCR5|SLC26A11|NPR2|COL25A1|SCNN1A|CD46|ATRN|STEAP1|FZD10|THBD|NCSTN|KCNH5|KCNJ2|ADCY6|LMTK2|PLSCR1|ROBO1|PKD2|APP|DDR1|ITGAV|SLC16A6|SSTR1|ADGRG6|ABCA4|FAT1|MILR1|CD83|GABRE|PTPRM|SLC1A1|IL17RB	http://amigo.geneontology.org/amigo/term/GO:0005887
spliceosomal complex	Gene Ontology	GO:0005681	9	165	0.0696172	0.168859	CDC5L|HNRNPDL|PRPF38B|PPWD1|RBM5|ZNF830|HNRNPH1|PNN|CWC22	http://amigo.geneontology.org/amigo/term/GO:0005681
cell-cell junction	Gene Ontology	GO:0005911	10	191	0.0719516	0.170885	LAMA1|TEK|TJP3|PKD2|APP|FAT1|LIMS1|PNN|STEAP1|PTPRM	http://amigo.geneontology.org/amigo/term/GO:0005911
phagocytic vesicle membrane	Gene Ontology	GO:0030670	5	74	0.0778628	0.18115	RAB9A|ATP6V0C|ANXA3|PIK3R4|B2M	http://amigo.geneontology.org/amigo/term/GO:0030670
microtubule organizing center	Gene Ontology	GO:0005815	18	408	0.081746	0.183404	PPP1R42|DYNC2I1|BICDL1|KMT2E|SPDL1|CEP44|BIRC6|MASTL|PDCD6IP|NINL|CCP110|RGCC|CDK5RAP3|CNTRL|CUL3|OFD1|SLF1|CEP95	http://amigo.geneontology.org/amigo/term/GO:0005815
transcription regulator complex	Gene Ontology	GO:0005667	11	223	0.0849607	0.183404	NAA16|TAF7|NPAS4|CREG1|FOS|NR4A2|NR4A1|MIDEAS|FOXF1|FOXF2|SMAD7	http://amigo.geneontology.org/amigo/term/GO:0005667
midbody	Gene Ontology	GO:0030496	9	172	0.085091	0.183404	RAP2A|SVIL|CEP44|LAP3|KIF23|KLHL13|HSP90B1|BIRC6|CHMP1B	http://amigo.geneontology.org/amigo/term/GO:0030496
trans-Golgi network membrane	Gene Ontology	GO:0032588	6	99	0.085267	0.183404	RAB9A|CD74|LGR6|APP|AP4E1|TMEM165	http://amigo.geneontology.org/amigo/term/GO:0032588
nuclear envelope	Gene Ontology	GO:0005635	10	199	0.0887383	0.186817	PLA2G4A|NXF1|AHCTF1|RTN4|SYNE2|LMO7|MYC|SYNE3|MYOF|NUCB2	http://amigo.geneontology.org/amigo/term/GO:0005635
perinuclear region of cytoplasm	Gene Ontology	GO:0048471	29	725	0.0916698	0.186817	RASD1|ITGA2|SHTN1|EGFR|HSP90B1|MX1|LIMS1|BDNF|PAM|OAS2|RNF207|ITGB1|CDC5L|GBP2|GBP4|LAMP3|CNTRL|GALNT3|EXOC1|LMTK2|PLSCR1|RAB29|APP|TRAPPC2|CSF1|ACKR3|FAT1|SNCA|PTPRM	http://amigo.geneontology.org/amigo/term/GO:0048471
Golgi lumen	Gene Ontology	GO:0005796	6	101	0.0917699	0.186817	MMP14|CGA|APP|MUC16|WNT5A|LUM	http://amigo.geneontology.org/amigo/term/GO:0005796
kinetochore	Gene Ontology	GO:0000776	7	131	0.110367	0.219306	KANSL1|BUB1|SPDL1|AHCTF1|KNTC1|PINX1|NDC80	http://amigo.geneontology.org/amigo/term/GO:0000776
nuclear membrane	Gene Ontology	GO:0031965	11	235	0.111577	0.219306	NUDT9|AHCTF1|NR4A1|EGFR|MX1|YEATS4|OSBPL3|SYNE2|SYNE3|IL15RA|MYOF	http://amigo.geneontology.org/amigo/term/GO:0031965
catalytic step 2 spliceosome	Gene Ontology	GO:0071013	5	84	0.117231	0.226514	CWC22|CDC5L|PPWD1|HNRNPH1|PNN	http://amigo.geneontology.org/amigo/term/GO:0071013
ribonucleoprotein complex	Gene Ontology	GO:1990904	8	160	0.121801	0.231423	DDX58|PABPC1L|PARP4|ZFP36|TEFM|RBM12|SECISBP2L|HNRNPH1	http://amigo.geneontology.org/amigo/term/GO:1990904
early endosome membrane	Gene Ontology	GO:0031901	8	167	0.144701	0.270339	ANXA1|SNX6|WDR91|EGFR|GPNMB|B2M|TMEM165|SLC1A1	http://amigo.geneontology.org/amigo/term/GO:0031901
spindle pole	Gene Ontology	GO:0000922	7	142	0.14925	0.270339	SPDL1|BIRC6|KNTC1|CEP44|DYNC2I1|CUL3|CEP95	http://amigo.geneontology.org/amigo/term/GO:0000922
cytoplasm	Gene Ontology	GO:0005737	224	6872	0.149398	0.270339	PPP1R42|PTGS2|MAPKAPK5|AHCTF1|PPP2R3C|EPB41L4A|PODXL|LCMT2|CYP2W1|FBP1|FAIM|PDCD10|CPQ|BDNF|IGFN1|RANBP17|TRMT11|TRIM22|FMNL2|GADD45A|GSDMB|ITSN2|ADRA2A|PDE10A|PCF11|OAS3|OAS2|EDN1|RNF207|OFD1|MAP3K21|CUL3|BICDL1|IFT57|WRN|S1PR1|TDRD7|OASL|CEP192|CAT|SAMD9L|OAS1|SH3BGRL|OSBPL3|THOC7|NUCB2|BMP6|XAF1|SOCS6|HNRNPDL|PTPN13|ALDH1L2|APP|TRAPPC2|GRB14|EIF2A|NINL|ADGRG6|KIN|ZNF274|COPB1|XPC|PARP14|ARHGAP…	http://amigo.geneontology.org/amigo/term/GO:0005737
protein-containing complex	Gene Ontology	GO:0032991	28	740	0.153447	0.271111	CD74|PTGS2|HDAC2|SMAD7|EGFR|HSP90B1|NCSTN|LIMS1|CD9|H3-3A|KMT2E|PXK|MYC|APAF1|ANXA1|IFITM1|PARP9|LTBP1|NR4A2|KIDINS220|CCP110|CAT|ZNRF2|OGT|PALB2|KIN|SNCA|CDK5RAP3	http://amigo.geneontology.org/amigo/term/GO:0032991
lysosomal membrane	Gene Ontology	GO:0005765	14	335	0.154581	0.271111	CD74|ATP6V0C|IFITM1|GBA|ZNRF2|TMEM165|ATP6AP2|CCZ1B|MFSD8|NCSTN|LAMP3|SLC15A3|SLC26A11|VPS13A	http://amigo.geneontology.org/amigo/term/GO:0005765
mitochondrial membrane	Gene Ontology	GO:0031966	8	172	0.162262	0.280271	ANXA1|IFI6|OGT|MX2|MX1|NEU4|UCP3|VPS13A	http://amigo.geneontology.org/amigo/term/GO:0031966
late endosome	Gene Ontology	GO:0005770	7	149	0.176916	0.30102	CD74|RAB9A|KIDINS220|SLC31A2|PIK3R4|ATG9A|CTSS	http://amigo.geneontology.org/amigo/term/GO:0005770
motile cilium	Gene Ontology	GO:0031514	7	150	0.181037	0.303503	ANXA1|PKD2|CFAP44|SCNN1A|OFD1|CFAP36|CUL3	http://amigo.geneontology.org/amigo/term/GO:0031514
secretory granule membrane	Gene Ontology	GO:0030667	5	100	0.195463	0.322456	COPB1|CD58|CD55|PAM|TMED10	http://amigo.geneontology.org/amigo/term/GO:0030667
trans-Golgi network	Gene Ontology	GO:0005802	8	182	0.200133	0.322456	BIRC6|C17orf75|GBA|RAB29|LAP3|RELCH|ATG9A|PAM	http://amigo.geneontology.org/amigo/term/GO:0005802
receptor complex	Gene Ontology	GO:0043235	9	210	0.200828	0.322456	ITGB1|TEK|LMTK2|CRLF1|APP|DDR1|EGFR|ADRA2A|NOTCH2	http://amigo.geneontology.org/amigo/term/GO:0043235
transport vesicle	Gene Ontology	GO:0030133	5	104	0.217359	0.344152	EDN1|COPB1|CD55|RAB9A|TMED10	http://amigo.geneontology.org/amigo/term/GO:0030133
late endosome membrane	Gene Ontology	GO:0031902	6	132	0.222385	0.347286	WDR91|LAMP3|CHMP1B|ATG9A|TMEM165|SLC1A1	http://amigo.geneontology.org/amigo/term/GO:0031902
lamellipodium	Gene Ontology	GO:0030027	8	189	0.228575	0.352129	ITGB1|CARMIL1|SHTN1|PTPN13|PKD2|PODXL|FAT1|PTPRM	http://amigo.geneontology.org/amigo/term/GO:0030027
centriolar satellite	Gene Ontology	GO:0034451	5	107	0.234257	0.356071	PODXL|PXK|OFD1|TEK|IL17RB	http://amigo.geneontology.org/amigo/term/GO:0034451
chromosome	Gene Ontology	GO:0005694	21	578	0.248374	0.372561	BRIX1|KANSL1|BUB1|H3-3A|KMT2E|PINX1|WRN|NDC80|MSH2|AHCTF1|KNTC1|ASH1L|ZNF830|REC8|RECQL|NSMCE2|NCAPH|XPC|MPHOSPH10|GET4|SPDL1	http://amigo.geneontology.org/amigo/term/GO:0005694
fibrillar center	Gene Ontology	GO:0001650	6	140	0.263148	0.386712	LIPA|ZNRF2|PTPN13|SMAD7|ORC6|RSAD2	http://amigo.geneontology.org/amigo/term/GO:0001650
mitochondrion	Gene Ontology	GO:0005739	53	1573	0.264592	0.386712	TIMM23B-AGAP6|ARGLU1|TUSC3|USP15|TEFM|CAT|PINX1|HIBADH|BDNF|PON2|NCSTN|RSAD2|ENOSF1|CREBZF|PCF11|KYNU|GDAP1|SNCA|OAS1|HK2|MRPL50|MCEE|VPS13A|SUOX|NUDT9|PARP9|MTRF1|XPC|NR4A1|IFI6|MRS2|BRD8|MAIP1|CMC1|PDF|SYNE2|UCP3|MCCC1|XAF1|RAB29|SGK1|SH3BP5|ACAD8|OGT|OSGEPL1|ALDH2|PPTC7|SLC22A4|ELK3|PIF1|ABCC8|ALDH1L2|NEU4	http://amigo.geneontology.org/amigo/term/GO:0005739
mitotic spindle	Gene Ontology	GO:0072686	5	116	0.28688	0.413978	YEATS2|PKD2|IL17RB|KIF23|CUL3	http://amigo.geneontology.org/amigo/term/GO:0072686
membrane	Gene Ontology	GO:0016020	268	8478	0.294033	0.418996	TM2D1|ZDHHC11|SLC6A6|TUSC3|RAET1L|UCP3|PODXL|B2M|JPH1|CYP2W1|L1CAM|PDCD10|PAM|TMED10|GNL2|SLC35G1|SLC16A6|CYP4F12|GSDMB|PEDS1-UBE2V1|NPIPB3|ATP6AP2|OAS1|OAS3|OAS2|ORC6|ITGA2|SUSD1|MYC|SLC26A11|GINM1|CUL3|TNFSF13|NPR2|TJP3|HK2|OASL|ATP1B1|AP4E1|B3GNT9|FZD10|RNF139|OSBPL3|NUCB2|SLC12A8|ADCY6|LMTK2|MBTPS1|ROBO1|VPS13A|APP|SGCE|GRB14|ADGRG6|FAT1|CD55|NCAPH|COPB1|HNRNPH1|GOLGA8A|CD109|GOLGA8B|MMP14|AN…	http://amigo.geneontology.org/amigo/term/GO:0016020
vesicle	Gene Ontology	GO:0031982	7	177	0.304683	0.423815	ANXA1|BMP6|LGR6|RAB29|LAMP3|MUC16|SLC1A1	http://amigo.geneontology.org/amigo/term/GO:0031982
plasma membrane	Gene Ontology	GO:0005886	165	5167	0.30485	0.423815	SLC6A6|TUSC3|RAET1L|SULF2|PODXL|B2M|JPH1|CYP2W1|L1CAM|PDCD10|PAM|TMED10|SLC35G1|SLC16A6|GSDMB|ADRA2A|ATP6AP2|OAS3|SLC26A11|OGT|CUL3|IFITM1|CSF1|SCNN1A|KCNJ2|HK2|SYNE2|ATP1B1|MUC16|PMS2|STK17A|ADCY6|SGK1|MANBA|PTPN13|PARP14|SGCE|GRB14|ADGRG6|FAT1|COPB1|APP|ARHGAP18|MMP14|LGR4|ERAP1|LGR6|RASD1|ANO4|ANO6|MX2|HSP90B1|NCSTN|SLC31A2|FZD10|IL1R1|DDX58|RTN4|NID1|OSBPL3|PIEZO2|GBP1|GBP4|STEAP1|THBD|CD83|I…	http://amigo.geneontology.org/amigo/term/GO:0005886
bicellular tight junction	Gene Ontology	GO:0005923	5	121	0.31701	0.435411	CLDN23|TJP3|DDX58|ASH1L|PDCD6IP	http://amigo.geneontology.org/amigo/term/GO:0005923
nuclear body	Gene Ontology	GO:0016604	12	333	0.330681	0.448782	PCNA|NUDT9|KMT2E|SLTM|CSF1|TRIM22|SH3BP5|SFMBT2|NSMCE2|PPWD1|PLAGL1|SP100	http://amigo.geneontology.org/amigo/term/GO:0016604
cilium	Gene Ontology	GO:0005929	14	397	0.340609	0.456816	ANXA1|ADCY6|SCNN1A|IFT57|PKD2|CFAP44|NOTCH2|ARL6|ANKMY2|CCP110|OFD1|DYNC2I1|CFAP36|CUL3	http://amigo.geneontology.org/amigo/term/GO:0005929
membrane raft	Gene Ontology	GO:0045121	9	251	0.369185	0.48091	ITGB1|TEK|APP|PLSCR1|S1PR1|CD55|EGFR|PODXL|SLC1A1	http://amigo.geneontology.org/amigo/term/GO:0045121
microtubule cytoskeleton	Gene Ontology	GO:0015630	7	190	0.369526	0.48091	PPP1R42|SHTN1|MX2|MX1|PIK3R4|OFD1|NINL	http://amigo.geneontology.org/amigo/term/GO:0015630
perikaryon	Gene Ontology	GO:0043204	6	160	0.371229	0.48091	SHTN1|APP|KCNK1|SLC1A1|PDE10A|PAM	http://amigo.geneontology.org/amigo/term/GO:0043204
early endosome	Gene Ontology	GO:0005769	10	285	0.382788	0.484157	ANXA1|SAMD9L|SNX6|WASHC4|RAB29|APP|ACKR3|LAMP3|NCSTN|LMTK2	http://amigo.geneontology.org/amigo/term/GO:0005769
neuronal cell body	Gene Ontology	GO:0043025	14	410	0.38516	0.484157	KCNJ2|LMTK2|SNCAIP|LRP4|RTN4|SNCA|ANXA3|PAM|SRR|L1CAM|KREMEN1|SLC1A1|PDE10A|SLC6A6	http://amigo.geneontology.org/amigo/term/GO:0043025
presynapse	Gene Ontology	GO:0098793	6	163	0.387769	0.484157	ITSN2|MX2|KIAA1109|SNCA|MX1|SLC1A1	http://amigo.geneontology.org/amigo/term/GO:0098793
basolateral plasma membrane	Gene Ontology	GO:0016323	8	225	0.390723	0.484157	ANXA1|TEK|SLC6A6|PKD2|EGFR|ADRA2A|ATP1B1|CA2	http://amigo.geneontology.org/amigo/term/GO:0016323
mitochondrial matrix	Gene Ontology	GO:0005759	13	383	0.400279	0.490665	NUDT9|ACAD8|ALDH1L2|SNCA|TDRD7|ALDH2|PPTC7|TEFM|MAIP1|HIBADH|MCEE|SUOX|MCCC1	http://amigo.geneontology.org/amigo/term/GO:0005759
endomembrane system	Gene Ontology	GO:0012505	6	172	0.437254	0.530286	VMP1|RAB29|POGLUT2|POGLUT3|RNF139|NRBP2	http://amigo.geneontology.org/amigo/term/GO:0012505
anchored component of membrane	Gene Ontology	GO:0031225	5	143	0.45126	0.535872	GAS1|CD109|TFPI|RAET1L|CD55	http://amigo.geneontology.org/amigo/term/GO:0031225
synaptic vesicle	Gene Ontology	GO:0008021	5	143	0.45126	0.535872	BDNF|NCSTN|APP|SNCAIP|SNCA	http://amigo.geneontology.org/amigo/term/GO:0008021
growth cone	Gene Ontology	GO:0030426	5	149	0.487013	0.572366	APP|LMTK2|SNCA|SHTN1|L1CAM	http://amigo.geneontology.org/amigo/term/GO:0030426
axon	Gene Ontology	GO:0030424	13	411	0.501092	0.582903	APP|ANXA3|SHTN1|ROBO1|CA2|ITGA2|SNCA|MX2|MX1|L1CAM|BDNF|ATP6AP2|SLC1A1	http://amigo.geneontology.org/amigo/term/GO:0030424
spindle	Gene Ontology	GO:0005819	7	222	0.528709	0.608316	PARP4|PPP2R3C|KNTC1|KIF23|PINX1|SPATA5L1|CUL3	http://amigo.geneontology.org/amigo/term/GO:0005819
integral component of membrane	Gene Ontology	GO:0016021	168	5472	0.536956	0.608316	TM2D1|ZDHHC11|SLC6A6|TUSC3|UCP3|PODXL|HDAC2|MUC16|SQLE|TMED10|GNL2|SLC35G1|CYP4F12|GSDMB|PEDS1-UBE2V1|B3GNT9|ATP6AP2|SUSD1|MYC|SLC26A11|SLC12A8|NPR2|RTN4|S1PR1|ATP1B1|RNF139|SLC15A3|COL15A1|ADCY6|LMTK2|MBTPS1|ROBO1|APP|SGCE|CSF1|ADGRG6|FAT1|JPH1|TNFSF13|LGR4|ERAP1|ZDHHC11B|MFSD8|ANO4|DNAJC25|L1CAM|NCSTN|SLC31A2|SMIM30|FZD10|SPTSSA|IL1R1|CEP95|PAM|SLC35A5|ABCB1|SCNN1A|ATG9A|UNC50|B3GLCT|MAN2A2|INS…	http://amigo.geneontology.org/amigo/term/GO:0016021
nucleolus	Gene Ontology	GO:0005730	26	848	0.538947	0.608316	VMP1|RAD17|C1orf109|PODXL|PINX1|MOB1B|BRIX1|ZCCHC9|WRN|IFI16|MYC|GNL2|RPP21|ZNF274|OASL|REV3L|PAK1IP1|TCIM|MPHOSPH10|GET4|PLSCR1|IER5|RGCC|XPC|CDK5RAP3|SP100	http://amigo.geneontology.org/amigo/term/GO:0005730
mitochondrial outer membrane	Gene Ontology	GO:0005741	6	193	0.548662	0.61321	GDAP1|HK2|SNCA|NEU4|VPS13A|RSAD2	http://amigo.geneontology.org/amigo/term/GO:0005741
dendritic spine	Gene Ontology	GO:0043197	5	163	0.566764	0.627292	ITGB1|PALMD|APP|SLC1A1|KCNJ2	http://amigo.geneontology.org/amigo/term/GO:0043197
cell projection	Gene Ontology	GO:0042995	34	1142	0.608064	0.666532	ANXA1|SVIL|ITGA2|ARL6|PODXL|L1CAM|DYNC2I1|DDX58|CFAP44|KCNK1|ATP6AP2|PALMD|ANKMY2|SCNN1A|USH1C|OFD1|CUL3|ITGB1|IFT57|RTN4|ADCY6|CCP110|OSBPL3|CFAP36|CARMIL1|SHTN1|ZNRF2|PTPN13|OGT|APP|ROBO1|PKD2|NEU4|SGCE	http://amigo.geneontology.org/amigo/term/GO:0042995
cytosol	Gene Ontology	GO:0005829	158	5296	0.700465	0.759433	HECTD2|AHCTF1|PPP2R3C|SFMBT2|FBP1|PDCD10|RAP2A|CWC22|B2M|FMNL2|CRLF1|SMG8|OAS1|OAS3|OAS2|OFD1|CUL3|LIPA|XPC|OASL|TRIM22|SOCS6|OSBPL3|PMS2|THOC7|NUCB2|XAF1|PABPC1L|LMTK2|PTPN13|PARP14|TRAPPC2|POGLUT2|KIF23|SAMD9|NKAP|NCAPH|COPB1|GOLGA8A|WDR91|ARHGAP18|GOLGA8B|MMP14|ERAP1|APP|ANO6|MX2|HSP90B1|MX1|UBE2L6|MAPKAPK5|IFIT2|IFIT1|PARP9|DDX58|PANK4|RPP21|PIK3R4|WSB1|NINL|BUB1|NXF1|FOS|PARP4|GBP2|GBP1|ADSS…	http://amigo.geneontology.org/amigo/term/GO:0005829
cell junction	Gene Ontology	GO:0030054	26	922	0.708246	0.759433	SVIL|SYNPO2|EGFR|LIMS1|DDX58|TEK|PALMD|KCNK1|ATP6AP2|CLDN23|ITGB1|NUDT9|ASH1L|RTN4|PNN|SYNE2|SHANK3|BCAR3|TJP3|ZNRF2|PDCD6IP|ITGAV|FAT1|SNCA|GABRE|SLC1A1	http://amigo.geneontology.org/amigo/term/GO:0030054
neuron projection	Gene Ontology	GO:0043005	12	442	0.712801	0.759433	PTGS2|FOS|WRN|APP|ATP6AP2|SSTR1|GABRE|NEU4|PTPN13|SLC1A1|SHANK3|PAM	http://amigo.geneontology.org/amigo/term/GO:0043005
cytoskeleton	Gene Ontology	GO:0005856	40	1406	0.725166	0.765453	PPP1R42|SVIL|BIRC6|EPB41L4A|MASTL|DYNC2I1|CEP95|DDX58|TEK|IFT57|CFAP44|KNTC1|USH1C|OFD1|NINL|CUL3|BICDL1|KMT2E|RGCC|PARP4|CEP44|SNCA|CEP192|SPATA5L1|CCP110|SYNE2|ARL6|CARMIL1|DDX20|SHTN1|SPDL1|PTPN13|RAB29|PDCD6IP|KIF23|SYNPO2|CDK5RAP3|CNTRL|SGCE|SLF1	http://amigo.geneontology.org/amigo/term/GO:0005856
chromatin	Gene Ontology	GO:0000785	27	980	0.753938	0.788522	SP8|HDAC2|AHCTF1|SMAD7|FOXE1|TBX1|CREBZF|NPAS4|NAP1L5|FOXF1|FOXF2|NFIL3|IRX5|MYC|ZBTB34|ZBTB37|PCNA|ZBED5|KMT2E|FOS|NR4A2|HOXB3|NR4A1|NR2C1|ETV3|ELK3|EZH2	http://amigo.geneontology.org/amigo/term/GO:0000785
actin cytoskeleton	Gene Ontology	GO:0015629	6	260	0.815797	0.845462	DDX58|SVIL|GBP1|SNCA|KNTC1|SYNPO2	http://amigo.geneontology.org/amigo/term/GO:0015629
mitochondrial inner membrane	Gene Ontology	GO:0005743	10	462	0.907451	0.931977	TIMM23B-AGAP6|IFI6|SNCA|MRS2|MRPL50|MAIP1|NEU4|PLA2G4A|UCP3|RSAD2	http://amigo.geneontology.org/amigo/term/GO:0005743
dendrite	Gene Ontology	GO:0030425	10	472	0.919807	0.936232	KCNJ2|ANXA3|SLC6A6|LRP4|SGCE|KCNK1|PALMD|L1CAM|BDNF|SLC1A1	http://amigo.geneontology.org/amigo/term/GO:0030425
postsynaptic density	Gene Ontology	GO:0014069	5	280	0.935362	0.94364	RTN4|SHANK3|MX2|LRP4|MX1	http://amigo.geneontology.org/amigo/term/GO:0014069
synapse	Gene Ontology	GO:0045202	14	806	0.994416	0.994416	ITGB1|ZNRF2|IGFN1|APP|EGFR|KCNK1|NCSTN|PALMD|SNCA|GABRE|USH1C|ATP6AP2|SHANK3|SLC1A1	http://amigo.geneontology.org/amigo/term/GO:0045202
--------------------

## Sheet: Up_GO_enrichment_F
UP GO_enrichment
#Term	Database	ID	Input number	Background number	P-Value	Corrected P-Value	Input	Hyperlink
extracellular matrix structural constituent	Gene Ontology	GO:0005201	20	137	7.25773e-09	8.05608e-07	COL15A1|COL8A1|LAMA3|CCN1|FN1|LAMA1|COL4A5|COL14A1|COL9A2|COL9A3|TFPI2|LTBP1|NPNT|COL4A6|NID1|COL4A4|MARCOL|COL3A1|FBN2|LUM	http://amigo.geneontology.org/amigo/term/GO:0005201
extracellular matrix structural constituent conferring tensile strength	Gene Ontology	GO:0030020	11	41	2.83688e-08	1.57447e-06	COL15A1|COL8A1|COL25A1|COL14A1|COL9A2|COL9A3|COL4A6|COL4A5|COL4A4|COL3A1|COL12A1	http://amigo.geneontology.org/amigo/term/GO:0030020
collagen binding	Gene Ontology	GO:0005518	9	67	0.000198951	0.00736119	SMAD7|FN1|ITGA2|DDR1|COL14A1|ADGRG6|NID1|CTSS|LUM	http://amigo.geneontology.org/amigo/term/GO:0005518
helicase activity	Gene Ontology	GO:0004386	13	144	0.000502416	0.013942	HELLS|IFIH1|ZGRF1|HELQ|DHX58|WRN|DDX58|RTEL1-TNFRSF6B|PIF1|DDX20|RECQL|DDX60|BTAF1	http://amigo.geneontology.org/amigo/term/GO:0004386
laminin binding	Gene Ontology	GO:0043236	5	24	0.000701578	0.0149163	ITGB1|ADGRG6|NID1|CTSS|ITGA2	http://amigo.geneontology.org/amigo/term/GO:0043236
protein binding	Gene Ontology	GO:0005515	450	13627	0.000848136	0.0149163	ZDHHC11|C17orf75|B2M|POGLUT3|L1CAM|PDCD10|SQLE|H3-3A|SMG8|BTAF1|OFD1|NPR2|WRN|TM2D1|MUC16|LMTK2|PARP14|TRAPPC2|GRB14|EIF2A|ZBTB34|JPH1|PRR15|ZNF774|ZSCAN16|TNFSF13|LGR4|FBXW10|LGR6|APOBEC3A|ANO6|PPWD1|MX2|HSP90B1|MX1|COL3A1|FZD10|LMO7|SPTSSA|IFIT2|IFIT1|WSB1|NFIL3|CCL20|ZNF229|COL4A6|COL4A5|SLC35G1|INSIG2|VEGFC|THBD|ING2|C7orf25|SPDL1|NOG|TCN1|ITGAV|PPTC7|SLC22A4|PAK1IP1|IL15RA|SMAD7|RBM5|ZNF830|…	http://amigo.geneontology.org/amigo/term/GO:0005515
cytokine activity	Gene Ontology	GO:0005125	17	234	0.000940665	0.0149163	CCL2|BMP6|CXCL3|CRLF1|CXCL1|CCL8|FAM3C|CSF1|CSF3|IL6|CMTM8|TNFSF13|EDN1|CCL20|WNT5A|AREG|IL19	http://amigo.geneontology.org/amigo/term/GO:0005125
enzyme binding	Gene Ontology	GO:0019899	24	395	0.00123234	0.0170987	PTGS2|HDAC2|MSH2|EGFR|CAT|A2M|PPP1R3D|ANKMY2|PCNA|PARP9|KMT2E|PARP4|GBP1|SLC27A2|EGLN1|FN1|SPDL1|PARP14|PLSCR1|NOTCH2|CSF3|ZFP36|SNCA|APP	http://amigo.geneontology.org/amigo/term/GO:0019899
integrin binding	Gene Ontology	GO:0005178	12	143	0.00154303	0.0190307	ITGB1|MMP14|LAMA3|CCN1|FN1|ITGA2|EGFR|GPNMB|ITGAV|NPNT|COL3A1|CD9	http://amigo.geneontology.org/amigo/term/GO:0005178
double-stranded RNA binding	Gene Ontology	GO:0003725	8	73	0.00174896	0.0194134	IFIH1|DHX58|DDX58|OASL|OAS1|OAS3|OAS2|DDX60	http://amigo.geneontology.org/amigo/term/GO:0003725
protease binding	Gene Ontology	GO:0002020	9	102	0.00414539	0.0418308	ITGB1|F3|FN1|ITGAV|TNFAIP3|RNF139|COL3A1|A2M|IL1R1	http://amigo.geneontology.org/amigo/term/GO:0002020
calcium ion binding	Gene Ontology	GO:0005509	34	716	0.00810176	0.0743736	HSP90B1|THBD|FSTL4|ITSN2|SULF2|PAM|NID1|SUSD1|ANXA10|NUCB2|NINL|ANXA1|ANXA3|LTBP1|NELL2|FBN2|CELSR1|SRR|PLCD1|PLA2G4A|GALNT3|SCUBE1|LRP4|PLSCR1|PKD2|CALU|NOTCH2|NPNT|MELK|FAT1|SNCA|C1S|C1R|SGCE	http://amigo.geneontology.org/amigo/term/GO:0005509
virus receptor activity	Gene Ontology	GO:0001618	7	76	0.00871042	0.0743736	ITGB1|PLSCR1|ITGA2|CD46|EGFR|ITGAV|CD55	http://amigo.geneontology.org/amigo/term/GO:0001618
ATPase activity	Gene Ontology	GO:0016887	19	349	0.0118091	0.0936293	IFIH1|DDX20|HELQ|DDX58|DHX58|WRN|MSH2|PIF1|HSP90B1|AK6|RTEL1-TNFRSF6B|ABCA4|RECQL|SPATA5L1|DDX60|ABCC8|PMS2|HSPE1-MOB4|ABCB1	http://amigo.geneontology.org/amigo/term/GO:0016887
chemokine activity	Gene Ontology	GO:0008009	5	49	0.0168162	0.121155	CXCL1|CCL20|CCL8|CXCL3|CCL2	http://amigo.geneontology.org/amigo/term/GO:0008009
growth factor binding	Gene Ontology	GO:0019838	5	50	0.0182272	0.121155	RHBDF1|TEK|A2M|LTBP1|CCN1	http://amigo.geneontology.org/amigo/term/GO:0019838
single-stranded RNA binding	Gene Ontology	GO:0003727	5	51	0.0197141	0.121155	ANXA1|IFIH1|DDX58|DHX58|DDX60	http://amigo.geneontology.org/amigo/term/GO:0003727
hydrolase activity	Gene Ontology	GO:0016787	67	1700	0.0199412	0.121155	MMP14|ERAP1|HDAC2|MAN2B2|NUDT9|LAP3|TEX30|IFIH1|PPTC7|BIVM-ERCC5|FBP1|CPQ|ZC3H12C|PLA2G4A|IL1R1|PAN2|DDX58|KYNU|PANK4|DHX58|PON2|SULF2|USP43|BTAF1|SCPEP1|RPP21|SIAE|USP15|LIPA|HELLS|RAP2A|PLCD1|PMS2|WRN|GBP2|GBP1|MAN2A2|GBP4|RTEL1-TNFRSF6B|C1S|SMPDL3A|RECQL|GGT7|DDX60|PDF|USP18|CTSS|PDE10A|PLA2G15|HELQ|DDX20|C1RL|MANBA|PLSCR1|PTPN13|MBTPS1|APOBEC3A|PTER|TNFAIP3|APOBEC3B|PIF1|ZUP1|PRSS23|NEU4|C1R|…	http://amigo.geneontology.org/amigo/term/GO:0016787
signaling receptor binding	Gene Ontology	GO:0005102	20	397	0.0213571	0.121155	RSPO3|TNFSF13|LAMA3|CXCL1|FN1|LAMA1|PKD2|APP|GBA|EGFR|ITGAV|A2M|ANXA1|CCL2|EDN1|BTN2A2|BDNF|WNT5A|CD58|BTN2A1	http://amigo.geneontology.org/amigo/term/GO:0005102
cytokine receptor activity	Gene Ontology	GO:0004896	5	53	0.0229212	0.121155	CD74|F3|IL15RA|IL17RB|CRLF1	http://amigo.geneontology.org/amigo/term/GO:0004896
calcium-dependent phospholipid binding	Gene Ontology	GO:0005544	5	53	0.0229212	0.121155	ANXA1|ANXA10|ANXA3|CPNE8|PLA2G4A	http://amigo.geneontology.org/amigo/term/GO:0005544
serine-type endopeptidase inhibitor activity	Gene Ontology	GO:0004867	7	97	0.0297324	0.144335	APP|CD109|TFPI2|SERPING1|TFPI|SPINK13|A2M	http://amigo.geneontology.org/amigo/term/GO:0004867
transcription corepressor activity	Gene Ontology	GO:0003714	11	188	0.0308684	0.144335	TOB1|CREG1|PARP14|TRIM22|MIDEAS|SFMBT2|EZH2|EID2|BCOR|GMNN|PARP9	http://amigo.geneontology.org/amigo/term/GO:0003714
protein-macromolecule adaptor activity	Gene Ontology	GO:0030674	7	98	0.0312075	0.144335	DDX20|COL14A1|GRB14|TRIM22|ATP1B1|SYNPO2|NCSTN	http://amigo.geneontology.org/amigo/term/GO:0030674
peptidase inhibitor activity	Gene Ontology	GO:0030414	8	121	0.033047	0.146729	BIRC6|CD109|TFPI2|A2M|SERPING1|TFPI|SPINK13|APP	http://amigo.geneontology.org/amigo/term/GO:0030414
heparin binding	Gene Ontology	GO:0008201	10	168	0.0347891	0.148522	RSPO3|LGR6|COL25A1|CFH|FN1|APP|GPNMB|NELL2|CCL8|CCN1	http://amigo.geneontology.org/amigo/term/GO:0008201
DNA helicase activity	Gene Ontology	GO:0003678	5	60	0.0367164	0.150945	RTEL1-TNFRSF6B|WRN|PIF1|RECQL|HELQ	http://amigo.geneontology.org/amigo/term/GO:0003678
phosphatidylinositol-4,5-bisphosphate binding	Gene Ontology	GO:0005546	6	81	0.0382183	0.151508	KCNJ2|SESTD1|EXOC1|SVIL|GSDMB|PLCD1	http://amigo.geneontology.org/amigo/term/GO:0005546
nucleotide binding	Gene Ontology	GO:0000166	68	1828	0.0548142	0.200194	IFIH1|RAD17|CCN1|RASD1|MSH2|DDX60|EGFR|HSP90B1|ARL6|UBE2L6|PKDCC|HELQ|MAPKAPK5|GNL2|DDX58|TEK|PANK4|DHX58|POPDC3|MASTL|OAS3|BTAF1|OAS1|WRN|ABCB1|OAS2|MAPK4|GTPBP2|SLC27A2|MAP3K21|APAF1|HELLS|NPR2|RAP2A|BUB1|HK2|MX2|GBP1|GBP4|SRR|UBA7|REV3L|RECQL|SPATA5L1|PIF1|MX1|PDE10A|MCCC1|STK17A|RAB9A|RTEL1-TNFRSF6B|ADCY6|DDX20|LMTK2|SGK1|RAB29|DDR1|AK6|KIF23|SLC22A4|MELK|ABCA4|ABCC8|PIK3R4|ADSS1|CLK1|GBP2|MS…	http://amigo.geneontology.org/amigo/term/GO:0000166
transferase activity, transferring glycosyl groups	Gene Ontology	GO:0016757	12	232	0.0550038	0.200194	DPY19L1|UGCG|GBA|PARP4|OGT|PARP14|B3GNT9|POGLUT2|POGLUT3|GALNT7|GALNT3|B3GLCT	http://amigo.geneontology.org/amigo/term/GO:0016757
single-stranded DNA binding	Gene Ontology	GO:0003697	7	112	0.0571417	0.200194	ANXA1|HNRNPDL|XPC|MSH2|FUBP1|BIVM-ERCC5|PMS2	http://amigo.geneontology.org/amigo/term/GO:0003697
ATP binding	Gene Ontology	GO:0005524	56	1476	0.0577137	0.200194	IFIH1|HELQ|MSH2|EGFR|HSP90B1|UBE2L6|PKDCC|RAD17|MAPKAPK5|HSPE1-MOB4|PXK|DDX58|TEK|PANK4|DHX58|ITM2B|MASTL|ABCA4|OAS1|OAS2|OAS3|PIK3R4|MAPK4|WRN|STK17A|MAP3K21|APAF1|ABCB1|HELLS|NPR2|BUB1|HK2|SRR|UBA7|RECQL|SPATA5L1|DDX60|PMS2|BTAF1|MCCC1|SLC27A2|RTEL1-TNFRSF6B|ADCY6|DDX20|LMTK2|SGK1|DDR1|AK6|KIF23|SLC22A4|MELK|PIF1|ABCC8|CLK1|NRBP2|MSH5-SAPCD1	http://amigo.geneontology.org/amigo/term/GO:0005524
double-stranded DNA binding	Gene Ontology	GO:0003690	8	137	0.0606512	0.204008	HNRNPDL|FOS|MSH2|EGFR|IFI16|KIN|DDX60|MYC	http://amigo.geneontology.org/amigo/term/GO:0003690
metal ion binding	Gene Ontology	GO:0046872	131	3785	0.0666445	0.217575	PTGS2|MAN2B2|PPP2R3C|CYP2W1|FBP1|CPQ|PAM|ENOSF1|CYP4F12|FSTL4|ZNF700|OAS1|OAS3|OAS2|ZNF587B|RNF207|SP8|WRN|XAF1|TRIM22|NR2C1|GPATCH8|NUCB2|ADCY6|SMPDL3A|APP|PTER|ZBTB34|KIN|ZNF274|BIVM-ERCC5|ZNF774|PLAGL1|ZSCAN16|MMP14|ANXA1|ERAP1|ITGA2|ZNF75D|COL3A1|LMO7|RSAD2|DDX58|PANK4|RNF139|NINL|ZBTB37|ZNF222|ZUP1|RPP21|ZNF229|MAN2A2|GALNT7|MCCC1|GALNT3|PLA2G15|EGLN1|ZNRF2|DDR1|ITGAV|PPTC7|SNCA|TIMM23B-AGAP…	http://amigo.geneontology.org/amigo/term/GO:0046872
phospholipid binding	Gene Ontology	GO:0005543	7	117	0.0688999	0.218511	ANXA1|PLA2G15|F3|ARL6|SNCA|WNT5A|MYOF	http://amigo.geneontology.org/amigo/term/GO:0005543
protein homodimerization activity	Gene Ontology	GO:0042803	28	680	0.071278	0.219774	AOX1|SNX6|PTGS2|MSH2|CSF1|B2M|TBX1|PDCD10|CPQ|KYNU|GADD45A|ADRA2A|RTN4|MAPK4|MAP3K21|WRN|GBP2|GBP1|TRIM22|GBP4|SRR|NR2C1|CAT|LRP4|PKD2|NOG|PDCD6IP|SP100	http://amigo.geneontology.org/amigo/term/GO:0042803
catalytic activity	Gene Ontology	GO:0003824	19	432	0.0751315	0.225394	SULF2|KYNU|MAN2B2|PAM|WRN|ALDH1L2|APOBEC3A|MAN2A2|TNFAIP3|ATP6AP2|SRR|HK2|FBP1|PDE10A|USP15|BIVM-ERCC5|APOBEC3B|PBLD|RSAD2	http://amigo.geneontology.org/amigo/term/GO:0003824
RNA helicase activity	Gene Ontology	GO:0003724	5	75	0.080527	0.235224	DDX58|DDX20|IFIH1|DHX58|DDX60	http://amigo.geneontology.org/amigo/term/GO:0003724
oxidoreductase activity, acting on paired donors, with incorporation or reduction of molecular oxygen	Gene Ontology	GO:0016705	5	76	0.0841416	0.23715	CYP4F12|EGLN2|EGLN1|CYP2W1|CYP4V2	http://amigo.geneontology.org/amigo/term/GO:0016705
signaling receptor activity	Gene Ontology	GO:0038023	11	224	0.0854593	0.23715	ITGB1|TEK|CD46|PEAR1|NOTCH2|PAQR6|ATRN|NR2C1|RNF139|THBD|ATP6AP2	http://amigo.geneontology.org/amigo/term/GO:0038023
protein C-terminus binding	Gene Ontology	GO:0008022	10	201	0.0917239	0.248326	PCNA|LAMA1|FN1|MSH2|TNFAIP3|LMO7|PXK|YEATS4|ATP1B1|SHANK3	http://amigo.geneontology.org/amigo/term/GO:0008022
ubiquitin-protein transferase activity	Gene Ontology	GO:0004842	12	257	0.0992743	0.262368	HECTD2|UBE2L6|KLHL13|TRAF5|BIRC6|TNFAIP3|LMO7|HERC1|UBA7|BCOR|RNF139|CUL3	http://amigo.geneontology.org/amigo/term/GO:0004842
kinase binding	Gene Ontology	GO:0019900	6	105	0.104302	0.269246	GADD45A|EGFR|TNFAIP3|MOB1B|BCAR3|SP100	http://amigo.geneontology.org/amigo/term/GO:0019900
nucleotidyltransferase activity	Gene Ontology	GO:0016779	5	82	0.107569	0.269668	OAS1|OAS2|OAS3|REV3L|OASL	http://amigo.geneontology.org/amigo/term/GO:0016779
chromatin binding	Gene Ontology	GO:0003682	19	455	0.109393	0.269668	PCNA|HELLS|ASH1L|HDAC2|RAD17|FOS|WRN|MSH2|ZNF274|EGFR|REC8|REST|NAP1L5|NKAP|EZH2|SFMBT2|NCAPH|GMNN|ING2	http://amigo.geneontology.org/amigo/term/GO:0003682
amyloid-beta binding	Gene Ontology	GO:0001540	5	83	0.111754	0.269668	CD74|TM2D1|ITGA2|COL25A1|ITM2B	http://amigo.geneontology.org/amigo/term/GO:0001540
protein-containing complex binding	Gene Ontology	GO:0044877	17	404	0.118706	0.270715	PCNA|KCNH5|CARMIL1|FOS|WRN|ITGA2|NPAS4|EGFR|PINX1|XPC|ZFP36|LIMS1|ITGB1|ING2|MYC|SLF1|TMED10	http://amigo.geneontology.org/amigo/term/GO:0044877
mRNA binding	Gene Ontology	GO:0003729	10	213	0.121392	0.270715	RBM5|NXF1|CSTF2T|FUBP1|TDRD7|EIF2A|PCF11|ZFP36|MYC|ZC3H12C	http://amigo.geneontology.org/amigo/term/GO:0003729
growth factor activity	Gene Ontology	GO:0008083	8	162	0.126397	0.270715	CXCL1|AREG|BMP6|CSF1|CSF3|IL6|VEGFC|BDNF	http://amigo.geneontology.org/amigo/term/GO:0008083
protein N-terminus binding	Gene Ontology	GO:0047485	6	111	0.126648	0.270715	KLHL13|GADD45A|TDRD7|SNCA|PDCD10|CFAP36	http://amigo.geneontology.org/amigo/term/GO:0047485
GTPase activity	Gene Ontology	GO:0003924	13	297	0.127786	0.270715	RAB9A|GNL2|RAP2A|RASD1|RAB29|GBP1|GTPBP2|MX2|GBP4|MX1|ADSS1|GBP2|ARL6	http://amigo.geneontology.org/amigo/term/GO:0003924
hydrolase activity, acting on glycosyl bonds	Gene Ontology	GO:0016798	5	87	0.12926	0.270715	NEU4|MAN2B2|MAN2A2|MANBA|GBA	http://amigo.geneontology.org/amigo/term/GO:0016798
monooxygenase activity	Gene Ontology	GO:0004497	5	87	0.12926	0.270715	CYP4F12|CYP4V2|CYP2W1|PAM|SQLE	http://amigo.geneontology.org/amigo/term/GO:0004497
nucleic acid binding	Gene Ontology	GO:0003676	23	585	0.13551	0.275279	RBM5|HELQ|FUBP1|PINX1|HNRNPH1|TRMT11|DDX58|PABPC1L|RBM12|ZCCHC9|NXF1|PAN2|WRN|RTEL1-TNFRSF6B|REV3L|RECQL|GPATCH8|DDX60|DDX20|HNRNPDL|ZNF830|SLTM|CSTF2T	http://amigo.geneontology.org/amigo/term/GO:0003676
transmembrane receptor protein tyrosine kinase activity	Gene Ontology	GO:0004714	6	114	0.138624	0.275279	TEK|DDR1|EGFR|MELK|PKDCC|CLK1	http://amigo.geneontology.org/amigo/term/GO:0004714
zinc ion binding	Gene Ontology	GO:0008270	31	822	0.138879	0.275279	MMP14|ERAP1|ZNF75D|IFIH1|ZNF830|LIMS1|PAM|DDX58|DHX58|NR2F1|RPP21|ZCCHC9|RNF207|TRAF5|NR4A2|NR4A1|TRIM22|NR2C1|RNF139|PLA2G15|XAF1|SMPDL3A|PLSCR1|CA2|APOBEC3A|PTER|TNFAIP3|APOBEC3B|NSMCE2|SNCA|ZGRF1	http://amigo.geneontology.org/amigo/term/GO:0008270
transmembrane signaling receptor activity	Gene Ontology	GO:0004888	11	251	0.151265	0.29457	LGR4|LGR6|EGFR|CELSR1|ADGRG6|ADGRA3|MILR1|GABRE|THBD|FZD10|IL1R1	http://amigo.geneontology.org/amigo/term/GO:0004888
DNA-binding transcription repressor activity, RNA polymerase II-specific	Gene Ontology	GO:0001227	13	309	0.157294	0.300449	ETV3|ZNF239|NR2F1|REST|ELK3|IFI16|NR2C1|ZNF587B|NFIL3|MYC|PLAGL1|ZBTB34|ZBTB37	http://amigo.geneontology.org/amigo/term/GO:0001227
symporter activity	Gene Ontology	GO:0015293	6	119	0.159698	0.300449	SLC6A6|SLC1A1|SLC22A4|SLC15A3|SLC16A6|SLC12A8	http://amigo.geneontology.org/amigo/term/GO:0015293
transcription factor binding	Gene Ontology	GO:0008134	14	340	0.164238	0.303839	PCNA|TAF7|HDAC2|CREG1|FOS|NR4A1|REST|IFI16|TRAPPC2|INSIG2|FOXF2|BCOR|MYC|SP100	http://amigo.geneontology.org/amigo/term/GO:0008134
sequence-specific DNA binding	Gene Ontology	GO:0043565	18	458	0.171114	0.308803	NR2C1|HDAC2|PGBD2|FOXF2|FOS|SLTM|NR2F1|NR4A1|FOXE1|ETV3|REST|ELK3|EZH2|NR4A2|FOXF1|TBX1|ZNF274|MYC	http://amigo.geneontology.org/amigo/term/GO:0043565
protein kinase activity	Gene Ontology	GO:0004672	20	517	0.172484	0.308803	CCL2|NPR2|TEK|BUB1|LMTK2|SGK1|EGFR|CCL8|DDR1|MASTL|PXK|MELK|PKDCC|PIK3R4|MAPK4|CLK1|MAPKAPK5|MAP3K21|NRBP2|STK17A	http://amigo.geneontology.org/amigo/term/GO:0004672
GTP binding	Gene Ontology	GO:0005525	15	376	0.182977	0.319259	RAB9A|GNL2|NPR2|RAP2A|ARL6|RASD1|GBP2|GBP1|GTPBP2|MX2|MX1|ADSS1|RAB29|GBP4|RANBP17	http://amigo.geneontology.org/amigo/term/GO:0005525
DNA binding	Gene Ontology	GO:0003677	76	2236	0.184077	0.319259	PCNA|IFIH1|ZNF700|HELQ|APP|ZNF239|AHCTF1|ZNF251|MSH2|FUBP1|ZNF75D|RBM5|ZNF222|EZH2|NR4A2|PARP4|PMS2|CREBZF|H3-3A|DHX58|NPAS4|NR2F1|ZFP36|MIDEAS|IFI16|ZSCAN16|FOXF1|FOXF2|NFIL3|IRX5|MYC|NUCB2|ZBTB34|DDX20|ZNF786|SP8|ZBTB37|CDC5L|SMAD7|ZBED5|IFT57|FOS|XPC|ZNF229|ZNF274|OASL|REST|WRN|RTEL1-TNFRSF6B|REV3L|RECQL|SP100|FOXE1|HOXB3|BTAF1|ING2|ETV3|ZNF521|NR4A1|HNRNPDL|PLSCR1|TBX1|PALB2|TNFAIP3|ELK3|PIF1…	http://amigo.geneontology.org/amigo/term/GO:0003677
ubiquitin protein ligase binding	Gene Ontology	GO:0031625	12	298	0.207192	0.35382	ATP6V0C|DDX58|FAF2|TRAF5|SNCAIP|RTN4|SMAD7|EGFR|UBE2L6|ABCB1|SLF1|CUL3	http://amigo.geneontology.org/amigo/term/GO:0031625
serine-type endopeptidase activity	Gene Ontology	GO:0004252	7	161	0.226395	0.378933	F3|C1RL|MBTPS1|RHBDF1|PRSS23|C1S|C1R	http://amigo.geneontology.org/amigo/term/GO:0004252
iron ion binding	Gene Ontology	GO:0005506	6	134	0.230125	0.378933	EGLN2|EGLN1|AOX1|CYP4F12|CYP4V2|CYP2W1	http://amigo.geneontology.org/amigo/term/GO:0005506
magnesium ion binding	Gene Ontology	GO:0000287	9	219	0.232139	0.378933	RAP2A|PLSCR1|WRN|MSH2|SNCA|SRR|PIF1|ADSS1|ENOSF1	http://amigo.geneontology.org/amigo/term/GO:0000287
nuclease activity	Gene Ontology	GO:0004518	6	137	0.245276	0.394574	PAN2|PLSCR1|WRN|BIVM-ERCC5|PMS2|ZC3H12C	http://amigo.geneontology.org/amigo/term/GO:0004518
isomerase activity	Gene Ontology	GO:0016853	6	140	0.260707	0.409939	PDIA6|PBLD|SRR|PPWD1|MCEE|ENOSF1	http://amigo.geneontology.org/amigo/term/GO:0016853
lyase activity	Gene Ontology	GO:0016829	7	169	0.26332	0.409939	NPR2|CA2|ADCY6|PAM|SRR|RSAD2|ENOSF1	http://amigo.geneontology.org/amigo/term/GO:0016829
heme binding	Gene Ontology	GO:0020037	6	141	0.265907	0.409939	PTGS2|CYP4F12|CYP4V2|CAT|CYP2W1|SUOX	http://amigo.geneontology.org/amigo/term/GO:0020037
histone deacetylase binding	Gene Ontology	GO:0042826	5	115	0.278629	0.423668	GMNN|NR2C1|HDAC2|BCOR|DDX20	http://amigo.geneontology.org/amigo/term/GO:0042826
RNA binding	Gene Ontology	GO:0003723	51	1527	0.282761	0.424141	IFIH1|HDAC2|NKAP|ZNF239|CSTF2T|FUBP1|RBM5|HSP90B1|EZH2|HNRNPH1|CWC22|IFIT2|IFIT1|NXF1|TRMT11|DDX58|THUMPD2|PABPC1L|ZFP36|OAS1|RBM12|ZCCHC9|OAS2|GNL2|UNC50|IFI16|CDC5L|RTN4|OAS3|BRIX1|RPP21|TDRD7|OASL|ZGRF1|DHX58|TEFM|GPATCH8|DDX60|MPHOSPH10|THOC7|DDX20|HNRNPDL|SLTM|PRPF38B|APOBEC3A|COL14A1|PAIP1|APOBEC3B|SECISBP2L|KIN|PNN	http://amigo.geneontology.org/amigo/term/GO:0003723
protein kinase binding	Gene Ontology	GO:0019901	17	479	0.304323	0.450398	CDC5L|IL15RA|MSH2|EGFR|ADCY6|CEP192|ADRA2A|ZFP36|LIMS1|TRIM22|MAPK4|RGCC|PDCD10|CDK5RAP3|ATP1B1|TPRKB|PAM	http://amigo.geneontology.org/amigo/term/GO:0019901
thiol-dependent ubiquitin-specific protease activity	Gene Ontology	GO:0004843	5	122	0.320605	0.468253	ZUP1|USP18|USP43|TNFAIP3|USP15	http://amigo.geneontology.org/amigo/term/GO:0004843
actin filament binding	Gene Ontology	GO:0051015	8	212	0.326906	0.471254	SVIL|SHTN1|FMNL2|EGFR|ADSS1|USH1C|SYNE2|SYNE3	http://amigo.geneontology.org/amigo/term/GO:0051015
protein tyrosine kinase activity	Gene Ontology	GO:0004713	5	125	0.338832	0.482183	CLK1|PKDCC|TEK|EGFR|DDR1	http://amigo.geneontology.org/amigo/term/GO:0004713
identical protein binding	Gene Ontology	GO:0042802	53	1628	0.346193	0.486422	CD74|AOX1|IFIH1|GTPBP2|EGFR|CAT|B2M|HNRNPH1|FBP1|TRPA1|NDC80|PAM|CREBZF|DDX58|TEK|SNCAIP|KCNK1|IFI16|KDM6A|OFD1|PKD2|APAF1|PCNA|NPR2|TRAF5|CLDN23|GBP2|GBP1|SNCA|PBLD|GBP4|SRR|TRIM22|USP15|CHMP1B|MX1|SHTN1|KCNJ2|SCUBE1|FN1|CFH|ROBO1|IER5|APP|CSF1|TNFAIP3|PON2|ANXA1|ADSS1|C1S|PTPRM|SLC1A1|SP100	http://amigo.geneontology.org/amigo/term/GO:0042802
cadherin binding	Gene Ontology	GO:0045296	11	316	0.378712	0.525463	ITGB1|SHTN1|FMNL2|CD46|EGFR|EIF2A|RTN4|ARHGAP18|ARGLU1|PTPRM|CHMP5	http://amigo.geneontology.org/amigo/term/GO:0045296
oxidoreductase activity	Gene Ontology	GO:0016491	20	602	0.390702	0.535407	EGLN2|EGLN1|HIBADH|PTGS2|AOX1|ACAD8|ALDH1L2|CYP4V2|PAM|SUOX|ALDH2|SELENOF|CYP4F12|CYP2W1|SNCA|STEAP1|KDM6A|IL4I1|CAT|SQLE	http://amigo.geneontology.org/amigo/term/GO:0016491
DNA-binding transcription activator activity, RNA polymerase II-specific	Gene Ontology	GO:0001228	15	446	0.396051	0.536118	CDC5L|NR4A1|PLSCR1|NR4A2|ZNF229|NPAS4|ZNF521|ELK3|FOXF1|FOXF2|HOXB3|MYC|PLAGL1|FOS|ZNF786	http://amigo.geneontology.org/amigo/term/GO:0001228
ion channel binding	Gene Ontology	GO:0044325	5	137	0.412091	0.55111	KCNH5|RNF207|TRAPPC2|ABCC8|PKD2	http://amigo.geneontology.org/amigo/term/GO:0044325
peptidase activity	Gene Ontology	GO:0008233	17	521	0.433491	0.572827	MMP14|ERAP1|C1R|C1RL|MBTPS1|LAP3|USP15|TNFAIP3|NCSTN|SCPEP1|USP43|PRSS23|C1S|CPQ|USP18|CTSS|CFAP44	http://amigo.geneontology.org/amigo/term/GO:0008233
transferase activity, transferring acyl groups	Gene Ontology	GO:0016746	6	173	0.43956	0.574014	PLA2G15|ZDHHC11B|ZDHHC11|OSGEPL1|TMEM68|GGT7	http://amigo.geneontology.org/amigo/term/GO:0016746
serine-type peptidase activity	Gene Ontology	GO:0008236	5	148	0.47818	0.617185	C1S|C1R|PRSS23|C1RL|MBTPS1	http://amigo.geneontology.org/amigo/term/GO:0008236
transcription regulatory region sequence-specific DNA binding	Gene Ontology	GO:0000976	8	248	0.49395	0.630212	CREBZF|TAF7|FOS|REST|EZH2|FOXF1|BCOR|SNCA	http://amigo.geneontology.org/amigo/term/GO:0000976
protein dimerization activity	Gene Ontology	GO:0046983	6	185	0.503951	0.635665	ANO4|ANO6|NPAS4|TBX1|MYC|SP100	http://amigo.geneontology.org/amigo/term/GO:0046983
RNA polymerase II cis-regulatory region sequence-specific DNA binding	Gene Ontology	GO:0000978	36	1169	0.517678	0.645643	ZNF239|ZNF251|ZNF75D|EZH2|H3-3A|NPAS4|NR2F1|IFI16|FOXE1|KDM6A|FOXF1|FOXF2|NFIL3|IRX5|MYC|ZBTB34|ZBTB37|ZNF786|SP8|ZNF222|FOS|NR4A2|ZNF229|NR4A1|REST|NR2C1|HOXB3|ZNF521|APP|ELK3|TBX1|ZNF274|ZNF774|PLAGL1|ZSCAN32|ZSCAN16	http://amigo.geneontology.org/amigo/term/GO:0000978
cysteine-type peptidase activity	Gene Ontology	GO:0008234	5	156	0.524652	0.647071	USP18|CTSS|USP43|TNFAIP3|USP15	http://amigo.geneontology.org/amigo/term/GO:0008234
protein heterodimerization activity	Gene Ontology	GO:0046982	11	357	0.538275	0.654089	TAF7|BMP6|NPAS4|H3-3A|NR4A2|GADD45A|NR4A1|ADRA2A|ATP1B1|ITGB1|MAPK4	http://amigo.geneontology.org/amigo/term/GO:0046982
protein threonine kinase activity	Gene Ontology	GO:0106311	11	360	0.54953	0.654089	BUB1|LMTK2|SGK1|MASTL|MELK|PIK3R4|MAPK4|CLK1|MAPKAPK5|MAP3K21|STK17A	http://amigo.geneontology.org/amigo/term/GO:0106311
protein serine kinase activity	Gene Ontology	GO:0106310	11	360	0.54953	0.654089	BUB1|LMTK2|SGK1|MASTL|MELK|PIK3R4|MAPK4|CLK1|MAPKAPK5|MAP3K21|STK17A	http://amigo.geneontology.org/amigo/term/GO:0106310
histone binding	Gene Ontology	GO:0042393	5	163	0.563782	0.654089	YEATS2|SFMBT2|SNCA|PARP9|NAP1L5	http://amigo.geneontology.org/amigo/term/GO:0042393
transferase activity	Gene Ontology	GO:0016740	56	1849	0.564646	0.654089	HECTD2|UGCG|LCMT2|ZDHHC11|GBA|BIRC6|EGFR|ASH1L|UBE2L6|POGLUT2|EZH2|ZDHHC11B|TNFAIP3|MAPKAPK5|TRMT11|TEK|MASTL|B3GNT9|OAS1|PARP4|OAS3|OAS2|MAPK4|RNF139|GALNT3|MAP3K21|B3GLCT|DPY19L1|PKDCC|BUB1|PARP9|HK2|THUMPD2|TRIM22|HERC1|REV3L|GGT7|GALNT7|STK17A|PLA2G15|GSTT2B|LMTK2|SGK1|ZNRF2|OGT|PARP14|DDR1|OSGEPL1|AK6|RNFT1|MELK|POGLUT3|PIK3R4|NSMCE2|HS6ST3|CLK1	http://amigo.geneontology.org/amigo/term/GO:0016740
lipid binding	Gene Ontology	GO:0008289	10	331	0.565699	0.654089	SNX6|CD55|OGT|PAQR6|MELK|INSIG2|OSBPL3|PLA2G4A|APOL3|APOL1	http://amigo.geneontology.org/amigo/term/GO:0008289
protein serine/threonine kinase activity	Gene Ontology	GO:0004674	12	406	0.594674	0.680503	BUB1|LMTK2|SGK1|MASTL|MELK|PIK3R4|MAPK4|CLK1|MAPKAPK5|MAP3K21|NRBP2|STK17A	http://amigo.geneontology.org/amigo/term/GO:0004674
transmembrane transporter activity	Gene Ontology	GO:0022857	6	206	0.609178	0.689987	MFSD8|SLC37A1|SLC16A6|SLC22A4|ABCB1|SLC15A3	http://amigo.geneontology.org/amigo/term/GO:0022857
RNA polymerase II transcription regulatory region sequence-specific DNA binding	Gene Ontology	GO:0000977	11	381	0.625112	0.696845	ETV3|ZNF700|FOXF2|NR4A2|NPAS4|CDC5L|FOXF1|BCOR|NFIL3|PLAGL1|ZNF587B	http://amigo.geneontology.org/amigo/term/GO:0000977
carbohydrate binding	Gene Ontology	GO:0030246	6	210	0.627788	0.696845	MAN2B2|MAN2A2|ATRN|LMAN1|GALNT7|GALNT3	http://amigo.geneontology.org/amigo/term/GO:0030246
protein domain specific binding	Gene Ontology	GO:0019904	7	263	0.701302	0.76836	ZNF521|DDX20|SNCA|L1CAM|CHMP1B|WNT5A|SP100	http://amigo.geneontology.org/amigo/term/GO:0019904
methyltransferase activity	Gene Ontology	GO:0008168	5	192	0.706061	0.76836	LCMT2|TRMT11|ASH1L|THUMPD2|EZH2	http://amigo.geneontology.org/amigo/term/GO:0008168
actin binding	Gene Ontology	GO:0003779	10	389	0.759431	0.818416	PPP1R42|ITGB1|SVIL|PHACTR2|FMNL2|GBP1|SYNPO2|PXK|SNCA|SYNE2	http://amigo.geneontology.org/amigo/term/GO:0003779
guanyl-nucleotide exchange factor activity	Gene Ontology	GO:0005085	5	210	0.776315	0.828567	HERC1|SH3BP5|ITSN2|BCAR3|NUCB2	http://amigo.geneontology.org/amigo/term/GO:0005085
sequence-specific double-stranded DNA binding	Gene Ontology	GO:1990837	14	551	0.801665	0.847474	SP8|ETV3|FOS|TBX1|FOXE1|NR4A1|NR2F1|ELK3|NR2C1|NR4A2|ZNF274|IRX5|ZBTB37|ZSCAN16	http://amigo.geneontology.org/amigo/term/GO:1990837
DNA-binding transcription factor activity, RNA polymerase II-specific	Gene Ontology	GO:0000981	33	1231	0.816422	0.854933	NPAS4|ZNF239|ZNF251|FOXE1|ZNF222|ZNF75D|TBX1|CREBZF|ZNF700|ZNF587B|FOXF2|NFIL3|IRX5|MYC|ZBTB34|ZBTB37|FOXF1|SP8|CDC5L|ZBED5|FOS|NR4A2|HOXB3|NR4A1|REST|NR2C1|ETV3|ELK3|ZNF274|ZNF774|SP100|ZSCAN32|ZSCAN16	http://amigo.geneontology.org/amigo/term/GO:0000981
kinase activity	Gene Ontology	GO:0016301	17	690	0.855285	0.887259	TEK|BUB1|LMTK2|SGK1|HK2|MASTL|DDR1|EGFR|AK6|MELK|PKDCC|PIK3R4|MAPK4|CLK1|MAPKAPK5|MAP3K21|STK17A	http://amigo.geneontology.org/amigo/term/GO:0016301
DNA-binding transcription factor activity	Gene Ontology	GO:0003700	16	670	0.879262	0.903686	CREBZF|ETV3|FOS|TBX1|HOXB3|NR4A1|FOXE1|REST|NR2F1|NR4A2|NR2C1|FOXF1|FOXF2|NFIL3|MYC|ELK3	http://amigo.geneontology.org/amigo/term/GO:0003700
microtubule binding	Gene Ontology	GO:0008017	5	260	0.904515	0.921111	CEP44|SNCA|MX2|KIF23|MX1	http://amigo.geneontology.org/amigo/term/GO:0008017
ubiquitin protein ligase activity	Gene Ontology	GO:0061630	5	299	0.954481	0.963158	RNF139|CUL3|RNFT1|TRIM22|ZNRF2	http://amigo.geneontology.org/amigo/term/GO:0061630
G protein-coupled receptor activity	Gene Ontology	GO:0004930	14	802	0.993772	0.993772	TM2D1|LGR6|LGR4|S1PR1|ADRA2A|CELSR1|ACKR3|SSTR1|ADGRG6|ADGRA3|CXCR5|FZD10|GPR173|OR2B6	http://amigo.geneontology.org/amigo/term/GO:0004930
--------------------

## Sheet: Up_GO_enrichment_P
UP GO_enrichment
#Term	Database	ID	Input number	Background number	P-Value	Corrected P-Value	Input	Hyperlink
type I interferon signaling pathway	Gene Ontology	GO:0060337	14	67	5.85989e-09	9.59613e-07	RSAD2|IFITM1|IFI6|GBP2|MX2|XAF1|MX1|OAS1|OAS3|OAS2|IFIT1|IFIT2|OASL|SP100	http://amigo.geneontology.org/amigo/term/GO:0060337
response to virus	Gene Ontology	GO:0009615	18	117	7.15322e-09	9.59613e-07	CREBZF|IFIH1|MX1|DHX58|DDX58|CCL8|MX2|OASL|TRIM22|IFIT2|OAS1|OAS3|OAS2|IFITM1|DDX60|IFI44|RSAD2|IFIT1	http://amigo.geneontology.org/amigo/term/GO:0009615
defense response to virus	Gene Ontology	GO:0051607	24	210	1.0623e-08	9.59613e-07	IFIH1|MX2|MX1|RSAD2|IFIT1|DDX58|DHX58|IFI16|IFIT2|OAS1|OAS3|OAS2|IFITM1|PARP9|GBP1|OASL|TRIM22|DDX60|EXOC1|PLSCR1|IFI6|APOBEC3A|APOBEC3B|IL6	http://amigo.geneontology.org/amigo/term/GO:0051607
negative regulation of viral genome replication	Gene Ontology	GO:0045071	11	43	2.68568e-08	1.65722e-06	IFITM1|OAS3|PLSCR1|APOBEC3A|OASL|MX1|OAS1|IFI16|OAS2|RSAD2|IFIT1	http://amigo.geneontology.org/amigo/term/GO:0045071
extracellular matrix organization	Gene Ontology	GO:0030198	26	256	3.05761e-08	1.65722e-06	MMP14|CCN1|ITGA2|COL3A1|LUM|NID1|FOXF1|FOXF2|MARCOL|ITGB1|LAMA1|COL8A1|LAMA3|FBN2|COL9A2|COL9A3|COL4A6|COL4A5|COL4A4|COL15A1|FN1|APP|DDR1|COL14A1|ITGAV|NPNT	http://amigo.geneontology.org/amigo/term/GO:0030198
collagen fibril organization	Gene Ontology	GO:0030199	13	102	7.71086e-06	0.000348274	COL15A1|COL8A1|LAMA3|COL25A1|COL9A2|COL14A1|COL9A3|COL4A6|COL4A5|COL4A4|COL3A1|LUM|COL12A1	http://amigo.geneontology.org/amigo/term/GO:0030199
positive regulation of cell migration	Gene Ontology	GO:0030335	21	255	1.79939e-05	0.000696621	MMP14|ITGB1|CARMIL1|LGR6|CCN1|CGA|S1PR1|TNFAIP6|EGFR|ADRA2A|ITGAV|GPNMB|PODXL|PDCD10|F3|FOXF1|VEGFC|SYNPO2|EDN1|SYNE2|CSF1	http://amigo.geneontology.org/amigo/term/GO:0030335
response to drug	Gene Ontology	GO:0042493	23	306	3.14309e-05	0.000970051	PTGS2|HDAC2|ITGA2|CAT|B2M|TRPA1|PARP4|PAM|RPP21|ABCB1|EDN1|MYC|ANXA1|FOS|XPC|SRR|VEGFC|PMS2|BCAR3|ABCC8|SNCA|PTPRM|SLC1A1	http://amigo.geneontology.org/amigo/term/GO:0042493
antiviral innate immune response	Gene Ontology	GO:0140374	5	14	3.22157e-05	0.000970051	OAS1|DDX58|ZDHHC11|IFIT1|MX1	http://amigo.geneontology.org/amigo/term/GO:0140374
interleukin-27-mediated signaling pathway	Gene Ontology	GO:0070106	5	15	4.71753e-05	0.00123838	OAS1|OAS2|MX1|OASL|CRLF1	http://amigo.geneontology.org/amigo/term/GO:0070106
cellular response to fibroblast growth factor stimulus	Gene Ontology	GO:0044344	7	35	5.45462e-05	0.00123838	CCL2|CDC5L|NR4A1|ZFP36|TBX1|SNCA|MYC	http://amigo.geneontology.org/amigo/term/GO:0044344
response to hypoxia	Gene Ontology	GO:0001666	16	176	5.4836e-05	0.00123838	MMP14|EGLN2|EGLN1|TEK|HK2|UCP3|ITGA2|HSP90B1|ATP1B1|NR4A2|REST|VEGFC|EDN1|CAT|PAM|APAF1	http://amigo.geneontology.org/amigo/term/GO:0001666
innate immune response	Gene Ontology	GO:0045087	35	598	6.76793e-05	0.00141085	LGR4|IFIH1|CD55|MX2|MX1|B2M|SERPING1|IFIT2|IFIT1|DDX58|DHX58|OAS3|RSAD2|OAS1|IFI16|OAS2|APOL1|ANXA1|IFITM1|PARP9|CD46|OASL|TRIM22|DDX60|SLC15A3|C1RL|CFH|IFI6|APP|APOBEC3A|CSF1|APOBEC3B|C1S|C1R|PARP14	http://amigo.geneontology.org/amigo/term/GO:0045087
cytokine-mediated signaling pathway	Gene Ontology	GO:0019221	22	311	0.000113705	0.002201	CCL2|PTGS2|CRLF1|HSP90B1|IL1R1|S1PR1|CCL20|MYC|ITGB1|FOS|F3|SH2B3|CXCL1|IL19|SOCS6|FN1|CSF1|CSF3|IL6|ANXA1|SLC1A1|IL17RB	http://amigo.geneontology.org/amigo/term/GO:0019221
endodermal cell differentiation	Gene Ontology	GO:0035987	6	29	0.000154343	0.0027375	MMP14|COL8A1|LAMA3|FN1|ITGAV|COL12A1	http://amigo.geneontology.org/amigo/term/GO:0035987
interferon-gamma-mediated signaling pathway	Gene Ontology	GO:0060333	9	69	0.000161624	0.0027375	OAS3|GBP2|GBP1|OASL|TRIM22|OAS1|B2M|OAS2|SP100	http://amigo.geneontology.org/amigo/term/GO:0060333
positive regulation of peptidyl-serine phosphorylation	Gene Ontology	GO:0033138	10	89	0.000249071	0.00397049	PTGS2|APP|EGFR|CSF3|IL6|SNCA|PDCD10|WNT5A|BDNF|BCAR3	http://amigo.geneontology.org/amigo/term/GO:0033138
negative regulation of type I interferon production	Gene Ontology	GO:0032480	6	33	0.000326229	0.00491156	IFIH1|DHX58|DDX58|TNFAIP3|UBE2L6|UBA7	http://amigo.geneontology.org/amigo/term/GO:0032480
response to estradiol	Gene Ontology	GO:0032355	11	111	0.000375755	0.00535945	PCNA|PTGS2|AREG|EGFR|CAT|EZH2|ANXA1|GGT7|TFPI|MYC|PAM	http://amigo.geneontology.org/amigo/term/GO:0032355
positive regulation of cell-substrate adhesion	Gene Ontology	GO:0010811	6	35	0.000455237	0.00574234	COL8A1|CCN1|NPNT|NID1|LIMS1|FOXF1	http://amigo.geneontology.org/amigo/term/GO:0010811
cellular response to interferon-gamma	Gene Ontology	GO:0071346	10	96	0.000461495	0.00574234	CCL2|GBP2|CCL8|CD58|GBP4|EDN1|GBP1|CCL20|MYC|WNT5A	http://amigo.geneontology.org/amigo/term/GO:0071346
immune system process	Gene Ontology	GO:0002376	41	818	0.000466168	0.00574234	CD74|LGR4|ERAP1|CD55|MX2|RAET1L|MX1|B2M|SERPING1|RSAD2|IFIT1|DDX58|C1RL|IFI16|IFIT2|OAS1|OAS3|OAS2|IL4I1|GBP1|ANXA1|IFITM1|PARP9|TNFSF13|CD46|OASL|IFIH1|LAMP3|TAPBPL|DDX60|SLC15A3|DHX58|CFH|IFI6|PARP14|APOBEC3A|CSF1|APOBEC3B|ADSS1|C1S|C1R	http://amigo.geneontology.org/amigo/term/GO:0002376
cell migration	Gene Ontology	GO:0016477	18	257	0.000524282	0.00617741	MMP14|ITGB1|CARMIL1|LAMA3|PARP9|SPDL1|FMNL2|S1PR1|FOXE1|TNFAIP3|ATRN|PODXL|RHBDF1|FAT1|ITGAV|L1CAM|WNT5A|CUL3	http://amigo.geneontology.org/amigo/term/GO:0016477
positive regulation of Wnt signaling pathway	Gene Ontology	GO:0030177	6	37	0.000620879	0.00673033	RSPO3|ATP6V0C|LGR6|SULF2|TNFAIP3|ATP6AP2	http://amigo.geneontology.org/amigo/term/GO:0030177
liver regeneration	Gene Ontology	GO:0097421	6	37	0.000620879	0.00673033	PCNA|EGFR|SULF2|IL6|EZH2|MYC	http://amigo.geneontology.org/amigo/term/GO:0097421
positive regulation of tumor necrosis factor production	Gene Ontology	GO:0032760	10	101	0.000691352	0.00720602	IL6|IFIH1|HDAC2|APP|DDX58|OAS1|OAS3|OAS2|ABCC8|WNT5A	http://amigo.geneontology.org/amigo/term/GO:0032760
response to interferon-gamma	Gene Ontology	GO:0034341	5	26	0.000794058	0.00776813	CD74|SP100|IFITM1|KYNU|SNCA	http://amigo.geneontology.org/amigo/term/GO:0034341
ureteric bud development	Gene Ontology	GO:0001657	6	39	0.000829781	0.00776813	NOG|CRLF1|SMAD7|CAT|NPNT|BMPER	http://amigo.geneontology.org/amigo/term/GO:0001657
response to glucocorticoid	Gene Ontology	GO:0051384	8	69	0.000831276	0.00776813	ANXA1|BMP6|ANXA3|AREG|IL6|PTGS2|UCP3|PAM	http://amigo.geneontology.org/amigo/term/GO:0051384
positive regulation of interferon-beta production	Gene Ontology	GO:0032728	6	41	0.00108907	0.00983797	DDX58|DHX58|IFIH1|OAS1|OAS3|OAS2	http://amigo.geneontology.org/amigo/term/GO:0032728
mismatch repair	Gene Ontology	GO:0006298	5	28	0.00113115	0.00988848	PCNA|XPC|MSH2|PMS2|MSH5-SAPCD1	http://amigo.geneontology.org/amigo/term/GO:0006298
establishment of protein localization	Gene Ontology	GO:0045184	6	42	0.00123997	0.010501	RAP2A|ITGA2|NPNT|LIMS1|CHMP1B|SLC1A1	http://amigo.geneontology.org/amigo/term/GO:0045184
angiogenesis	Gene Ontology	GO:0001525	17	257	0.00138951	0.0114109	CCL2|COL15A1|COL8A1|TEK|FN1|PTGS2|HOXB3|MMP14|S1PR1|ERAP1|ITGAV|ACKR3|ELK3|TBX1|VEGFC|PDCD10|RSPO3	http://amigo.geneontology.org/amigo/term/GO:0001525
negative regulation of transcription, DNA-templated	Gene Ontology	GO:0045892	31	601	0.00144457	0.0115141	LGR4|HDAC2|CREG1|RASD1|FOXE1|SFMBT2|EZH2|GMNN|SNX6|CREBZF|TOB1|MIDEAS|IFI16|FOXF2|NFIL3|REST|NR2C1|TRIM22|BCOR|BTAF1|TAF7|DDX20|PARP14|DKK3|YEATS2|ELK3|NKAP|LIMS1|EID2|WNT5A|SP100	http://amigo.geneontology.org/amigo/term/GO:0045892
cellular protein metabolic process	Gene Ontology	GO:0044267	12	151	0.00150311	0.0116383	CCN1|LTBP1|MBTPS1|PDIA6|APP|FN1|HSP90B1|CSF1|IL6|PRSS23|CALU|APOL1	http://amigo.geneontology.org/amigo/term/GO:0044267
positive regulation of cell population proliferation	Gene Ontology	GO:0008284	29	552	0.0015487	0.0116583	TNFSF13|PTGS2|HDAC2|CRLF1|BIRC6|EGFR|TBX1|ITGAV|PDCD10|TBC1D8|AREG|CGA|S1PR1|ADRA2A|EDN1|MYC|CUL3|ITGB1|TRAF5|VEGFC|PDF|BMP6|FN1|CSF1|NOTCH2|CSF3|IL6|EZH2|WNT5A	http://amigo.geneontology.org/amigo/term/GO:0008284
cell adhesion	Gene Ontology	GO:0007155	33	658	0.00162707	0.0119172	CCL2|VMP1|DDR1|CCN1|ITGA2|PODXL|L1CAM|CD9|S1PR1|GPNMB|NID1|ITGB1|LAMA1|COL8A1|LAMA3|CLDN23|CELSR1|ATP1B1|COL4A6|MUC16|COL15A1|FN1|ROBO1|APP|TNFAIP6|COL14A1|ITGAV|ACKR3|NPNT|FAT1|PNN|PTPRM|COL12A1	http://amigo.geneontology.org/amigo/term/GO:0007155
response to organic cyclic compound	Gene Ontology	GO:0014070	11	133	0.00169803	0.0121096	ANXA1|AREG|FOS|CD83|EGFR|LUM|SRR|PTGS2|MMP14|TRPA1|ITGA2	http://amigo.geneontology.org/amigo/term/GO:0014070
receptor internalization	Gene Ontology	GO:0031623	6	45	0.0017896	0.0121718	ITGB1|MX2|MX1|SNCA|ACKR3|CD9	http://amigo.geneontology.org/amigo/term/GO:0031623
maintenance of blood-brain barrier	Gene Ontology	GO:0035633	5	31	0.00182089	0.0121718	ITGB1|TJP3|IL6|SLC1A1|PTGS2	http://amigo.geneontology.org/amigo/term/GO:0035633
positive regulation of DNA-binding transcription factor activity	Gene Ontology	GO:0051091	10	115	0.00187425	0.0121718	DDX58|TRAF5|APP|ANXA3|TRIM22|CSF3|IL6|RGCC|EDN1|SP100	http://amigo.geneontology.org/amigo/term/GO:0051091
negative regulation of transcription by RNA polymerase II	Gene Ontology	GO:0000122	41	880	0.00188641	0.0121718	HDAC2|NKAP|ZNF239|SMAD7|FOXE1|FOXF1|FAM220A|EZH2|FBP1|GADD45A|NR2F1|ZFP36|IFI16|ZNF587B|NFIL3|EDN1|MYC|ZBTB34|ZBTB37|CUL3|PCNA|PARP9|NR4A2|HOXB3|SNCA|REST|NR2C1|BCOR|TAF7|BMP6|ETV3|DDX20|NOG|NOTCH2|YEATS2|ELK3|CTR9|EID2|ZNF274|PLAGL1|SP100	http://amigo.geneontology.org/amigo/term/GO:0000122
cell-matrix adhesion	Gene Ontology	GO:0007160	9	97	0.00199854	0.0125427	ITGB1|FN1|ITGA2|ITGAV|NPNT|NID1|L1CAM|COL3A1|SGCE	http://amigo.geneontology.org/amigo/term/GO:0007160
positive regulation of smooth muscle cell proliferation	Gene Ontology	GO:0048661	7	62	0.00203645	0.0125427	PTGS2|S1PR1|EGFR|IL6|EDN1|MYC|ITGA2	http://amigo.geneontology.org/amigo/term/GO:0048661
regulation of angiogenesis	Gene Ontology	GO:0045765	5	33	0.00242552	0.0139513	IL6|EGLN1|SP100|BMPER|GPNMB	http://amigo.geneontology.org/amigo/term/GO:0045765
chemotaxis	Gene Ontology	GO:0006935	12	160	0.00244808	0.0139513	CCL2|CXCL1|CXCL3|CCN1|ROBO1|CCL8|ACKR3|CMTM8|CXCR5|L1CAM|CCL20|S1PR1	http://amigo.geneontology.org/amigo/term/GO:0006935
positive regulation of epithelial cell proliferation	Gene Ontology	GO:0050679	7	64	0.0024482	0.0139513	BMP6|NOG|EGFR|TBX1|VEGFC|MYC|WNT5A	http://amigo.geneontology.org/amigo/term/GO:0050679
viral process	Gene Ontology	GO:0016032	30	596	0.00247108	0.0139513	ITGB1|IFIH1|CD55|ITGA2|EGFR|RAET1L|RSAD2|IFIT1|DDX58|DHX58|ITSN2|PCNA|ATP6V0C|BUB1|NXF1|CD46|TRIM22|USP15|EXOC1|CFH|PLSCR1|OGT|PDCD6IP|ITGAV|ACKR3|ZFP36|KIN|COPB1|CDK5RAP3|SP100	http://amigo.geneontology.org/amigo/term/GO:0016032
cellular response to interleukin-1	Gene Ontology	GO:0071347	8	84	0.00297434	0.0163221	CCL2|GBP2|GBP1|TFPI|EDN1|CCL20|MYC|CCL8	http://amigo.geneontology.org/amigo/term/GO:0071347
inflammatory response	Gene Ontology	GO:0006954	22	398	0.00301146	0.0163221	CCL2|PTGS2|CCL8|NFKBIZ|LIPA|IL1R1|PXK|IFI16|CCL20|APOL3|ANXA1|FOS|PARP4|ATRN|CXCL1|BMP6|CXCL3|SCUBE1|TNFAIP6|CSF1|TNFAIP3|IL6	http://amigo.geneontology.org/amigo/term/GO:0006954
platelet degranulation	Gene Ontology	GO:0002576	10	124	0.00326102	0.0173282	FN1|PHACTR2|CD109|FAM3C|CD9|SERPING1|A2M|VEGFC|GTPBP2|APP	http://amigo.geneontology.org/amigo/term/GO:0002576
cellular response to drug	Gene Ontology	GO:0035690	7	68	0.00346117	0.018038	RAP2A|EGFR|REST|FBP1|ADSS1|EDN1|MYC	http://amigo.geneontology.org/amigo/term/GO:0035690
apoptotic process	Gene Ontology	GO:0006915	33	692	0.00358609	0.0183364	TM2D1|RBM5|BIRC6|MX1|NOTCH2|PDCD10|SLTM|KREMEN1|IFIT2|GADD45A|IFI16|APAF1|BUB1|TRAF5|IFT57|RTN4|NR4A1|TP53INP1|TCIM|FAIM|STK17A|IL19|XAF1|SGK1|PLSCR1|IFI6|OGT|APP|PDCD6IP|TNFAIP3|MELK|SNCA|PLAGL1	http://amigo.geneontology.org/amigo/term/GO:0006915
wound healing	Gene Ontology	GO:0042060	9	106	0.00365722	0.0183538	FN1|ITGA2|NOG|EGFR|CELSR1|ELK3|NOTCH2|COL3A1|WNT5A	http://amigo.geneontology.org/amigo/term/GO:0042060
positive regulation of bone mineralization	Gene Ontology	GO:0030501	5	37	0.00405205	0.0197151	BMP6|PKDCC|FBN2|ANO6|CCN1	http://amigo.geneontology.org/amigo/term/GO:0030501
chemokine-mediated signaling pathway	Gene Ontology	GO:0070098	7	70	0.00407396	0.0197151	CXCL1|CCL2|CXCL3|CCL8|ACKR3|CXCR5|CCL20	http://amigo.geneontology.org/amigo/term/GO:0070098
amyloid fibril formation	Gene Ontology	GO:1990000	8	89	0.00425239	0.0202175	H3-3A|SNCAIP|APP|NCSTN|UBE2L6|ITM2B|B2M|SNCA	http://amigo.geneontology.org/amigo/term/GO:1990000
hair follicle development	Gene Ontology	GO:0001942	5	38	0.00455699	0.0212921	LGR4|CD109|EGFR|LRP4|CELSR1	http://amigo.geneontology.org/amigo/term/GO:0001942
blood coagulation	Gene Ontology	GO:0007596	13	196	0.00476723	0.0218969	H3-3A|CARMIL1|HDAC2|SCUBE1|SERPING1|ANO6|TFPI2|F3|LMAN1|SH2B3|TFPI|THBD|ITGA2	http://amigo.geneontology.org/amigo/term/GO:0007596
response to oxidative stress	Gene Ontology	GO:0006979	10	132	0.00508745	0.0229783	PCNA|MMP14|PTGS2|WRN|APP|EGFR|CAT|PPP1R15B|PON2|ATRN	http://amigo.geneontology.org/amigo/term/GO:0006979
cartilage development	Gene Ontology	GO:0051216	7	74	0.00554213	0.0244685	BMP6|HOXB3|NOG|SULF2|EDN1|WNT5A|LUM	http://amigo.geneontology.org/amigo/term/GO:0051216
post-translational protein modification	Gene Ontology	GO:0043687	19	344	0.00566118	0.0244685	KLHL11|FBXW10|SOCS6|FN1|CCN1|LTBP1|MBTPS1|PDIA6|APP|CALU|HSP90B1|LMO7|IL6|KLHL13|WSB1|PRSS23|CUL3|APOL1|CSF1	http://amigo.geneontology.org/amigo/term/GO:0043687
mitotic metaphase plate congression	Gene Ontology	GO:0007080	5	40	0.00569831	0.0244685	PINX1|SPDL1|CHMP1B|CHMP5|CUL3	http://amigo.geneontology.org/amigo/term/GO:0007080
cell-cell adhesion	Gene Ontology	GO:0098609	12	178	0.00577854	0.0244685	ANXA1|TJP3|VMP1|LAMA3|CCN1|COL14A1|CD58|EGFR|CELSR1|FAT1|LIMS1|FOXF1	http://amigo.geneontology.org/amigo/term/GO:0098609
DNA repair	Gene Ontology	GO:0006281	21	397	0.00608433	0.025367	PCNA|CDC5L|RAD17|PARP9|PARP4|GADD45A|MSH2|RTEL1-TNFRSF6B|WRN|PIF1|REV3L|RECQL|KIN|NSMCE2|HELQ|XPC|BIVM-ERCC5|PMS2|PALB2|SLF1|MSH5-SAPCD1	http://amigo.geneontology.org/amigo/term/GO:0006281
kidney development	Gene Ontology	GO:0001822	10	136	0.00626025	0.025705	BMP6|LRP4|PKD2|SULF2|CAT|CA2|WNT5A|CNTRL|APAF1|TMED10	http://amigo.geneontology.org/amigo/term/GO:0001822
positive regulation of MAP kinase activity	Gene Ontology	GO:0043406	6	58	0.00648917	0.0262472	ROBO1|EGFR|ADRA2A|PDCD10|EZH2|EDN1	http://amigo.geneontology.org/amigo/term/GO:0043406
regulation of cytokinesis	Gene Ontology	GO:0032465	5	42	0.00702747	0.0280065	BIRC6|KLHL13|PIK3R4|CCP110|AHCTF1	http://amigo.geneontology.org/amigo/term/GO:0032465
cellular response to tumor necrosis factor	Gene Ontology	GO:0071356	10	140	0.00763335	0.028834	CCL2|GBP1|GBA|GBP2|CCL8|NPNT|ZFP36|EDN1|CCL20|CD58	http://amigo.geneontology.org/amigo/term/GO:0071356
animal organ morphogenesis	Gene Ontology	GO:0009887	11	162	0.00764043	0.028834	CCL2|LAMA1|LAMA3|VEGFC|PALB2|NOTCH2|ATRN|FOXF1|FOXF2|GMNN|ITGA2	http://amigo.geneontology.org/amigo/term/GO:0009887
cellular response to transforming growth factor beta stimulus	Gene Ontology	GO:0071560	6	60	0.00764832	0.028834	HDAC2|SMAD7|LIMS1|EDN1|WNT5A|APAF1	http://amigo.geneontology.org/amigo/term/GO:0071560
negative regulation of cell population proliferation	Gene Ontology	GO:0008285	23	458	0.00774093	0.028834	PTGS2|RBM5|PINX1|CD9|SSTR1|BTG3|GPNMB|RNF139|IFITM1|REST|TP53INP1|SH2B3|TOB1|ING2|CXCL1|ETV3|DDX20|PKD2|APP|DDR1|ACKR3|IL6|RGCC	http://amigo.geneontology.org/amigo/term/GO:0008285
monocyte chemotaxis	Gene Ontology	GO:0002548	5	43	0.00776709	0.028834	CCL2|CCL20|CCL8|IL6|ANXA1	http://amigo.geneontology.org/amigo/term/GO:0002548
cellular response to mechanical stimulus	Gene Ontology	GO:0071260	7	80	0.00844288	0.0309192	PTGS2|BMP6|GADD45A|ITGA2|EGFR|KCNJ2|PIEZO2	http://amigo.geneontology.org/amigo/term/GO:0071260
DNA recombination	Gene Ontology	GO:0006310	8	101	0.00902478	0.0326095	WRN|MSH2|RTEL1-TNFRSF6B|PIF1|RECQL|KIN|NSMCE2|PALB2	http://amigo.geneontology.org/amigo/term/GO:0006310
positive regulation of ERK1 and ERK2 cascade	Gene Ontology	GO:0070374	13	213	0.00936469	0.032736	CCL2|CD74|TEK|APP|EGFR|GPNMB|NOTCH2|ACKR3|NPNT|PRXL2C|CCL20|CCL8|BMPER	http://amigo.geneontology.org/amigo/term/GO:0070374
cellular response to lipopolysaccharide	Gene Ontology	GO:0071222	11	167	0.00949598	0.032736	CCL2|CXCL1|CXCL3|CTR9|TNFAIP3|CSF3|IL6|ZFP36|TFPI|WNT5A|CHMP5	http://amigo.geneontology.org/amigo/term/GO:0071222
metabolic process	Gene Ontology	GO:0008152	12	190	0.00951798	0.032736	MAN2B2|MANBA|GBA|HK2|MAN2A2|TNFAIP3|PDE10A|SRR|WRN|FBP1|NEU4|PAM	http://amigo.geneontology.org/amigo/term/GO:0008152
positive regulation of interleukin-8 production	Gene Ontology	GO:0032757	6	63	0.0096565	0.032736	CD74|DDX58|F3|CD58|IL6|WNT5A	http://amigo.geneontology.org/amigo/term/GO:0032757
skeletal system development	Gene Ontology	GO:0001501	10	145	0.00966377	0.032736	MMP14|BMP6|ASH1L|TRAPPC2|NOG|COL9A2|RAI1|PKDCC|EDN1|COL3A1	http://amigo.geneontology.org/amigo/term/GO:0001501
negative regulation of neuron apoptotic process	Gene Ontology	GO:0043524	10	146	0.0101151	0.0338419	CCL2|SNX6|CRLF1|NR4A2|MSH2|GBA|NRBP2|SNCA|BDNF|SLC1A1	http://amigo.geneontology.org/amigo/term/GO:0043524
learning or memory	Gene Ontology	GO:0007611	6	64	0.0104022	0.0339638	APP|EGFR|NCSTN|B2M|SHANK3|SLC1A1	http://amigo.geneontology.org/amigo/term/GO:0007611
chloride transmembrane transport	Gene Ontology	GO:1902476	6	64	0.0104022	0.0339638	ANO4|ANO6|SLC1A1|GABRE|SLC12A8|APOL1	http://amigo.geneontology.org/amigo/term/GO:1902476
roof of mouth development	Gene Ontology	GO:0060021	6	65	0.0111878	0.0360941	BCOR|FOXE1|PKDCC|INSIG2|FOXF2|PAK1IP1	http://amigo.geneontology.org/amigo/term/GO:0060021
double-strand break repair via homologous recombination	Gene Ontology	GO:0000724	7	85	0.0116066	0.0370045	HELQ|WRN|PALB2|REC8|REV3L|RECQL|NSMCE2	http://amigo.geneontology.org/amigo/term/GO:0000724
cell population proliferation	Gene Ontology	GO:0008283	10	151	0.0126168	0.0397575	LIPA|CD74|BUB1|RHBDF1|ITGA2|MELK|TBX1|PAK1IP1|CDK5RAP3|MYC	http://amigo.geneontology.org/amigo/term/GO:0008283
telomere maintenance	Gene Ontology	GO:0000723	5	49	0.0133648	0.0412223	PCNA|WRN|PIF1|RTEL1-TNFRSF6B|SP100	http://amigo.geneontology.org/amigo/term/GO:0000723
cell cycle arrest	Gene Ontology	GO:0007050	9	130	0.0134112	0.0412223	KMT2E|PKD2|MSH2|NOTCH2|TP53INP1|GADD45A|GAS1|MYC|PLAGL1	http://amigo.geneontology.org/amigo/term/GO:0007050
positive regulation of gene expression	Gene Ontology	GO:0010628	24	509	0.0136201	0.0412223	CD74|FUBP1|LIMS1|PDCD10|DDX58|KDM6A|NFIL3|RNF207|MYC|CD46|LAMP3|BMP6|F3|FN1|PLSCR1|ROBO1|PKD2|APP|NOG|CSF1|IL6|RGCC|TP53INP1|WNT5A	http://amigo.geneontology.org/amigo/term/GO:0010628
response to lipopolysaccharide	Gene Ontology	GO:0032496	11	176	0.0136901	0.0412223	PTGS2|HDAC2|FOS|NR4A1|TFPI|SRR|ABCC8|GGT7|SNCA|EDN1|THBD	http://amigo.geneontology.org/amigo/term/GO:0032496
positive regulation of apoptotic process	Gene Ontology	GO:0043065	19	379	0.0149016	0.0443772	ITGB1|PTGS2|RBM5|DDX20|CCN1|GADD45A|ANO6|NR4A1|REST|NCSTN|IL6|MELK|ANXA1|NOTCH2|SNCA|TP53INP1|IFIT2|APAF1|STK17A	http://amigo.geneontology.org/amigo/term/GO:0043065
response to activity	Gene Ontology	GO:0014823	5	51	0.0157113	0.0459007	EDN1|BMP6|UCP3|CAT|IL6	http://amigo.geneontology.org/amigo/term/GO:0014823
positive regulation of osteoblast differentiation	Gene Ontology	GO:0045669	6	70	0.0157519	0.0459007	BMP6|IFITM1|CCN1|FBN2|NPNT|IL6	http://amigo.geneontology.org/amigo/term/GO:0045669
embryonic limb morphogenesis	Gene Ontology	GO:0030326	5	52	0.0169812	0.0489565	SP8|WNT5A|FBN2|LRP4|NOTCH2	http://amigo.geneontology.org/amigo/term/GO:0030326
viral entry into host cell	Gene Ontology	GO:0046718	7	92	0.0173654	0.0495372	ITGB1|CD55|ITGA2|CD46|EGFR|ITGAV|PLSCR1	http://amigo.geneontology.org/amigo/term/GO:0046718
positive regulation of endothelial cell proliferation	Gene Ontology	GO:0001938	6	72	0.0178928	0.0499892	BMP6|TEK|NR4A1|F3|VEGFC|WNT5A	http://amigo.geneontology.org/amigo/term/GO:0001938
cellular response to hydrogen peroxide	Gene Ontology	GO:0070301	6	72	0.0178928	0.0499892	ANXA1|PCNA|HDAC2|TNFAIP3|IL6|EZH2	http://amigo.geneontology.org/amigo/term/GO:0070301
hemostasis	Gene Ontology	GO:0007599	5	53	0.0183174	0.0501481	THBD|SERPING1|F3|TFPI2|TFPI	http://amigo.geneontology.org/amigo/term/GO:0007599
G2/M transition of mitotic cell cycle	Gene Ontology	GO:0000086	9	137	0.0183198	0.0501481	MASTL|CEP192|MELK|ABCB1|CCP110|USH1C|OFD1|NINL|CNTRL	http://amigo.geneontology.org/amigo/term/GO:0000086
immune response	Gene Ontology	GO:0006955	22	469	0.0186296	0.0504861	TNFSF13|CCL2|CCL8|IRAK1BP1|B2M|CSF3|IL1R1|CXCR5|NFIL3|CCL20|BMP6|GBP2|TRIM22|CTSS|CD74|CXCL1|IL19|CXCL3|IFI6|ACKR3|IL6|IFI44	http://amigo.geneontology.org/amigo/term/GO:0006955
positive regulation of kinase activity	Gene Ontology	GO:0033674	6	73	0.0190346	0.0507862	CD74|TEK|LMTK2|DDR1|EGFR|MOB1B	http://amigo.geneontology.org/amigo/term/GO:0033674
neuron projection development	Gene Ontology	GO:0031175	9	138	0.0191151	0.0507862	ITGB1|LAMA1|BICDL1|AREG|APP|HERC1|IL6|L1CAM|PTPRM	http://amigo.geneontology.org/amigo/term/GO:0031175
negative regulation of neuron projection development	Gene Ontology	GO:0010977	6	74	0.0202251	0.0532137	ADCY6|HDAC2|RAB29|NR2F1|B2M|NEU4	http://amigo.geneontology.org/amigo/term/GO:0010977
negative regulation of peptidase activity	Gene Ontology	GO:0010466	8	119	0.0224382	0.0584688	APP|BIRC6|CD109|TFPI2|SERPING1|TFPI|SPINK13|A2M	http://amigo.geneontology.org/amigo/term/GO:0010466
protein phosphopantetheinylation	Gene Ontology	GO:0018215	12	215	0.0230923	0.0596001	ZDHHC11B|ZDHHC11|OGT|C1GALT1C1|UBE2L6|UBA7|GGT7|PDIA6|RNF139|GALNT7|PAM|GALNT3	http://amigo.geneontology.org/amigo/term/GO:0018215
determination of left/right symmetry	Gene Ontology	GO:0007368	6	77	0.0240973	0.0610973	PKD2|NOTCH2|ARL6|TBX1|FOXF1|WNT5A	http://amigo.geneontology.org/amigo/term/GO:0007368
positive regulation of transcription by RNA polymerase II	Gene Ontology	GO:0045944	45	1149	0.0241713	0.0610973	HDAC2|CCN1|SMAD7|EGFR|CDC5L|PKD2|TBX1|LMO7|LUM|DDX58|IER5|CGA|S1PR1|NPAS4|NR2F1|IFI16|FOXF1|FOXF2|HOXB3|EDN1|MYC|ZNF786|ASH1L|FOS|NR4A2|ZNF229|NR4A1|REST|BRD8|IL4I1|TAF7|BMP6|ZNF521|PLSCR1|OGT|APP|NOG|CSF3|IL6|ELK3|YEATS4|RGCC|CDK5RAP3|WNT5A|PLAGL1	http://amigo.geneontology.org/amigo/term/GO:0045944
response to hydrogen peroxide	Gene Ontology	GO:0042542	5	57	0.0243488	0.0610973	PDCD10|TRPA1|PPP1R15B|CAT|AREG	http://amigo.geneontology.org/amigo/term/GO:0042542
integrin-mediated signaling pathway	Gene Ontology	GO:0007229	7	99	0.0248927	0.0618893	ITGB1|LAMA3|FN1|ITGA2|ITGAV|COL3A1|CUL3	http://amigo.geneontology.org/amigo/term/GO:0007229
cellular response to DNA damage stimulus	Gene Ontology	GO:0006974	23	514	0.0265925	0.0655144	RAD17|MSH2|HELQ|GADD45A|MASTL|WRN|MYC|PCNA|CDC5L|PARP9|PARP4|RTEL1-TNFRSF6B|UBA7|REV3L|PMS2|PALB2|PIF1|KIN|NSMCE2|XPC|BIVM-ERCC5|SLF1|MSH5-SAPCD1	http://amigo.geneontology.org/amigo/term/GO:0006974
inner ear morphogenesis	Gene Ontology	GO:0042472	5	59	0.0277912	0.0675897	USH1C|WNT5A|TBX1|INSIG2|CELSR1	http://amigo.geneontology.org/amigo/term/GO:0042472
regulation of gene expression	Gene Ontology	GO:0010468	16	325	0.0279337	0.0675897	ASH1L|TOB1|HNRNPDL|FOS|NR4A2|APP|FUBP1|TRIM22|ATP1B1|NFKBIZ|NKAP|EZH2|KDM6A|REST|ZUP1|MYC	http://amigo.geneontology.org/amigo/term/GO:0010468
regulation of G2/M transition of mitotic cell cycle	Gene Ontology	GO:0010389	6	81	0.0299901	0.0712923	KCNH5|CEP192|NINL|CCP110|CNTRL|OFD1	http://amigo.geneontology.org/amigo/term/GO:0010389
DNA duplex unwinding	Gene Ontology	GO:0032508	6	81	0.0299901	0.0712923	ANXA1|HELQ|WRN|RTEL1-TNFRSF6B|PIF1|RECQL	http://amigo.geneontology.org/amigo/term/GO:0032508
negative regulation of BMP signaling pathway	Gene Ontology	GO:0030514	5	62	0.0335085	0.0782827	SMAD7|WNT5A|NOG|TOB1|BMPER	http://amigo.geneontology.org/amigo/term/GO:0030514
synapse organization	Gene Ontology	GO:0050808	5	62	0.0335085	0.0782827	APP|SNCA|SLC1A1|LRP4|L1CAM	http://amigo.geneontology.org/amigo/term/GO:0050808
regulation of signal transduction by p53 class mediator	Gene Ontology	GO:1901796	9	153	0.0342226	0.0790004	TAF7|HDAC2|RAD17|SGK1|WRN|TP53INP1|PAK1IP1|MAPKAPK5|ING2	http://amigo.geneontology.org/amigo/term/GO:1901796
cholesterol metabolic process	Gene Ontology	GO:0008203	7	106	0.0343987	0.0790004	GBA|APP|MBTPS1|CAT|INSIG2|SQLE|APOL1	http://amigo.geneontology.org/amigo/term/GO:0008203
Wnt signaling pathway	Gene Ontology	GO:0016055	12	229	0.0351685	0.0800897	RSPO3|LGR4|LGR6|LRP4|PKD2|DKK3|ARL6|CTR9|KREMEN1|WNT5A|FZD10|CUL3	http://amigo.geneontology.org/amigo/term/GO:0016055
COPII vesicle coating	Gene Ontology	GO:0048208	5	63	0.0355647	0.0803169	AREG|TRAPPC2|LMAN1|CUL3|TMED10	http://amigo.geneontology.org/amigo/term/GO:0048208
cell surface receptor signaling pathway	Gene Ontology	GO:0007166	15	310	0.0370634	0.0830098	ANXA1|LAMA1|IFITM1|EGFR|CELSR1|ADGRG6|ADGRA3|MILR1|CCL2|TRPA1|EDN1|BRD8|UNC50|FZD10|IL1R1	http://amigo.geneontology.org/amigo/term/GO:0007166
ossification	Gene Ontology	GO:0001503	7	108	0.0375028	0.0830561	MMP14|BMP6|IFITM1|EGFR|NPR2|IGSF10|PKDCC	http://amigo.geneontology.org/amigo/term/GO:0001503
negative regulation of neuron death	Gene Ontology	GO:1901215	5	64	0.0376971	0.0830561	CSF1|CSF3|GBA|GPNMB|SNCA	http://amigo.geneontology.org/amigo/term/GO:1901215
response to organic substance	Gene Ontology	GO:0010033	6	86	0.0385877	0.0836581	PTGS2|TEK|CA2|TRPA1|WNT5A|SQLE	http://amigo.geneontology.org/amigo/term/GO:0010033
cellular response to calcium ion	Gene Ontology	GO:0071277	6	86	0.0385877	0.0836581	CPNE8|FOS|PKD2|NCSTN|EDN1|WNT5A	http://amigo.geneontology.org/amigo/term/GO:0071277
neutrophil degranulation	Gene Ontology	GO:0043312	21	480	0.0405145	0.0868543	CXCL1|ATP6V0C|ANXA3|TNFAIP6|CREG1|MANBA|CD55|ATP6AP2|ANO6|FAF2|TCN1|ITGAV|NCSTN|B2M|CAT|ARMC8|COPB1|CTSS|CD58|APAF1|SLC27A2	http://amigo.geneontology.org/amigo/term/GO:0043312
positive regulation of angiogenesis	Gene Ontology	GO:0045766	9	158	0.0407029	0.0868543	ITGB1|ERAP1|TEK|RTN4|ANXA3|HK2|F3|VEGFC|WNT5A	http://amigo.geneontology.org/amigo/term/GO:0045766
cellular response to leukemia inhibitory factor	Gene Ontology	GO:1990830	6	88	0.0424234	0.0898182	HELLS|HK2|SMAD7|SSTR1|VEGFC|PDCD10	http://amigo.geneontology.org/amigo/term/GO:1990830
aging	Gene Ontology	GO:0007568	10	185	0.0433558	0.0910808	PTGS2|KYNU|FOS|WRN|CAT|SRR|SERPING1|SNCA|UCP3|APAF1	http://amigo.geneontology.org/amigo/term/GO:0007568
negative regulation of apoptotic process	Gene Ontology	GO:0043066	23	543	0.0450128	0.0938344	CD74|PTGS2|HDAC2|CCN1|BIRC6|EGFR|HSP90B1|CAT|ZNF830|PDCD10|TEK|MYC|ANXA1|HELLS|TCIM|FAIM|NAA16|IFI6|PALB2|NOTCH2|IL6|SNCA|WNT5A	http://amigo.geneontology.org/amigo/term/GO:0043066
cell cycle	Gene Ontology	GO:0007049	27	661	0.0463405	0.0958647	NCAPG2|RAD17|AHCTF1|KNTC1|ZNF830|GMNN|NDC80|GADD45A|MASTL|MAPK4|BIRC6|CUL3|HELLS|CDC5L|KLHL13|BUB1|KMT2E|RGCC|CHMP1B|SPDL1|PDCD6IP|KIF23|MELK|NSMCE2|NCAPH|GAS1|CNTRL	http://amigo.geneontology.org/amigo/term/GO:0007049
regulation of blood pressure	Gene Ontology	GO:0008217	5	68	0.0469974	0.096487	EDN1|PTGS2|NPR2|ERAP1|SGK1	http://amigo.geneontology.org/amigo/term/GO:0008217
regulation of cell population proliferation	Gene Ontology	GO:0042127	10	188	0.0474456	0.0966749	ANXA1|PTGS2|IER5|SGK1|BIRC6|EZH2|EID2|PKD2|PLA2G4A|SQLE	http://amigo.geneontology.org/amigo/term/GO:0042127
activation of cysteine-type endopeptidase activity involved in apoptotic process	Gene Ontology	GO:0006919	6	91	0.0486118	0.098312	F3|IFT57|ROBO1|SNCA|SLC1A1|APAF1	http://amigo.geneontology.org/amigo/term/GO:0006919
positive regulation of NIK/NF-kappaB signaling	Gene Ontology	GO:1901224	5	69	0.0495166	0.0986691	EDN1|APP|LIMS1|EGFR|TCIM	http://amigo.geneontology.org/amigo/term/GO:1901224
cellular response to retinoic acid	Gene Ontology	GO:0071300	5	69	0.0495166	0.0986691	TBX1|WNT5A|MYC|HDAC2|FZD10	http://amigo.geneontology.org/amigo/term/GO:0071300
leukocyte migration	Gene Ontology	GO:0050900	10	190	0.0503119	0.0995221	ITGB1|CD74|TEK|FN1|CD58|GRB14|ITGAV|ATP1B1|L1CAM|THBD	http://amigo.geneontology.org/amigo/term/GO:0050900
protein transport	Gene Ontology	GO:0015031	27	667	0.0507225	0.0996072	TIMM23B-AGAP6|SNX6|WASHC4|AHCTF1|MAMDC4|MX2|HSP90B1|ARL6|PKDCC|CHMP1B|CHMP5|TMED10|RANBP17|ATG9A|UNC50|RANBP6|VPS13A|NXF1|AP4E1|LMAN1|SLC15A3|RAB9A|EXOC1|RAB29|PDCD6IP|RHBDF1|COPB1	http://amigo.geneontology.org/amigo/term/GO:0015031
protein phosphorylation	Gene Ontology	GO:0006468	25	610	0.0520549	0.100162	CCL2|BIRC6|CCL8|EGFR|PKDCC|MAPKAPK5|TEK|MASTL|PXK|PIK3R4|MAPK4|MAP3K21|LAMA1|NPR2|BUB1|STK17A|LMTK2|SGK1|APP|DDR1|EIF2A|MELK|CLK1|WNT5A|NRBP2	http://amigo.geneontology.org/amigo/term/GO:0006468
neuron projection morphogenesis	Gene Ontology	GO:0048812	5	70	0.0521139	0.100162	WNT5A|BDNF|EGFR|SHTN1|SGK1	http://amigo.geneontology.org/amigo/term/GO:0048812
negative regulation of cysteine-type endopeptidase activity involved in apoptotic process	Gene Ontology	GO:0043154	5	70	0.0521139	0.100162	IFI6|PTGS2|NR4A1|LAMP3|SNCA	http://amigo.geneontology.org/amigo/term/GO:0043154
positive regulation of interleukin-6 production	Gene Ontology	GO:0032755	6	93	0.0530308	0.100499	CD74|IFIH1|APP|DDX58|IL6|WNT5A	http://amigo.geneontology.org/amigo/term/GO:0032755
positive regulation of peptidyl-tyrosine phosphorylation	Gene Ontology	GO:0050731	6	93	0.0530308	0.100499	CD74|AREG|LRP4|BMP6|CSF3|IL6	http://amigo.geneontology.org/amigo/term/GO:0050731
cellular response to organic cyclic compound	Gene Ontology	GO:0071407	5	71	0.0547893	0.102399	CCL2|MYC|SLC1A1|ITGA2|FOXF1	http://amigo.geneontology.org/amigo/term/GO:0071407
phospholipid metabolic process	Gene Ontology	GO:0006644	5	71	0.0547893	0.102399	PLA2G15|PLA2G4A|PLCD1|CYP2W1|SNCA	http://amigo.geneontology.org/amigo/term/GO:0006644
cell division	Gene Ontology	GO:0051301	18	412	0.0554853	0.10299	BIRC6|HELLS|KLHL13|BUB1|SPDL1|KNTC1|AHCTF1|MASTL|PDCD6IP|KIF23|ZNF830|NCAPG2|NSMCE2|NCAPH|CHMP1B|CNTRL|NDC80|CUL3	http://amigo.geneontology.org/amigo/term/GO:0051301
carbohydrate metabolic process	Gene Ontology	GO:0005975	12	247	0.0565304	0.103961	PPP1R3D|MAN2B2|MANBA|HK2|MAN2A2|ALDH2|SIAE|FBP1|NEU4|GALNT7|GALNT3|B3GLCT	http://amigo.geneontology.org/amigo/term/GO:0005975
protein processing	Gene Ontology	GO:0016485	5	72	0.0575428	0.103961	MMP14|OGT|CTSS|F3|NCSTN	http://amigo.geneontology.org/amigo/term/GO:0016485
positive regulation of tyrosine phosphorylation of STAT protein	Gene Ontology	GO:0042531	5	72	0.0575428	0.103961	IL6|PARP14|HDAC2|PARP9|CRLF1	http://amigo.geneontology.org/amigo/term/GO:0042531
positive regulation of inflammatory response	Gene Ontology	GO:0050729	6	95	0.0576862	0.103961	APP|EGFR|NFKBIZ|SNCA|WNT5A|ITGA2	http://amigo.geneontology.org/amigo/term/GO:0050729
heart development	Gene Ontology	GO:0007507	12	248	0.0579266	0.103961	PCNA|TEK|FN1|PKD2|POPDC3|TBX1|KDM6A|FOXF1|BCOR|EDN1|COL3A1|PAM	http://amigo.geneontology.org/amigo/term/GO:0007507
response to bacterium	Gene Ontology	GO:0009617	7	120	0.0599687	0.106918	CCL2|ERAP1|DHX58|RAB29|CEP192|OAS2|IFI44	http://amigo.geneontology.org/amigo/term/GO:0009617
in utero embryonic development	Gene Ontology	GO:0001701	11	224	0.0620793	0.109957	ITGB1|PALB2|NOG|KIDINS220|NOTCH2|KDM6A|FOXF1|EDN1|MYC|MSH2|CUL3	http://amigo.geneontology.org/amigo/term/GO:0001701
regulation of cell growth	Gene Ontology	GO:0001558	5	74	0.0632836	0.111363	EGLN2|DDR1|IL17RB|SGK1|KIAA1109	http://amigo.geneontology.org/amigo/term/GO:0001558
protein glycosylation	Gene Ontology	GO:0006486	9	173	0.0649503	0.113558	TUSC3|OGT|B3GNT9|B3GLCT|MAN2A2|POGLUT2|POGLUT3|GALNT7|GALNT3	http://amigo.geneontology.org/amigo/term/GO:0006486
negative regulation of endopeptidase activity	Gene Ontology	GO:0010951	8	149	0.0684234	0.118864	BIRC6|CD109|TFPI2|A2M|SERPING1|TFPI|SPINK13|APP	http://amigo.geneontology.org/amigo/term/GO:0010951
RNA processing	Gene Ontology	GO:0006396	6	100	0.0703637	0.121456	CCNL1|RBM5|DDX20|HNRNPDL|HNRNPH1|MPHOSPH10	http://amigo.geneontology.org/amigo/term/GO:0006396
neutrophil chemotaxis	Gene Ontology	GO:0030593	5	77	0.0724766	0.123529	CXCL1|CCL20|CXCL3|CCL2|CCL8	http://amigo.geneontology.org/amigo/term/GO:0030593
regulation of growth	Gene Ontology	GO:0040008	5	77	0.0724766	0.123529	SOCS6|BRD8|ING2|YEATS4|CREG1	http://amigo.geneontology.org/amigo/term/GO:0040008
negative regulation of gene expression	Gene Ontology	GO:0010629	14	314	0.0738756	0.125127	CD46|PARP9|ROBO1|PARP14|NOG|REST|PDCD10|SFMBT2|EZH2|TP53INP1|NOTCH2|EDN1|MYC|APP	http://amigo.geneontology.org/amigo/term/GO:0010629
response to insulin	Gene Ontology	GO:0032868	5	78	0.0756948	0.127412	OGT|ABCC8|UCP3|INSIG2|CAT	http://amigo.geneontology.org/amigo/term/GO:0032868
positive regulation of protein phosphorylation	Gene Ontology	GO:0001934	10	206	0.0774144	0.129502	CD74|RAP2A|CCN1|TBX1|APP|EGFR|GPNMB|TEK|VEGFC|WNT5A	http://amigo.geneontology.org/amigo/term/GO:0001934
sodium ion transmembrane transport	Gene Ontology	GO:0035725	6	103	0.0786818	0.130091	SLC6A6|PKD2|ANO6|KCNK1|ATP1B1|SCNN1A	http://amigo.geneontology.org/amigo/term/GO:0035725
transmembrane receptor protein tyrosine kinase signaling pathway	Gene Ontology	GO:0007169	7	128	0.0787269	0.130091	TEK|LMTK2|DDR1|EGFR|CSF1|SH2B3|BDNF	http://amigo.geneontology.org/amigo/term/GO:0007169
cellular response to hypoxia	Gene Ontology	GO:0071456	7	129	0.0812868	0.133507	PTGS2|EGLN1|EGLN2|RTN4|RGCC|EDN1|MYC	http://amigo.geneontology.org/amigo/term/GO:0071456
memory	Gene Ontology	GO:0007613	5	80	0.0823594	0.134454	SHANK3|PTGS2|BDNF|ABCC8|SLC1A1	http://amigo.geneontology.org/amigo/term/GO:0007613
positive regulation of transcription, DNA-templated	Gene Ontology	GO:0045893	28	735	0.0852819	0.13797	CD74|LGR4|HDAC2|EGFR|TBX1|NR4A2|NPAS4|RAI1|FOXF1|FOXF2|NFIL3|MYC|PARP9|KMT2E|FOS|XPC|FOXE1|NR4A1|TRIM22|BICRAL|TP53INP1|REST|ING2|NAA16|IL6|YEATS4|WNT5A|SP100	http://amigo.geneontology.org/amigo/term/GO:0045893
negative regulation of protein phosphorylation	Gene Ontology	GO:0001933	5	81	0.0858047	0.13797	PTPN13|CDK5RAP3|CD109|PPP1R15B|SNCA	http://amigo.geneontology.org/amigo/term/GO:0001933
defense response	Gene Ontology	GO:0006952	8	157	0.086546	0.13797	CD74|CXCL1|CXCL3|SOCS6|CD83|MX2|MX1|IL17RB	http://amigo.geneontology.org/amigo/term/GO:0006952
nucleic acid phosphodiester bond hydrolysis	Gene Ontology	GO:0090305	7	131	0.0865491	0.13797	PAN2|PLSCR1|WRN|REV3L|BIVM-ERCC5|PMS2|ZC3H12C	http://amigo.geneontology.org/amigo/term/GO:0090305
mRNA transport	Gene Ontology	GO:0051028	6	106	0.0875287	0.138715	NXF1|AHCTF1|MX2|ZFP36|THOC7|RANBP17	http://amigo.geneontology.org/amigo/term/GO:0051028
DNA replication	Gene Ontology	GO:0006260	8	158	0.088991	0.140213	PCNA|RAD17|ORC6|RTEL1-TNFRSF6B|WRN|PIF1|REV3L|KIN	http://amigo.geneontology.org/amigo/term/GO:0006260
neural tube closure	Gene Ontology	GO:0001843	5	83	0.0929184	0.145554	WNT5A|NOG|KDM6A|CELSR1|IFT57	http://amigo.geneontology.org/amigo/term/GO:0001843
locomotory behavior	Gene Ontology	GO:0007626	5	84	0.0965854	0.150429	VPS13A|APP|SHANK3|SLC1A1|CELSR1	http://amigo.geneontology.org/amigo/term/GO:0007626
osteoblast differentiation	Gene Ontology	GO:0001649	6	111	0.103428	0.159316	BMP6|CCN1|LGR4|NOG|GPNMB|CAT	http://amigo.geneontology.org/amigo/term/GO:0001649
negative regulation of inflammatory response	Gene Ontology	GO:0050728	7	137	0.103467	0.159316	ASH1L|TEK|GBA|TNFAIP6|TNFAIP3|ZFP36|FOXF1	http://amigo.geneontology.org/amigo/term/GO:0050728
negative regulation of transforming growth factor beta receptor signaling pathway	Gene Ontology	GO:0030512	5	86	0.104136	0.159439	CD109|SMAD7|EID2|SNX6|PBLD	http://amigo.geneontology.org/amigo/term/GO:0030512
negative regulation of DNA-binding transcription factor activity	Gene Ontology	GO:0043433	5	87	0.108017	0.164453	HDAC2|EGLN1|SMAD7|EZH2|SP100	http://amigo.geneontology.org/amigo/term/GO:0043433
peptidyl-tyrosine phosphorylation	Gene Ontology	GO:0018108	7	139	0.109478	0.165745	TEK|LMTK2|DDR1|EGFR|MELK|PKDCC|CLK1	http://amigo.geneontology.org/amigo/term/GO:0018108
intracellular signal transduction	Gene Ontology	GO:0035556	18	456	0.115103	0.173185	CXCL1|WSB1|ADCY6|SOCS6|SGK1|SH3BP5|MASTL|EGFR|NPR2|MELK|ZFP36|SH2B3|MAPK4|PLCD1|EDN1|MAPKAPK5|NRBP2|STK17A	http://amigo.geneontology.org/amigo/term/GO:0035556
potassium ion transport	Gene Ontology	GO:0006813	7	141	0.11567	0.173185	KCNH5|KCNJ2|PKD2|KCNK1|ATP1B1|ABCC8|SLC12A8	http://amigo.geneontology.org/amigo/term/GO:0006813
fatty acid metabolic process	Gene Ontology	GO:0006631	9	196	0.116902	0.174069	PTGS2|PLA2G15|CYP4F12|CYP4V2|PEDS1-UBE2V1|SNCA|PLA2G4A|UCP3|SLC27A2	http://amigo.geneontology.org/amigo/term/GO:0006631
lipid transport	Gene Ontology	GO:0006869	7	142	0.118834	0.175978	ANO4|ANO6|ABCA4|OSBPL3|RELCH|APOL3|APOL1	http://amigo.geneontology.org/amigo/term/GO:0006869
regulation of inflammatory response	Gene Ontology	GO:0050727	5	91	0.124232	0.182154	ANXA1|PTGS2|USP18|WNT5A|IL1R1	http://amigo.geneontology.org/amigo/term/GO:0050727
Golgi organization	Gene Ontology	GO:0007030	6	117	0.124349	0.182154	VMP1|RAB29|LMAN1|GOLGA8B|GOLGA8A|TMED10	http://amigo.geneontology.org/amigo/term/GO:0007030
protein localization	Gene Ontology	GO:0008104	7	145	0.12859	0.187354	LRP4|SPTSSA|ODR4|CAT|AP4E1|VPS13A|SLC27A2	http://amigo.geneontology.org/amigo/term/GO:0008104
viral life cycle	Gene Ontology	GO:0019058	5	93	0.132738	0.192364	ITGB1|EZH2|EGFR|PDCD6IP|CHMP5	http://amigo.geneontology.org/amigo/term/GO:0019058
female pregnancy	Gene Ontology	GO:0007565	5	95	0.141498	0.202889	ITGA2|DDR1|ABCC8|THBD|FOS	http://amigo.geneontology.org/amigo/term/GO:0007565
ciliary basal body-plasma membrane docking	Gene Ontology	GO:0097711	5	95	0.141498	0.202889	CNTRL|OFD1|CCP110|CEP192|NINL	http://amigo.geneontology.org/amigo/term/GO:0097711
protein autophosphorylation	Gene Ontology	GO:0046777	8	177	0.142818	0.203703	TEK|LMTK2|DDR1|EGFR|MELK|CLK1|MAPKAPK5|MAP3K21	http://amigo.geneontology.org/amigo/term/GO:0046777
regulation of cell shape	Gene Ontology	GO:0008360	7	150	0.145708	0.206738	CCL2|ANXA1|FN1|FMNL2|PALMD|SYNE3|ARHGAP18	http://amigo.geneontology.org/amigo/term/GO:0008360
positive regulation of MAPK cascade	Gene Ontology	GO:0043410	6	123	0.147163	0.207714	CD74|TEK|ADRA2A|IL6|TBX1|BCAR3	http://amigo.geneontology.org/amigo/term/GO:0043410
lung development	Gene Ontology	GO:0030324	5	98	0.155093	0.217774	MMP14|LIPA|WNT5A|EGFR|FOXF1	http://amigo.geneontology.org/amigo/term/GO:0030324
negative regulation of cell migration	Gene Ontology	GO:0030336	7	154	0.160141	0.223703	CD74|IFITM1|RAP2A|ROBO1|NOG|TP53INP1|SMAD7	http://amigo.geneontology.org/amigo/term/GO:0030336
tRNA processing	Gene Ontology	GO:0008033	5	101	0.169204	0.235151	RPP21|OSGEPL1|LCMT2|TPRKB|TRMT11	http://amigo.geneontology.org/amigo/term/GO:0008033
endoplasmic reticulum to Golgi vesicle-mediated transport	Gene Ontology	GO:0006888	8	187	0.176404	0.243905	AREG|CD55|TRAPPC2|LMAN1|COPB1|CUL3|NRBP2|TMED10	http://amigo.geneontology.org/amigo/term/GO:0006888
chromatin remodeling	Gene Ontology	GO:0006338	5	103	0.17888	0.244831	MYC|HDAC2|KDM6A|ASH1L|PABPC1L	http://amigo.geneontology.org/amigo/term/GO:0006338
regulation of complement activation	Gene Ontology	GO:0030449	5	103	0.17888	0.244831	C1S|SERPING1|CFH|CD46|CD55	http://amigo.geneontology.org/amigo/term/GO:0030449
regulation of cell migration	Gene Ontology	GO:0030334	5	104	0.183795	0.250294	RTN4|LAMA1|DDX58|LAMA3|SGK1	http://amigo.geneontology.org/amigo/term/GO:0030334
cellular protein modification process	Gene Ontology	GO:0006464	5	105	0.188759	0.255768	PARP4|UBE2L6|PCMTD1|MANBA|UBA7	http://amigo.geneontology.org/amigo/term/GO:0006464
positive regulation of GTPase activity	Gene Ontology	GO:0043547	13	341	0.192012	0.258881	CCL2|TIMM23B-AGAP6|CCL8|S1PR1|LIMS1|ITGB1|ARHGAP18|CCL20|FZD10|EZH2|WNT5A|BCAR3|TBC1D8	http://amigo.geneontology.org/amigo/term/GO:0043547
nervous system development	Gene Ontology	GO:0007399	20	559	0.194936	0.261524	CXCL1|NOG|BICDL1|FN1|ADGRG6|RTN4|APP|NPAS4|NR2F1|KIDINS220|NOTCH2|ROBO1|NR4A2|FOS|L1CAM|BDNF|ITM2B|VPS13A|NRBP2|APAF1	http://amigo.geneontology.org/amigo/term/GO:0007399
homophilic cell adhesion via plasma membrane adhesion molecules	Gene Ontology	GO:0007156	7	165	0.202909	0.269586	ITGB1|ROBO1|CELSR1|FAT1|L1CAM|PTPRM|IGFN1	http://amigo.geneontology.org/amigo/term/GO:0007156
oxidation-reduction process	Gene Ontology	GO:0055114	17	469	0.203581	0.269586	PTGS2|EGLN1|EGLN2|ACAD8|ALDH1L2|CYP4V2|SQLE|ALDH2|SUOX|AOX1|CYP4F12|CYP2W1|PRXL2C|HIBADH|IL4I1|CAT|PAM	http://amigo.geneontology.org/amigo/term/GO:0055114
cellular calcium ion homeostasis	Gene Ontology	GO:0006874	5	108	0.20393	0.269586	EDN1|PKD2|CCL8|TMEM165|ATP1B1	http://amigo.geneontology.org/amigo/term/GO:0006874
regulation of membrane potential	Gene Ontology	GO:0042391	5	109	0.209076	0.275046	PXK|KCNH5|POPDC3|GABRE|PIEZO2	http://amigo.geneontology.org/amigo/term/GO:0042391
complement activation, classical pathway	Gene Ontology	GO:0006958	6	138	0.211417	0.276783	C1RL|CD55|CD46|SERPING1|C1S|C1R	http://amigo.geneontology.org/amigo/term/GO:0006958
regulation of transcription by RNA polymerase II	Gene Ontology	GO:0006357	53	1641	0.218658	0.284604	CCNL1|NPAS4|CREG1|ZNF239|ZNF251|CUL3|FOXE1|ZNF222|ZNF75D|EZH2|PAM|SUPT20H|CREBZF|RAI1|CGA|ZNF700|NR2F1|MIDEAS|ZNF587B|FOXF2|HOXB3|IRX5|MYC|ZBTB34|ZBTB37|ZNF786|SP8|CDC5L|CCNL2|ZBED5|FOS|NR4A2|ZNF229|NR4A1|ZNF521|REST|NR2C1|EGFR|TAF7|ETV3|PLAGL1|SLTM|OGT|FOXF1|NOTCH2|ELK3|ZFP36|TBX1|ZNF274|ZNF774|SP100|ZSCAN32|ZSCAN16	http://amigo.geneontology.org/amigo/term/GO:0006357
platelet activation	Gene Ontology	GO:0030168	5	111	0.219492	0.284604	IL6|COL3A1|PLSCR1|ADRA2A|CD9	http://amigo.geneontology.org/amigo/term/GO:0030168
axon guidance	Gene Ontology	GO:0007411	9	230	0.224401	0.288671	LAMA1|LAMA3|ROBO1|NOG|NOTCH2|LGR6|L1CAM|BDNF|WNT5A	http://amigo.geneontology.org/amigo/term/GO:0007411
Notch signaling pathway	Gene Ontology	GO:0007219	5	112	0.224759	0.288671	APP|MYC|NKAP|NOTCH2|NCSTN	http://amigo.geneontology.org/amigo/term/GO:0007219
mRNA processing	Gene Ontology	GO:0006397	14	385	0.228254	0.291778	PAN2|RBM5|DDX20|THOC7|PRPF38B|PPWD1|CSTF2T|CDC5L|PCF11|ZNF830|HNRNPH1|KIN|PNN|CWC22	http://amigo.geneontology.org/amigo/term/GO:0006397
regulation of apoptotic process	Gene Ontology	GO:0042981	10	264	0.23696	0.301485	RBM5|IFT57|SGK1|WRN|RTN4|TP53INP1|APAF1|GAS1|ING2|TRAF5	http://amigo.geneontology.org/amigo/term/GO:0042981
adenylate cyclase-activating G protein-coupled receptor signaling pathway	Gene Ontology	GO:0007189	5	116	0.246186	0.311759	LGR4|S1PR1|ADRA2A|ADCY6|ADGRG6	http://amigo.geneontology.org/amigo/term/GO:0007189
rhythmic process	Gene Ontology	GO:0048511	6	147	0.253945	0.320088	LGR4|HDAC2|OGT|RAI1|EZH2|NFIL3	http://amigo.geneontology.org/amigo/term/GO:0048511
RNA splicing	Gene Ontology	GO:0008380	11	301	0.257645	0.323249	CDC5L|DDX20|CWC22|PRPF38B|PNN|RBM5|ZNF830|HNRNPH1|PPWD1|MPHOSPH10|THOC7	http://amigo.geneontology.org/amigo/term/GO:0008380
protein deubiquitination	Gene Ontology	GO:0016579	10	271	0.261619	0.326722	DDX58|OGT|SMAD7|IFIH1|USP43|TNFAIP3|CCP110|USP15|MYC|USP18	http://amigo.geneontology.org/amigo/term/GO:0016579
positive regulation of canonical Wnt signaling pathway	Gene Ontology	GO:0090263	6	150	0.268622	0.333929	RSPO3|LGR4|LGR6|EGFR|SULF2|ATP6AP2	http://amigo.geneontology.org/amigo/term/GO:0090263
mitotic cell cycle	Gene Ontology	GO:0000278	6	152	0.278522	0.344655	CDC5L|MASTL|ZNF830|YEATS4|NDC80|CUL3	http://amigo.geneontology.org/amigo/term/GO:0000278
autophagy	Gene Ontology	GO:0006914	7	183	0.280709	0.345782	VMP1|SUPT20H|GBA|IFI16|TP53INP1|ATG9A|VPS13A	http://amigo.geneontology.org/amigo/term/GO:0006914
lipid catabolic process	Gene Ontology	GO:0016042	5	123	0.284837	0.349279	LIPA|NEU4|PLA2G4A|PLA2G15|PLCD1	http://amigo.geneontology.org/amigo/term/GO:0016042
proteolysis	Gene Ontology	GO:0006508	21	632	0.289266	0.353113	MMP14|PAN2|ERAP1|USP43|C1RL|MBTPS1|CFAP44|PRSS23|TNFAIP3|NCSTN|SCPEP1|RHBDF1|USP15|GGT7|ZUP1|C1R|C1S|CPQ|USP18|CTSS|LAP3	http://amigo.geneontology.org/amigo/term/GO:0006508
transcription initiation from RNA polymerase II promoter	Gene Ontology	GO:0006367	6	155	0.293525	0.356705	TAF7|NR4A2|NR4A1|NR2F1|NOTCH2|NR2C1	http://amigo.geneontology.org/amigo/term/GO:0006367
mitotic spindle organization	Gene Ontology	GO:0007052	5	126	0.301747	0.36506	BUB1|SPDL1|KNTC1|NDC80|AHCTF1	http://amigo.geneontology.org/amigo/term/GO:0007052
positive regulation of cytosolic calcium ion concentration	Gene Ontology	GO:0007204	6	157	0.303616	0.365689	CD55|PKD2|ITGAV|ACKR3|CXCR5|EDN1	http://amigo.geneontology.org/amigo/term/GO:0007204
cell differentiation	Gene Ontology	GO:0030154	32	1003	0.310024	0.371755	LGR4|UGCG|ITSN2|SMAD7|FOXE1|PKDCC|KIAA1522|L1CAM|FSTL4|NPAS4|NR2F1|IGSF10|USH1C|APAF1|COL15A1|EGFR|TDRD7|ETV3|NR2C1|SH2B3|VEGFC|BMP6|ZNF521|LRP4|ROBO1|RAB29|NOG|NOTCH2|NPNT|ELK3|EID2|WNT5A	http://amigo.geneontology.org/amigo/term/GO:0030154
negative regulation of angiogenesis	Gene Ontology	GO:0016525	5	128	0.313106	0.373796	GADD45A|PTPRM|TEK|ABCC8|RGCC	http://amigo.geneontology.org/amigo/term/GO:0016525
positive regulation of protein kinase B signaling	Gene Ontology	GO:0051897	7	191	0.317456	0.377327	ITGB1|AREG|TEK|RTN4|EGFR|CSF3|F3	http://amigo.geneontology.org/amigo/term/GO:0051897
mRNA splicing, via spliceosome	Gene Ontology	GO:0000398	9	255	0.320489	0.379268	CDC5L|PRPF38B|PPWD1|CSTF2T|RBM5|PCF11|HNRNPH1|PNN|CWC22	http://amigo.geneontology.org/amigo/term/GO:0000398
calcium ion transmembrane transport	Gene Ontology	GO:0070588	5	130	0.324521	0.38237	TRPA1|ANO6|TMEM165|ITGAV|PKD2	http://amigo.geneontology.org/amigo/term/GO:0070588
peptidyl-serine phosphorylation	Gene Ontology	GO:0018105	6	167	0.354839	0.416284	LMTK2|SGK1|MASTL|CLK1|MAPKAPK5|SLC1A1	http://amigo.geneontology.org/amigo/term/GO:0018105
anatomical structure morphogenesis	Gene Ontology	GO:0009653	5	137	0.364749	0.426065	FOXE1|FAT1|SMAD7|FBN2|DKK3	http://amigo.geneontology.org/amigo/term/GO:0009653
cell-cell signaling	Gene Ontology	GO:0007267	8	235	0.371794	0.43243	AREG|TEK|CCL8|TNFAIP6|GPNMB|FAT1|EDN1|CCL20	http://amigo.geneontology.org/amigo/term/GO:0007267
cytoskeleton organization	Gene Ontology	GO:0007010	6	171	0.375539	0.43492	CCL2|SVIL|FMNL2|TNFAIP3|YEATS4|SYNE3	http://amigo.geneontology.org/amigo/term/GO:0007010
MAPK cascade	Gene Ontology	GO:0000165	10	305	0.390138	0.449904	CCL2|AREG|TEK|EGFR|ZFP36|MAPK4|MAPKAPK5|SHANK3|MYC|CUL3	http://amigo.geneontology.org/amigo/term/GO:0000165
lipid metabolic process	Gene Ontology	GO:0006629	19	607	0.397228	0.456139	LIPA|PTGS2|UGCG|MBTPS1|ACAD8|CYP4V2|GBA|CYP4F12|INSIG2|APOL1|PLCD1|NEU4|CYP2W1|BTN2A1|UCP3|SPTSSA|PLA2G4A|PLA2G15|SLC27A2	http://amigo.geneontology.org/amigo/term/GO:0006629
signal transduction	Gene Ontology	GO:0007165	62	2064	0.39896	0.456195	TNFSF13|CCL2|ERAP1|LGR6|CCN1|RASD1|LGR4|CCL8|FAM3C|EGFR|MX1|SH3BP5|ADRA2A|ADGRA3|MAPKAPK5|CSF3|HSH2D|IL1R1|SSTR1|TEK|ELK3|CGA|CD83|NR2F1|GPNMB|ING2|CXCR5|CCL20|MAP3K21|ANXA1|FZD10|NPR2|RAP2A|TRAF5|IL19|NR4A2|BDNF|NR4A1|CELSR1|SH2B3|VEGFC|PLCD1|PDE10A|BCAR3|CXCL1|COL15A1|S1PR1|SCUBE1|OGT|GRB14|TNFAIP6|CSF1|ACKR3|IL6|ADGRG6|CMTM8|OR2B6|GABRE|GPR173|PTPRM|AREG|ARHGAP18	http://amigo.geneontology.org/amigo/term/GO:0007165
potassium ion transmembrane transport	Gene Ontology	GO:0071805	5	144	0.405067	0.461232	KCNH5|PKD2|ABCC8|KCNK1|KCNJ2	http://amigo.geneontology.org/amigo/term/GO:0071805
multicellular organism development	Gene Ontology	GO:0007275	35	1157	0.419425	0.473843	LGR4|NOG|CREG1|FAM3C|EGFR|ZNF830|PKDCC|TBX1|L1CAM|FZD10|ACKR3|B2M|TEK|FSTL4|IGSF10|HELLS|SUPT20H|COL15A1|HOXB3|CELSR1|VEGFC|LMTK2|BMP6|ZNF521|SHTN1|LRP4|ROBO1|DDR1|DKK3|NOTCH2|CSF3|NPNT|EID2|PRR15|WNT5A	http://amigo.geneontology.org/amigo/term/GO:0007275
chromatin organization	Gene Ontology	GO:0006325	11	346	0.41964	0.473843	ASH1L|HDAC2|BCOR|KMT2E|OGT|KANSL1|EZH2|KDM6A|YEATS4|BRD8|ING2	http://amigo.geneontology.org/amigo/term/GO:0006325
regulation of translation	Gene Ontology	GO:0006417	5	149	0.433688	0.487674	MAPKAPK5|APP|PPP1R15B|PAIP1|EIF2A	http://amigo.geneontology.org/amigo/term/GO:0006417
neuron differentiation	Gene Ontology	GO:0030182	6	184	0.44272	0.492805	NR4A2|S1PR1|NRBP2|IRX5|WNT5A|FZD10	http://amigo.geneontology.org/amigo/term/GO:0030182
negative regulation of canonical Wnt signaling pathway	Gene Ontology	GO:0090090	6	184	0.44272	0.492805	LRP4|NOG|DKK3|WNT5A|KREMEN1|CUL3	http://amigo.geneontology.org/amigo/term/GO:0090090
vesicle-mediated transport	Gene Ontology	GO:0016192	9	285	0.443706	0.492805	RAB29|TRAPPC2|ARL6|CCZ1B|AP4E1|LMAN1|COPB1|CUL3|TMED10	http://amigo.geneontology.org/amigo/term/GO:0016192
intracellular protein transport	Gene Ontology	GO:0006886	10	320	0.44869	0.496306	CD74|TBC1D8|SNX6|C17orf75|RAB29|ARL6|AP4E1|COPB1|RANBP17|TMED10	http://amigo.geneontology.org/amigo/term/GO:0006886
transcription by RNA polymerase II	Gene Ontology	GO:0006366	6	186	0.452962	0.498995	TAF7|NCAPG2|FOS|CTR9|NFIL3|MYC	http://amigo.geneontology.org/amigo/term/GO:0006366
regulation of cell cycle	Gene Ontology	GO:0051726	5	155	0.467621	0.513058	ITGB1|MX2|RGCC|MASTL|GADD45A	http://amigo.geneontology.org/amigo/term/GO:0051726
regulation of transcription, DNA-templated	Gene Ontology	GO:0006355	42	1422	0.470697	0.51435	CREG1|ZNF251|SMAD7|FOXE1|SFMBT2|TBX1|CREBZF|ZNF720|ZNF700|NR2F1|FOXF1|FOXF2|HOXB3|IRX5|MYC|ZNF786|CCNL1|ZNF222|FUBP1|FOS|NR4A2|ZNF229|NFIL3|ZNF587B|TRIM22|NR2C1|TP53INP1|REST|ING2|ETV3|NR4A1|ZNF525|ZNF75D|TRAPPC2|NOTCH2|YEATS2|ELK3|CTR9|EZH2|YEATS4|ZNF274|ZSCAN32	http://amigo.geneontology.org/amigo/term/GO:0006355
ion transport	Gene Ontology	GO:0006811	20	674	0.48835	0.531498	KCNH5|ATP6V0C|SLC1A1|TRPA1|KCNJ2|PKD2|ANO6|TCN1|KCNK1|ATP1B1|MRS2|STEAP1|SLC31A2|SCNN1A|PIEZO2|GABRE|SLC15A3|SLC22A4|SLC26A11|SLC12A8	http://amigo.geneontology.org/amigo/term/GO:0006811
transmembrane transport	Gene Ontology	GO:0055085	19	641	0.492232	0.533579	KCNH5|MFSD8|SLC37A1|SLC6A6|TUSC3|ANO4|ANO6|SLC16A6|MRS2|SLC12A8|SLC22A4|ABCA4|ABCC8|TRPA1|STEAP1|SLC15A3|SLC26A11|SLC1A1|ABCB1	http://amigo.geneontology.org/amigo/term/GO:0055085
protein stabilization	Gene Ontology	GO:0050821	6	195	0.498434	0.53815	NAA16|CD74|RTN4|SMAD7|ATP1B1|PDCD10	http://amigo.geneontology.org/amigo/term/GO:0050821
positive regulation of NF-kappaB transcription factor activity	Gene Ontology	GO:0051092	5	162	0.50638	0.544559	WNT5A|APP|TRAF5|TRIM22|CAT	http://amigo.geneontology.org/amigo/term/GO:0051092
protein polyubiquitination	Gene Ontology	GO:0000209	8	270	0.524261	0.56156	HECTD2|FBXW10|ZNRF2|TRIM22|LMO7|UBE2L6|WSB1|CUL3	http://amigo.geneontology.org/amigo/term/GO:0000209
cell projection organization	Gene Ontology	GO:0030030	6	201	0.528019	0.562004	ITGB1|ARL6|CCP110|OFD1|DYNC2I1|CUL3	http://amigo.geneontology.org/amigo/term/GO:0030030
ion transmembrane transport	Gene Ontology	GO:0034220	9	306	0.528823	0.562004	ATP6V0C|SGK1|ANO4|PIEZO2|ANO6|ATP1B1|SCNN1A|GABRE|TRPA1	http://amigo.geneontology.org/amigo/term/GO:0034220
brain development	Gene Ontology	GO:0007420	8	276	0.549309	0.580466	WRN|S1PR1|NOG|SLC1A1|SRR|CDK5RAP3|CD9|APAF1	http://amigo.geneontology.org/amigo/term/GO:0007420
defense response to bacterium	Gene Ontology	GO:0042742	7	241	0.550478	0.580466	ANXA3|GSDMB|NOTCH2|OAS1|OAS3|OAS2|CCL20	http://amigo.geneontology.org/amigo/term/GO:0042742
protein folding	Gene Ontology	GO:0006457	5	171	0.554466	0.582404	PDIA6|DNAJC25|HSPE1-MOB4|HSP90B1|LMAN1	http://amigo.geneontology.org/amigo/term/GO:0006457
protein ubiquitination	Gene Ontology	GO:0016567	17	614	0.610831	0.639132	HECTD2|HERC1|SOCS6|TNFAIP3|ZNRF2|BIRC6|TRIM22|LMO7|UBE2L6|UBA7|CTR9|KLHL13|PCNA|WSB1|RNF139|RNFT1|CUL3	http://amigo.geneontology.org/amigo/term/GO:0016567
positive regulation of I-kappaB kinase/NF-kappaB signaling	Gene Ontology	GO:0043123	5	184	0.619581	0.645794	CD74|LURAP1L|APOL3|TRAF5|TRIM22	http://amigo.geneontology.org/amigo/term/GO:0043123
methylation	Gene Ontology	GO:0032259	5	201	0.695633	0.722285	TRMT11|ASH1L|LCMT2|EZH2|THUMPD2	http://amigo.geneontology.org/amigo/term/GO:0032259
visual perception	Gene Ontology	GO:0007601	5	208	0.723732	0.7473	IRX5|CYP4V2|LUM|ABCA4|ARL6	http://amigo.geneontology.org/amigo/term/GO:0007601
phosphorylation	Gene Ontology	GO:0016310	18	697	0.72524	0.7473	PANK4|TEK|BUB1|LMTK2|SGK1|HK2|EGFR|DDR1|MASTL|AK6|MELK|PKDCC|PIK3R4|MAPK4|CLK1|MAPKAPK5|MAP3K21|STK17A	http://amigo.geneontology.org/amigo/term/GO:0016310
cilium assembly	Gene Ontology	GO:0060271	5	229	0.796696	0.81782	CFAP44|DYNC2I1|ARL6|OFD1|EXOC1	http://amigo.geneontology.org/amigo/term/GO:0060271
G protein-coupled receptor signaling pathway	Gene Ontology	GO:0007186	28	1147	0.852009	0.871299	CCL2|TM2D1|LGR6|RASD1|LGR4|CCL8|PDGFRL|FZD10|AREG|CGA|S1PR1|ADRA2A|CXCR5|EDN1|CCL20|ANXA1|CXCL3|CELSR1|PDE10A|CXCL1|ADCY6|APP|ACKR3|SSTR1|ADGRG6|ADGRA3|GPR173|OR2B6	http://amigo.geneontology.org/amigo/term/GO:0007186
ubiquitin-dependent protein catabolic process	Gene Ontology	GO:0006511	6	307	0.883341	0.899945	BIRC6|USP43|UBE2L6|USP15|USP18|CUL3	http://amigo.geneontology.org/amigo/term/GO:0006511
regulation of catalytic activity	Gene Ontology	GO:0050790	5	273	0.900128	0.913613	HERC1|ITSN2|SGK1|BCAR3|NUCB2	http://amigo.geneontology.org/amigo/term/GO:0050790
adaptive immune response	Gene Ontology	GO:0002250	9	481	0.941014	0.951548	CD74|ANXA1|ERAP1|CD46|LAMP3|BTN2A2|BTN2A1|CTSS|IL4I1	http://amigo.geneontology.org/amigo/term/GO:0002250
translation	Gene Ontology	GO:0006412	5	311	0.949179	0.956236	MTRF1|EGFR|GGT7|EIF2A|PDF	http://amigo.geneontology.org/amigo/term/GO:0006412
response to stimulus	Gene Ontology	GO:0050896	9	565	0.984462	0.988108	RSPO3|PIEZO2|CYP4V2|ARL6|ABCA4|SCNN1A|IRX5|TRPA1|OR2B6	http://amigo.geneontology.org/amigo/term/GO:0050896
spermatogenesis	Gene Ontology	GO:0007283	6	475	0.994506	0.994506	LGR4|TDRD7|SSTR1|REC8|GGT7|ING2	http://amigo.geneontology.org/amigo/term/GO:0007283
--------------------

## Sheet: Down_GO_enrichment_C
Down GO_enrichment
#Term	Database	ID	Input number	Background number	P-Value	Corrected P-Value	Input	Hyperlink
nucleoplasm	Gene Ontology	GO:0005654	83	3824	6.50222e-06	0.000305605	DNLZ|SCAI|FOXP1|YY1|MIS18A|ZRANB3|TRIM33|USP28|PSMD1|CARM1|CELF1|NOS2|ZNF593|XIAP|RPS10|TNRC6C|MZT2A|POLR1F|THOC2|ANKRD17|DHX33|KIF2A|DCLRE1C|SOX4|TSNAX|FAM217B|PTPN14|KLF6|AURKAIP1|ESCO2|ANAPC16|GTF2H3|TGOLN2|HDAC9|PSMA6|PPP1R12A|FBXL17|CNOT2|GTF2I|FGF1|YAF2|FBXW7|NFIC|KMT2A|MSH3|TCOF1|INTS6|NFIB|STAG2|KLHL8|CAMK2G|NUCKS1|ZNF395|MICOS13|DIS3|MRPL2|DUSP18|HSP90AA1|H2BC8|ATRX|NPM3|PM20D2|ATP2B1|CX…	http://amigo.geneontology.org/amigo/term/GO:0005654
actin cytoskeleton	Gene Ontology	GO:0015629	11	260	0.00103858	0.0244066	INTS6|GAS2L3|ARPC4|CCIN|IPP|ARC|PPP1R12A|ADAM17|CRK|CD2AP|NPM3	http://amigo.geneontology.org/amigo/term/GO:0015629
nucleus	Gene Ontology	GO:0005634	113	6548	0.00226867	0.0277797	ZRANB3|PARL|TIGAR|RP9|USP28|CAV2|NKX2-5|DPP9|STUB1|ANAPC16|METTL16|YAF2|TCOF1|FBXL17|ZNF684|LPP|BAZ1A|THOC2|C12orf43|PTPN14|ZKSCAN1|KPNA5|PRR11|ZNF277|NUCKS1|ZBTB20|FOXP2|FOXP1|TRIM33|CELF4|CARM1|CELF1|ZNF593|DCP1A|CRK|MTDH|KBTBD6|UBE3A|ZBTB8A|EIF5AL1|GTF2H3|RSBN1L|RBMX2|GTF2I|KMT2A|STAG2|ARPC4|PAX6|ZNF827|FGF1|GNAQ|ZNF358|MEIOC|YY1|MIS18A|HDAC9|XIAP|UPF2|KRT9|ATRX|AURKAIP1|PSMA6|BOLA2B|FBXW7|BEN…	http://amigo.geneontology.org/amigo/term/GO:0005634
cytosol	Gene Ontology	GO:0005829	94	5296	0.00294821	0.0277797	PGM2L1|TIGAR|RAPGEF6|TNRC6C|MZT2A|USP28|KIF2A|DPP9|STUB1|ANAPC16|PIK3CD|YAF2|ARHGEF10|TCOF1|TSNAX|CAMK2G|LPP|TNIP3|NPHP3|CD2AP|KPNA5|UQCC3|UPF2|CARM1|UROS|NOS2|DCP1A|DENND4C|CRK|KBTBD6|UBE3A|FBXL17|STAG2|ARPC4|PAX6|KIF3B|FGF1|KLHL42|MINDY2|BAIAP3|MIS18A|RAC1|DARS1|XIAP|FAM217B|CHMP3|KRT9|OSTM1|VPS41|CACNB4|PSMA6|PPP1R12A|BOLA2B|FBXW7|GLTP|CEP41|H2BC8|ZCRB1|VPS35|LRRFIP1|CNTLN|TACC1|IRS2|MYO9A|HSP…	http://amigo.geneontology.org/amigo/term/GO:0005829
cytoplasm	Gene Ontology	GO:0005737	117	6872	0.00295529	0.0277797	TIGAR|RAPGEF6|MZT2A|CAV2|SMAP1|GAN|STUB1|ANAPC16|PIK3CD|METTL16|NECAB2|METTL8|TSNAX|HSPB1|CXADR|CAMK2G|LRRC2|LPP|DARS1|KIF1B|PTPN14|KPNA5|PRR11|NUCKS1|ZBTB20|KLC3|DSTYK|CELF4|CARM1|CELF1|DCP1A|DENND4C|CRK|MTDH|KBTBD6|KIF2A|LIMCH1|UBE3A|IPP|EIF5AL1|FBXL17|GTF2I|ARPC4|PAX6|KIF3B|FGF1|GNAQ|KLHL42|PDZD4|BAIAP3|CD2AP|DUSP18|MEIOC|YY1|HDAC9|PRKAR2A|XIAP|UPF2|CHMP3|DNAAF3|GAS2L3|PSMA6|PPP1R12A|REEP1|RNF…	http://amigo.geneontology.org/amigo/term/GO:0005737
centrosome	Gene Ontology	GO:0005813	15	528	0.00697122	0.0546079	ARHGEF10|CNTLN|KIF2A|KIF3B|DYNC1I2|CEP41|CEP57L1|PRKAR2A|RAPGEF6|PPP1R12A|HOOK3|PCLAF|PLAG1|CCDC85B|MZT2A	http://amigo.geneontology.org/amigo/term/GO:0005813
cytoskeleton	Gene Ontology	GO:0005856	30	1406	0.0118931	0.0784824	CEP57L1|MZT2A|PTPN14|KIF2A|GAS2L3|LIMCH1|DYNC1I2|GAN|CNTLN|PPP1R12A|HSPB1|RAC1|HOOK3|CEP41|CCIN|INTU|ARPC4|KIF3B|CNN1|LRRFIP1|KIF1B|TACC1|TBCE|SLC7A11|CD2AP|KLHL42|IPP|ARC|KLC3|CCDC85B	http://amigo.geneontology.org/amigo/term/GO:0005856
fibrillar center	Gene Ontology	GO:0001650	6	140	0.0133587	0.0784824	NFIC|NFIB|TCOF1|CD2AP|KLF6|MTDH	http://amigo.geneontology.org/amigo/term/GO:0001650
microtubule	Gene Ontology	GO:0005874	10	354	0.0260983	0.136291	GAS2L3|KIF1B|HOOK3|TBCE|DYNC1I2|KIF2A|DPP9|CEP57L1|KLC3|KIF3B	http://amigo.geneontology.org/amigo/term/GO:0005874
mitochondrial inner membrane	Gene Ontology	GO:0005743	11	462	0.057423	0.268474	MICOS13|FLVCR1|AURKAIP1|PARL|MRPL55|MRPL2|DUSP18|GCAT|TIMM8A|UQCC3|NDUFA11	http://amigo.geneontology.org/amigo/term/GO:0005743
apical plasma membrane	Gene Ontology	GO:0016324	9	359	0.0628344	0.268474	RAPGEF6|DSTYK|KCNMA1|SLC4A7|ADAM17|ATP2B1|MTDH|MFSD4B|PTPRH	http://amigo.geneontology.org/amigo/term/GO:0016324
mitochondrial membrane	Gene Ontology	GO:0031966	5	172	0.0911046	0.356826	REEP1|FLVCR1|BCL2L2-PABPN1|LYRM7|CEBPZOS	http://amigo.geneontology.org/amigo/term/GO:0031966
mitochondrion	Gene Ontology	GO:0005739	28	1573	0.101023	0.365238	DNLZ|MICOS13|FLVCR1|BRI3BP|PARL|TIGAR|NUBPL|UROS|LYRM7|TIMM8A|NDUFAF8|SOX4|AURKAIP1|GK5|MRPL55|NDUFA11|REEP1|FBXW7|BCL2L2-PABPN1|MIGA1|MRPL2|DUSP18|GCAT|VPS35|CEBPZOS|KIF1B|HSP90AA1|UQCC3	http://amigo.geneontology.org/amigo/term/GO:0005739
focal adhesion	Gene Ontology	GO:0005925	9	419	0.128812	0.384244	RPS10|CNN1|HSPB1|RAC1|LPP|PRKAR2A|PPP1R12A|ADAM17|CAV2	http://amigo.geneontology.org/amigo/term/GO:0005925
chromatin	Gene Ontology	GO:0000785	18	980	0.135581	0.384244	NFIC|NFIB|NFIA|FOXP1|YY1|MIS18A|STAG2|ESCO2|NUCKS1|KLF6|PAX6|EBF1|POU5F2|ANKRD17|FOXP2|NFIX|SOX4|NKX2-5	http://amigo.geneontology.org/amigo/term/GO:0000785
membrane raft	Gene Ontology	GO:0045121	6	251	0.136189	0.384244	CXADR|ARC|ADAM17|ATP2B1|CRK|CAV2	http://amigo.geneontology.org/amigo/term/GO:0045121
cell junction	Gene Ontology	GO:0030054	17	922	0.140604	0.384244	CXADR|NFIA|MTDH|GRIN2D|KIF1B|RGS17|DSTYK|ESCO2|LPP|ATP2B1|AAK1|ARC|MYO9A|DSG2|HOMER3|CD2AP|CCDC85B	http://amigo.geneontology.org/amigo/term/GO:0030054
ribosome	Gene Ontology	GO:0005840	5	201	0.147157	0.384244	AURKAIP1|MRPL55|TBCE|RPS10|MRPL2	http://amigo.geneontology.org/amigo/term/GO:0005840
spindle	Gene Ontology	GO:0005819	5	222	0.19497	0.463827	KLHL42|KIF3B|MZT2A|KIF2A|HSPB1	http://amigo.geneontology.org/amigo/term/GO:0005819
transcription regulator complex	Gene Ontology	GO:0005667	5	223	0.197373	0.463827	HDAC9|LMO4|YY1|SOX4|NKX2-5	http://amigo.geneontology.org/amigo/term/GO:0005667
nuclear speck	Gene Ontology	GO:0016607	8	410	0.209406	0.46867	SON|PIAS2|NRDE2|THOC2|GCAT|PLAG1|ZNF395|WBP4	http://amigo.geneontology.org/amigo/term/GO:0016607
nuclear membrane	Gene Ontology	GO:0031965	5	235	0.226961	0.484872	SCAI|ANKRD17|EI24|MTDH|GNAQ	http://amigo.geneontology.org/amigo/term/GO:0031965
nucleolus	Gene Ontology	GO:0005730	14	848	0.286931	0.586336	RPS10|DHX33|ZNF593|NPM3|KLF6|NRDE2|PPP1R12A|POLR1F|NUCKS1|TCOF1|MTDH|KIF2A|FGF1|FBXW7	http://amigo.geneontology.org/amigo/term/GO:0005730
synapse	Gene Ontology	GO:0045202	13	806	0.325584	0.637602	RGS17|GNAQ|KIF1B|AAK1|DARS1|CACNB4|PRKAR2A|SLC4A7|ARC|MYO9A|GRIN2D|ATP2B1|HOMER3	http://amigo.geneontology.org/amigo/term/GO:0045202
perinuclear region of cytoplasm	Gene Ontology	GO:0048471	11	725	0.421302	0.777885	NOS2|PCLAF|TSNAX|CD2AP|GDPD3|RAB3B|UPF2|HSP90AA1|MTDH|CAV2|FBXW7	http://amigo.geneontology.org/amigo/term/GO:0048471
Golgi apparatus	Gene Ontology	GO:0005794	20	1366	0.430319	0.777885	EI24|GNAQ|TSNAX|POC1B-GALNT4|ACER3|ARL17B|ESCO2|VGF|ICA1L|PMEPA1|DCLRE1C|TGOLN2|HOOK3|RAB3B|DENND4C|BAIAP3|VPS41|CAV2|YIPF4|FBXW7	http://amigo.geneontology.org/amigo/term/GO:0005794
endoplasmic reticulum membrane	Gene Ontology	GO:0005789	15	1048	0.484758	0.780236	EIF5AL1|PIGX|KTN1|RAC1|PIGM|PIGN|EI24|GDPD3|ACER3|MAGT1|GRIN2D|REEP1|ALG11|MTDH|RNF145	http://amigo.geneontology.org/amigo/term/GO:0005789
nuclear body	Gene Ontology	GO:0016604	5	333	0.490227	0.780236	ATRX|ZBTB20|MTDH|KIF2A|USP28	http://amigo.geneontology.org/amigo/term/GO:0016604
lysosomal membrane	Gene Ontology	GO:0005765	5	335	0.495485	0.780236	BORCS7|OSTM1|VPS35|VPS41|GNAQ	http://amigo.geneontology.org/amigo/term/GO:0005765
microtubule organizing center	Gene Ontology	GO:0005815	6	408	0.498023	0.780236	TACC1|CEP41|CEP57L1|MZT2A|KIF2A|CCDC85B	http://amigo.geneontology.org/amigo/term/GO:0005815
cytoplasmic vesicle	Gene Ontology	GO:0031410	11	798	0.549002	0.790598	VPS41|KIF1B|RAC1|CHMP4A|VGF|COMMD7|SLC4A7|ARC|DENND4C|CHMP3|CAV2	http://amigo.geneontology.org/amigo/term/GO:0031410
chromosome	Gene Ontology	GO:0005694	8	578	0.550163	0.790598	MIS18A|ZRANB3|STAG2|ESCO2|ANAPC16|NUCKS1|H2BC8|ATRX	http://amigo.geneontology.org/amigo/term/GO:0005694
endosome	Gene Ontology	GO:0005768	10	728	0.555101	0.790598	VPS35|VPS41|CHMP4A|ACAP1|PMEPA1|TGOLN2|CHMP3|ARC|RAB3B|BAIAP3	http://amigo.geneontology.org/amigo/term/GO:0005768
protein-containing complex	Gene Ontology	GO:0032991	10	740	0.576062	0.79632	CXADR|USP28|IRS2|CD2AP|PRKAR2A|HSP90AA1|CRK|NKX2-5|CAV2|FBXW7	http://amigo.geneontology.org/amigo/term/GO:0032991
dendrite	Gene Ontology	GO:0030425	6	472	0.640066	0.859517	KIF1B|KCNJ14|CD2AP|ARC|HOMER3|NECAB2	http://amigo.geneontology.org/amigo/term/GO:0030425
membrane	Gene Ontology	GO:0016020	114	8478	0.685271	0.893356	FLVCR1|BRI3BP|PARL|RAPGEF6|KIF2A|SMAP1|PIK3CD|COMMD7|NDUFA11|NECAB2|CXADR|CAMK2G|SLC45A1|LPP|NEGR1|ATP2B1|PRRG4|DARS1|CEBPZOS|NRXN3|PRR11|YIPF4|UQCC3|DSTYK|BCL2L2-PABPN1|CELF1|DCP1A|DENND4C|CRK|MTDH|TIMM8A|CAV2|RAC1|KCNMA1|MFSD2B|EIF5AL1|FBXL17|GTF2I|DSEL|POC1B-GALNT4|MIGA1|STAG2|PMEPA1|PIGM|PAX6|KIF1B|KIF3B|GNAQ|BAIAP3|RAB3B|SCAI|PRKAR2A|SLC4A7|MAGT1|CHMP3|KRT9|MFSD4B|BORCS7|OSTM1|VPS41|TMEM19|C…	http://amigo.geneontology.org/amigo/term/GO:0016020
cell projection	Gene Ontology	GO:0042995	14	1142	0.718566	0.893356	INTU|ARHGEF26|RAC1|CEP41|AAK1|CD2AP|NPHP3|SLC4A7|ARC|MYO9A|ARPC4|KIF3B|NECAB2|PTPRH	http://amigo.geneontology.org/amigo/term/GO:0042995
neuron projection	Gene Ontology	GO:0043005	5	442	0.73552	0.893356	CXADR|CAMK2G|KLC3|KIF1B|RGS17	http://amigo.geneontology.org/amigo/term/GO:0043005
Golgi membrane	Gene Ontology	GO:0000139	7	620	0.758769	0.893356	DSEL|ACER3|POC1B-GALNT4|RAC1|PMEPA1|ADAM17|CAV2	http://amigo.geneontology.org/amigo/term/GO:0000139
extracellular exosome	Gene Ontology	GO:0070062	27	2181	0.760303	0.893356	DARS1|H2BC8|CHMP3|CRK|KRT9|RAC1|C9|ICAM3|DSG2|PSMA6|SPINK1|SLC6A14|GPR155|HSPB1|ARPC4|RAB3B|ATP2B1|GALM|KIF3B|PRKAR2A|VPS35|GNAQ|CNTLN|CD2AP|GDPD3|ACY1|HSP90AA1	http://amigo.geneontology.org/amigo/term/GO:0070062
intracellular membrane-bounded organelle	Gene Ontology	GO:0043231	11	998	0.820729	0.940836	KLF6|AURKAIP1|VGF|RAC1|SLC7A11|LRRC2|DSG2|PMEPA1|DENND4C|ATP2B1|YIPF4	http://amigo.geneontology.org/amigo/term/GO:0043231
integral component of plasma membrane	Gene Ontology	GO:0005887	15	1398	0.878696	0.981475	CXADR|STAB1|MIGA1|KTN1|NRXN3|MFSD2B|ASGR1|ICAM3|MAGT1|GRIN2D|ADAM17|ATP2B1|PTPRH|CAV2|SLC6A14	http://amigo.geneontology.org/amigo/term/GO:0005887
plasma membrane	Gene Ontology	GO:0005886	63	5167	0.897945	0.981475	RAPGEF6|STAB1|DSTYK|CHMP4A|ADAM17|CXADR|FLVCR1|NUBPL|PRKAR2A|SLC4A7|MAGT1|KCNJ14|DENND4C|CHMP3|CRK|PHKB|MFSD4B|SMAP1|CAV2|RAC1|PIK3CD|KCNMA1|MFSD2B|CACNB4|TGOLN2|C9|ICAM3|PPP1R12A|DSG2|CNOT2|HOMER3|ARL17B|SLC6A14|PMEPA1|PRRG4|NOS2|GNAQ|PLPP4|HSPB1|PIGN|LPP|NEGR1|ASGR1|AAK1|RAB3B|ATP2B1|CNTNAP3|TAOK3|RGS16|RGS17|LRRFIP1|NRXN3|SLC7A11|IRS2|NECAB2|ARC|GRIN2D|BAIAP3|HSP90AA1|CD2AP|YIPF4|FAM126B|PTPRH	http://amigo.geneontology.org/amigo/term/GO:0005886
endoplasmic reticulum	Gene Ontology	GO:0005783	16	1579	0.929152	0.992503	ACER3|PIGX|KTN1|STUB1|PIGM|PIGN|EIF5AL1|GDPD3|EI24|MAGT1|REEP1|ALG11|MTDH|RNF145|YIPF4|FBXW7	http://amigo.geneontology.org/amigo/term/GO:0005783
integral component of membrane	Gene Ontology	GO:0016021	62	5472	0.976749	0.999945	SCAI|MICOS13|FLVCR1|BRI3BP|KTN1|PARL|COMMD7|SLC7A11|EI24|ATP2B1|SLC4A7|MAGT1|ADAM17|GRIN2D|STAB1|MTDH|MFSD4B|PLPP4|ACER3|TMEM41A|CAV2|TMEM19|KCNMA1|MFSD2B|TGOLN2|C9|ICAM3|NDUFA11|FBXL17|DSG2|RNF150|OSTM1|SLC6A14|DSEL|GPR155|MIGA1|KCNJ14|TMEM245|SLC45A1|PIGM|PIGN|C14orf132|REEP1|PAX6|PMEPA1|PIGX|TMEM168|CYP20A1|PRRG4|CXADR|CEBPZOS|POC1B-GALNT4|ASGR1|NRXN3|CNTNAP3|GDPD3|UQCC3|MYO9A|RNF145|YIPF4|ALG…	http://amigo.geneontology.org/amigo/term/GO:0016021
extracellular region	Gene Ontology	GO:0005576	18	2461	0.999538	0.999945	PRRG4|NPHP3|ABHD18|CXADR|VGF|PSMD1|ADAMTSL2|NEGR1|ASGR1|C9|MTRNR2L8|FGF1|CNTNAP3|CGB8|HSP90AA1|C4orf48|THNSL2|SPINK1	http://amigo.geneontology.org/amigo/term/GO:0005576
extracellular space	Gene Ontology	GO:0005615	10	1880	0.999945	0.999945	CXADR|CGB8|HSPB1|VGF|C9|SPINK1|H2BC8|KRT9|THNSL2|FGF1	http://amigo.geneontology.org/amigo/term/GO:0005615
--------------------

## Sheet: Down_GO_enrichment_F
Down GO_enrichment
#Term	Database	ID	Input number	Background number	P-Value	Corrected P-Value	Input	Hyperlink
protein binding	Gene Ontology	GO:0005515	214	13627	4.49015e-05	0.00206547	FLVCR1|BRI3BP|ZRANB3|PARL|TIGAR|ZBTB8A|RAPGEF6|LYRM7|MZT2A|USP28|PHKB|CAV2|NKX2-5|SMAP1|GAN|STUB1|ANAPC16|PIK3CD|COMMD7|DPP9|NDUFA11|NECAB2|YAF2|ARHGEF10|TCOF1|TSNAX|CXADR|CAMK2G|LRRC2|LPP|BAZ1A|TNIP3|ATP2B1|THOC2|C12orf43|HOMER3|KLHL8|PRRG4|PRKAR2A|CNN1|CNTLN|NRXN3|SLC4A7|CD2AP|ZKSCAN1|IPP|ZNF277|ACY1|TNRC6C|ZBTB20|KLC3|YIPF4|NYAP2|FOXP2|KPNA5|FOXP1|TRIM33|FAM217B|CARM1|CELF1|RBMX2|NOS2|ZNF593|L…	http://amigo.geneontology.org/amigo/term/GO:0005515
kinesin binding	Gene Ontology	GO:0019894	5	43	0.000300815	0.0063737	KIF1B|ARHGEF10|KLC3|KTN1|DCP1A	http://amigo.geneontology.org/amigo/term/GO:0019894
protein-macromolecule adaptor activity	Gene Ontology	GO:0030674	7	98	0.000415676	0.0063737	TCOF1|CNTLN|STUB1|ARPC4|CRK|CAV2|FBXW7	http://amigo.geneontology.org/amigo/term/GO:0030674
scaffold protein binding	Gene Ontology	GO:0097110	5	61	0.00152042	0.0174848	CRK|CAV2|TCOF1|KIF1B|HSP90AA1	http://amigo.geneontology.org/amigo/term/GO:0097110
microtubule binding	Gene Ontology	GO:0008017	9	260	0.0102657	0.0879461	VPS41|KIF1B|KIF2A|CEP57L1|GAS2L3|HOOK3|REEP1|KLC3|KIF3B	http://amigo.geneontology.org/amigo/term/GO:0008017
RNA binding	Gene Ontology	GO:0003723	32	1527	0.0114712	0.0879461	RPS10|YY1|KTN1|CELF4|CELF1|DARS1|TNRC6C|UPF2|ANKRD17|MTDH|DHX33|SON|EIF5AL1|FAM133B|PSMA6|RBMX2|METTL16|TCOF1|TSNAX|HSPB1|RP9|TENT5A|DIS3|MRPL2|THOC2|NPM3|ZCRB1|PAX6|ARC|NUCKS1|HSP90AA1|WBP4	http://amigo.geneontology.org/amigo/term/GO:0003723
DNA-binding transcription factor activity	Gene Ontology	GO:0003700	16	670	0.0238404	0.141583	NFIC|NFIB|NFIA|FOXP1|YY1|PLAG1|PAX6|GTF2I|EBF1|POU5F2|FOXP2|NFIX|ZNF358|ZNF395|SOX4|NKX2-5	http://amigo.geneontology.org/amigo/term/GO:0003700
symporter activity	Gene Ontology	GO:0015293	5	119	0.0246232	0.141583	MFSD4B|SLC4A7|SLC45A1|MFSD2B|SLC6A14	http://amigo.geneontology.org/amigo/term/GO:0015293
nucleic acid binding	Gene Ontology	GO:0003676	14	585	0.0327691	0.166534	ZCRB1|SREK1IP1|ZRANB3|BCL2L2-PABPN1|TNRC6C|SON|DARS1|ZNF593|CELF4|CELF1|RBMX2|ANKRD17|DHX33|WBP4	http://amigo.geneontology.org/amigo/term/GO:0003676
transcription coregulator activity	Gene Ontology	GO:0003712	5	132	0.036203	0.166534	PIAS2|CNOT2|MTDH|YAF2|PTPN14	http://amigo.geneontology.org/amigo/term/GO:0003712
DNA-binding transcription activator activity, RNA polymerase II-specific	Gene Ontology	GO:0001228	11	446	0.0458208	0.181469	NFIC|NFIB|NFIA|YY1|KLF6|PAX6|GTF2I|PLAG1|ZNF395|SOX4|NKX2-5	http://amigo.geneontology.org/amigo/term/GO:0001228
chromatin binding	Gene Ontology	GO:0003682	11	455	0.0514937	0.181469	BEND6|NFIA|PCLAF|YY1|STAG2|NUCKS1|PAX6|ANKRD17|ATRX|NPM3|NKX2-5	http://amigo.geneontology.org/amigo/term/GO:0003682
ubiquitin protein ligase binding	Gene Ontology	GO:0031625	8	298	0.0551237	0.181469	PRKAR2A|STUB1|PSMD1|PIAS2|PAX6|HSP90AA1|CRK|FBXW7	http://amigo.geneontology.org/amigo/term/GO:0031625
metal ion binding	Gene Ontology	GO:0046872	63	3785	0.0557754	0.181469	DNLZ|PGM2L1|FOXP1|YY1|MIS18A|ZRANB3|HDAC9|LMO4|KMT2A|NUBPL|KCNMA1|ZNF593|XIAP|RP9|ADAM17|FOXP2|TIMM8A|SMAP1|VPS41|ESCO2|LIMCH1|UBE3A|ZBTB8A|KLF6|RSBN1L|DSG2|RNF150|PLAG1|NECAB2|YAF2|NOS2|SREK1IP1|TSNAX|ACER3|GTF2H3|TRIM33|ACAP1|ZNF684|LPP|BAZ1A|ASGR1|ZNF827|EBF1|ATP2B1|ATRX|CYP20A1|NT5DC2|PIAS2|ZCRB1|GNAQ|ZNF714|RNF145|NRXN3|ZKSCAN1|GDPD3|ZNF277|ACY1|MYO9A|BAIAP3|ZBTB20|ZNF358|ZNF395|WBP4	http://amigo.geneontology.org/amigo/term/GO:0046872
calmodulin binding	Gene Ontology	GO:0005516	6	200	0.0591745	0.181469	RGS16|NOS2|CNN1|CAMK2G|PHKB|ATP2B1	http://amigo.geneontology.org/amigo/term/GO:0005516
mRNA binding	Gene Ontology	GO:0003729	6	213	0.0751915	0.216175	CELF4|CELF1|ARC|DCP1A|THOC2|DHX33	http://amigo.geneontology.org/amigo/term/GO:0003729
GTPase activator activity	Gene Ontology	GO:0005096	7	273	0.0846754	0.229122	RGS16|RGS17|GNAQ|SMAP1|SYDE2|ACAP1|MYO9A	http://amigo.geneontology.org/amigo/term/GO:0005096
transcription regulatory region sequence-specific DNA binding	Gene Ontology	GO:0000976	6	248	0.129217	0.31018	YY1|CARM1|PAX6|ZBTB20|SOX4|NKX2-5	http://amigo.geneontology.org/amigo/term/GO:0000976
identical protein binding	Gene Ontology	GO:0042802	28	1628	0.131696	0.31018	FOXP2|MIS18A|CHMP4A|BCL2L2-PABPN1|CEP57L1|XIAP|DCP1A|CHMP3|TIMM8A|VPS41|KCNMA1|DPP9|HOOK3|HOMER3|NECAB2|ACY1|FBXW7|KMT2A|PLPP4|HSPB1|GLTP|CAMK2G|CRYBB2|H2BC8|PM20D2|CXADR|CD2AP|HSP90AA1	http://amigo.geneontology.org/amigo/term/GO:0042802
DNA-binding transcription repressor activity, RNA polymerase II-specific	Gene Ontology	GO:0001227	7	309	0.136465	0.31018	FOXP2|FOXP1|YY1|LRRFIP1|ZNF684|PAX6|ZBTB20	http://amigo.geneontology.org/amigo/term/GO:0001227
sequence-specific double-stranded DNA binding	Gene Ontology	GO:1990837	11	551	0.141604	0.31018	NFIC|NFIB|FOXP1|YY1|ZNF684|KLF6|PAX6|ZBTB20|NFIX|SOX4|NKX2-5	http://amigo.geneontology.org/amigo/term/GO:1990837
transmembrane transporter activity	Gene Ontology	GO:0022857	5	206	0.156411	0.327041	MFSD4B|SLC4A7|SLC45A1|SLC7A11|FLVCR1	http://amigo.geneontology.org/amigo/term/GO:0022857
guanyl-nucleotide exchange factor activity	Gene Ontology	GO:0005085	5	210	0.165288	0.327071	ARHGEF10|RAPGEF6|DIS3|DENND4C|ARHGEF26	http://amigo.geneontology.org/amigo/term/GO:0005085
actin binding	Gene Ontology	GO:0003779	8	389	0.170645	0.327071	CNN1|GAS2L3|LIMCH1|KCNMA1|ARPC4|IPP|MYO9A|TAGLN	http://amigo.geneontology.org/amigo/term/GO:0003779
RNA polymerase II cis-regulatory region sequence-specific DNA binding	Gene Ontology	GO:0000978	20	1169	0.187971	0.337814	NFIC|NFIB|NFIA|FOXP1|YY1|LRRFIP1|PLAG1|ZKSCAN1|KLF6|PAX6|ZNF277|EBF1|POU5F2|FOXP2|ZBTB20|NFIX|ZNF358|ZNF395|SOX4|NKX2-5	http://amigo.geneontology.org/amigo/term/GO:0000978
transcription factor binding	Gene Ontology	GO:0008134	7	340	0.190938	0.337814	NFIA|HDAC9|LMO4|PIAS2|PAX6|NUCKS1|NKX2-5	http://amigo.geneontology.org/amigo/term/GO:0008134
protein homodimerization activity	Gene Ontology	GO:0042803	12	680	0.230627	0.39292	FOXP2|NOS2|CAMK2G|LRRFIP1|MIGA1|HSPB1|STUB1|CHMP4A|BCL2L2-PABPN1|KMT2A|HSP90AA1|CAV2	http://amigo.geneontology.org/amigo/term/GO:0042803
hydrolase activity	Gene Ontology	GO:0016787	27	1700	0.247211	0.406132	ADPRHL1|ZRANB3|HDAC9|PARL|TIGAR|DCP1A|USP28|DHX33|DCLRE1C|ACER3|GDPD3|DPP9|ADAM17|ACY1|N4BP2|PLPP4|RAC1|DUSP18|ATRX|NT5DC2|PM20D2|DIS3|PTPN14|MINDY4|MINDY2|HSP90AA1|PTPRH	http://amigo.geneontology.org/amigo/term/GO:0016787
transcription coactivator activity	Gene Ontology	GO:0003713	5	252	0.268494	0.425887	UBE3A|MTDH|CARM1|YAF2|NUCKS1	http://amigo.geneontology.org/amigo/term/GO:0003713
DNA binding	Gene Ontology	GO:0003677	34	2236	0.297065	0.441722	FOXP2|FOXP1|YY1|TRIM33|MSH3|ZNF593|SOX4|NKX2-5|ZKSCAN1|ZBTB8A|SON|KLF6|GTF2I|PLAG1|YAF2|KMT2A|TSNAX|ZNF684|PAX6|ZNF827|EBF1|POU5F2|H2BC8|ATRX|NFIC|NFIB|NFIA|LRRFIP1|PIAS2|ZNF277|ZBTB20|NFIX|ZNF358|ZNF395	http://amigo.geneontology.org/amigo/term/GO:0003677
protein domain specific binding	Gene Ontology	GO:0019904	5	263	0.297682	0.441722	PRKAR2A|CRK|CNTLN|IRS2|ICA1L	http://amigo.geneontology.org/amigo/term/GO:0019904
ATPase activity	Gene Ontology	GO:0016887	6	349	0.350688	0.504114	KIF1B|NUBPL|ATRX|ATP2B1|HSP90AA1|DHX33	http://amigo.geneontology.org/amigo/term/GO:0016887
ubiquitin protein ligase activity	Gene Ontology	GO:0061630	5	299	0.395607	0.551452	STUB1|RNF150|UBE3A|RNF145|XIAP	http://amigo.geneontology.org/amigo/term/GO:0061630
DNA-binding transcription factor activity, RNA polymerase II-specific	Gene Ontology	GO:0000981	18	1231	0.433533	0.586544	NFIC|FOXP2|NFIA|NFIX|YY1|LRRFIP1|NFIB|ZNF684|ZKSCAN1|KLF6|PAX6|FOXP1|EBF1|POU5F2|GTF2I|PLAG1|SOX4|NKX2-5	http://amigo.geneontology.org/amigo/term/GO:0000981
protein kinase binding	Gene Ontology	GO:0019901	7	479	0.49196	0.646576	CNTLN|HSPB1|RAC1|IRS2|PAX6|PPP1R12A|CAV2	http://amigo.geneontology.org/amigo/term/GO:0019901
protein heterodimerization activity	Gene Ontology	GO:0046982	5	357	0.548705	0.701123	H2BC8|CAV2|BCL2L2-PABPN1|TCOF1|MIGA1	http://amigo.geneontology.org/amigo/term/GO:0046982
sequence-specific DNA binding	Gene Ontology	GO:0043565	6	458	0.607592	0.737648	FOXP2|FOXP1|YY1|TSNAX|PAX6|NKX2-5	http://amigo.geneontology.org/amigo/term/GO:0043565
nucleotide binding	Gene Ontology	GO:0000166	24	1828	0.631998	0.737648	ZRANB3|DSTYK|GK5|MSH3|NUBPL|PRKAR2A|DHX33|KIF2A|PIK3CD|ARL17B|N4BP2|RAC1|CAMK2G|AAK1|RAB3B|ATP2B1|ATRX|KIF3B|TAOK3|DARS1|GNAQ|KIF1B|MYO9A|HSP90AA1	http://amigo.geneontology.org/amigo/term/GO:0000166
enzyme binding	Gene Ontology	GO:0019899	5	395	0.638307	0.737648	STUB1|CRK|MSH3|RAC1|ARPC4	http://amigo.geneontology.org/amigo/term/GO:0019899
transferase activity	Gene Ontology	GO:0016740	24	1849	0.654567	0.737648	PGM2L1|DSTYK|GK5|CARM1|XIAP|ALG11|STUB1|ESCO2|UBE3A|PIK3CD|TRIM33|METTL16|KMT2A|CAMK2G|TENT5A|PIGM|PIGN|AAK1|GCAT|TAOK3|METTL8|POC1B-GALNT4|PIAS2|RNF145	http://amigo.geneontology.org/amigo/term/GO:0016740
ATP binding	Gene Ontology	GO:0005524	19	1476	0.657469	0.737648	TAOK3|CAMK2G|KIF3B|ZRANB3|KIF1B|DSTYK|GK5|MSH3|PIK3CD|NUBPL|DARS1|AAK1|MYO9A|HSP90AA1|ATP2B1|ATRX|DHX33|KIF2A|N4BP2	http://amigo.geneontology.org/amigo/term/GO:0005524
zinc ion binding	Gene Ontology	GO:0008270	10	822	0.701947	0.761034	DNLZ|ACER3|KMT2A|ZCRB1|SREK1IP1|TRIM33|PIAS2|ZNF593|RNF145|WBP4	http://amigo.geneontology.org/amigo/term/GO:0008270
catalytic activity	Gene Ontology	GO:0003824	5	432	0.714251	0.761034	GCAT|TIGAR|ZRANB3|PIGN|GALM	http://amigo.geneontology.org/amigo/term/GO:0003824
peptidase activity	Gene Ontology	GO:0008233	6	521	0.727946	0.761034	MINDY4|USP28|PARL|DPP9|ADAM17|MINDY2	http://amigo.geneontology.org/amigo/term/GO:0008233
kinase activity	Gene Ontology	GO:0016301	7	690	0.843192	0.86193	DSTYK|GK5|CAMK2G|PIK3CD|PRKAR2A|AAK1|TAOK3	http://amigo.geneontology.org/amigo/term/GO:0016301
calcium ion binding	Gene Ontology	GO:0005509	6	716	0.933182	0.933182	PRRG4|ACER3|STAB1|DSG2|BAIAP3|NECAB2	http://amigo.geneontology.org/amigo/term/GO:0005509
--------------------

## Sheet: Down_GO_enrichment_P
Down GO_enrichment
#Term	Database	ID	Input number	Background number	P-Value	Corrected P-Value	Input	Hyperlink
cellular response to DNA damage stimulus	Gene Ontology	GO:0006974	16	514	0.000305675	0.0207859	PCLAF|FOXP1|YY1|ZRANB3|GTF2H3|TIGAR|USP28|MSH3|STUB1|XIAP|NRDE2|NUCKS1|ATRX|FBXW7|DCLRE1C|TAOK3	http://amigo.geneontology.org/amigo/term/GO:0006974
SCF-dependent proteasomal ubiquitin-dependent protein catabolic process	Gene Ontology	GO:0031146	6	92	0.000672138	0.0228527	PSMD1|FBXO48|PSMA6|FBXL17|FBXO33|FBXW7	http://amigo.geneontology.org/amigo/term/GO:0031146
proteasome-mediated ubiquitin-dependent protein catabolic process	Gene Ontology	GO:0043161	8	190	0.00162052	0.0294178	KBTBD6|STUB1|PSMD1|CD2AP|KLHL42|PSMA6|FBXL17|FBXW7	http://amigo.geneontology.org/amigo/term/GO:0043161
microtubule-based movement	Gene Ontology	GO:0007018	5	80	0.0022846	0.0294178	KIF2A|DYNC1I2|KIF3B|KTN1|KIF1B	http://amigo.geneontology.org/amigo/term/GO:0007018
B cell differentiation	Gene Ontology	GO:0030183	5	81	0.00241256	0.0294178	HDAC9|KLF6|YY1|DCLRE1C|ADAM17	http://amigo.geneontology.org/amigo/term/GO:0030183
RNA splicing	Gene Ontology	GO:0008380	10	301	0.00259569	0.0294178	ZCRB1|SREK1IP1|RP9|CELF4|CELF1|SON|NRDE2|RBMX2|THOC2|WBP4	http://amigo.geneontology.org/amigo/term/GO:0008380
negative regulation of transforming growth factor beta receptor signaling pathway	Gene Ontology	GO:0030512	5	86	0.00313172	0.0304224	STUB1|ADAMTSL2|CAV2|PMEPA1|ADAM17	http://amigo.geneontology.org/amigo/term/GO:0030512
protein ubiquitination	Gene Ontology	GO:0016567	15	614	0.00499027	0.0424173	KLHL36|STUB1|UBE3A|KLHL42|TRIM33|ANAPC16|GAN|XIAP|FBXL17|FBXO33|H2BC8|RNF150|RNF145|KLHL8|FBXW7	http://amigo.geneontology.org/amigo/term/GO:0016567
DNA repair	Gene Ontology	GO:0006281	11	397	0.00635037	0.0476694	YY1|USP28|ZRANB3|STUB1|MSH3|GTF2H3|NUCKS1|PCLAF|DCLRE1C|ATRX|TAOK3	http://amigo.geneontology.org/amigo/term/GO:0006281
regulation of cell migration	Gene Ontology	GO:0030334	5	104	0.00701021	0.0476694	KIF2A|PAX6|LMO4|FGF1|RAC1	http://amigo.geneontology.org/amigo/term/GO:0030334
regulation of cell cycle	Gene Ontology	GO:0051726	6	155	0.00909988	0.0561217	SON|XIAP|PRR11|FBXL17|PCLAF|LIN52	http://amigo.geneontology.org/amigo/term/GO:0051726
negative regulation of gene expression	Gene Ontology	GO:0010629	9	314	0.0106324	0.0561217	NOS2|FOXP1|YY1|PIK3CD|CELF1|TNRC6C|ZBTB20|PLAG1|FBXW7	http://amigo.geneontology.org/amigo/term/GO:0010629
regulation of mRNA stability	Gene Ontology	GO:0043488	5	118	0.0117359	0.0561217	PSMA6|DIS3|PSMD1|DCP1A|HSPB1	http://amigo.geneontology.org/amigo/term/GO:0043488
positive regulation of transcription by RNA polymerase II	Gene Ontology	GO:0045944	22	1149	0.0129309	0.0561217	YY1|ZNF593|SOX4|NKX2-5|UBE3A|KLF6|PPP1R12A|GTF2I|PLAG1|KMT2A|TNIP3|PAX6|ZNF827|ATRX|FGF1|NFIC|NFIB|NFIA|LMO4|NUCKS1|NFIX|ZNF395	http://amigo.geneontology.org/amigo/term/GO:0045944
regulation of transcription by RNA polymerase II	Gene Ontology	GO:0006357	29	1641	0.0129636	0.0561217	FOXP2|FOXP1|YY1|CRK|MTDH|NKX2-5|PIAS2|ZBTB8A|KLF6|STOX2|CNOT2|GTF2I|CGB8|ZNF684|BAZ1A|PAX6|EBF1|POU5F2|NFIC|NFIB|NFIA|LRRFIP1|LMO4|ZKSCAN1|NUCKS1|ZBTB20|NFIX|ZNF358|ZNF395	http://amigo.geneontology.org/amigo/term/GO:0006357
mRNA processing	Gene Ontology	GO:0006397	10	385	0.0138214	0.0561217	ZCRB1|SREK1IP1|AURKAIP1|CELF4|CELF1|SON|NRDE2|RBMX2|THOC2|WBP4	http://amigo.geneontology.org/amigo/term/GO:0006397
brain development	Gene Ontology	GO:0007420	8	276	0.0147008	0.0561217	NFIB|UBE3A|SLC7A11|IRS2|CCIN|PAX6|GRIN2D|ATP2B1	http://amigo.geneontology.org/amigo/term/GO:0007420
mitotic spindle organization	Gene Ontology	GO:0007052	5	126	0.0152305	0.0561217	TACC1|TBCE|DYNC1I2|KIF3B|KIF2A	http://amigo.geneontology.org/amigo/term/GO:0007052
Fc-gamma receptor signaling pathway involved in phagocytosis	Gene Ontology	GO:0038096	5	128	0.0162018	0.0561217	CRK|ARPC4|PLPP4|RAC1|HSP90AA1	http://amigo.geneontology.org/amigo/term/GO:0038096
post-translational protein modification	Gene Ontology	GO:0043687	9	344	0.018268	0.0561217	KBTBD6|KTN1|KLHL42|VGF|PSMD1|TGOLN2|GAN|PSMA6|FBXW7	http://amigo.geneontology.org/amigo/term/GO:0043687
protein dephosphorylation	Gene Ontology	GO:0006470	6	184	0.019744	0.0561217	CAMK2G|LRRC2|PTPN14|DUSP18|PTPRH|PPP1R12A	http://amigo.geneontology.org/amigo/term/GO:0006470
viral process	Gene Ontology	GO:0016032	13	596	0.0205563	0.0561217	CXADR|UBE3A|VPS35|HSPB1|DYNC1I2|CARM1|YIPF4|ASGR1|KPNA5|ANKRD17|HSP90AA1|CCDC85B|FBXW7	http://amigo.geneontology.org/amigo/term/GO:0016032
G2/M transition of mitotic cell cycle	Gene Ontology	GO:0000086	5	137	0.0210823	0.0561217	HSP90AA1|DYNC1I2|CEP41|PPP1R12A|FBXL17	http://amigo.geneontology.org/amigo/term/GO:0000086
dephosphorylation	Gene Ontology	GO:0016311	6	188	0.0216835	0.0561217	TIGAR|PTPN14|DUSP18|NT5DC2|THNSL2|PTPRH	http://amigo.geneontology.org/amigo/term/GO:0016311
regulation of transcription, DNA-templated	Gene Ontology	GO:0006355	25	1422	0.0218457	0.0561217	FOXP2|FOXP1|YY1|CARM1|SOX4|NKX2-5|CNOT2|GTF2I|PLAG1|YAF2|KMT2A|GTF2H3|ZNF684|PAX6|EBF1|POU5F2|ATRX|NFIC|NFIB|NFIA|LRRFIP1|ZNF714|ZKSCAN1|NFIX|ZNF395	http://amigo.geneontology.org/amigo/term/GO:0006355
protein transport	Gene Ontology	GO:0015031	14	667	0.0222193	0.0561217	VPS35|VPS41|KTN1|CHMP4A|CEP41|ACAP1|EIF5AL1|KPNA5|HOOK3|RAB3B|DENND4C|CHMP3|TIMM8A|ARL17B	http://amigo.geneontology.org/amigo/term/GO:0015031
microtubule cytoskeleton organization	Gene Ontology	GO:0000226	5	139	0.0222836	0.0561217	TACC1|TBCE|KIF2A|GAS2L3|SON	http://amigo.geneontology.org/amigo/term/GO:0000226
positive regulation of protein kinase B signaling	Gene Ontology	GO:0051897	6	191	0.02322	0.0563914	RAC1|PIK3CD|IRS2|HSP90AA1|MTDH|FGF1	http://amigo.geneontology.org/amigo/term/GO:0051897
protein stabilization	Gene Ontology	GO:0050821	6	195	0.0253803	0.0595125	DNLZ|GNAQ|AAK1|HSP90AA1|SOX4|FBXW7	http://amigo.geneontology.org/amigo/term/GO:0050821
DNA replication	Gene Ontology	GO:0006260	5	158	0.0359346	0.0814518	NFIC|NFIB|NFIA|NFIX|PCLAF	http://amigo.geneontology.org/amigo/term/GO:0006260
regulation of catalytic activity	Gene Ontology	GO:0050790	7	273	0.038729	0.084954	ARHGEF10|DIS3|PSMD1|RAPGEF6|PPP1R12A|DENND4C|ARHGEF26	http://amigo.geneontology.org/amigo/term/GO:0050790
positive regulation of GTPase activity	Gene Ontology	GO:0043547	8	341	0.0438257	0.0931296	RGS16|RGS17|GNAQ|SMAP1|ACAP1|RAPGEF6|MYO9A|CAV2	http://amigo.geneontology.org/amigo/term/GO:0043547
negative regulation of transcription, DNA-templated	Gene Ontology	GO:0045892	12	601	0.0453012	0.0933479	FOXP2|NFIC|FOXP1|TRIM33|COMMD7|BEND6|HDAC9|SCAI|ZBTB20|CCDC85B|YAF2|NKX2-5	http://amigo.geneontology.org/amigo/term/GO:0045892
cell division	Gene Ontology	GO:0051301	9	412	0.0490511	0.0981022	MIS18A|STAG2|TACC1|ANAPC16|CD2AP|KLHL42|NRDE2|CHMP3|KIF2A	http://amigo.geneontology.org/amigo/term/GO:0051301
actin cytoskeleton organization	Gene Ontology	GO:0030036	5	176	0.0527827	0.102549	ARHGEF10|CRK|CCIN|GAS2L3|RAC1	http://amigo.geneontology.org/amigo/term/GO:0030036
cell-cell adhesion	Gene Ontology	GO:0098609	5	178	0.0548961	0.103693	DSG2|NEGR1|CD2AP|ICAM3|LPP	http://amigo.geneontology.org/amigo/term/GO:0098609
ubiquitin-dependent protein catabolic process	Gene Ontology	GO:0006511	7	307	0.0646964	0.118901	UBE3A|STUB1|ANAPC16|PSMA6|USP28|RNF150|KLHL8	http://amigo.geneontology.org/amigo/term/GO:0006511
positive regulation of protein phosphorylation	Gene Ontology	GO:0001934	5	206	0.0895298	0.160211	HSP90AA1|LIMCH1|ADAM17|FGF1|RAC1	http://amigo.geneontology.org/amigo/term/GO:0001934
protein polyubiquitination	Gene Ontology	GO:0000209	6	270	0.091935	0.160297	STUB1|PSMD1|KLHL42|PSMA6|FBXL17|FBXW7	http://amigo.geneontology.org/amigo/term/GO:0000209
transmembrane transport	Gene Ontology	GO:0055085	11	641	0.121381	0.206348	FLVCR1|GPR155|SLC45A1|PSMD1|SLC7A11|MFSD2B|KCNMA1|SLC4A7|PSMA6|MAGT1|MFSD4B	http://amigo.geneontology.org/amigo/term/GO:0055085
positive regulation of gene expression	Gene Ontology	GO:0010628	9	509	0.133378	0.221213	YY1|KIF1B|PIK3CD|CELF1|PAX6|TNRC6C|VPS35|PLAG1|FGF1	http://amigo.geneontology.org/amigo/term/GO:0010628
negative regulation of transcription by RNA polymerase II	Gene Ontology	GO:0000122	14	880	0.137156	0.222062	FOXP2|NFIC|FOXP1|YY1|LRRFIP1|TRIM33|ZNF684|NFIX|HDAC9|PAX6|CNOT2|ZBTB20|MTDH|NKX2-5	http://amigo.geneontology.org/amigo/term/GO:0000122
cell cycle	Gene Ontology	GO:0007049	11	661	0.140927	0.222861	MIS18A|STAG2|ESCO2|ANAPC16|CD2AP|KLHL42|NRDE2|TACC1|CHMP3|SON|KIF2A	http://amigo.geneontology.org/amigo/term/GO:0007049
defense response to bacterium	Gene Ontology	GO:0042742	5	241	0.145279	0.224522	H2BC8|ANKRD17|NOS2|STAB1|VGF	http://amigo.geneontology.org/amigo/term/GO:0042742
translation	Gene Ontology	GO:0006412	6	311	0.149532	0.22596	DARS1|RPS10|TBCE|EIF5AL1|MRPL55|MRPL2	http://amigo.geneontology.org/amigo/term/GO:0006412
inflammatory response	Gene Ontology	GO:0006954	7	398	0.175376	0.259251	ACER3|NOS2|STAB1|RAC1|HDAC9|PIK3CD|TNIP3	http://amigo.geneontology.org/amigo/term/GO:0006954
protein deubiquitination	Gene Ontology	GO:0016579	5	271	0.202287	0.29267	TNIP3|PSMD1|YY1|PSMA6|USP28	http://amigo.geneontology.org/amigo/term/GO:0016579
cell adhesion	Gene Ontology	GO:0007155	10	658	0.226654	0.320787	CXADR|STAB1|RAC1|NRXN3|LPP|NEGR1|CNTNAP3|ICAM3|ADAM17|DSG2	http://amigo.geneontology.org/amigo/term/GO:0007155
vesicle-mediated transport	Gene Ontology	GO:0016192	5	285	0.231155	0.320787	INTU|ARL17B|MON1B|KIF1B|VPS41	http://amigo.geneontology.org/amigo/term/GO:0016192
MAPK cascade	Gene Ontology	GO:0000165	5	305	0.274247	0.365687	PSMD1|PSMA6|FGF1|IRS2|TAOK3	http://amigo.geneontology.org/amigo/term/GO:0000165
apoptotic process	Gene Ontology	GO:0006915	10	692	0.274265	0.365687	KMT2A|CGB8|KIF1B|BCL2L2-PABPN1|TIGAR|EI24|XIAP|CHMP3|BCL7C|PTPRH	http://amigo.geneontology.org/amigo/term/GO:0006915
proteolysis	Gene Ontology	GO:0006508	9	632	0.30351	0.392547	ADAMTSL2|UBE3A|MINDY4|USP28|PARL|DPP9|ADAM17|MINDY2|PM20D2	http://amigo.geneontology.org/amigo/term/GO:0006508
spermatogenesis	Gene Ontology	GO:0007283	7	475	0.305956	0.392547	MEIOC|YY1|TSNAX|BCL2L2-PABPN1|CCIN|ATRX|KRT9	http://amigo.geneontology.org/amigo/term/GO:0007283
positive regulation of transcription, DNA-templated	Gene Ontology	GO:0045893	10	735	0.338301	0.426009	NFIB|KMT2A|TACC1|CARM1|KLF6|PAX6|YAF2|MTDH|SOX4|NKX2-5	http://amigo.geneontology.org/amigo/term/GO:0045893
chromatin organization	Gene Ontology	GO:0006325	5	346	0.36657	0.453213	HDAC9|ATRX|KMT2A|CARM1|NUCKS1	http://amigo.geneontology.org/amigo/term/GO:0006325
phosphorylation	Gene Ontology	GO:0016310	9	697	0.409046	0.496699	PGM2L1|DSTYK|GK5|CAMK2G|PIK3CD|PRKAR2A|AAK1|N4BP2|TAOK3	http://amigo.geneontology.org/amigo/term/GO:0016310
negative regulation of cell population proliferation	Gene Ontology	GO:0008285	6	458	0.431167	0.507891	NFIB|CELF1|PTPN14|PAX6|CAV2|SOX4	http://amigo.geneontology.org/amigo/term/GO:0008285
negative regulation of apoptotic process	Gene Ontology	GO:0043066	7	543	0.433201	0.507891	HSPB1|DSTYK|BCL2L2-PABPN1|SON|XIAP|MTDH|NKX2-5	http://amigo.geneontology.org/amigo/term/GO:0043066
positive regulation of cell population proliferation	Gene Ontology	GO:0008284	7	552	0.450069	0.518723	ACER3|CARM1|IRS2|FGF1|ADAM17|SOX4|NKX2-5	http://amigo.geneontology.org/amigo/term/GO:0008284
cell differentiation	Gene Ontology	GO:0030154	12	1003	0.485749	0.550516	YY1|TSNAX|CAV2|CAMK2G|PIK3CD|CCIN|PAX6|FGF1|KIF2A|CCDC85B|SOX4|NKX2-5	http://amigo.geneontology.org/amigo/term/GO:0030154
intracellular signal transduction	Gene Ontology	GO:0035556	5	456	0.604698	0.674089	PRKAR2A|HSPB1|GPR155|MYO9A|RAC1	http://amigo.geneontology.org/amigo/term/GO:0035556
nervous system development	Gene Ontology	GO:0007399	6	559	0.624627	0.685075	BEND6|KIF2A|CAMK2G|INTU|FBXL17|TIMM8A	http://amigo.geneontology.org/amigo/term/GO:0007399
ion transport	Gene Ontology	GO:0006811	7	674	0.66052	0.712943	KCNJ14|KCNMA1|CACNB4|SLC4A7|GRIN2D|ATP2B1|MFSD4B	http://amigo.geneontology.org/amigo/term/GO:0006811
multicellular organism development	Gene Ontology	GO:0007275	12	1157	0.685335	0.728168	TSNAX|PAX6|CAMK2G|CCIN|INTU|ARC|EBF1|CNOT2|C12orf43|KIF2A|FGF1|NKX2-5	http://amigo.geneontology.org/amigo/term/GO:0007275
protein phosphorylation	Gene Ontology	GO:0006468	6	610	0.706757	0.739376	DSTYK|CAMK2G|PIK3CD|PHKB|AAK1|TAOK3	http://amigo.geneontology.org/amigo/term/GO:0006468
lipid metabolic process	Gene Ontology	GO:0006629	5	607	0.831266	0.856456	CRK|GDPD3|TTC39B|PLPP4|ACER3	http://amigo.geneontology.org/amigo/term/GO:0006629
signal transduction	Gene Ontology	GO:0007165	15	2064	0.983592	0.992341	CGB8|GNAQ|LRRC2|SYDE2|NRXN3|VGF|PIK3CD|LRRC69|IRS2|CD2AP|RAPGEF6|PPP1R12A|MYO9A|THNSL2|FGF1	http://amigo.geneontology.org/amigo/term/GO:0007165
G protein-coupled receptor signaling pathway	Gene Ontology	GO:0007186	6	1147	0.992341	0.992341	RGS16|RGS17|CGB8|GNAQ|BAIAP3|ARHGEF26	http://amigo.geneontology.org/amigo/term/GO:0007186
--------------------
