# Supplementary material for: LncRNA TP53TG1 plays an anti-oncogenic role in cervical cancer by synthetically regulating transcriptome profile in HeLa cells
Source: Front Genet. 2022 Oct 4;13:981030. doi: 10.3389/fgene.2022.981030 (PMC9576931; doi:10.3389/fgene.2022.981030)
Supplement: Supplementary file 7 [file DataSheet2.ZIP]

Archive with 10 entries (9 files):
- plot_software/
- plot_software/Box_plot.r
- plot_software/Line_multiSample_multiText.r
- plot_software/Sample_correlation.r
- plot_software/Scatter_multiSample.r
- plot_software/Violin_plot.r
- plot_software/bar_gokegg_term.r
- plot_software/bar_multi_per.r
- plot_software/heatmapmaker_anno.r
- plot_software/sogen.py
