# Supplementary material for: LncRNA TP53TG1 plays an anti-oncogenic role in cervical cancer by synthetically regulating transcriptome profile in HeLa cells
Source: Front Genet. 2022 Oct 4;13:981030. doi: 10.3389/fgene.2022.981030 (PMC9576931; doi:10.3389/fgene.2022.981030)
Supplement: Supplementary file 7 [file DataSheet2.ZIP › plot_software/Box_plot.r]

#!/usr/bin/env Rscript

#####################################################################################
#####参数获取
#####################################################################################

suppressPackageStartupMessages(library("optparse"))
suppressPackageStartupMessages(library("stats"))

usage = "The prog is used to display Box of data,the box display from 1/4 to 3/4 of data,and a line to show the median data.
	if there is whiskers,then it start from the edge of the box and extend to the furthest data point that is within 1.5 times the IQR
	if there are any data points that are past the ends of the whiskers,they are considered outliers and displayed with dots.
Rscript %prog -f -t -n 
example: Rscript %prog
	-f CLIP_Peak_len 
	-t CLIP_Peak_len
	-n CLIP_Peak_len
"

option_list <- list(
	make_option(c("-f", "--file"),action = "store",type = "character",
		help = "The Input file"),
	make_option(c("-t","--title"),action = "store",type = "character",
		help = "The title of the plot"),
	make_option(c("-x","--xaxis"),action = "store",type = "character",default = "Location",
		help = "The name of x-axis "),
	make_option(c("-y","--yaxis"),action = "store",type = "character",default = "Frequency of each base(%)",
		help = "The name of y-axis"),
	make_option(c("-n", "--filename"),action = "store",type = "character",
		help = "The name of outimage"),
	make_option(c("-o", "--outdir"),action = "store",type = "character",default = "./",
		help = "The outdir")
	)
opt <- parse_args(OptionParser(option_list = option_list)) #####解释器

setwd(opt$outdir)		# Set the Outpath

###################################################################################
#### 加载包 （Load Package）
###################################################################################
library(ggplot2)
library(reshape2)
library(plotrix)
library(methods)
library(gtable)
library(grid)
library(RColorBrewer)
###################################################################################
#### 加载颜色（Load Color）
###################################################################################
colour <- c('#85A2EF','#D285EF','#A2EF85','#4682B4','#A0522D','#87CEEB','#6B8E23','#6A5ACD','#E59B95','#EFD285','#B4B643','#2E9AFE','#A1DDBB','#FF8C00')
# colour1 <- brewer.pal(8,"Dark2")

#######data format sample###########################################################
# Type    Peaks
# CLIP_overlap    351
# CLIP_overlap    111
# CLIP_overlap    226
# CLIP_overlap    316
# CLIP_overlap    316
# CLIP_overlap    486
# CLIP_sp 346
# CLIP_sp 321
# CLIP_sp 91
# CLIP_sp 291
# CLIP_sp 236
# CLIP_sp 216
# CLIP_sp 191
#####################################################################################

######Instruction for data#######
#first column is the X axis---discrete data
#second column is the Y axis to plot -- continuous data
#the data is to display the summary about X axis data
#################################


###################################################################################
##数据处理（Deal with Data）
data <- read.table(file= opt$file,header = T)#####	must with header
title <- gsub('_',' ',opt$title)
colname <- colnames(data)
dim_data <- dim(data)

Item <- factor(data[,1],levels = unique(data[,1]))
x_axis = gsub('_',' ',opt$xaxis)
y_axis = gsub('_',' ',opt$yaxis)
#######变形数据后直接给variablfe命名即可

##################################################################################
###Plot Theme for ABLife 
###theme(),Tha last term without comma
##################################################################################
ablife_theme_line <- function(base_size = 12){
	library(grid)		####for using unit function
	theme(
			plot.title = element_text(size = 12,lineheight = 100,colour = "black",hjust = 0.5),
			# axis.text.x=element_text(angle=75,hjust=1,size = 5,colour = "black"),
			axis.title.x = element_text(size = 12,colour = "black"),
			axis.text.y = element_text(size = 12 ,colour = "black"),
			axis.title.y = element_text(size = 12,colour = "black"),
			panel.background = element_rect(colour = "black"),
			legend.title = element_text(size = 12),
			legend.text = element_text(size = 12),
			strip.text.x = element_text(colour = "black",size = "8"),
			strip.background = element_rect(colour = "black")
			)
}

##################################################################################
###Plot by ggplot2
ggplot(data)+ ####加载数据
		geom_boxplot(aes(x = Item,y=data[,2],stat = "identity",fill = Type))+									#####基本作图函数
		labs(title = title,y = y_axis , x = x_axis)+				#####坐标轴调整（图片title，横纵坐标title）
		# facet_grid(. ~ Sex,scales = "free_x",space="free") +
		theme(axis.text.x=element_text(angle=60,hjust=1,size = 12,colour = "black"),
			axis.ticks.x = element_blank(),
			legend.position="none"
			# legend.position = c(0.3, 0.92),
			# legend.direction = "horizontal"
			) + 
		ablife_theme_line()+
# 		# scale_y_continuous(limits=c(0,100))+									#####指定y轴的范围
		scale_colour_hue(name=opt$legend_name)
# 		scale_colour_manual("Sample Name",values = colour[1:length(sample)])
# scale_fill_discrete(name="Sample_name")	##可以独立调整图例的名字，label，breaks
###################################################################################
###Save Plot File 
ggsave(file = paste(opt$filename,"box.pdf",sep='_'), width = 105,height =150 ,dpi = 450,units = "mm")
ggsave(file = paste(opt$filename,"box.png",sep='_'), width = 105,height =150 ,dpi = 450,units = "mm")

# ggplot(data)+ ####加载数据
# 		geom_jitter(alpha=I(1/4),aes(x = Item,y=data[,2],stat = "identity",colour = Type))+									#####基本作图函数
# 		labs(title = title,y = y_axis , x = x_axis)+				#####坐标轴调整（图片title，横纵坐标title）
# 		# facet_grid(. ~ Sex,scales = "free_x",space="free") +
# 		theme(axis.text.x=element_text(angle=60,hjust=1,size = 12,colour = "black"),
# 			axis.ticks.x = element_blank(),
# 			legend.position="none"
# 			# legend.position = c(0.3, 0.92),
# 			# legend.direction = "horizontal"
# 			) + 
# 		ablife_theme_line()+
# # 		# scale_y_continuous(limits=c(0,100))+									#####指定y轴的范围
# 		scale_colour_hue(name=opt$legend_name)
# # 		scale_colour_manual("Sample Name",values = colour[1:length(sample)])
# # scale_fill_discrete(name="Sample_name")	##可以独立调整图例的名字，label，breaks
# ggsave(file = paste(opt$filename,"jitter.pdf",sep='_'), width = 105,height =150 ,dpi = 450,units = "mm")
# # ggsave(file = paste(opt$filename,".pdf",sep=''), width = 12,height = 8,dpi = 450)

# ggplot(data)+ ####加载数据
# 		geom_density(alpha = 0.8,aes(x = Item,stat = "identity",fill=Type))+									#####基本作图函数
# 		labs(title = title,y = y_axis , x = x_axis)+				#####坐标轴调整（图片title，横纵坐标title）
# 		theme(axis.text.x=element_text(angle=60,hjust=1,size = 12,colour = "black"),
# 			axis.ticks.x = element_blank(),
# 			legend.position="none"
# 			# legend.position = c(0.3, 0.92),
# 			# legend.direction = "horizontal"
# 			) + 
# 		ablife_theme_line()+
# # 		# scale_y_continuous(limits=c(0,100))+									#####指定y轴的范围
# 		scale_colour_hue(name=opt$legend_name)
# # 		scale_colour_manual("Sample Name",values = colour[1:length(sample)])
# # scale_fill_discrete(name="Sample_name")	##可以独立调整图例的名字，label，breaks
# ggsave(file = paste(opt$filename,"density.pdf",sep='_'), width = 105,height =150 ,dpi = 450,units = "mm")
# # ggsave(file = paste(opt$filename,".pdf",sep=''), width = 12,height = 8,dpi = 450)

# ggplot(data)+ ####加载数据
# 		geom_violin(aes(x = Item,y=data[,2],stat = "identity",fill=Type))+									#####基本作图函数
# 		labs(title = title,y = y_axis , x = x_axis)+				#####坐标轴调整（图片title，横纵坐标title）
# 		theme(axis.text.x=element_text(angle=60,hjust=1,size = 12,colour = "black"),
# 			axis.ticks.x = element_blank(),
# 			legend.position="none"
# 			# legend.position = c(0.3, 0.92),
# 			# legend.direction = "horizontal"
# 			) + 
# 		ablife_theme_line()+
# # 		# scale_y_continuous(limits=c(0,100))+									#####指定y轴的范围
# 		scale_colour_hue(name=opt$legend_name)
# # 		scale_colour_manual("Sample Name",values = colour[1:length(sample)])
# # scale_fill_discrete(name="Sample_name")	##可以独立调整图例的名字，label，breaks
# ggsave(file = paste(opt$filename,"violin.pdf",sep='_'), width = 105,height =150 ,dpi = 450,units = "mm")
# # ggsave(file = paste(opt$filename,".pdf",sep=''), width = 12,height = 8,dpi = 450)

# ggplot(data,aes(x=Item,y=data[,2]))+ ####加载数据
# 		geom_violin(aes(fill=Type))+									#####基本作图函数
# 		geom_boxplot(width=.1,fill = "black",outlier.colour=NA)+
# 		stat_summary(fun.y=median,geom="point",fill="white",shape=21,size=2.5)+
# 		labs(title = title,y = y_axis , x = x_axis)+				#####坐标轴调整（图片title，横纵坐标title）
# 		theme(axis.text.x=element_text(angle=60,hjust=1,size = 12,colour = "black"),
# 			axis.ticks.x = element_blank(),
# 			legend.position="none"
# 			# legend.position = c(0.3, 0.92),
# 			# legend.direction = "horizontal"
# 			) + 
# 		ablife_theme_line()+
# # 		# scale_y_continuous(limits=c(0,100))+									#####指定y轴的范围
# 		scale_colour_hue(name=opt$legend_name)
# # 		scale_colour_manual("Sample Name",values = colour[1:length(sample)])
# # scale_fill_discrete(name="Sample_name")	##可以独立调整图例的名字，label，breaks
# ggsave(file = paste(opt$filename,"violin_median.pdf",sep='_'), width = 105,height =150 ,dpi = 450,units = "mm")
# # ggsave(file = paste(opt$filename,".pdf",sep=''), width = 12,height = 8,dpi = 450)
