# Supplementary material for: LncRNA TP53TG1 plays an anti-oncogenic role in cervical cancer by synthetically regulating transcriptome profile in HeLa cells
Source: Front Genet. 2022 Oct 4;13:981030. doi: 10.3389/fgene.2022.981030 (PMC9576931; doi:10.3389/fgene.2022.981030)
Supplement: Supplementary file 7 [file DataSheet2.ZIP › plot_software/Sample_correlation.r]

rm(list=ls())
library(gplots)
#library('Cairo')

args <- commandArgs(trailingOnly = TRUE)

if (length(args) < 4) {
	stop('Your input arguments is wrong!\n
		args1:\t the RPKM file\n
		args2:\t column of first sample\n
		args3:\t column of last sample\n
		args4:\t the out directory\n\n')
}
infile <- args[1]
i <- args[2]
j <- args[3]
outdir <- args[4]

data <- read.table(file=infile,header=T,sep='\t',comment.char='')
columnName <- colnames(data)
#Data <- data[,i:j]
Data <- log(data[,i:j]+1,2)
CorData <- cor(data[,i:j])
CorData <- cor(log(data[,i:j]+1,2))
CorData <- CorData^2

setwd(outdir)
cat(c("Sample","\t"),file="Sample_correlation.txt")
write.table(CorData,file="Sample_correlation.txt",
		append=T,quote=F,sep='\t')
png(file='Sample_correlation.png',pointsize =20,width=1600,height=1600,)
par(mar=c(7.1,1.1,0,3.1),omi=c(2.3,0,0.1,2.3))
heatmap.2(CorData,col=cm.colors(256),		#heat.colors bluered(256) greenred(256) cm.colors(256)
		#Rowv=FALSE,
		#Colv=FALSE,#		don't cluster the heatmap
		trace='none',revC=F,#dendrogram='none',
		#hclustfun = hclust,
		na.rm = F,
		#ColSideColors = patientcolors,
		#RowSideColors=RowCol,
		main='Sample Correlation',cex.main=6,
		cexRow=1.5,
		font.lab = 2,font.axis = 2,
		notecex=3,cexCol=1.5,
		#scale = "row",
		scale = 'none',
		#labRow = rownames(X),
		#labCol = colnames(Data),
		symkey=FALSE,key=T,keysize=1,density.info = "none"
)
dev.off()
