# Supplementary material for: LncRNA TP53TG1 plays an anti-oncogenic role in cervical cancer by synthetically regulating transcriptome profile in HeLa cells
Source: Front Genet. 2022 Oct 4;13:981030. doi: 10.3389/fgene.2022.981030 (PMC9576931; doi:10.3389/fgene.2022.981030)
Supplement: Supplementary file 7 [file DataSheet2.ZIP › plot_software/Scatter_multiSample.r]

#!/usr/bin/env Rscript
suppressPackageStartupMessages(library("optparse"))
suppressPackageStartupMessages(library("stats"))

usage = "The prog is used to display the cumulatived data of FPKM.

example: Rscript /public/pipeline/ablifegraphic/latest/ablife-R/Scatter/latest/Scatter_pas.r 
	-f B246d_pac_50.txt
	-t B246d_pac_50
	-n B246d_pac_50
	"

option_list <- list(
	make_option(c("-f", "--file"),action = "store",type = "character",
		help = "The Input file"),
	make_option(c("-t","--title"),action = "store",type = "character",
		help = "The title of the plot"),
	make_option(c("-n", "--filename"),action = "store",type = "character",
		help = "The name of outimage"),
	make_option(c("-o", "--outdir"),action = "store",type = "character",default = "./",
		help = "The outdir")
	)
opt <- parse_args(OptionParser(option_list = option_list)) #####解释器

setwd(opt$outdir)						#### Set the outpath

###################################################################################
#### 加载包 （Load Package）
###################################################################################
library(ggplot2)
library(reshape2)
library(plotrix)
library(methods)
library(gtable)
library(grid)
library(RColorBrewer)
###################################################################################
#### 加载颜色（Load Color）
###################################################################################
colour <- c('#85A2EF','#D285EF','#A2EF85','#4682B4','#A0522D','#87CEEB','#6B8E23','#6A5ACD','#E59B95','#EFD285','#B4B643','#2E9AFE','#A1DDBB','#FF8C00')				###一共14中color
# colour1 <- brewer.pal(8,"Dark2")

###################################################################################
#######data format sample########
# xcoordinate     A       T       G       C
# -50     27.1146946776639        32.0856603913156        20.753042127455 20.0466028035655
# -49     27.9209971520509        32.3334689499575        19.9023560306247        19.8431778673669
# -48     27.6103117949477        32.3630580315863        20.2204386581351        19.8061915153308
# -47     27.6805858638163        32.3704553019936        19.9319451122536        20.0170137219366
# -46     27.3772977771202        32.2484003402744        20.4238635943337        19.9504382882716
# -45     28.0874357362133        32.4222361948441        19.8764655841994        19.6138624847431
#################################

######Instruction for data#######
#first column is the X axis
#from second to end is the data for ploting
#first row is the head to declare the data
#
#################################

###################################################################################
##数据处理（Deal with Data）
title <- gsub('_',' ',opt$title)

data <- read.table(file= opt$file,header = T)#####	must with header
colname <- colnames(data)
dim_data <- dim(data)
newdata <- melt(data,id.vars=colname[1],measure.vars=c(colname[2:dim_data[2]]),variable.name="Base")
#######变形数据后直接给variablfe命名即可

##################################################################################
###Plot Theme for ABLife 
###theme(),Tha last term without comma
##################################################################################
ablife_theme_line <- function(base_size = 12){
	library(grid)		####for using unit function
	theme(
		plot.title = element_text(size=12,colour="#000000",hjust = 0.5),

		axis.title.x = element_text(size=12,colour = "#000000"),
		axis.title.y = element_text(size=12,colour = "#000000"),
		axis.text.x = element_text(size = 12,colour = "#000000"),
		axis.text.y = element_text(size = 12 ,colour = "#000000"),

		legend.title = element_text(size = 12),
		legend.text = element_text(size = 12),
		legend.key.size = unit(1,"cm"),

		panel.background = element_rect(fill = "white",colour = NA),
		panel.border = element_rect(size = 1,colour = "black",fill =NA)
		# panel.border = element_rect(size = 1,colour = "#8B8B8B",fill =NA),
		# panel.grid.major = element_line(size=0.5,colour = "#BFBFBF"),
		# panel.grid.minor = element_line(size=0.1,colour = "#7F7F7F")
		)
}

##################################################################################
###Plot by ggplot2

ggplot(newdata)+ ####加载数据
		geom_point(aes(x = newdata[,1],y=newdata[,3],stat = "identity",group = 1,fill= Base,colour=Base),shape = 2,size =3,position = "identity")+									#####基本作图函数
		labs(title = title,y="Frequency of each base(%)",x="Location")+				#####坐标轴调整（图片title，横纵坐标title）
		ablife_theme_line()

###################################################################################
###Save Plot File 
ggsave(file = paste(opt$filename,"_Scatter.pdf",sep=''), width = 180,height = 120,dpi = 450,units = "mm")
ggsave(file = paste(opt$filename,"_Scatter.png",sep=''), width = 180,height = 120,dpi = 450,units = "mm")
