# Supplementary material for: LncRNA TP53TG1 plays an anti-oncogenic role in cervical cancer by synthetically regulating transcriptome profile in HeLa cells
Source: Front Genet. 2022 Oct 4;13:981030. doi: 10.3389/fgene.2022.981030 (PMC9576931; doi:10.3389/fgene.2022.981030)
Supplement: Supplementary file 7 [file DataSheet2.ZIP › plot_software/Violin_plot.r]

#!/usr/bin/env Rscript

#####################################################################################
#####参数获取
#####################################################################################

suppressPackageStartupMessages(library("optparse"))
suppressPackageStartupMessages(library("stats"))

usage = "The prog is used to display Violin of data,the Violin display density distribution of data,and a line to show the median data.
	It's used to compare several distributions while they're placed side by side.A violin plot is a kernel density estimate,mirrored so that it forms a symmetrical shape.
Rscript %prog -f -t -n 
example: Rscript %prog
	-f CLIP_Peak_len 
	-t CLIP_Peak_len
	-n CLIP_Peak_len
"

option_list <- list(
	make_option(c("-f", "--file"),action = "store",type = "character",
		help = "The Input file"),
	make_option(c("-t","--title"),action = "store",type = "character",
		help = "The title of the plot"),
	make_option(c("-x","--xaxis"),action = "store",type = "character",default = "Location",
		help = "The name of x-axis "),
	make_option(c("-y","--yaxis"),action = "store",type = "character",default = "Frequency of each base(%)",
		help = "The name of y-axis"),
	make_option(c("-n", "--filename"),action = "store",type = "character",
		help = "The name of outimage"),
	make_option(c("-o", "--outdir"),action = "store",type = "character",default = "./",
		help = "The outdir")
	)
opt <- parse_args(OptionParser(option_list = option_list)) #####解释器

setwd(opt$outdir)		# Set the Outpath

###################################################################################
#### 加载包 （Load Package）
###################################################################################
library(ggplot2)
library(reshape2)
library(plotrix)
library(methods)
library(gtable)
library(grid)
library(RColorBrewer)
###################################################################################
#### 加载颜色（Load Color）
###################################################################################
colour <- c('#85A2EF','#D285EF','#A2EF85','#4682B4','#A0522D','#87CEEB','#6B8E23','#6A5ACD','#E59B95','#EFD285','#B4B643','#2E9AFE','#A1DDBB','#FF8C00')
# colour1 <- brewer.pal(8,"Dark2")

#######data format sample###########################################################
# Type    Peaks
# CLIP_overlap    351
# CLIP_overlap    111
# CLIP_overlap    226
# CLIP_overlap    316
# CLIP_overlap    316
# CLIP_overlap    486
# CLIP_sp 346
# CLIP_sp 321
# CLIP_sp 91
# CLIP_sp 291
# CLIP_sp 236
# CLIP_sp 216
# CLIP_sp 191
#####################################################################################

######Instruction for data#######
#first column is the X axis---discrete data
#second column is the Y axis to plot -- continuous data
#the data is to display the summary about X axis data in density.
#################################


###################################################################################
##数据处理（Deal with Data）
data <- read.table(file= opt$file,header = T)#####	must with header
title <- gsub('_',' ',opt$title)
colname <- colnames(data)
dim_data <- dim(data)

Item <- factor(data[,1],levels = data[,1])
x_axis = gsub('_',' ',opt$xaxis)
y_axis = gsub('_',' ',opt$yaxis)
#######变形数据后直接给variablfe命名即可

##################################################################################
###Plot Theme for ABLife 
###theme(),Tha last term without comma
##################################################################################
ablife_theme_line <- function(base_size = 12){
	library(grid)		####for using unit function
	theme(
			plot.title = element_text(size = 12,lineheight = 100,colour = "black",hjust = 0.5),
			# axis.text.x=element_text(angle=75,hjust=1,size = 5,colour = "black"),
			axis.title.x = element_text(size = 12,colour = "black"),
			axis.text.y = element_text(size = 12 ,colour = "black"),
			axis.title.y = element_text(size = 12,colour = "black"),
			panel.background = element_rect(colour = "black"),
			legend.title = element_text(size = 12),
			legend.text = element_text(size = 12),
			strip.text.x = element_text(colour = "black",size = "8"),
			strip.background = element_rect(colour = "black")
			)
}

##################################################################################
###Plot by ggplot2
ggplot(data)+ ####加载数据
		geom_violin(aes(x = Item,y=data[,2],stat = "identity",fill=Type))+									#####基本作图函数
		labs(title = title,y = y_axis , x = x_axis)+				#####坐标轴调整（图片title，横纵坐标title）
		theme(axis.text.x=element_text(angle=60,hjust=1,size = 12,colour = "black"),
			axis.ticks.x = element_blank(),
			legend.position="none"
			# legend.position = c(0.3, 0.92),
			# legend.direction = "horizontal"
			) + 
		ablife_theme_line()+
# 		# scale_y_continuous(limits=c(0,100))+									#####指定y轴的范围
		scale_colour_hue(name=opt$legend_name)
# 		scale_colour_manual("Sample Name",values = colour[1:length(sample)])
# scale_fill_discrete(name="Sample_name")	##可以独立调整图例的名字，label，breaks

###################################################################################
###Save Plot File 
ggsave(file = paste(opt$filename,"violin.pdf",sep='_'), width = 105,height =150 ,dpi = 450,units = "mm")
ggsave(file = paste(opt$filename,"violin.png",sep='_'), width = 105,height =150 ,dpi = 450,units = "mm")
