# Supplementary material for: LncRNA TP53TG1 plays an anti-oncogenic role in cervical cancer by synthetically regulating transcriptome profile in HeLa cells
Source: Front Genet. 2022 Oct 4;13:981030. doi: 10.3389/fgene.2022.981030 (PMC9576931; doi:10.3389/fgene.2022.981030)
Supplement: Supplementary file 7 [file DataSheet2.ZIP › plot_software/bar_multi_per.r]

#!/usr/bin/env Rscript
#####################################################################################
#####参数获取
#####################################################################################
suppressPackageStartupMessages(library("optparse"))
suppressPackageStartupMessages(library("stats"))


usage = "Rscript %prog -f -t -n -o

example: Rscript %prog
    -f /users/ablife/ablife-R/Bar/Bar_Rpkm/latest/Mapping_distribution.txt
    -t Mapping_distribution
    -n Mapping_distribution
    -o ./"

option_list <- list(
  make_option(c("-f", "--file"),action = "store",type = "character",
    help = "The Input file"),
  make_option("--log",action = "store_true",default = FALSE,
    help = "handel the data using log"),
  make_option(c("-t", "--title"),action = "store",type = "character",
    help = "The title of outimage"),
  make_option(c("-n", "--filename"),action = "store",type = "character",
    help = "The name of outimage"),
  make_option(c("-X","--Xaxis"),action = "store",type = "character",default = "Type",
    help = "The label of X axis"),
  make_option(c("-Y","--Yaxis"),action = 'store',type = "character",default = "Percentage(%)",
    help = "The label of Y axis"),
  make_option("--ymax",action = "store",type = "integer",default = "100",
    help = "The max of y axis"),
  make_option(c("-o", "--outdir"),action = "store",type = "character",default = "./",
    help = "The outdir")
  )
opt <- parse_args(OptionParser(option_list = option_list,usage=usage)) #####解释器

setwd(opt$outdir)           ##Set the out path

###################################################################################
#### 加载包 （Load Package）
###################################################################################
library(ggplot2)
library(reshape2)
library(plotrix)
library(methods)
library(RColorBrewer)
library("ggsci")
library("ggthemes")
###################################################################################
#### 加载颜色（Load Color）
###################################################################################
colour <- c('#85A2EF','#D285EF','#A2EF85','#4682B4','#A0522D','#87CEEB','#6B8E23','#6A5ACD','#E59B95','#EFD285','#B4B643','#2E9AFE','#A1DDBB','#FF8C00')


###################################################################################
##数据处理（Deal with Data）
title <- gsub('_',' ',opt$title)
Xaxis <- gsub('_',' ',opt$Xaxis)
Yaxis <- gsub('_',' ',opt$Yaxis)

data <- read.table(opt$file,header=T) #read.table  从外部文本文件读取数据  must with header
colname <- colnames(data) #获取表头名字
dim_data <- dim(data) #获取数据的维度，行列数
ymax <- as.numeric(opt$ymax)
sample <-colname[2:dim_data[2]] #获取部分表头的名字
newdata1 <- data
for (i in 2:dim_data[2])
  {sum <- sum(data[,i])
  for(j in 1:dim_data[1])
    {mean <- data[j,i]/sum
      mean <- round(mean*100,2)
      percentage <- paste(mean,'%',sep='')
      newdata1[j,i]<-percentage
      # mean <- log10(mean)+4  #通过log10处理使得图像好看一些
      data[j,i]<-mean}
  }
newdata <- melt(data,id.vars=colname[1],measure.vars = c(colname[2:dim_data[2]]))
ymax = max(newdata[,3]) + 10
if(ymax > 100){
  ymax =100
}
Percent <- paste(newdata[,3],'%',sep='')

head(newdata)

##################################################################################
###Plot Theme for ABLife 
###theme(),Tha last term without comma
##################################################################################
ablife_theme_bar <- function(base_size = 12){
  library(grid)     ####for using unit function
  theme(
    plot.title = element_text(size=12,lineheight = 10,colour="#000000"),

    axis.title.x = element_text(size=12,colour = "#000000"),
    axis.title.y = element_text(size=12,colour = "#000000"),
    axis.text.x = element_text(size = 12,colour = "#000000"),
    axis.text.y = element_text(size = 12 ,colour = "#000000"),

    legend.title = element_text(size = 12),
    legend.text = element_text(size = 12),
    legend.key.size = unit(0.5,"cm"),

    panel.background = element_rect(fill = "white",colour = NA),
    panel.border = element_rect(size = 1,colour = "#000000",fill =NA)
    # panel.border = element_rect(size = 1,colour = "#8B8B8B",fill =NA)
    # panel.grid.major = element_line(size=0.5,colour = "#BFBFBF"),
    # panel.grid.minor = element_line(size=0.1,colour = "#7F7F7F")
    )
}

theme_paper <- theme(
    # panel.border = element_rect(fill = NA,colour = "black"),
    panel.grid.major = element_line(size = 0.2,linetype = "dashed"),
    # panel.grid.major = element_blank(),
    
    panel.grid.minor = element_line(colour = "grey90",size = 0.2,linetype = "dashed"),
    # axis.text.x= element_text(vjust = 1,hjust = 1, angle = 45),
    legend.position = "top",
    legend.direction = "horizontal",
    legend.key = element_rect(fill = 'white', color = 'white'),
    legend.key.size = unit(0.5, "cm"),
    # legend.position = c(0.82, 0.68),
    # legend.position = "top",
    # legend.direction = "vertical",
    legend.title = element_blank(),
    # panel.grid.minor = element_blank(),
    # plot.margin = margin(1,1,1,1,unit="cm"),
    legend.text = element_text(size = 11),
    axis.title = element_text(size = 12, face = "bold"),
    plot.title = element_text(size = 12, face = "bold"),
    axis.text = element_text(size = 12, colour = "black")
)

##################################################################################
###Plot by ggplot2
ggplot(newdata,aes(x = newdata[,1],y=newdata[,3],fill = newdata[,2],stat = "identity"))+
    geom_bar(width = 0.9,stat = "identity",position = "dodge")+labs(x=Xaxis,y= Yaxis)+
    # geom_text(aes(label=Percent),hjust=0,angle = -3,position = position_dodge(.9),size=5)+
    scale_y_continuous(limits=c(0,ymax))+
    coord_flip()+
    # scale_fill_manual(name="Name",values = colour[1:dim_data[2]-1])+
    scale_fill_nejm()+
    # geom_text(aes(label=newdata[,3]),vjust =1.5,position = position_dodge(.9),size=2)+
    theme_bw() + theme_paper
    
#scale_fill_discrete(name="Sample_name")  ##可以独立调整图例的名字，label，breaks

###################################################################################
###Save Plot File 
ggsave(file = paste(opt$filename,"_Bar.pdf",sep=''), width = 180,height = 120,dpi = 450,units = "mm")
ggsave(file = paste(opt$filename,"_Bar.png",sep=''), width = 180,height = 120,dpi = 450,units = "mm")
