# Supplementary material for: LncRNA TP53TG1 plays an anti-oncogenic role in cervical cancer by synthetically regulating transcriptome profile in HeLa cells
Source: Front Genet. 2022 Oct 4;13:981030. doi: 10.3389/fgene.2022.981030 (PMC9576931; doi:10.3389/fgene.2022.981030)
Supplement: Supplementary file 7 [file DataSheet2.ZIP › plot_software/heatmapmaker_anno.r]

#!/usr/bin/env Rscript
####################################################################################
#####################################################################################
#####参数获取
#####################################################################################
#
suppressPackageStartupMessages(library("optparse"))
suppressPackageStartupMessages(library("stats"))

option_list <- list(
  make_option(c("-f", "--file"),action = "store",type = "character",
              help = "The Input file"),
  make_option(c("-t","--type"),action = "store",type = "character",
    help = "heatmap type:
            exp
            exp_norowname
            exp_nox
            exp_nox_log2
            exp_noxy
            exp_noscale
            exp_noscale_nox
            exp_noscale_noy
            exp_noscale_noxy
            exp_noscale_noxy_norowname
            exp_noscale_noxy_log2
            exp_colscale
            exp_colscale_nox
            exp_colscale_noy
            exp_colscale_noxy
            exp_noscale_norowname
            exp_noscale_nox_norowname
            exp_nox_norowname
            exp_nox_norowname_log2
            exp_noy_norowname
            exp_noy_norowname_log2
            exp_noxy_norowname
            exp_noxy_norowname_log2
            samplecor
            samplecor_half_upper
            samplecor_half_lower
            kmeans
            kmeans_nox
    "),
  make_option(c("-c","--colorstyle"),action = "store",type = "character",default="A",
    help = "colorstyle:
            A   :default
            C   :blackandred
            B   :big red
    "),
  make_option(c("-b","--start"),action = "store",type = "integer",default = 1,
              help = "appoint the column of start ; default = 1"),
  make_option(c("-e","--end"),action = "store",type = "integer",default = -1,
              help = "appoint the column of end; default = -1"),
  make_option(c("-x", "--xanno"),action = "store",type = "character",default = "",
              help = "The Anno file for X"),
  make_option(c("-y", "--yanno"),action = "store",type = "character",default = "",
              help = "The Anno file for Y"),
  make_option(c("-w","--width"),action = "store",type = "integer",default = 5,
              help = "width; default = 5"),
  make_option(c("-g","--height"),action = "store",type = "integer",default = 8,
              help = "heigth; default = 8"),
  make_option(c("-n","--filename"),action = "store",type = "character",default="DEG_heatmap",
              help = "The filename of the picture ; default = DEG_heatmap"),
  make_option(c("-o", "--outdir"),action = "store",type = "character",default = "./",
              help = "The outdir;default = ./")
)
opt <- parse_args(OptionParser(option_list = option_list))
start <- as.numeric(opt$start)
end <- as.numeric(opt$end)
w <- as.numeric(opt$width)
h <- as.numeric(opt$height)

library(pheatmap)
library("RColorBrewer")
library("corrplot")
NO_REUSE = F

# # get the filename to use later
filename <- strsplit(opt$file,"/")[[1]]
filename <- filename[length(filename)]
filename <- sub('.txt','',filename)

# # try to reuse earlier-loaded data if possible

# print('Reading matrix file.')
primary_data = read.table(opt$file, header=T, com='',quote = "", sep="\t", row.names=1, check.names=F)
# primary_data = read.table("Sample_correlation.dat", header=T, com='', sep="\t", row.names=1, check.names=F)


annotation_col = data.frame(
  s = factor(rep(c("s"), length(colnames(primary_data))))
)
rownames(annotation_col) = colnames(primary_data)

if(opt$xanno!=""){
  annotation_col = read.table(opt$xanno, header=T, com='', sep="\t", row.names=1, check.names=F)
}


annotation_row = data.frame(
  s = factor(rep(c("s"), length(rownames(primary_data))))
)
rownames(annotation_row) = rownames(primary_data)

if(opt$yanno!=""){
  annotation_row = read.table(opt$yanno, header=T, com='', sep="\t", row.names=1, check.names=F)
}

if(end> 0){
  primary_data <- primary_data[,start:end]
}
primary_data = as.matrix(primary_data)
data = primary_data

#原花青素
scaleyellowred <- colorRampPalette(c("#08519c","#3182bd","#ffffff","#e6550d","#a63603"),space = "rgb")(500)
if (opt$colorstyle == "B"){
  scaleyellowred <- colorRampPalette(c("#08519c","#08519c","#3182bd","#3182bd","#ffffff","#e6550d","#e6550d","#a63603","#a63603"),space = "rgb")(500)
}
if (opt$colorstyle == "C"){
  scaleyellowred <- colorRampPalette(c("green","green","black","red","red"),space = "rgb")(500)
}
if (opt$colorstyle == "D"){
  scaleyellowred <- colorRampPalette(c("navy", "white", "firebrick3"))(50)
}

annotation_colors <- c("#0072B2","#eb5d46","#F0E442","#009E73","#CC79A7","#5d8ac4","#f39659","#936355","#999999","#E69F00","#56B4E9","#009E73","#F0E442","#0072B2","#D55E00","#000000","#E69F00","#56B4E9","#D55E00","#CC79A7","#FCFBFD","#EFEDF5","#DADAEB","#BCBDDC","#9E9AC8","#807DBA","#6A51A3","#54278F","#3F007D")
# scaleyellowred <- colorRampPalette(c("green","black","red"),bias=1)(256)

# scaleyellowred <- colorRampPalette(rev(brewer.pal(n = 7, name = "RdYlBu")))(100)

## row anno and col anno


if (opt$type == "kmeans_nox"){
  pheatmap(data,annotation_col = annotation_col, annotation_row = annotation_row,color=scaleyellowred, kmeans_k=4, clustering_method = "complete", clustering_distance_rows="euclidean",cluster_cols=F,scale="row",show_rownames = F,fontsize=15, cellwidth = 15,cellheight = 15,border_color=NA, angle_col = "45",width=opt$width,height=opt$height,filename = paste(opt$filename,".png",sep='')) #设定格子的尺寸
  pheatmap(data,annotation_col = annotation_col, annotation_row = annotation_row,color=scaleyellowred, kmeans_k=4, clustering_method = "complete", clustering_distance_rows="euclidean",cluster_cols=F,scale="row",show_rownames = F,fontsize=15, cellwidth = 15,cellheight = 15,border_color=NA, angle_col = "45",width=opt$width,height=opt$height,filename = paste(opt$filename,".pdf",sep='')) #设定格子的尺寸
}


if (opt$type == "exp"){
  data <- data[rowSums(data) != 0,]
  pheatmap(data,annotation_col = annotation_col, annotation_row = annotation_row,color=scaleyellowred, clustering_method = "complete", clustering_distance_rows="euclidean",clustering_distance_cols="euclidean",scale="row",show_rownames = T,border_color=NA, angle_col = "45",width=opt$width,height=opt$height,filename = paste(opt$filename,".png",sep='')) #设定格子的尺寸
  pheatmap(data,annotation_col = annotation_col, annotation_row = annotation_row,color=scaleyellowred, clustering_method = "complete", clustering_distance_rows="euclidean",clustering_distance_cols="euclidean",scale="row",show_rownames = T,border_color=NA, angle_col = "45",width=opt$width,height=opt$height,filename = paste(opt$filename,".pdf",sep='')) #设定格子的尺寸
}

if (opt$type == "exp_colscale"){
  data <- data[rowSums(data) != 0,]
  data <- data[,colSums(data) != 0]
  pheatmap(data,annotation_col = annotation_col, annotation_row = annotation_row,color=scaleyellowred, clustering_method = "complete", clustering_distance_rows="euclidean",clustering_distance_cols="euclidean",scale="column",show_rownames = T,border_color=NA, angle_col = "45",width=opt$width,height=opt$height,filename = paste(opt$filename,".png",sep='')) #设定格子的尺寸
  pheatmap(data,annotation_col = annotation_col, annotation_row = annotation_row,color=scaleyellowred, clustering_method = "complete", clustering_distance_rows="euclidean",clustering_distance_cols="euclidean",scale="column",show_rownames = T,border_color=NA, angle_col = "45",width=opt$width,height=opt$height,filename = paste(opt$filename,".pdf",sep='')) #设定格子的尺寸
}


if (opt$type == "exp_colscale_nox"){
  data <- data[rowSums(data) != 0,]
  data <- data[,colSums(data) != 0]
  pheatmap(data,annotation_col = annotation_col, annotation_row = annotation_row,color=scaleyellowred, clustering_method = "complete", clustering_distance_rows="euclidean",cluster_cols=F,scale="column",show_rownames = T,border_color=NA, angle_col = "45",width=opt$width,height=opt$height,filename = paste(opt$filename,".png",sep='')) #设定格子的尺寸
  pheatmap(data,annotation_col = annotation_col, annotation_row = annotation_row,color=scaleyellowred, clustering_method = "complete", clustering_distance_rows="euclidean",cluster_cols=F,scale="column",show_rownames = T,border_color=NA, angle_col = "45",width=opt$width,height=opt$height,filename = paste(opt$filename,".pdf",sep='')) #设定格子的尺寸
}

if (opt$type == "exp_colscale_noy"){
  data <- data[rowSums(data) != 0,]
  data <- data[,colSums(data) != 0]
  pheatmap(data,annotation_col = annotation_col, annotation_row = annotation_row,color=scaleyellowred, clustering_method = "complete", clustering_distance_cols="euclidean",cluster_rows=F,scale="column",show_rownames = T,border_color=NA, angle_col = "45",width=opt$width,height=opt$height,filename = paste(opt$filename,".png",sep='')) #设定格子的尺寸
  pheatmap(data,annotation_col = annotation_col, annotation_row = annotation_row,color=scaleyellowred, clustering_method = "complete", clustering_distance_cols="euclidean",cluster_rows=F,scale="column",show_rownames = T,border_color=NA, angle_col = "45",width=opt$width,height=opt$height,filename = paste(opt$filename,".pdf",sep='')) #设定格子的尺寸
}

if (opt$type == "exp_colscale_noxy"){
  data <- data[rowSums(data) != 0,]
  data <- data[,colSums(data) != 0]
  pheatmap(data,annotation_col = annotation_col, annotation_row = annotation_row,color=scaleyellowred, clustering_method = "complete", cluster_cols=F,cluster_rows=F,scale="column",show_rownames = T,border_color=NA, angle_col = "45",width=opt$width,height=opt$height,filename = paste(opt$filename,".png",sep='')) #设定格子的尺寸
  pheatmap(data,annotation_col = annotation_col, annotation_row = annotation_row,color=scaleyellowred, clustering_method = "complete", cluster_cols=F,cluster_rows=F,scale="column",show_rownames = T,border_color=NA, angle_col = "45",width=opt$width,height=opt$height,filename = paste(opt$filename,".pdf",sep='')) #设定格子的尺寸
}

if (opt$type == "exp_norowname"){
  data <- data[rowSums(data) != 0,]
  pheatmap(data,annotation_col = annotation_col, annotation_row = annotation_row,color=scaleyellowred, clustering_method = "complete", clustering_distance_rows="euclidean",clustering_distance_cols="euclidean",scale="row",show_rownames = F,border_color=NA, angle_col = "45",width=opt$width,height=opt$height,filename = paste(opt$filename,".png",sep='')) #设定格子的尺寸
  pheatmap(data,annotation_col = annotation_col, annotation_row = annotation_row,color=scaleyellowred, clustering_method = "complete", clustering_distance_rows="euclidean",clustering_distance_cols="euclidean",scale="row",show_rownames = F,border_color=NA, angle_col = "45",width=opt$width,height=opt$height,filename = paste(opt$filename,".pdf",sep='')) #设定格子的尺寸
}

if (opt$type == "exp_noscale"){
  data <- data[rowSums(data) != 0,]
  pheatmap(data,annotation_col = annotation_col, annotation_row = annotation_row,color=scaleyellowred, clustering_method = "complete", clustering_distance_rows="euclidean",clustering_distance_cols="euclidean",scale="none",show_rownames = T,border_color=NA, angle_col = "45",width=opt$width,height=opt$height,filename = paste(opt$filename,".png",sep='')) #设定格子的尺寸
  pheatmap(data,annotation_col = annotation_col, annotation_row = annotation_row,color=scaleyellowred, clustering_method = "complete", clustering_distance_rows="euclidean",clustering_distance_cols="euclidean",scale="none",show_rownames = T,border_color=NA, angle_col = "45",width=opt$width,height=opt$height,filename = paste(opt$filename,".pdf",sep='')) #设定格子的尺寸
}

if (opt$type == "exp_noscale_nox_norowname"){
  data <- data[rowSums(data) != 0,]
  data <- data[,colSums(data) != 0]
  pheatmap(data,annotation_col = annotation_col, annotation_row = annotation_row,color=scaleyellowred, clustering_method = "complete", clustering_distance_rows="euclidean",cluster_cols=F,scale="none",show_rownames = F,border_color=NA, angle_col = "45",width=opt$width,height=opt$height,filename = paste(opt$filename,".png",sep='')) #设定格子的尺寸
  pheatmap(data,annotation_col = annotation_col, annotation_row = annotation_row,color=scaleyellowred, clustering_method = "complete", clustering_distance_rows="euclidean",cluster_cols=F,scale="none",show_rownames = F,border_color=NA, angle_col = "45",width=opt$width,height=opt$height,filename = paste(opt$filename,".pdf",sep='')) #设定格子的尺寸
}

if (opt$type == "exp_noscale_nox"){
  data <- data[rowSums(data) != 0,]
  data <- data[,colSums(data) != 0]
  pheatmap(data,annotation_col = annotation_col, annotation_row = annotation_row,color=scaleyellowred, clustering_method = "complete", clustering_distance_rows="euclidean",cluster_cols=F,scale="none",show_rownames = T,border_color=NA, angle_col = "45",width=opt$width,height=opt$height,filename = paste(opt$filename,".png",sep='')) #设定格子的尺寸
  pheatmap(data,annotation_col = annotation_col, annotation_row = annotation_row,color=scaleyellowred, clustering_method = "complete", clustering_distance_rows="euclidean",cluster_cols=F,scale="none",show_rownames = T,border_color=NA, angle_col = "45",width=opt$width,height=opt$height,filename = paste(opt$filename,".pdf",sep='')) #设定格子的尺寸
}

if (opt$type == "exp_noscale_noy"){
  data <- data[rowSums(data) != 0,]
  data <- data[,colSums(data) != 0]
  pheatmap(data,annotation_col = annotation_col, annotation_row = annotation_row,color=scaleyellowred, clustering_method = "complete", clustering_distance_cols="euclidean",cluster_rows=F,scale="none",show_rownames = T,border_color=NA, angle_col = "45",width=opt$width,height=opt$height,filename = paste(opt$filename,".png",sep='')) #设定格子的尺寸
  pheatmap(data,annotation_col = annotation_col, annotation_row = annotation_row,color=scaleyellowred, clustering_method = "complete", clustering_distance_cols="euclidean",cluster_rows=F,scale="none",show_rownames = T,border_color=NA, angle_col = "45",width=opt$width,height=opt$height,filename = paste(opt$filename,".pdf",sep='')) #设定格子的尺寸
}

if (opt$type == "exp_noscale_noxy"){
  data <- data[rowSums(data) != 0,]
  data <- data[,colSums(data) != 0]
  pheatmap(data,annotation_col = annotation_col, annotation_row = annotation_row,color=scaleyellowred, clustering_method = "complete", cluster_cols=F,cluster_rows=F,scale="none",show_rownames = T,border_color=NA, angle_col = "45",width=opt$width,height=opt$height,filename = paste(opt$filename,".png",sep='')) #设定格子的尺寸
  pheatmap(data,annotation_col = annotation_col, annotation_row = annotation_row,color=scaleyellowred, clustering_method = "complete", cluster_cols=F,cluster_rows=F,scale="none",show_rownames = T,border_color=NA, angle_col = "45",width=opt$width,height=opt$height,filename = paste(opt$filename,".pdf",sep='')) #设定格子的尺寸
}

if (opt$type == "exp_noscale_noxy_log2"){
  data <- data[rowSums(data) != 0,]
  data <- data[,colSums(data) != 0]
  data = log2(data+1)
  pheatmap(data,annotation_col = annotation_col, annotation_row = annotation_row,color=scaleyellowred, clustering_method = "complete", cluster_cols=F,cluster_rows=F,scale="none",show_rownames = T,border_color=NA, angle_col = "45",width=opt$width,height=opt$height,filename = paste(opt$filename,".png",sep='')) #设定格子的尺寸
  pheatmap(data,annotation_col = annotation_col, annotation_row = annotation_row,color=scaleyellowred, clustering_method = "complete", cluster_cols=F,cluster_rows=F,scale="none",show_rownames = T,border_color=NA, angle_col = "45",width=opt$width,height=opt$height,filename = paste(opt$filename,".pdf",sep='')) #设定格子的尺寸
}

if (opt$type == "exp_noscale_noxy_norowname"){
  data <- data[rowSums(data) != 0,]
  data <- data[,colSums(data) != 0]
  pheatmap(data,annotation_col = annotation_col, annotation_row = annotation_row,color=scaleyellowred, clustering_method = "complete", cluster_cols=F,cluster_rows=F,scale="none",show_rownames = F,border_color=NA, angle_col = "45",width=opt$width,height=opt$height,filename = paste(opt$filename,".png",sep='')) #设定格子的尺寸
  pheatmap(data,annotation_col = annotation_col, annotation_row = annotation_row,color=scaleyellowred, clustering_method = "complete", cluster_cols=F,cluster_rows=F,scale="none",show_rownames = F,border_color=NA, angle_col = "45",width=opt$width,height=opt$height,filename = paste(opt$filename,".pdf",sep='')) #设定格子的尺寸
}

if (opt$type == "exp_noscale_norowname"){
  data <- data[rowSums(data) != 0,]
  pheatmap(data,annotation_col = annotation_col, annotation_row = annotation_row,color=scaleyellowred, clustering_method = "complete", clustering_distance_rows="euclidean",clustering_distance_cols="euclidean",scale="none",show_rownames = F,border_color=NA, angle_col = "45",width=opt$width,height=opt$height,filename = paste(opt$filename,".png",sep='')) #设定格子的尺寸
  pheatmap(data,annotation_col = annotation_col, annotation_row = annotation_row,color=scaleyellowred, clustering_method = "complete", clustering_distance_rows="euclidean",clustering_distance_cols="euclidean",scale="none",show_rownames = F,border_color=NA, angle_col = "45",width=opt$width,height=opt$height,filename = paste(opt$filename,".pdf",sep='')) #设定格子的尺寸
}

if (opt$type == "exp_log2"){
  data <- data[rowSums(data) != 0,]
  data = log2(data+1)
  pheatmap(data,annotation_col = annotation_col, annotation_row = annotation_row,color=scaleyellowred, clustering_method = "complete", clustering_distance_rows="euclidean",clustering_distance_cols="euclidean",scale="row",show_rownames = T,border_color=NA, angle_col = "45",width=opt$width,height=opt$height,filename = paste(opt$filename,".png",sep='')) #设定格子的尺寸
  pheatmap(data,annotation_col = annotation_col, annotation_row = annotation_row,color=scaleyellowred, clustering_method = "complete", clustering_distance_rows="euclidean",clustering_distance_cols="euclidean",scale="row",show_rownames = T,border_color=NA, angle_col = "45",width=opt$width,height=opt$height,filename = paste(opt$filename,".pdf",sep='')) #设定格子的尺寸
}

if (opt$type == "exp_nox"){
  data <- data[rowSums(data) != 0,]
  pheatmap(data,annotation_col = annotation_col, annotation_row = annotation_row,color=scaleyellowred, clustering_method = "complete", clustering_distance_rows="euclidean",cluster_cols=F,scale="row",show_rownames = T,border_color=NA, angle_col = "45",width=opt$width,height=opt$height,filename = paste(opt$filename,".png",sep='')) #设定格子的尺寸
  pheatmap(data,annotation_col = annotation_col, annotation_row = annotation_row,color=scaleyellowred, clustering_method = "complete", clustering_distance_rows="euclidean",cluster_cols=F,scale="row",show_rownames = T,border_color=NA, angle_col = "45",width=opt$width,height=opt$height,filename = paste(opt$filename,".pdf",sep='')) #设定格子的尺寸
}

if (opt$type == "exp_nox_log2"){
  data <- data[rowSums(data) != 0,]
  data = log2(data+1)
  pheatmap(data,annotation_col = annotation_col, annotation_row = annotation_row,color=scaleyellowred, clustering_method = "complete", clustering_distance_rows="euclidean",cluster_cols=F,scale="row",show_rownames = T,border_color=NA, angle_col = "45",width=opt$width,height=opt$height,filename = paste(opt$filename,".png",sep='')) #设定格子的尺寸
  pheatmap(data,annotation_col = annotation_col, annotation_row = annotation_row,color=scaleyellowred, clustering_method = "complete", clustering_distance_rows="euclidean",cluster_cols=F,scale="row",show_rownames = T,border_color=NA, angle_col = "45",width=opt$width,height=opt$height,filename = paste(opt$filename,".pdf",sep='')) #设定格子的尺寸
}

if (opt$type == "exp_noxy"){
  pheatmap(data,annotation_col = annotation_col, annotation_row = annotation_row,color=scaleyellowred, clustering_method = "complete", clustering_distance_rows="euclidean",cluster_rows=F,cluster_cols=F,scale="row",show_rownames = T,border_color=NA, angle_col = "45",width=opt$width,height=opt$height,filename = paste(opt$filename,".png",sep='')) #设定格子的尺寸
  pheatmap(data,annotation_col = annotation_col, annotation_row = annotation_row,color=scaleyellowred, clustering_method = "complete", clustering_distance_rows="euclidean",cluster_rows=F,cluster_cols=F,scale="row",show_rownames = T,border_color=NA, angle_col = "45",width=opt$width,height=opt$height,filename = paste(opt$filename,".pdf",sep='')) #设定格子的尺寸
}


if (opt$type == "exp_noy_norowname"){
  data <- data[rowSums(data) != 0,]
  pheatmap(data,annotation_col = annotation_col, annotation_row = annotation_row,color=scaleyellowred, clustering_method = "complete", clustering_distance_cols="euclidean",cluster_rows=F,scale="row",show_rownames = F,border_color=NA, angle_col = "45",width=opt$width,height=opt$height,filename = paste(opt$filename,".png",sep='')) #设定格子的尺寸
  pheatmap(data,annotation_col = annotation_col, annotation_row = annotation_row,color=scaleyellowred, clustering_method = "complete", clustering_distance_cols="euclidean",cluster_rows=F,scale="row",show_rownames = F,border_color=NA, angle_col = "45",width=opt$width,height=opt$height,filename = paste(opt$filename,".pdf",sep='')) #设定格子的尺寸
}

if (opt$type == "exp_noy_norowname_log2"){
  data <- data[rowSums(data) != 0,]
    data = log2(data+1)
  pheatmap(data,annotation_col = annotation_col, annotation_row = annotation_row,color=scaleyellowred, clustering_method = "complete", clustering_distance_cols="euclidean",cluster_rows=F,scale="row",show_rownames = F,border_color=NA, angle_col = "45",width=opt$width,height=opt$height,filename = paste(opt$filename,".png",sep='')) #设定格子的尺寸
  pheatmap(data,annotation_col = annotation_col, annotation_row = annotation_row,color=scaleyellowred, clustering_method = "complete", clustering_distance_cols="euclidean",cluster_rows=F,scale="row",show_rownames = F,border_color=NA, angle_col = "45",width=opt$width,height=opt$height,filename = paste(opt$filename,".pdf",sep='')) #设定格子的尺寸
}


if (opt$type == "exp_nox_norowname"){
  data <- data[rowSums(data) != 0,]
  pheatmap(data,annotation_col = annotation_col, annotation_row = annotation_row,color=scaleyellowred, clustering_method = "complete", clustering_distance_rows="euclidean",cluster_cols=F,scale="row",show_rownames = F,border_color=NA, angle_col = "45",width=opt$width,height=opt$height,filename = paste(opt$filename,".png",sep='')) #设定格子的尺寸
  pheatmap(data,annotation_col = annotation_col, annotation_row = annotation_row,color=scaleyellowred, clustering_method = "complete", clustering_distance_rows="euclidean",cluster_cols=F,scale="row",show_rownames = F,border_color=NA, angle_col = "45",width=opt$width,height=opt$height,filename = paste(opt$filename,".pdf",sep='')) #设定格子的尺寸
}

if (opt$type == "exp_nox_norowname_log2"){
  data <- data[rowSums(data) != 0,]
    data = log2(data+1)
  pheatmap(data,annotation_col = annotation_col, annotation_row = annotation_row,color=scaleyellowred, clustering_method = "complete", clustering_distance_rows="euclidean",cluster_cols=F,scale="row",show_rownames = F,border_color=NA, angle_col = "45",width=opt$width,height=opt$height,filename = paste(opt$filename,".png",sep='')) #设定格子的尺寸
  pheatmap(data,annotation_col = annotation_col, annotation_row = annotation_row,color=scaleyellowred, clustering_method = "complete", clustering_distance_rows="euclidean",cluster_cols=F,scale="row",show_rownames = F,border_color=NA, angle_col = "45",width=opt$width,height=opt$height,filename = paste(opt$filename,".pdf",sep='')) #设定格子的尺寸
}

if (opt$type == "exp_nox_log2"){
  data <- data[rowSums(data) != 0,]
    data = log2(data+1)
  pheatmap(data,annotation_col = annotation_col, annotation_row = annotation_row,color=scaleyellowred, clustering_method = "complete", clustering_distance_rows="euclidean",cluster_cols=F,scale="row",show_rownames = T,border_color=NA, angle_col = "45",width=opt$width,height=opt$height,filename = paste(opt$filename,".png",sep='')) #设定格子的尺寸
  pheatmap(data,annotation_col = annotation_col, annotation_row = annotation_row,color=scaleyellowred, clustering_method = "complete", clustering_distance_rows="euclidean",cluster_cols=F,scale="row",show_rownames = T,border_color=NA, angle_col = "45",width=opt$width,height=opt$height,filename = paste(opt$filename,".pdf",sep='')) #设定格子的尺寸
}


if (opt$type == "exp_noxy_norowname"){
  pheatmap(data,annotation_col = annotation_col, annotation_row = annotation_row,color=scaleyellowred, clustering_method = "complete", clustering_distance_rows="euclidean",cluster_rows=F,cluster_cols=F,scale="row",show_rownames = F,border_color=NA, angle_col = "45",width=opt$width,height=opt$height,filename = paste(opt$filename,".png",sep='')) #设定格子的尺寸
  pheatmap(data,annotation_col = annotation_col, annotation_row = annotation_row,color=scaleyellowred, clustering_method = "complete", clustering_distance_rows="euclidean",cluster_rows=F,cluster_cols=F,scale="row",show_rownames = F,border_color=NA, angle_col = "45",width=opt$width,height=opt$height,filename = paste(opt$filename,".pdf",sep='')) #设定格子的尺寸
}


if (opt$type == "exp_noxy_norowname_log2"){
  data = log2(data+1)
  pheatmap(data,annotation_col = annotation_col, annotation_row = annotation_row,color=scaleyellowred, clustering_method = "complete", clustering_distance_rows="euclidean",cluster_rows=F,cluster_cols=F,scale="row",show_rownames = F,border_color=NA, angle_col = "45",width=opt$width,height=opt$height,filename = paste(opt$filename,".png",sep='')) #设定格子的尺寸
  pheatmap(data,annotation_col = annotation_col, annotation_row = annotation_row,color=scaleyellowred, clustering_method = "complete", clustering_distance_rows="euclidean",cluster_rows=F,cluster_cols=F,scale="row",show_rownames = F,border_color=NA, angle_col = "45",width=opt$width,height=opt$height,filename = paste(opt$filename,".pdf",sep='')) #设定格子的尺寸
}


if (opt$type == "samplecor"){
  sample_cor = cor(data, method='pearson', use='pairwise.complete.obs')
  cat(c('Gene\t'),file=paste(opt$filename,".xls",sep=''))
  write.table(sample_cor, file=paste(opt$filename,".xls",sep=''), quote=F, append=T, sep='\t')
  data <- sample_cor
  o = rownames(data)
  sample_dist = dist(t(primary_data), method='euclidean')
  hc = hclust(sample_dist, method='complete')
  data = data[hc$order, hc$order]
  data = data[o, o]
  data

  rowcount <- nrow(data)

  if (rowcount>7){
    pheatmap(data, annotation_col = annotation_col, annotation_row = annotation_row,cluster_col = hc, cluster_row = hc,border_color="white",show_colnames=T,cellwidth = 15, cellheight = 15, fontsize=15,width=opt$width,height=opt$height,filename = paste(opt$filename,".pdf",sep=''),display_numbers = FALSE)

    pheatmap(data, annotation_col = annotation_col, annotation_row = annotation_row,cluster_col = hc, cluster_row = hc,border_color="white",show_colnames=T,cellwidth = 15, cellheight = 15, fontsize=15,width=opt$width,height=opt$height,filename = paste(opt$filename,".png",sep=''),display_numbers = FALSE)
  }

  if (rowcount<=7){
    pheatmap(data, annotation_col = annotation_col, annotation_row = annotation_row,cluster_col = hc, cluster_row = hc,border_color="white",show_colnames=T,fontsize=20,filename = paste(opt$filename,".pdf",sep=''),display_numbers = FALSE,width = 8, height = 7)

    pheatmap(data, annotation_col = annotation_col, annotation_row = annotation_row,cluster_col = hc, cluster_row = hc,border_color="white",show_colnames=T,fontsize=20,filename = paste(opt$filename,".png",sep=''),display_numbers = FALSE,width = 8, height = 7)
  }

}


if (opt$type == "samplecor_half_upper"){
  sample_cor = cor(data, method='pearson', use='pairwise.complete.obs')
  cat(c('Gene\t'),file=paste(opt$filename,".xls",sep=''))
  write.table(sample_cor, file=paste(opt$filename,".xls",sep=''), quote=F, append=T, sep='\t')
  data <- sample_cor
  o = rownames(data)
  sample_dist = dist(t(data), method='euclidean')
  hc = hclust(sample_dist, method='complete')
  # hc = hclust(as.dist(1 - data))
  data = data[hc$order, hc$order]
  data[upper.tri(data)] = NA
  data = data[o, o]
  data

  rowcount <- nrow(data)

  if (rowcount>7){
    pheatmap(data, annotation_col = annotation_col, annotation_row = annotation_row,cluster_col = hc, cluster_row = hc,border_color="white",show_colnames=T,cellwidth = 15, cellheight = 15, fontsize=15,width=opt$width,filename = paste(opt$filename,".pdf",sep=''),display_numbers = FALSE)

    pheatmap(data, cluster_col = hc, cluster_row = hc,border_color="white",show_colnames=T,cellwidth = 15, cellheight = 15, fontsize=15,width=opt$width,filename = paste(opt$filename,".png",sep=''),display_numbers = FALSE)
  }

  if (rowcount<=7){
    pheatmap(data, annotation_col = annotation_col, annotation_row = annotation_row,cluster_col = hc, cluster_row = hc,border_color="white",show_colnames=T,fontsize=20,filename = paste(opt$filename,".pdf",sep=''),display_numbers = FALSE,width = 8, height = 7)

    pheatmap(data, cluster_col = hc, cluster_row = hc,border_color="white",show_colnames=T,fontsize=20,filename = paste(opt$filename,".png",sep=''),display_numbers = FALSE,width = 8, height = 7)
  }

}


if (opt$type == "samplecor_half_lower"){
  sample_cor = cor(data, method='pearson', use='pairwise.complete.obs')
  cat(c('Gene\t'),file=paste(opt$filename,".xls",sep=''))
  write.table(sample_cor, file=paste(opt$filename,".xls",sep=''), quote=F, append=T, sep='\t')
  data <- sample_cor
  o = rownames(data)
  sample_dist = dist(t(data), method='euclidean')
  hc = hclust(sample_dist, method='complete')
  # hc = hclust(as.dist(1 - data))
  data = data[hc$order, hc$order]
  data[lower.tri(data)] = NA
  data = data[o, o]
  data

  rowcount <- nrow(data)

  if (rowcount>7){
    pheatmap(data, annotation_col = annotation_col, annotation_row = annotation_row,cluster_col = hc, cluster_row = hc,border_color="white",show_colnames=T,cellwidth = 15, cellheight = 15, fontsize=15,width=opt$width,filename = paste(opt$filename,".pdf",sep=''),display_numbers = FALSE)

    pheatmap(data, cluster_col = hc, cluster_row = hc,border_color="white",show_colnames=T,cellwidth = 15, cellheight = 15, fontsize=15,width=opt$width,filename = paste(opt$filename,".png",sep=''),display_numbers = FALSE)
  }

  if (rowcount<=7){
    pheatmap(data, annotation_col = annotation_col, annotation_row = annotation_row,cluster_col = hc, cluster_row = hc,border_color="white",show_colnames=T,fontsize=20,filename = paste(opt$filename,".pdf",sep=''),display_numbers = FALSE,width = 8, height = 7)

    pheatmap(data, cluster_col = hc, cluster_row = hc,border_color="white",show_colnames=T,fontsize=20,filename = paste(opt$filename,".png",sep=''),display_numbers = FALSE,width = 8, height = 7)
  }

}
