# Supplementary material for: LncRNA TP53TG1 plays an anti-oncogenic role in cervical cancer by synthetically regulating transcriptome profile in HeLa cells
Source: Front Genet. 2022 Oct 4;13:981030. doi: 10.3389/fgene.2022.981030 (PMC9576931; doi:10.3389/fgene.2022.981030)
Supplement: Supplementary file 7 [file DataSheet2.ZIP › plot_software/sogen.py]

#!/usr/bin/env p3
# -*- coding: utf-8 -*-
##
# gencos
##
# Utility for visualizing NGS data along gene models
##
import re, os, sys, logging, time, datetime

from optparse import OptionParser, OptionGroup

# reload(sys)
# sys.setdefaultencoding('utf-8')

import matplotlib
from numpy import *

# Use PDF backend
matplotlib.use("pdf")

sys.path.insert(1, os.path.split(os.path.realpath(__file__))[0] + "/./")
from lib import Configuration,Tracks,Plot
# from .lib.Plot import plottracks

matplotlib.rcParams['xtick.direction'] = 'out'
matplotlib.rcParams['ytick.direction'] = 'out'


def run(conf_filename, region, output_dir, plot_title=None, plot_label=None):
    """
    plot tracks between region
    """
    plotconfig = Configuration.loadconfiguration(conf_filename, region)
    (tracks,chrome,tx_start, tx_end, graphcoords, graphToGene) = Tracks.maketracks(plotconfig)
    # print(tracks)

    fig = Plot.initFig(plotconfig,tracks)
    Plot.plottracks(fig,plotconfig,tracks,chrome,tx_start, tx_end, graphcoords, graphToGene, plot_title ,plot_label)


def greeting():
    print("Ablife Genome View: Visualize spliced RNA-Seq reads along gene models. ")
    print("See --help for usage.\n")
    print("Manual available at: \n")


def main():
    parser = OptionParser()
    parser.add_option('-c', '--conf', dest='conf', action='store', type='string', help='config file')
    parser.add_option('-r', "--plot-region", dest="plot_region", nargs=1, default=None, help="Plot read densities for a given region. "
                                                                                             "format: chr:start-end")
    parser.add_option('-t', "--plot-title", dest="plot_title", default=None, nargs=1, help="Title of plot: a string that will be displayed at top of plot. Example: "
                                                                                           "--plot-title \"My favorite gene\".")
    parser.add_option('-l', "--plot-label", dest="plot_label", default=None, nargs=1, help="Plot label. If given, plot will be saved in the output directory as "
                                                                                           "the plot label ending in the relevant extension, e.g. <plot_label>.pdf. "
                                                                                           "Example: --plot-label my_gene")
    parser.add_option('-o', "--output-dir", dest="output_dir", nargs=1, default="./", help="Output directory.")
    (options, args) = parser.parse_args()

    if options.conf is None:
        greeting()
        sys.exit(1)

    output_dir = os.path.abspath(os.path.expanduser(options.output_dir))

    if not os.path.isdir(output_dir):
        os.makedirs(output_dir)

    plot_title = options.plot_title
    plot_label = options.plot_label

    if options.conf != None:
        region = options.plot_region
        conf_filename = os.path.abspath(os.path.expanduser(options.conf))
        run(conf_filename, region, output_dir, plot_title=plot_title, plot_label=plot_label)


if __name__ == '__main__':
    main()
