# Supplementary material for: LncRNA TP53TG1 plays an anti-oncogenic role in cervical cancer by synthetically regulating transcriptome profile in HeLa cells
Source: Front Genet. 2022 Oct 4;13:981030. doi: 10.3389/fgene.2022.981030 (PMC9576931; doi:10.3389/fgene.2022.981030)
Supplement: Supplementary file 8 [file Table7.xls]

## Sheet: cluster_ratio.txt.highfrequency
cluster_ratio.txt.highfrequency
#Term	Database	ID	Input number	Background number	P-Value	Corrected P-Value	Input	Hyperlink
regulation of signal transduction by p53 class mediator	Gene Ontology	GO:1901796	8	153	3.9973e-05	0.00168749	TAF9|RBBP4|MAPKAP1|ATRIP|BRPF1|PML|MLST8|PIP4K2B	http://amigo.geneontology.org/amigo/term/GO:1901796
negative regulation of translation	Gene Ontology	GO:0017148	6	83	6.36787e-05	0.00168749	RBM4|CIRBP|LSM14A|CNOT10|CNOT1|SHMT1	http://amigo.geneontology.org/amigo/term/GO:0017148
positive regulation of transcription by RNA polymerase II	Gene Ontology	GO:0045944	22	1149	0.000183741	0.00180188	HSF1|HDAC8|BCLAF1|CNBP|NLRC5|TWIST1|NPAS2|DVL1|CEBPZ|TCF20|MORF4L2|BRD8|SMYD3|KAT8|PSIP1|MAX|TAF9|EPC1|CAMK1|STING1|DBP|ATF1	http://amigo.geneontology.org/amigo/term/GO:0045944
RNA splicing	Gene Ontology	GO:0008380	10	301	0.000201446	0.00180188	DHX8|RBM4|SCAF11|KHSRP|BCLAF1|CELF1|HNRNPH1|HNRNPH3|PTBP1|RBM39	http://amigo.geneontology.org/amigo/term/GO:0008380
rhythmic process	Gene Ontology	GO:0048511	7	147	0.000219047	0.00180188	TWIST1|MYBBP1A|NPAS2|RELB|PML|DBP|MTA1	http://amigo.geneontology.org/amigo/term/GO:0048511
circadian regulation of gene expression	Gene Ontology	GO:0032922	5	67	0.000228431	0.00180188	PML|RELB|MYBBP1A|NPAS2|MTA1	http://amigo.geneontology.org/amigo/term/GO:0032922
regulation of translation	Gene Ontology	GO:0006417	7	149	0.000237984	0.00180188	CNOT10|MIF4GD|EIF2B4|MKNK1|BCLAF1|CNOT1|LSM14A	http://amigo.geneontology.org/amigo/term/GO:0006417
mRNA processing	Gene Ontology	GO:0006397	11	385	0.000355824	0.00235733	HSF1|DHX8|RBM4|SCAF11|KHSRP|BCLAF1|CELF1|HNRNPH1|HNRNPH3|PTBP1|RBM39	http://amigo.geneontology.org/amigo/term/GO:0006397
response to organic cyclic compound	Gene Ontology	GO:0014070	6	133	0.00082612	0.00486493	HSF1|ALDH3A1|CASP9|SRR|MBD1|ATF1	http://amigo.geneontology.org/amigo/term/GO:0014070
RNA processing	Gene Ontology	GO:0006396	5	100	0.00143309	0.00691428	DHX8|HNRNPH1|RBM4|RBM39|HNRNPH3	http://amigo.geneontology.org/amigo/term/GO:0006396
negative regulation of transcription, DNA-templated	Gene Ontology	GO:0045892	13	601	0.00143504	0.00691428	KAT8|TCF7|TWIST1|PEX14|BCLAF1|EPC1|ZGPAT|MBD1|MYBBP1A|PML|RELB|CBX5|NCOR2	http://amigo.geneontology.org/amigo/term/GO:0045892
response to estradiol	Gene Ontology	GO:0032355	5	111	0.00226983	0.0100251	HSF1|MBD1|NCOR2|CASP8|CASP9	http://amigo.geneontology.org/amigo/term/GO:0032355
nuclear-transcribed mRNA catabolic process, nonsense-mediated decay	Gene Ontology	GO:0000184	5	119	0.00306952	0.0124349	UPF2|UPF3A|RPL17|BCLAF1|EIF3E	http://amigo.geneontology.org/amigo/term/GO:0000184
cell cycle	Gene Ontology	GO:0007049	13	661	0.00328468	0.0124349	RCC1|NASP|ANKLE2|CDC16|TRIOBP|CAMK1|GADD45A|ANAPC16|MLH1|RBBP4|ENTR1|HAUS7|AJUBA	http://amigo.geneontology.org/amigo/term/GO:0007049
cellular response to DNA damage stimulus	Gene Ontology	GO:0006974	11	514	0.00360071	0.0127225	HSF1|GADD45A|CBX5|NPAS2|TAF9|CASP9|ATRIP|MLH1|DDB2|ASCC1|MORF4L2	http://amigo.geneontology.org/amigo/term/GO:0006974
aging	Gene Ontology	GO:0007568	6	185	0.00436492	0.0144588	RPN2|KYNU|ALDH3A1|CASP9|SRR|MBD1	http://amigo.geneontology.org/amigo/term/GO:0007568
DNA repair	Gene Ontology	GO:0006281	9	397	0.00572973	0.0178633	HSF1|HAUS7|POLG2|MLH1|ATRIP|GADD45A|DDB2|ASCC1|MORF4L2	http://amigo.geneontology.org/amigo/term/GO:0006281
chromatin organization	Gene Ontology	GO:0006325	8	346	0.00806495	0.0237468	KAT8|HDAC8|RBBP4|BRPF1|BRD8|SMYD3|EPC1|MORF4L2	http://amigo.geneontology.org/amigo/term/GO:0006325
peptidyl-serine phosphorylation	Gene Ontology	GO:0018105	5	167	0.0125284	0.0340447	CAMK1|MAST2|MKNK1|MAST4|MARK3	http://amigo.geneontology.org/amigo/term/GO:0018105
intracellular signal transduction	Gene Ontology	GO:0035556	9	456	0.0134536	0.0340447	ADCY3|STYXL1|MKNK1|ARAF|MAST2|DVL1|MAST4|MARK3|NLRC5	http://amigo.geneontology.org/amigo/term/GO:0035556
response to drug	Gene Ontology	GO:0042493	7	306	0.0136248	0.0340447	SORD|RPN2|ALDH3A1|NPAS2|SRR|OXCT1|MBD1	http://amigo.geneontology.org/amigo/term/GO:0042493
protein glycosylation	Gene Ontology	GO:0006486	5	173	0.0144073	0.0340447	ST6GALNAC6|POMGNT1|RPN2|MPI|TUSC3	http://amigo.geneontology.org/amigo/term/GO:0006486
translation	Gene Ontology	GO:0006412	7	311	0.0147741	0.0340447	TARS2|EIF2B4|EIF3E|WARS1|EIF1AD|RPL17|KARS1	http://amigo.geneontology.org/amigo/term/GO:0006412
mRNA splicing, via spliceosome	Gene Ontology	GO:0000398	6	255	0.0192472	0.0425043	DHX8|RBM4|HNRNPH3|HNRNPH1|RBM15|PTBP1	http://amigo.geneontology.org/amigo/term/GO:0000398
cell division	Gene Ontology	GO:0051301	8	412	0.0210898	0.0447105	RCC1|ANKLE2|CDC16|TRIOBP|HAUS7|ANAPC16|ENTR1|BCAR1	http://amigo.geneontology.org/amigo/term/GO:0051301
viral process	Gene Ontology	GO:0016032	10	596	0.0260403	0.0530821	HSF1|RCC1|PSIP1|STING1|ATP6V1H|CASP8|RBM15|PML|CBX5|KARS1	http://amigo.geneontology.org/amigo/term/GO:0016032
negative regulation of transcription by RNA polymerase II	Gene Ontology	GO:0000122	13	880	0.0302025	0.0592864	HSF1|CNBP|TWIST1|GADD45A|HDAC8|NCOR2|ZGPAT|MAX|CBX5|EPC1|AJUBA|MTA1|CNOT1	http://amigo.geneontology.org/amigo/term/GO:0000122
heart development	Gene Ontology	GO:0007507	5	248	0.0548476	0.103819	PDLIM5|AP1B1|OXCT1|MBD1|CASP8	http://amigo.geneontology.org/amigo/term/GO:0007507
phosphorylation	Gene Ontology	GO:0016310	10	697	0.0630919	0.115306	TOLLIP|CAMK1|MKNK1|MAPKAP1|MAST2|ARAF|MARK3|MAST4|CHKB|PIP4K2B	http://amigo.geneontology.org/amigo/term/GO:0016310
regulation of catalytic activity	Gene Ontology	GO:0050790	5	273	0.0759299	0.13287	RCC1|EIF2B4|ANKLE2|ATP6V1H|PPP1R12C	http://amigo.geneontology.org/amigo/term/GO:0050790
regulation of transcription, DNA-templated	Gene Ontology	GO:0006355	17	1422	0.0777165	0.13287	KAT8|HSF1|TCF7|DBP|MAX|ATF1|KHSRP|NPAS2|MORF4L2|CNBP|DVL1|MYBBP1A|PML|RELB|ASCC1|AJUBA|MTA1	http://amigo.geneontology.org/amigo/term/GO:0006355
ion transmembrane transport	Gene Ontology	GO:0034220	5	306	0.109552	0.181446	PIEZO1|SFXN4|ATP13A2|ATP6V1H|KCNAB2	http://amigo.geneontology.org/amigo/term/GO:0034220
protein ubiquitination	Gene Ontology	GO:0016567	8	614	0.135769	0.218054	CDC16|SELENOS|ANAPC16|PML|RNF115|DDB2|ZSWIM8|PEX14	http://amigo.geneontology.org/amigo/term/GO:0016567
proteolysis	Gene Ontology	GO:0006508	8	632	0.15213	0.237144	CTSL|C1RL|PGPEP1|CASP8|CASP9|PREP|SHMT1|DPP7	http://amigo.geneontology.org/amigo/term/GO:0006508
protein transport	Gene Ontology	GO:0015031	8	667	0.186509	0.282428	NASP|BBS2|CEP41|AP2M1|ENTR1|AP1B1|RILPL2|PEX14	http://amigo.geneontology.org/amigo/term/GO:0015031
neutrophil degranulation	Gene Ontology	GO:0043312	6	480	0.205768	0.302937	ANXA3|TOLLIP|KCNAB2|STING1|SERPINB6|DPP7	http://amigo.geneontology.org/amigo/term/GO:0043312
innate immune response	Gene Ontology	GO:0045087	7	598	0.224866	0.322106	TOLLIP|C1RL|SAA1|STING1|NLRC5|PML|RELB	http://amigo.geneontology.org/amigo/term/GO:0045087
positive regulation of gene expression	Gene Ontology	GO:0010628	6	509	0.244287	0.340716	HSF1|TWIST1|ATP13A2|CELF1|WARS1|RELB	http://amigo.geneontology.org/amigo/term/GO:0010628
positive regulation of transcription, DNA-templated	Gene Ontology	GO:0045893	8	735	0.261522	0.355401	KAT8|NPAS2|EPC1|CNBP|BRPF1|PML|KARS1|MTA1	http://amigo.geneontology.org/amigo/term/GO:0045893
positive regulation of cell population proliferation	Gene Ontology	GO:0008284	6	552	0.304806	0.403868	HSF1|ALDH3A1|ROGDI|CNBP|MVD|TIAL1	http://amigo.geneontology.org/amigo/term/GO:0008284
negative regulation of cell population proliferation	Gene Ontology	GO:0008285	5	458	0.327268	0.423054	PML|DNAJB2|RBBP4|CELF1|WARS1	http://amigo.geneontology.org/amigo/term/GO:0008285
oxidation-reduction process	Gene Ontology	GO:0055114	5	469	0.345225	0.426433	SORD|BLVRA|ALDH3A1|TBXAS1|MTHFD1L	http://amigo.geneontology.org/amigo/term/GO:0055114
apoptotic process	Gene Ontology	GO:0006915	7	692	0.345974	0.426433	GADD45A|BCLAF1|CASP8|CASP9|TIAL1|PML|S100A14	http://amigo.geneontology.org/amigo/term/GO:0006915
lipid metabolic process	Gene Ontology	GO:0006629	6	607	0.385474	0.459231	PLPP5|TBXAS1|MVD|LPCAT2|FADS2|CHKB	http://amigo.geneontology.org/amigo/term/GO:0006629
protein phosphorylation	Gene Ontology	GO:0006468	6	610	0.389913	0.459231	CAMK1|MKNK1|MAST2|ARAF|MARK3|MAST4	http://amigo.geneontology.org/amigo/term/GO:0006468
negative regulation of apoptotic process	Gene Ontology	GO:0043066	5	543	0.465923	0.536825	TWIST1|ANKLE2|ARAF|PSMG2|TAF9	http://amigo.geneontology.org/amigo/term/GO:0043066
regulation of transcription by RNA polymerase II	Gene Ontology	GO:0006357	14	1641	0.489136	0.551579	HSF1|TCF7|PSIP1|TCF20|TWIST1|MAX|HDGFL2|NPAS2|EPC1|ZGPAT|TIAL1|RELB|DBP|ATF1	http://amigo.geneontology.org/amigo/term/GO:0006357
transmembrane transport	Gene Ontology	GO:0055085	5	641	0.613455	0.671795	SLC31A1|SLC35E1|SFXN4|KCNAB2|TUSC3	http://amigo.geneontology.org/amigo/term/GO:0055085
multicellular organism development	Gene Ontology	GO:0007275	9	1157	0.621094	0.671795	TWIST1|LSM14A|WLS|CAMK1|DVL1|NGRN|PRR15|DISP1|CNOT1	http://amigo.geneontology.org/amigo/term/GO:0007275
cell adhesion	Gene Ontology	GO:0007155	5	658	0.636589	0.674784	LAMB1|AJUBA|FIBCD1|BCAR1|ROM1	http://amigo.geneontology.org/amigo/term/GO:0007155
ion transport	Gene Ontology	GO:0006811	5	674	0.657583	0.68337	PIEZO1|SLC31A1|SFXN4|ATP6V1H|KCNAB2	http://amigo.geneontology.org/amigo/term/GO:0006811
immune system process	Gene Ontology	GO:0002376	5	818	0.810619	0.826208	PML|NLRC5|TOLLIP|C1RL|STING1	http://amigo.geneontology.org/amigo/term/GO:0002376
signal transduction	Gene Ontology	GO:0007165	8	2064	0.996535	0.996535	DRG2|TOLLIP|ADCY3|CAMK1|ARAF|PPP1R12C|BCAR1|MTA1	http://amigo.geneontology.org/amigo/term/GO:0007165
--------------------
