# Supplementary material for: LncRNA TP53TG1 plays an anti-oncogenic role in cervical cancer by synthetically regulating transcriptome profile in HeLa cells
Source: Front Genet. 2022 Oct 4;13:981030. doi: 10.3389/fgene.2022.981030 (PMC9576931; doi:10.3389/fgene.2022.981030)
Supplement: Supplementary file 9 [file Table1.xlsx]

## Sheet: Sum_of_RNA-seq
Obtain_the_high_quality_clean_reads			Summary of RNA-seq reads used in transcriprion analysis
SampleID	NC_1	NC_2	NC_3	OE_TP53TG1_1	OE_TP53TG1_2	OE_TP53TG1_3	Average	Stev	Meana
Raw	130921680	113726452	133309964	129124360	135418100	134383912	1.29481e+08	3.01111e+06	129480744.7±3011114.34105111
Clean	120826034	103539606	123243168	119121628	125400254	124323938	7.91374e+07	2.91774e+06	79137377.75±2917744.65171936
Clean Per	0.9229	0.9104	0.9245	0.9225	0.926	0.9251
Mapping_of_clean_reads_on_the_reference_genome
Sample	NC_1	NC_2	NC_3	OE_TP53TG1_1	OE_TP53TG1_2	OE_TP53TG1_3	Average	Stev	Meana
Total reads	120826034	103539606	123243168	119121628	125400254	124323938	76119761	2.4359e+06	76119761±2435899.82659119
Total mapped	111953754(92.66%)	96827276(93.52%)	113624907(92.20%)	114230421(95.89%)	120732320(96.28%)	118098621(94.99%)	68304619	3.33004e+06	68304619±3330042.63874361
Total Uniquely mapped	101027394(90.24%)	87374459(90.24%)	100856909(88.76%)	102019155(89.31%)	106704183(88.38%)	101879108(86.27%)	6.5272e+07	4.03264e+06	65271991.25±4032640.63513428
Total Multiple mapped	10926360(9.76%)	9452817(9.76%)	12767998(11.24%)	12211266(10.69%)	14028137(11.62%)	16219513(13.73%)	3.03263e+06	736233	3032627.75±736232.937728738
Total Pairs	60413017	51769803	61621584	59560814	62700127	62161969	3.80599e+07	1.21795e+06	38059880.5±1217949.9132956
Total Uniquely Concordant Pairs	48464658(80.22%)	41986766(81.10%)	48385104(78.52%)	49371693(82.89%)	51729015(82.50%)	49133668(79.04%)	2.88529e+07	1.84777e+06	28852864.5±1847769.82224769
Splice reads	23730046(23.49%)	23857125(27.30%)	23349478(23.15%)	31433558(30.81%)	36193862(33.92%)	27041474(26.54%)	26969782	1.89228e+06	26969782±1892283.62488595
Nonsplice reads	77297348(76.51%)	63517334(72.70%)	77507431(76.85%)	70585597(69.19%)	70510321(66.08%)	74837634(73.46%)	3.83022e+07	2.1814e+06	38302209.25±2181401.96050973
										hadoe
