# Supplementary material for: LncRNA TP53TG1 plays an anti-oncogenic role in cervical cancer by synthetically regulating transcriptome profile in HeLa cells
Source: Front Genet. 2022 Oct 4;13:981030. doi: 10.3389/fgene.2022.981030 (PMC9576931; doi:10.3389/fgene.2022.981030)
Supplement: Supplementary file 10 [file Table8.xls]

## Sheet: OE_TP53TG1_vs_NC_combine_sj_dif
OE_TP53TG1_vs_NC_combine_sj_dif
alt3p	249
alt5p	156
contain	13
ir	14
olp	38
